# Supplementary material for: A MoClo-Compatible Toolbox of ECF Sigma Factor-Based Regulatory Switches for Proteobacterial Chassis
Source: Biodes Res. 2024 Feb 21;6:0025. doi: 10.34133/bdr.0025 (PMC10880074; doi:10.34133/bdr.0025)
Supplement: Supplementary 1 — Figs. S1 to S11 Tables S1 to S12 References [60–75] [file bdr.0025.f1.zip]

Archive with 9 entries (9 files):
- Supplementary_Materials.docx
- TABLE S1.xlsx
- TABLE S11.xlsx
- TABLE S2.xlsx
- TABLE S3.xlsx
- TABLE S4.xlsx
- TABLE S5.xlsx
- TABLE S6.xlsx
- TABLE S9.xlsx
