# Supplementary material for: A MoClo-Compatible Toolbox of ECF Sigma Factor-Based Regulatory Switches for Proteobacterial Chassis
Source: Biodes Res. 2024 Feb 21;6:0025. doi: 10.34133/bdr.0025 (PMC10880074; doi:10.34133/bdr.0025)
Supplement: Supplementary 1 — Figs. S1 to S11 Tables S1 to S12 References [60–75] [file bdr.0025.f1.zip › TABLE S1.xlsx]

## Sheet: E. coli strains
E. coli strains
strain	genotype	reference	description	resistance (if engineered in this study)
DH5α	F- Φ80lacZΔM15 Δ(lacZYA-argF) U169 recA1 endA1 hsdR17 (rK-, mK+) phoA supE44 thi-1 gyrA96 relA1 λ-	[62]	routine cloning	n.a.
DH5α λpir	cf. DH5α, λ+	[63]	cloning of CriMoClo vectors	n.a.
S17-1	pro, res− hsdR17 (rK− mK+) recA− with an integrated RP4-2-Tc::Mu-Km::Tn7, Tpr	[64]	conjugal transfer of plasmids	n.a.
SV01	MG1655 rph-1, λ-, Δ(araD-araB)567, ΔlacZ4787(::rrnB-3), Δ(araH-araF)570(::FRT), ΔaraEp-532(::FRT), φPcp8araE535, Δ(rhaD-rhaB)568, hsdR514, ΔlacI(::Lox)	[7]	chromosomal integration of plasmids at phage attachement sites	n.a.
SV01 PBAD ecf03-Pecf03 lux	cf. SV01, Mint-PBAD ecf03-Pecf03 lux::HK022	this study	SV01 with the suicide plasmid Mint-PBAD ecf03-Pecf03 lux integrated at the at the HK022 phage attachment site	chloramphenicol
SV01 PBAD ecf11-Pecf11 lux	cf. SV01 Mint-PBAD ecf11-Pecf11 lux::HK022	this study	SV01 with the suicide plasmid Mint-PBAD ecf11-Pecf11 lux integrated at the at the HK022 phage attachment site	chloramphenicol
SV01 PBAD ecf15-Pecf15 lux	cf.SV01 Mint-PBAD ecf15-Pecf15 lux::HK022	this study	SV01 with the suicide plasmid Mint-PBAD ecf15-Pecf15 lux integrated at the at the HK022 phage attachment site	chloramphenicol
SV01 PBAD ecf17-Pecf17 lux	cf. SV01 Mint-PBAD ecf17-Pecf17 lux::HK022	this study	SV01 with the suicide plasmid Mint-PBAD ecf17-Pecf17 lux integrated at the at the HK022 phage attachment site	chloramphenicol
SV01 PBAD *ecf20-Pecf20 lux	cf. SV01 Mint-PBAD *ecf20-Pecf20 lux::HK022	this study	SV01 with the suicide plasmid Mint-PBAD *ecf20-Pecf20 lux integrated at the at the HK022 phage attachment site	chloramphenicol
SV01 PBAD ecf26-Pecf26 lux	cf. SV01 Mint-PBAD ecf26-Pecf26 lux::HK022	this study	SV01 with the suicide plasmid Mint-PBAD ecf26-Pecf26 lux integrated at the at the HK022 phage attachment site	chloramphenicol
SV01 PBAD ecf31-Pecf31 lux	cf. SV01 Mint-PBAD ecf31-Pecf31 lux::HK022	this study	SV01 with the suicide plasmid Mint-PBAD ecf31-Pecf31 lux integrated at the at the HK022 phage attachment site	chloramphenicol
SV01 PBAD ecf33-Pecf33 lux	cf. SV01 Mint-PBAD ecf33-Pecf33 lux::HK022	this study	SV01 with the suicide plasmid Mint-PBAD ecf33-Pecf33 lux integrated at the at the HK022 phage attachment site	chloramphenicol
SV01 PBAD ecf33-Pecf31 lux	cf. SV01 Mint-PBAD ecf33-Pecf31 lux::HK022	this study	SV01 with the suicide plasmid Mint-PBAD ecf33-Pecf31 lux integrated at the at the HK022 phage attachment site	chloramphenicol
SV01 PBAD ecf34-Pecf18 lux	cf. SV01 Mint-PBAD ecf34-Pecf18 lux::HK022	this study	SV01 with the suicide plasmid Mint-PBAD ecf34-Pecf18 lux integrated at the at the HK022 phage attachment site	chloramphenicol
SV01 PBAD ecf38-Pecf38 lux	cf. SV01 Mint-PBAD ecf38-Pecf38 lux::HK022	this study	SV01 with the suicide plasmid Mint-PBAD ecf38-Pecf38 lux integrated at the at the HK022 phage attachment site	chloramphenicol
SV01 PBAD ecf42-Pecf42 lux	cf. SV01 Mint-PBAD ecf42-Pecf42 lux::HK022	this study	SV01 with the suicide plasmid Mint-PBAD ecf42-Pecf42 lux integrated at the at the HK022 phage attachment site	chloramphenicol
SV01 PBAD rpoE4-Pecf26 lux	cf. SV01 Mint-PBAD rpoE4-Pecf26 lux::HK022	this study	SV01 with the suicide plasmid Mint-PBAD rpoE4-Pecf26 lux integrated at the at the HK022 phage attachment site	chloramphenicol
SV01 PBAD*ecf20-Pecf20 ecf33-Pecf31lux	cf. SV01 Mint-PBAD*ecf20-Pecf20 ecf33-Pecf31lux::P21	this study	SV01 with the suicide plasmid Mint-PBAD*ecf20-Pecf20 ecf33-Pecf31lux integrated at the at the P21 phage attachment site	chloramphenicol
SV01 PBAD ecf33-Pecf31 *ecf20-Pecf20lux	cf. SV01 Mint-PBAD ecf33-Pecf31 *ecf20-Pecf20lux::P21	this study	SV01 with the suicide plasmid Mint-PBAD ecf33-Pecf31 *ecf20-Pecf20lux integrated at the at the P21 phage attachment site	chloramphenicol

## Sheet: S. meliloti strains
S. meliloti strains
strain	genotype/description	reference	transferred plasmids	resistance (if engineered in this study)
Rm1021	WT SU47; Smr wild type strain	[65]	n.a.
RFF625c (ECF/anti-σ-free strain)	CL150 (Rm1021 ecfR1 pstC corrected Smr) Δ ecf/anti-σs Rm1021 derivative deleted for all native ECF and anti-σ factor encoding genes	[48]	n.a.
strains for the analysis of cognate ECF/promoter pairs in RFF625cm1021
Rm1021 Plac/T5 ecf02 Pecf02 lux	cf. Rm1021, Plac/T5 ecf02 Pecf02 lux	this study	pABCb-mob Plac/T5 ecf02 and pABCa-mob Pecf02 lux	spectinomycin, gentamicin
Rm1021 Plac/T5 ecf03 Pecf03 lux	cf. Rm1021, Plac/T5 ecf03 Pecf03 lux	this study	pABCb-mob Plac/T5 ecf03 and pABCa-mob Pecf03 lux	spectinomycin, gentamicin
Rm1021 Plac/T5 ecf11 Pecf11 lux	cf. Rm1021, Plac/T5 ecf11 Pecf11 lux	this study	pABCb-mob Plac/T5 ecf11 and pABCa-mob Pecf11 lux	spectinomycin, gentamicin
Rm1021 Plac/T5 ecf14 Pecf14 lux	cf. Rm1021, Plac/T5 ecf14 Pecf14 lux	this study	pABCb-mob Plac/T5 ecf14 and pABCa-mob Pecf14 lux	spectinomycin, gentamicin
Rm1021 Plac/T5 ecf15 Pecf15 lux	cf. Rm1021, Plac/T5 ecf15 Pecf15 lux	this study	pABCb-mob Plac/T5 ecf15 and pABCa-mob Pecf15 lux	spectinomycin, gentamicin
Rm1021 Plac/T5 ecf16 Pecf16 lux	cf. Rm1021, Plac/T5 ecf16 Pecf16 lux	this study	pABCb-mob Plac/T5 ecf16 and pABCamob Pecf16 lux	spectinomycin, gentamicin
Rm1021 Plac/T5 ecf17 Pecf17 lux	cf. Rm1021, Plac/T5 ecf17 Pecf17 lux	this study	pABCb-mob Plac/T5 ecf17 and pABCamob Pecf17 lux	spectinomycin, gentamicin
Rm1021 Plac/T5 *ecf20 Pecf20 lux	cf. Rm1021, Plac/T5 *ecf20 Pecf20 lux	this study	pABCb-mob Plac/T5 *ecf20 and pABCamob Pecf20 lux	spectinomycin, gentamicin
Rm1021 Plac/T5 ecf20 Pecf20 lux	cf. Rm1021, Plac/T5 ecf20 Pecf20 lux	this study	pABCb-mob Plac/T5 ecf20 and pABCamob Pecf20 lux	spectinomycin, gentamicin
Rm1021 Plac/T5 ecf22 Pecf22 lux	cf. Rm1021, Plac/T5 ecf22 Pecf22 lux	this study	pABCb-mob Plac/T5 ecf22 and pABCamob Pecf22 lux	spectinomycin, gentamicin
Rm1021 Plac/T5 ecf26 Pecf26lux	cf. Rm1021, Plac/T5 ecf26 Pecf26lux	this study	pABCb-mob Plac/T5 ecf26 and pABCamob Pecf26 lux	spectinomycin, gentamicin
Rm1021 Plac/T5 ecf27 Pecf25 lux	cf. Rm1021, Plac/T5 ecf27 Pecf25 lux	this study	pABCb-mob Plac/T5 ecf27 and pABCamob Pecf25 lux	spectinomycin, gentamicin
Rm1021 Plac/T5 ecf28 Pecf19 lux	cf. Rm1021, Plac/T5 ecf28 Pecf19 lux	this study	pABCb-mob Plac/T5 ecf28 and pABCamob Pecf19 lux	spectinomycin, gentamicin
Rm1021 Plac/T5 ecf31 Pecf31 lux	cf. Rm1021, Plac/T5 ecf31 Pecf31 lux	this study	pABCb-mob Plac/T5 ecf31 and pABCamob Pecf31lux	spectinomycin, gentamicin
Rm1021 Plac/T5 ecf32 Pecf32 lux	cf. Rm1021, Plac/T5 ecf32 Pecf32 lux	this study	pABCb-mob Plac/T5 ecf32 and pABCamob Pecf32lux	spectinomycin, gentamicin
Rm1021 Plac/T5 ecf33 Pecf33 lux	cf. Rm1021, Plac/T5 ecf33 Pecf33 lux	this study	pABCb-mob Plac/T5 ecf33 and pABCamob Pecf33 lux	spectinomycin, gentamicin
Rm1021 Plac/T5 ecf34 Pecf18 lux	cf. Rm1021, Plac/T5 ecf34 Pecf18 lux	this study	pABCb-mob Plac/T5 ecf34 and pABCamob Pecf18 lux	spectinomycin, gentamicin
Rm1021 Plac/T5 ecf37 Pecf39 lux	cf. Rm1021, Plac/T5 ecf37 Pecf39 lux	this study	pABCb-mob Plac/T5 ecf37 and pABCamob Pecf39 lux	spectinomycin, gentamicin
Rm1021 Plac/T5 ecf38 Pecf38 lux	cf. Rm1021, Plac/T5 ecf38 Pecf38 lux	this study	pABCb-mob Plac/T5 ecf38 and pABCamob Pecf38 lux	spectinomycin, gentamicin
Rm1021 Plac/T5 ecf41 Pecf41 lux	cf. Rm1021, Plac/T5 ecf41 Pecf41 lux	this study	pABCb-mob Plac/T5 ecf41 and pABCamob Pecf41lux	spectinomycin, gentamicin
Rm1021 Plac/T5 ecf42 Pecf42 lux	cf. Rm1021, Plac/T5 ecf42 Pecf42 lux	this study	pABCb-mob Plac/T5 ecf42 and pABCamob Pecf42 lux	spectinomycin, gentamicin
Rm1021 Pecf02 lux	cf. Rm1021, Pecf02 lux	this study	pABCb-mob and pABCa-mob Pecf02 lux	spectinomycin, gentamicin
Rm1021 Pecf03 lux	cf. Rm1021, Pecf03 lux	this study	pABCb-mob and pABCa-mob Pecf03 lux	spectinomycin, gentamicin
Rm1021 Pecf11 lux	cf. Rm1021, Pecf11 lux	this study	pABCb-mob and pABCa-mob Pecf11 lux	spectinomycin, gentamicin
Rm1021 Pecf14 lux	cf. Rm1021, Pecf14 lux	this study	pABCb-mob and pABCa-mob Pecf14 lux	spectinomycin, gentamicin
Rm1021 Pecf15 lux	cf. Rm1021, Pecf15 lux	this study	pABCb-mob and pABCa-mob Pecf15 lux	spectinomycin, gentamicin
Rm1021 Pecf16 lux	cf. Rm1021, Pecf16 lux	this study	pABCb-mob and pABCa-mob Pecf16 lux	spectinomycin, gentamicin
Rm1021 Pecf17 lux	cf. Rm1021, Pecf17 lux	this study	pABCb-mob and pABCa-mob Pecf17 lux	spectinomycin, gentamicin
Rm1021 Pecf20 lux	cf. Rm1021, Pecf20 lux	this study	pABCb-mob and pABCa-mob Pecf20 lux	spectinomycin, gentamicin
Rm1021 Pecf22 lux	cf. Rm1021, Pecf22 lux	this study	pABCb-mob and pABCa-mob Pecf22lux	spectinomycin, gentamicin
Rm1021 Pecf26lux	cf. Rm1021, Pecf26lux	this study	pABCb-mob and pABCa-mob Pecf26lux	spectinomycin, gentamicin
Rm1021 Pecf25 lux	cf. Rm1021, Pecf25 lux	this study	pABCb-mob and pABCa-mob Pecf25lux	spectinomycin, gentamicin
Rm1021 Pecf19 lux	cf. Rm1021, Pecf19 lux	this study	pABCb-mob and pABCa-mob Pecf19lux	spectinomycin, gentamicin
Rm1021 Pecf31 lux	cf. Rm1021, Pecf31 lux	this study	pABCb-mob and pABCa-mob Pecf31lux	spectinomycin, gentamicin
Rm1021 Pecf32 lux	cf. Rm1021, Pecf32 lux	this study	pABCb-mob and pABCa-mob Pecf32lux	spectinomycin, gentamicin
Rm1021 Pecf33 lux	cf. Rm1021, Pecf33 lux	this study	pABCb-mob and pABCa-mob Pecf33lux	spectinomycin, gentamicin
Rm1021 Pecf18 lux	cf. Rm1021, Pecf18 lux	this study	pABCb-mob and pABCa-mob Pecf18 lux	spectinomycin, gentamicin
Rm1021 Pecf39 lux	cf. Rm1021, Pecf39 lux	this study	pABCb-mob and pABCa-mob Pecf39 lux	spectinomycin, gentamicin
Rm1021 Pecf38 lux	cf. Rm1021, Pecf38 lux	this study	pABCb-mob and pABCa-mob Pecf38 lux	spectinomycin, gentamicin
Rm1021 Pecf41 lux	cf. Rm1021, Pecf41 lux	this study	pABCb-mob and pABCa-mob Pecf41 lux	spectinomycin, gentamicin
Rm1021 Pecf42 lux	cf. Rm1021, Pecf42 lux	this study	pABCb-mob and pABCa-mob Pecf42 lux	spectinomycin, gentamicin
strains for the analysis of cognate ECF/promoter pairs in S. meliloti Rm1021
RFF625c Plac/T5 ecf02 Pecf02 lux	cf. RFF625c, Plac/T5 ecf02 Pecf02 lux	this study	pABCb-mob Plac/T5 ecf02 and pABCa-mob Pecf02 lux	spectinomycin, gentamicin
RFF625c Plac/T5 ecf03 Pecf03 lux	cf. RFF625c, Plac/T5 ecf03 Pecf03 lux	this study	pABCb-mob Plac/T5 ecf03 and pABCa-mob Pecf03 lux	spectinomycin, gentamicin
RFF625c Plac/T5 ecf11 Pecf11 lux	cf. RFF625c, Plac/T5 ecf11 Pecf11 lux	this study	pABCb-mob Plac/T5 ecf11 and pABCa-mob Pecf11 lux	spectinomycin, gentamicin
RFF625c Plac/T5 ecf14 Pecf14 lux	cf. RFF625c, Plac/T5 ecf14 Pecf14 lux	this study	pABCb-mob Plac/T5 ecf14 and pABCa-mob Pecf14 lux	spectinomycin, gentamicin
RFF625c Plac/T5 ecf15 Pecf15 lux	cf. RFF625c, Plac/T5 ecf15 Pecf15 lux	this study	pABCb-mob Plac/T5 ecf15 and pABCa-mob Pecf15 lux	spectinomycin, gentamicin
RFF625c Plac/T5 ecf16 Pecf16 lux	cf. RFF625c, Plac/T5 ecf16 Pecf16 lux	this study	pABCb-mob Plac/T5 ecf16 and pABCamob Pecf16 lux	spectinomycin, gentamicin
RFF625c Plac/T5 ecf17 Pecf17 lux	cf. RFF625c, Plac/T5 ecf17 Pecf17 lux	this study	pABCb-mob Plac/T5 ecf17 and pABCamob Pecf17 lux	spectinomycin, gentamicin
RFF625c Plac/T5 *ecf20 Pecf20 lux	cf. RFF625c, Plac/T5 *ecf20 Pecf20 lux	this study	pABCb-mob Plac/T5 *ecf20 and pABCamob Pecf20 lux	spectinomycin, gentamicin
RFF625c Plac/T5 ecf20 Pecf20 lux	cf. RFF625c, Plac/T5 ecf20 Pecf20 lux	this study	pABCb-mob Plac/T5 ecf20 and pABCamob Pecf20 lux	spectinomycin, gentamicin
RFF625c Plac/T5 ecf22 Pecf22 lux	cf. RFF625c, Plac/T5 ecf22 Pecf22 lux	this study	pABCb-mob Plac/T5 ecf22 and pABCamob Pecf22 lux	spectinomycin, gentamicin
RFF625c Plac/T5 ecf26 Pecf26lux	cf. RFF625c, Plac/T5 ecf26 Pecf26lux	this study	pABCb-mob Plac/T5 ecf26 and pABCamob Pecf26 lux	spectinomycin, gentamicin
RFF625c Plac/T5 ecf27 Pecf25 lux	cf. RFF625c, Plac/T5 ecf27 Pecf25 lux	this study	pABCb-mob Plac/T5 ecf27 and pABCamob Pecf25 lux	spectinomycin, gentamicin
RFF625c Plac/T5 ecf28 Pecf19 lux	cf. RFF625c, Plac/T5 ecf28 Pecf19 lux	this study	pABCb-mob Plac/T5 ecf28 and pABCamob Pecf19 lux	spectinomycin, gentamicin
RFF625c Plac/T5 ecf31 Pecf31 lux	cf. RFF625c, Plac/T5 ecf31 Pecf31 lux	this study	pABCb-mob Plac/T5 ecf31 and pABCamob Pecf31lux	spectinomycin, gentamicin
RFF625c Plac/T5 ecf32 Pecf32 lux	cf. RFF625c, Plac/T5 ecf32 Pecf32 lux	this study	pABCb-mob Plac/T5 ecf32 and pABCamob Pecf32lux	spectinomycin, gentamicin
RFF625c Plac/T5 ecf33 Pecf33 lux	cf. RFF625c, Plac/T5 ecf33 Pecf33 lux	this study	pABCb-mob Plac/T5 ecf33 and pABCamob Pecf33 lux	spectinomycin, gentamicin
RFF625c Plac/T5 ecf34 Pecf18 lux	cf. RFF625c, Plac/T5 ecf34 Pecf18 lux	this study	pABCb-mob Plac/T5 ecf34 and pABCamob Pecf18 lux	spectinomycin, gentamicin
RFF625c Plac/T5 ecf37 Pecf39 lux	cf. RFF625c, Plac/T5 ecf37 Pecf39 lux	this study	pABCb-mob Plac/T5 ecf37 and pABCamob Pecf39 lux	spectinomycin, gentamicin
RFF625c Plac/T5 ecf38 Pecf38 lux	cf. RFF625c, Plac/T5 ecf38 Pecf38 lux	this study	pABCb-mob Plac/T5 ecf38 and pABCamob Pecf38 lux	spectinomycin, gentamicin
RFF625c Plac/T5 ecf41 Pecf41 lux	cf. RFF625c, Plac/T5 ecf41 Pecf41 lux	this study	pABCb-mob Plac/T5 ecf41 and pABCamob Pecf41lux	spectinomycin, gentamicin
RFF625c Plac/T5 ecf42 Pecf42 lux	cf. RFF625c, Plac/T5 ecf42 Pecf42 lux	this study	pABCb-mob Plac/T5 ecf42 and pABCamob Pecf42 lux	spectinomycin, gentamicin
RFF625c Pecf02 lux	cf. RFF625c, Pecf02 lux	this study	pABCb-mob and pABCa-mob Pecf02 lux	spectinomycin, gentamicin
RFF625c Pecf03 lux	cf. RFF625c, Pecf03 lux	this study	pABCb-mob and pABCa-mob Pecf03 lux	spectinomycin, gentamicin
RFF625c Pecf11 lux	cf. RFF625c, Pecf11 lux	this study	pABCb-mob and pABCa-mob Pecf11 lux	spectinomycin, gentamicin
RFF625c Pecf14 lux	cf. RFF625c, Pecf14 lux	this study	pABCb-mob and pABCa-mob Pecf14 lux	spectinomycin, gentamicin
RFF625c Pecf15 lux	cf. RFF625c, Pecf15 lux	this study	pABCb-mob and pABCa-mob Pecf15 lux	spectinomycin, gentamicin
RFF625c Pecf16 lux	cf. RFF625c, Pecf16 lux	this study	pABCb-mob and pABCa-mob Pecf16 lux	spectinomycin, gentamicin
RFF625c Pecf17 lux	cf. RFF625c, Pecf17 lux	this study	pABCb-mob and pABCa-mob Pecf17 lux	spectinomycin, gentamicin
RFF625c Pecf20 lux	cf. RFF625c ,Pecf20 lux	this study	pABCb-mob and pABCa-mob Pecf20 lux	spectinomycin, gentamicin
RFF625c Pecf22 lux	cf. RFF625c, Pecf22 lux	this study	pABCb-mob and pABCa-mob Pecf22lux	spectinomycin, gentamicin
RFF625c Pecf26lux	cf. RFF625c, Pecf26lux	this study	pABCb-mob and pABCa-mob Pecf26lux	spectinomycin, gentamicin
RFF625c Pecf25 lux	cf. RFF625c, Pecf25 lux	this study	pABCb-mob and pABCa-mob Pecf25lux	spectinomycin, gentamicin
RFF625c Pecf19 lux	cf. RFF625c, Pecf19 lux	this study	pABCb-mob and pABCa-mob Pecf19lux	spectinomycin, gentamicin
RFF625c Pecf31 lux	cf. RFF625c, Pecf31 lux	this study	pABCb-mob and pABCa-mob Pecf31lux	spectinomycin, gentamicin
RFF625c Pecf32 lux	cf. RFF625c, Pecf32 lux	this study	pABCb-mob and pABCa-mob Pecf32lux	spectinomycin, gentamicin
RFF625c Pecf33 lux	cf. RFF625c, Pecf33 lux	this study	pABCb-mob and pABCa-mob Pecf33lux	spectinomycin, gentamicin
RFF625c Pecf18 lux	cf. RFF625c, Pecf18 lux	this study	pABCb-mob and pABCa-mob Pecf18 lux	spectinomycin, gentamicin
RFF625c Pecf39 lux	cf. RFF625c, Pecf39 lux	this study	pABCb-mob and pABCa-mob Pecf39 lux	spectinomycin, gentamicin
RFF625c Pecf38 lux	cf. RFF625c, Pecf38 lux	this study	pABCb-mob and pABCa-mob Pecf38 lux	spectinomycin, gentamicin
RFF625c Pecf41 lux	cf. RFF625c, Pecf41 lux	this study	pABCb-mob and pABCa-mob Pecf41 lux	spectinomycin, gentamicin
RFF625c Pecf42 lux	cf. RFF625c, Pecf42 lux	this study	pABCb-mob and pABCa-mob Pecf42 lux	spectinomycin, gentamicin
strains for the analysis of P26 activiation by indigenous group 26 ECFs
RFF625c Plac/T5 rpoE1 Pecf26 lux	cf. RFF625c, Plac/T5 rpoE1 Pecf26 lux	this study	pABCb-mob Plac/T5 rpoE1 and pABCamob Pecf26 lux	spectinomycin, gentamicin
RFF625c Plac/T5 rpoE3 Pecf26 lux	cf. RFF625c, Plac/T5 rpoE3 Pecf26 lux	this study	pABCb-mob Plac/T5 rpoE3 and pABCamob Pecf26 lux	spectinomycin, gentamicin
RFF625c Plac/T5 rpoE4 Pecf26 lux	cf. RFF625c, Plac/T5 rpoE4 Pecf26 lux	this study	pABCb-mob Plac/T5 rpoE4 and pABCamob Pecf26 lux	spectinomycin, gentamicin
RFF625c Plac/T5 rpoE6 Pecf26 lux	cf. RFF625c, Plac/T5 rpoE6 Pecf26 lux	this study	pABCb-mob Plac/T5 rpoE6 and pABCamob Pecf26 lux	spectinomycin, gentamicin
strains for the characterization of heterologous ECF switches in terms of crosstalk in S. meliloti
RFF625c Plac/T5 ecf02 [multi copy]	cf. RFF625c, Plac/T5 ecf02 [multi copy]	this study	RFF625c carrying plasmid pSRKGm[m] Plac/T5 ecf02	gentamicin
RFF625c Plac/T5 ecf11 [multi copy]	cf. RFF625c, Plac/T5 ecf11 [multi copy]	this study	RFF625c caryying plasmid pSRKGm[m] Plac/T5 ecf11	gentamicin
RFF625c pSRKGm [m]	cf. RFF625c, pSRKGm [m]	this study	RFF625c caryying empty vector pSRKGm[m]	gentamicin
RFF625c Plac/T5 ecf02 + Pecfx lux	strain series to assay activation of non-cognate ecf promoters by ECF02 cf. RFF625c, Plac/T5 ecf02 and one of the following Pecfx lux modules: Pecf03 lux, Pecf11 lux, Pecf15 lux, Pecf17 lux, Pecf18 lux, Pecf20 lux, Pecf26 lux, Pecf31 lux, Pecf33 lux, Pecf38 lux, Pecf42 lux	this study	RFF625c carrying plasmids pABCb-mob Plac/T5 ecf02 and one of the following plasmids: pABCa-mob Pecf03 lux, pABCa-mob Pecf11 lux, pABCa-mob Pecf15 lux, pABCa-mob Pecf17 lux, pABCa-mob Pecf18 lux, pABCa-mob Pecf20 lux, pABCa-mob Pecf26 lux, pABCa-mob Pecf31 lux, pABCa-mob Pecf33 lux, pABCa-mob Pecf38 lux, pABCa-mob Pecf42 lux	spectinomycin, gentamicin
RFF625c Plac/T5 ecf03 + Pecfx lux	strain series to assay activation of non-cognate ecf promoters by ECF03 cf. RFF625c, Plac/T5 ecf03 and one of the following Pecfx lux modules: Pecf02 lux, Pecf11 lux, Pecf15 lux, Pecf17 lux, Pecf18 lux, Pecf20 lux, Pecf26 lux, Pecf31 lux, Pecf33 lux, Pecf38 lux, Pecf42 lux	this study	RFF625c carrying plasmids pABCb-mob Plac/T5 ecf03 and one of the following plasmids: pABCa-mob Pecf02 lux, pABCa-mob Pecf11 lux, pABCa-mob Pecf15 lux, pABCa-mob Pecf17 lux, pABCa-mob Pecf18 lux, pABCa-mob Pecf20 lux, pABCa-mob Pecf26 lux, pABCa-mob Pecf31 lux, pABCa-mob Pecf33 lux, pABCa-mob Pecf38 lux, pABCa-mob Pecf42 lux	spectinomycin, gentamicin
RFF625c Plac/T5 ecf11 + Pecfx lux	strain series to assay activation of non-cognate ecf promoters by ECF11 cf. RFF625c, Plac/T5 ecf11 and one of the following Pecfx lux modules: Pecf02 lux, Pecf03 lux, Pecf15 lux, Pecf17 lux, Pecf18 lux, Pecf20 lux, Pecf26 lux, Pecf31 lux, Pecf33 lux, Pecf38 lux, Pecf42 lux	this study	RFF625c carrying plasmids pABCb-mob Plac/T5 ecf11 and one of the following plasmids: pABCa-mob Pecf02 lux, pABCa-mob Pecf03 lux, pABCa-mob Pecf15 lux, pABCa-mob Pecf17 lux, pABCa-mob Pecf18 lux, pABCa-mob Pecf20 lux, pABCa-mob Pecf26 lux, pABCa-mob Pecf31 lux, pABCa-mob Pecf33 lux, pABCa-mob Pecf38 lux, pABCa-mob Pecf42 lux	spectinomycin, gentamicin
RFF625c Plac/T5 ecf15 + Pecfx lux	strain series to assay activation of non-cognate ecf promoters by ECF15 cf. RFF625c, Plac/T5 ecf15 and one of the following Pecfx lux modules: Pecf02 lux, Pecf03 lux, Pecf11 lux, Pecf17 lux, Pecf18 lux, Pecf20 lux, Pecf26 lux, Pecf31 lux, Pecf33 lux, Pecf38 lux, Pecf42 lux	this study	RFF625c carrying plasmids pABCb-mob Plac/T5 ecf15 and one of the following plasmids: pABCa-mob Pecf02 lux, pABCa-mob Pecf03 lux, pABCa-mob Pecf11 lux, pABCa-mob Pecf17 lux, pABCa-mob Pecf18 lux, pABCa-mob Pecf20 lux, pABCa-mob Pecf26 lux, pABCa-mob Pecf31 lux, pABCa-mob Pecf33 lux, pABCa-mob Pecf38 lux, pABCa-mob Pecf42 lux,	spectinomycin, gentamicin
RFF625c Plac/T5 ecf17 + Pecfx lux	strain series to assay activation of non-cognate ecf promoters by ECF17 cf. RFF625c, Plac/T5 ecf17 and one of the following Pecfx lux modules: Pecf02 lux, Pecf03 lux, Pecf11 lux, Pecf15 lux, Pecf18 lux, Pecf20 lux, Pecf26 lux, Pecf31 lux, Pecf33 lux, Pecf38 lux, Pecf42 lux	this study	RFF625c carrying plasmids pABCb-mob Plac/T5 ecf17 and one of the following plasmids: pABCa-mob Pecf02 lux, pABCa-mob Pecf03 lux, pABCa-mob Pecf11 lux, pABCa-mob Pecf15 lux, pABCa-mob Pecf18 lux, pABCa-mob Pecf20 lux, pABCa-mob Pecf26 lux, pABCa-mob Pecf31 lux, pABCa-mob Pecf33 lux, pABCa-mob Pecf38 lux, pABCa-mob Pecf42 lux,	spectinomycin, gentamicin
RFF625c Plac/T5 ecf34 + Pecfx lux	strain series to assay activation of non-cognate ecf promoters by ECF34 cf. RFF625c, Plac/T5 ecf34 and one of the following Pecfx lux modules: Pecf02 lux, Pecf03 lux, Pecf11 lux, Pecf15 lux, Pecf17 lux, Pecf20 lux, Pecf26 lux, Pecf31 lux, Pecf33 lux, Pecf38 lux, Pecf42 lux	this study	RFF625c carrying plasmids pABCb-mob Plac/T5 ecf17 and one of the following plasmids: pABCa-mob Pecf02 lux, pABCa-mob Pecf03 lux, pABCa-mob Pecf11 lux, pABCa-mob Pecf15 lux, pABCa-mob Pecf17 lux, pABCa-mob Pecf20 lux, pABCa-mob Pecf26 lux, pABCa-mob Pecf31 lux, pABCa-mob Pecf33 lux, pABCa-mob Pecf38 lux, pABCa-mob Pecf42 lux	spectinomycin, gentamicin
RFF625c Plac/T5 ecf20 + Pecfx lux	strain series to assay activation of non-cognate ecf promoters by ECF20 cf. RFF625c, Plac/T5 ecf20 and one of the following Pecfx lux modules: Pecf02 lux, Pecf03 lux, Pecf11 lux, Pecf15 lux, Pecf17 lux, Pecf18 lux, Pecf26 lux, Pecf31 lux, Pecf33 lux, Pecf38 lux, Pecf42 lux	this study	RFF625c carrying plasmids pABCb-mob Plac/T5 ecf20 and one of the following plasmids: pABCa-mob Pecf02 lux, pABCa-mob Pecf03 lux, pABCa-mob Pecf11 lux, pABCa-mob Pecf15 lux, pABCa-mob Pecf17 lux, pABCa-mob Pecf18 lux, pABCa-mob Pecf26 lux, pABCa-mob Pecf31 lux, pABCa-mob Pecf33 lux, pABCa-mob Pecf33 lux, pABCa-mob Pecf38 lux, pABCa-mob Pecf42 lux,	spectinomycin, gentamicin
RFF625c Plac/T5 ecf26 + Pecfx lux	strain series to assay activation of non-cognate ecf promoters by ECF26 cf. RFF625c, Plac/T5 ecf26 and one of the following Pecfx lux modules: Pecf02 lux, Pecf03 lux, Pecf11 lux, Pecf15 lux, Pecf17 lux, Pecf18 lux, Pecf20 lux, Pecf31 lux, Pecf33 lux, Pecf38 lux, Pecf42 lux	this study	RFF625c carrying plasmids pABCb-mob Plac/T5 ecf26 and one of the following plasmids: pABCa-mob Pecf02 lux, pABCa-mob Pecf03 lux, pABCa-mob Pecf11 lux, pABCa-mob Pecf15 lux, pABCa-mob Pecf17 lux, pABCa-mob Pecf18 lux, pABCa-mob Pecf20 lux, pABCa-mob Pecf31 lux, pABCa-mob Pecf33 lux, pABCa-mob Pecf38 lux, pABCa-mob Pecf42 lux	spectinomycin, gentamicin
RFF625c Plac/T5 ecf31 + Pecfx lux	strain series to assay activation of non-cognate ecf promoters by ECF31 cf. RFF625c, Plac/T5 ecf31 and one of the following Pecfx lux modules: Pecf02 lux, Pecf03 lux, Pecf11 lux, Pecf15 lux, Pecf17 lux, Pecf18 lux, Pecf20 lux, Pecf26 lux, Pecf33 lux, Pecf38 lux, Pecf42 lux	this study	RFF625c carrying plasmids pABCb-mob Plac/T5 ecf31 and one of the following plasmids: pABCa-mob Pecf02 lux, pABCa-mob Pecf03 lux, pABCa-mob Pecf11 lux, pABCa-mob Pecf15 lux, pABCa-mob Pecf17 lux, pABCa-mob Pecf18 lux, pABCa-mob Pecf20 lux, pABCa-mob Pecf26 lux, pABCa-mob Pecf33 lux, pABCa-mob Pecf38 lux, pABCa-mob Pecf42 lux	spectinomycin, gentamicin
RFF625c Plac/T5 ecf33 + Pecfx lux	strain series to assay activation of non-cognate ecf promoters by ECF33 cf. RFF625c, Plac/T5 ecf33 and one of the following Pecfx lux modules: Pecf02 lux, Pecf03 lux, Pecf11 lux, Pecf15 lux, Pecf17 lux, Pecf18 lux, Pecf20 lux, Pecf26 lux, Pecf31 lux, Pecf38 lux, Pecf42 lux	this study	RFF625c carrying plasmids pABCb-mob Plac/T5 ecf33 and one of the following plasmids: pABCa-mob Pecf02 lux, pABCa-mob Pecf03 lux, pABCa-mob Pecf11 lux, pABCa-mob Pecf15 lux, pABCa-mob Pecf17 lux, pABCa-mob Pecf18 lux, pABCa-mob Pecf20 lux, pABCa-mob Pecf26 lux, pABCa-mob Pecf31 lux, pABCa-mob Pecf38 lux, pABCa-mob Pecf42 lux	spectinomycin, gentamicin
RFF625c Plac/T5 ecf38 + Pecfx lux	strain series to assay activation of non-cognate ecf promoters by ECF38 cf. RFF625c, Plac/T5 ecf38 and one of the following Pecfx lux modules: Pecf02 lux, Pecf03 lux, Pecf11 lux, Pecf15 lux, Pecf17 lux, Pecf18 lux, Pecf20 lux, Pecf26 lux, Pecf31 lux, Pecf33 lux, Pecf42 lux	this study	RFF625c carrying plasmids pABCb-mob Plac/T5 ecf38 and one of the following plasmids: pABCa-mob Pecf02 lux, pABCa-mob Pecf03 lux, pABCa-mob Pecf11 lux, pABCa-mob Pecf15 lux, pABCa-mob Pecf17 lux, pABCa-mob Pecf18 lux, pABCa-mob Pecf20 lux, pABCa-mob Pecf26 lux, pABCa-mob Pecf31 lux, pABCa-mob Pecf33 lux, pABCa-mob Pecf42 lux	spectinomycin, gentamicin
RFF625c PlacT5 ecf42 + Pecfx lux	strain series to assay activation of non-cognate ecf promoters by ECF42 cf. RFF625c, Plac/T5 ecf42 and one of the following Pecfx lux modules: Pecf02 lux, Pecf03 lux, Pecf11 lux, Pecf15 lux, Pecf17 lux, Pecf18 lux, Pecf20 lux, Pecf26 lux, Pecf31 lux, Pecf33 lux, Pecf38 lux	this study	RFF625c carrying plasmids pABCb-mob Plac/T5 ecf42 and one of the following plasmids: pABCa-mob Pecf02 lux, pABCa-mob Pecf03 lux, pABCa-mob Pecf11 lux, pABCa-mob Pecf15 lux, pABCa-mob Pecf17 lux, pABCa-mob Pecf18 lux, pABCa-mob Pecf20 lux, pABCa-mob Pecf26 lux, pABCa-mob Pecf31 lux, pABCa-mob Pecf33 lux, pABCa-mob Pecf38 lux	spectinomycin, gentamicin
strains for the analyes of MoClo compatible pABC plasmids in terms of copy number and segregation stability in S. meliloti
DMSm107	cf. Rm1021 or cf. Rm1, expressing Pmin egfp from pABCc-1-1a	this study	pABCa-1-1a, pABCb-mod-1-1a wo lacZα, pABCc-1-1a Pmin2 egfp	gentamicin, hygromycin, kanamycin
DMSm108	cf. Rm1021, expressing Pmin egfp from pABCa-1-1a	this study	pABCa-1-1a Pmin2 egfp, pABCb-mod-1-1a, pABCc-1-1a wo lacZα	gentamicin, hygromycin, kanamycin
DMSm109	cf. Rm1021, expressing Pmin egfp from pABCb-mod-1-1a	this study	pABCa-1-1a wo lacZα, pABCb-mod-1-1a Pmin2 egfp, pABCc-1-1a	gentamicin, hygromycin, kanamycin
MWSm8	cf. Rm1021, pK18mob2 genomically integrated	[32]	see reference
strains for the characterization of genetic parts in Rm1021 and RFF625c
RFF625c pABCa-1a-mob	cf. RFF625c, carrying empty pABCa-1-1a-mob	this study	pABCa-1-1a-mob	gentamicin
RFF625c PlacT5 lux	cf. RFF625c, expressing PlacT5 lux from pABCa-1-1a-mob	this study	pABCa-1-1a-mob Plac/T5 RBS1 lux rrnB T1	gentamicin
RFF625c Plac lux	cf. RFF625c, expressing Plac lux from pABCa-1-1a-mob	this study	pABCa-1-1a-mob Plac RBS1 lux rrnB T1	gentamicin
RFF625c PrpmJ RBS1 lux	cf. RFF625c, expressing PrpmJ lux from pABCa-1-1a-mob	this study	pABCa-1-1a-mob PrpmJ RBS1 lux rrnB T1	gentamicin
RFF625c Pmin2+RBS1 lux	cf. RFF625c, expressing Pmin2 lux from pABCa-1-1a-mob	this study	pABCa-1-1a-mob Pmin2+RBS lux rrnB T1	gentamicin
RFF625c PJ23100+RBS1 lux	cf. RFF625c, expressing PJ23100 lux from pABCa-1-1a-mob	this study	pABCa-1-1a-mob PJ23100 RBS1 lux rrnB T1	gentamicin
RFF625c PJ23101+RBS1 lux	cf. RFF625c, expressing PJ23101 lux from pABCa-1-1a-mob	this study	pABCa-1-1a-mob PJ23101 RBS1 lux rrnB T1	gentamicin
RFF625c PJ23102+RBS1 lux	cf. RFF625c, expressing PJ23102 lux from pABCa-1-1a-mob	this study	pABCa-1-1a-mob PJ23102 RBS1 lux rrnB T1	gentamicin
RFF625c PJ23103+RBS1 lux	cf. RFF625c, expressing PJ23103 lux from pABCa-1-1a-mob	this study	pABCa-1-1a-mob PJ23103 RBS1 lux rrnB T1	gentamicin
RFF625c PJ23104+RBS1 lux	cf. RFF625c, expressing PJ23104 lux from pABCa-1-1a-mob	this study	pABCa-1-1a-mob PJ23104 RBS1 lux rrnB T1	gentamicin
RFF625c PJ23105+RBS1 lux	cf. RFF625c, expressing PJ23105 lux from pABCa-1-1a-mob	this study	pABCa-1-1a-mob PJ23105 RBS1 lux rrnB T1	gentamicin
RFF625c PJ23106+RBS1 lux	cf. RFF625c, expressing PJ23106 lux from pABCa-1-1a-mob	this study	pABCa-1-1a-mob PJ23106 RBS1 lux rrnB T1	gentamicin
RFF625c PJ23107+RBS1 lux	cf. RFF625c, expressing PJ23107 lux from pABCa-1-1a-mob	this study	pABCa-1-1a-mob PJ23107 RBS1 lux rrnB T1	gentamicin
RFF625c PJ23108+RBS1 lux	cf. RFF625c, expressing PJ23108 lux from pABCa-1-1a-mob	this study	pABCa-1-1a-mob PJ23108 RBS1 lux rrnB T1	gentamicin
RFF625c PJ23109+RBS1 lux	cf. RFF625c, expressing PJ23109 lux from pABCa-1-1a-mob	this study	pABCa-1-1a-mob PJ23109 RBS1 lux rrnB T1	gentamicin
RFF625c PJ23110+RBS1 lux	cf. RFF625c, expressing PJ23110 lux from pABCa-1-1a-mob	this study	pABCa-1-1a-mob PJ23110 RBS1 lux rrnB T1	gentamicin
RFF625c PJ23111+RBS1 lux	cf. RFF625c, expressing PJ23111 lux from pABCa-1-1a-mob	this study	pABCa-1-1a-mob PJ23111 RBS1 lux rrnB T1	gentamicin
RFF625c PrpmJ RBS2 lux	cf. RFF625c, expressing PrpmJ RBS2 lux from pABCa-1-1a-mob	this study	pABCa-1-1a-mob PrpmJ RBS2 lux rrnB T1	gentamicin
RFF625c PrpmJ RBS3 lux	cf. RFF625c, expressing PrpmJ RBS3 lux from pABCa-1-1a-mob	this study	pABCa-1-1a-mob PrpmJ RBS3 lux rrnB T1	gentamicin
RFF625c PrpmJ RBS4 lux	cf. RFF625c, expressing PrpmJ RBS4 lux from pABCa-1-1a-mob	this study	pABCa-1-1a-mob PrpmJ RBS4 lux rrnB T1	gentamicin
RFF625c PrpmJ RBS5 lux	cf. RFF625c, expressing PrpmJ RBS5 lux from pABCa-1-1a-mob	this study	pABCa-1-1a-mob PrpmJ RBS5 lux rrnB T1	gentamicin
RFF625c PrpmJ RBS6 lux	cf. RFF625c, expressing PrpmJ RBS6 lux from pABCa-1-1a-mob	this study	pABCa-1-1a-mob PrpmJ RBS6 lux rrnB T1	gentamicin
RFF625c rrnB T1 fw ter assay	cf. RFF625c, expressing an PrmpJ mcherry - mvenus operon, interrupted by rrnB T1 fw from pSRGm-M-1	this study	pSRGm-M-1 mcherry-rrnB T1 fw-mvenus	gentamicin
RFF625c rrnB T2 fw ter assay	cf. RFF625c, expressing an PrmpJ mcherry - mvenus operon, interrupted by rrnB T2 fw from pSRGm-M-1	this study	pSRGm-M-1 mcherry-rrnB T2 fw-mvenus	gentamicin
RFF625c L3S2P21 fw ter assay	cf. RFF625c, expressing an PrmpJ mcherry - mvenus operon, interrupted by L3S2P21 fw from pSRGm-M-1	this study	pSRGm-M-1 mcherry-L3S2P21 fw-mvenus	gentamicin
RFF625c L3S2P11 fw ter assay	cf. RFF625c, expressing an PrmpJ mcherry - mvenus operon, interrupted by L3S2P11 fw from pSRGm-M-1	this study	pSRGm-M-1 mcherry-L3S2P11 fw-mvenus	gentamicin
RFF625c L3S3P23 fw ter assay	cf. RFF625c, expressing an PrmpJ mcherry - mvenus operon, interrupted by L3S3P23 fw from pSRGm-M-1	this study	pSRGm-M-1 mcherry-L3S3P23 fw-mvenus	gentamicin
RFF625c L3S3P22 fw ter assay	cf. RFF625c, expressing an PrmpJ mcherry - mvenus operon, interrupted by L3S3P22 fw from pSRGm-M-1	this study	pSRGm-M-1 mcherry-L3S3P22 fw-mvenus	gentamicin
RFF625c L3S2P55 fw ter assay	cf. RFF625c, expressing an PrmpJ mcherry - mvenus operon, interrupted by L3S2P55 fw from pSRGm-M-1	this study	pSRGm-M-1 mcherry-L3S2P55 fw-mvenus	gentamicin
RFF625c L3S3P21 fw ter assay	cf. RFF625c, expressing an PrmpJ mcherry - mvenus operon, interrupted by L3S3P21 fw from pSRGm-M-1	this study	pSRGm-M-1 mcherry-L3S3P21 fw-mvenus	gentamicin
RFF625c rrnB T1 re ter assay	cf. RFF625c, expressing an PrmpJ mcherry - mvenus operon, interrupted by rrnB T1 re from pSRGm-M-1	this study	pSRGm-M-1 mcherry-rrnB T1 re-mvenus	gentamicin
RFF625c rrnB T2 re ter assay	cf. RFF625c, expressing an PrmpJ mcherry - mvenus operon, interrupted by rrnB T2 re from pSRGm-M-1	this study	pSRGm-M-1 mcherry-rrnB T2 re-mvenus	gentamicin
RFF625c L3S2P21 re ter assay	cf. RFF625c, expressing an PrmpJ mcherry - mvenus operon, interrupted by L3S2P21 re from pSRGm-M-1	this study	pSRGm-M-1 mcherry-L3S2P21 re-mvenus	gentamicin
RFF625c L3S2P11 re ter assay	cf. RFF625c, expressing an PrmpJ mcherry - mvenus operon, interrupted by L3S2P11 re from pSRGm-M-1	this study	pSRGm-M-1 mcherry-L3S2P11 re-mvenus	gentamicin
RFF625c L3S3P23 re ter assay	cf. RFF625c, expressing an PrmpJ mcherry - mvenus operon, interrupted by L3S3P23 re from pSRGm-M-1	this study	pSRGm-M-1 mcherry-L3S3P23 re-mvenus	gentamicin
RFF625c L3S3P22 re ter assay	cf. RFF625c, expressing an PrmpJ mcherry - mvenus operon, interrupted by L3S3P22 re from pSRGm-M-1	this study	pSRGm-M-1 mcherry-L3S3P22 re-mvenus	gentamicin
RFF625c L3S2P55 re ter assay	cf. RFF625c, expressing an PrmpJ mcherry - mvenus operon, interrupted by L3S2P55 re from pSRGm-M-1	this study	pSRGm-M-1 mcherry-L3S2P55 re-mvenus	gentamicin
RFF625c L3S3P21 re ter assay	cf. RFF625c, expressing an PrmpJ mcherry - mvenus operon, interrupted by L3S3P21 re from pSRGm-M-1	this study	pSRGm-M-1 mcherry-L3S3P21 re-mvenus	gentamicin
RFF625c no ter control fw	cf. RFF625c, expressing an PrmpJ mcherry - mvenus operon, interrupted by ter dummy fw from pSRGm-M-1	this study	pSRGm-M-1 mcherry-no ter ctrl fw-mvenus	gentamicin
RFF625c no ter control re	cf. RFF625c, expressing an PrmpJ mcherry - mvenus operon, interrupted by ter dummy re from pSRGm-M-1	this study	pSRGm-M-1 mcherry-no ter ctrl re-mvenus	gentamicin
Rm1021 pABCa-1a-mob	cf. Rm1021, carrying empty pABCa-1-1a-mob	this study	pABCa-1-1a-mob	gentamicin
Rm1021 PlacT5 lux	cf. Rm1021, expressing PlacT5 lux from pABCa-1-1a-mob	this study	pABCa-1-1a-mob Plac/T5 RBS1 lux rrnB T1	gentamicin
Rm1021 Plac lux	cf. Rm1021, expressing Plac lux from pABCa-1-1a-mob	this study	pABCa-1-1a-mob Plac RBS1 lux rrnB T1	gentamicin
Rm1021 PrpmJ RBS1 lux	cf. Rm1021, expressing PrpmJ lux from pABCa-1-1a-mob	this study	pABCa-1-1a-mob PrpmJ RBS1 lux rrnB T1	gentamicin
Rm1021 Pmin2+RBS1 lux	cf. Rm1021, expressing Pmin2 lux from pABCa-1-1a-mob	this study	pABCa-1-1a-mob Pmin2+RBS lux rrnB T1	gentamicin
Rm1021 PJ23100+RBS1 lux	cf. RRm1021, expressing PJ23100 lux from pABCa-1-1a-mob	this study	pABCa-1-1a-mob PJ23100 RBS1 lux rrnB T1	gentamicin
Rm1021 PJ23101+RBS1 lux	cf. Rm1021, expressing PJ23101 lux from pABCa-1-1a-mob	this study	pABCa-1-1a-mob PJ23101 RBS1 lux rrnB T1	gentamicin
Rm1021 PJ23102+RBS1 lux	cf. Rm1021, expressing PJ23102 lux from pABCa-1-1a-mob	this study	pABCa-1-1a-mob PJ23102 RBS1 lux rrnB T1	gentamicin
Rm1021 PJ23103+RBS1 lux	cf. Rm1021, expressing PJ23103 lux from pABCa-1-1a-mob	this study	pABCa-1-1a-mob PJ23103 RBS1 lux rrnB T1	gentamicin
Rm1021 PJ23104+RBS1 lux	cf. Rm1021, expressing PJ23104 lux from pABCa-1-1a-mob	this study	pABCa-1-1a-mob PJ23104 RBS1 lux rrnB T1	gentamicin
Rm1021 PJ23105+RBS1 lux	cf. Rm1021, expressing PJ23105 lux from pABCa-1-1a-mob	this study	pABCa-1-1a-mob PJ23105 RBS1 lux rrnB T1	gentamicin
Rm1021 PJ23106+RBS1 lux	cf. Rm1021, expressing PJ23106 lux from pABCa-1-1a-mob	this study	pABCa-1-1a-mob PJ23106 RBS1 lux rrnB T1	gentamicin
Rm1021 PJ23107+RBS1 lux	cf. Rm1021, expressing PJ23107 lux from pABCa-1-1a-mob	this study	pABCa-1-1a-mob PJ23107 RBS1 lux rrnB T1	gentamicin
Rm1021 PJ23108+RBS1 lux	cf. Rm1021, expressing PJ23108 lux from pABCa-1-1a-mob	this study	pABCa-1-1a-mob PJ23108 RBS1 lux rrnB T1	gentamicin
Rm1021 PJ23109+RBS1 lux	cf.Rm1021, expressing PJ23109 lux from pABCa-1-1a-mob	this study	pABCa-1-1a-mob PJ23109 RBS1 lux rrnB T1	gentamicin
Rm1021 PJ23110+RBS1 lux	cf. Rm1021, expressing PJ23110 lux from pABCa-1-1a-mob	this study	pABCa-1-1a-mob PJ23110 RBS1 lux rrnB T1	gentamicin
Rm1021 PJ23111+RBS1 lux	cf.Rm1021, expressing PJ23111 lux from pABCa-1-1a-mob	this study	pABCa-1-1a-mob PJ23111 RBS1 lux rrnB T1	gentamicin
Rm1021 PrpmJ RBS2 lux	cf.Rm1021, expressing PrpmJ RBS2 lux from pABCa-1-1a-mob	this study	pABCa-1-1a-mob PrpmJ RBS2 lux rrnB T1	gentamicin
Rm1021 PrpmJ RBS3 lux	cf. Rm1021, expressing PrpmJ RBS3 lux from pABCa-1-1a-mob	this study	pABCa-1-1a-mob PrpmJ RBS3 lux rrnB T1	gentamicin
Rm1021 PrpmJ RBS4 lux	cf. Rm1021, expressing PrpmJ RBS4 lux from pABCa-1-1a-mob	this study	pABCa-1-1a-mob PrpmJ RBS4 lux rrnB T1	gentamicin
Rm1021 PrpmJ RBS5 lux	cf. Rm1021, expressing PrpmJ RBS5 lux from pABCa-1-1a-mob	this study	pABCa-1-1a-mob PrpmJ RBS5 lux rrnB T1	gentamicin
Rm1021 PrpmJ RBS6 lux	cf. Rm1021, expressing PrpmJ RBS6 lux from pABCa-1-1a-mob	this study	pABCa-1-1a-mob PrpmJ RBS6 lux rrnB T1	gentamicin
Rm1021 rrnB T1 fw ter assay	cf. Rm1021, expressing an PrmpJ mcherry - mvenus operon, interrupted by rrnB T1 fw from pSRGm-M-1	this study	pSRGm-M-1 mcherry-rrnB T1 fw-mvenus	gentamicin
Rm1021 rrnB T2 fw ter assay	cf. Rm1021, expressing an PrmpJ mcherry - mvenus operon, interrupted by rrnB T2 fw from pSRGm-M-1	this study	pSRGm-M-1 mcherry-rrnB T2 fw-mvenus	gentamicin
Rm1021 L3S2P21 fw ter assay	cf. Rm1021, expressing an PrmpJ mcherry - mvenus operon, interrupted by L3S2P21 fw from pSRGm-M-1	this study	pSRGm-M-1 mcherry-L3S2P21 fw-mvenus	gentamicin
Rm1021 L3S2P11 fw ter assay	cf. Rm1021, expressing an PrmpJ mcherry - mvenus operon, interrupted by L3S2P11 fw from pSRGm-M-1	this study	pSRGm-M-1 mcherry-L3S2P11 fw-mvenus	gentamicin
Rm1021 L3S3P23 fw ter assay	cf. Rm1021, expressing an PrmpJ mcherry - mvenus operon, interrupted by L3S3P23 fw from pSRGm-M-1	this study	pSRGm-M-1 mcherry-L3S3P23 fw-mvenus	gentamicin
Rm1021 L3S3P22 fw ter assay	cf. Rm1021, expressing an PrmpJ mcherry - mvenus operon, interrupted by L3S3P22 fw from pSRGm-M-1	this study	pSRGm-M-1 mcherry-L3S3P22 fw-mvenus	gentamicin
Rm1021 L3S2P55 fw ter assay	cf. Rm1021, expressing an PrmpJ mcherry - mvenus operon, interrupted by L3S2P55 fw from pSRGm-M-1	this study	pSRGm-M-1 mcherry-L3S2P55 fw-mvenus	gentamicin
Rm1021 L3S3P21 fw ter assay	cf. Rm1021, expressing an PrmpJ mcherry - mvenus operon, interrupted by L3S3P21 fw from pSRGm-M-1	this study	pSRGm-M-1 mcherry-L3S3P21 fw-mvenus	gentamicin
Rm1021 rrnB T1 re ter assay	cf. Rm1021, expressing an PrmpJ mcherry - mvenus operon, interrupted by rrnB T1 re from pSRGm-M-1	this study	pSRGm-M-1 mcherry-rrnB T1 re-mvenus	gentamicin
Rm1021 rrnB T2 re ter assay	cf. Rm1021, expressing an PrmpJ mcherry - mvenus operon, interrupted by rrnB T2 re from pSRGm-M-1	this study	pSRGm-M-1 mcherry-rrnB T2 re-mvenus	gentamicin
Rm1021 L3S2P21 re ter assay	cf. Rm1021, expressing an PrmpJ mcherry - mvenus operon, interrupted by L3S2P21 re from pSRGm-M-1	this study	pSRGm-M-1 mcherry-L3S2P21 re-mvenus	gentamicin
Rm1021 L3S2P11 re ter assay	cf. Rm1021, expressing an PrmpJ mcherry - mvenus operon, interrupted by L3S2P11 re from pSRGm-M-1	this study	pSRGm-M-1 mcherry-L3S2P11 re-mvenus	gentamicin
Rm1021 L3S3P23 re ter assay	cf. Rm1021, expressing an PrmpJ mcherry - mvenus operon, interrupted by L3S3P23 re from pSRGm-M-1	this study	pSRGm-M-1 mcherry-L3S3P23 re-mvenus	gentamicin
Rm1021 L3S3P22 re ter assay	cf. Rm1021, expressing an PrmpJ mcherry - mvenus operon, interrupted by L3S3P22 re from pSRGm-M-1	this study	pSRGm-M-1 mcherry-L3S3P22 re-mvenus	gentamicin
Rm1021 L3S2P55 re ter assay	cf. Rm1021, expressing an PrmpJ mcherry - mvenus operon, interrupted by L3S2P55 re from pSRGm-M-1	this study	pSRGm-M-1 mcherry-L3S2P55 re-mvenus	gentamicin
Rm1021 L3S3P21 re ter assay	cf. Rm1021, expressing an PrmpJ mcherry - mvenus operon, interrupted by L3S3P21 re from pSRGm-M-1	this study	pSRGm-M-1 mcherry-L3S3P21 re-mvenus	gentamicin
Rm1021 no ter control fw	cf. Rm1021, expressing an PrmpJ mcherry - mvenus operon, interrupted by ter dummy fw from pSRGm-M-1	this study	pSRGm-M-1 mcherry-no ter ctrl fw-mvenus	gentamicin
Rm1021 no ter control re	cf. Rm1021, expressing an PrmpJ mcherry - mvenus operon, interrupted by ter dummy re from pSRGm-M-1	this study	pSRGm-M-1 mcherry-no ter ctrl re-mvenus	gentamicin
