# Supplementary material for: A MoClo-Compatible Toolbox of ECF Sigma Factor-Based Regulatory Switches for Proteobacterial Chassis
Source: Biodes Res. 2024 Feb 21;6:0025. doi: 10.34133/bdr.0025 (PMC10880074; doi:10.34133/bdr.0025)
Supplement: Supplementary 1 — Figs. S1 to S11 Tables S1 to S12 References [60–75] [file bdr.0025.f1.zip › TABLE S11.xlsx]

## Sheet: FigS1
FigS1C: Characterization of RBS.
	wild type				ECF/Anti-sigma-free
RBS1	771292	628890	753190	790864	793115	763317	799285	673905
RBS2	753272	924095	603523	709194	1011698	939186	850137	not grown
RBS3	832522	857804	856632	786097	888610	855067	806744	653370
RBS4	225998	240298	218504	215460	212708	238127	216988	234562
RBS5	654355	652591	454894	664026	765056	693325	754066	735363
RBS6	968649	910393	910125	989630	1031850	1028124	963882	905450
FigS1D: Characterization of constitutive promoters.
	wild type				ECF/Anti-sigma-free
PrpmJ	728379	557677	522831	507372	713869	587449	669387	760883
PJ23102	570248	588057	not grown	462838	778204	759681	767496	608728
PJ23100	470309	471171	463913	351990	419710	not grown	437373	519799
Pmin2+RBS	402176	524322	406097	395384	507847	525483	492700	341548
PJ23101	103379	101107	89246	124074	137133	125505	303903	135926
PJ23106	53046	33443	38537	32222	39710	2537	33536	40245
PJ23110	31539	27894	34151	33419	31880	29943	35509	34935
PJ23105	31315	28210	30095	30673	31648	31685	32336	32043
PJ23108	22386	24344	26011	20772	28965	30492	27506	26240
PJ23109	2610	2071	2157	2410	2681	not grown	3206	2555
PJ23103	1244	2359	1831	2353	2082	not grown	1516	2235
PJ23104	530	0	377	1431	729	1085	860	918
PJ23107	527	122	129	79	450	460	610	1136
PJ23111	0	645	198	0	418	457	298	219
promoter dummy	0	0	0	0	257	0	22	193
FigS1E: Characterization of inducible promoters in S. meliloti wild-type strain.
log10([IPTG in µM])	Rm1021 Plac				Rm1021 PlacT5
3	4.688	4.751	4.68	4.689	5.14334	5.09701	5.20332	5.17481
2.7	4.537	4.666	4.7	4.605	5.06681	4.93946	5.06408	5.09817
2.3	4.595	4.617	4.625	4.521	5.19998	5.14169	5.19352	5.18804
2	4.369	4.459	4.405	4.498	5.01651	4.91508	5.03875	5.06949
1.7	4.082	4.101	4.21	4.166	4.91989	4.71418	4.94519	4.93172
1.4	3.571	3.821	3.755	3.869	4.76277	4.42614	4.78305	4.77471
0.4	3.04	3.183	3.108	3.314	4.51879	3.95222	4.47384	4.50921
FigS1F: Characterization of inducible promoters in S. meliloti ECF/Anti-sigma-free strain.
log10([IPTG in µM])	RFF625c Plac				RFF625c PlacT5
3	4.658	4.731	4.716	4.737	5.237	5.283	5.27	5.265
2.7	4.667	4.612	4.655	4.708	5.223	5.228	5.224	5.21
2.3	4.597	4.344	4.543	4.629	5.095	5.143	5.148	5.094
2	4.413	4.264	4.437	4.439	5.073	5.044	5.053	5.091
1.7	4.185	3.829	4.126	4.118	4.885	4.848	4.929	4.902
1.4	3.711	3.47	3.65	3.7	4.739	4.783	4.773	4.805
0.4	3.139	2.891	3.118	2.9	4.397	4.412	4.512	4.356
FigS1H: Characterization of termination strengths.
Terminator	direction	wild type				ECF/Anti-sigma-free
rrnB T2	forwad	77.48	71.86	76.41	66.4	71.81	78.17	77.32	77.7
rrnB T2	reverse	3.02	3.2	3.08	3.12	3.21	3.22	3.08	3.14
L3S3P21	forwad	35.43	35.54	34.3	34.33	35.39	35.33	37.27	35.19
L3S3P21	reverse	1	1	0.97	0.98	0.99	0.99	1	0.99
rrnB T1	forwad	21.74	28.5	23.46	22.25	23.65	22.26	21.97	22.54
rrnB T1	reverse	1.35	1.36	1.36	1.37	1.45	1.41	1.41	1.42
L3S2P11	forwad	14.83	14.87	14.89	14.92	15.03	14.71	15.07	14.9
L3S2P11	reverse	12.36	12.13	13.15	13.58	12.76	13.08	12.83	12.81
L3S2P21	forwad	11.81	11.68	11.29	11.82	11.72	11.58	11.78	11.87
L3S2P21	reverse	10.44	10.22	9.97	10.33	9.87	10.55	9.82	9.98
L3S3P22	forwad	1.62	1.58	1.66	1.66	1.68	1.67	1.69	1.67
L3S3P22	reverse	1.03	1.05	1.04	1.01	1.03	1.04	1.03	1.05
L3S2P55	forwad	0.99	0.98	0.98	0.99	0.99	1	1.01	0.97
L3S2P55	reverse	0.89	0.88	0.91	0.89	0.89	0.9	0.87	0.88
L3S3P23	forwad	0.83	0.81	0.81	0.84	0.85	0.86	0.88	0.82
L3S3P23	reverse	0.88	0.86	0.85	0.86	0.87	0.85	0.84	0.88
no Terminator	forwad	1.34	1.19	1.3	1.33	1.29	1.33	1.3	1.3
no Terminator	reverse	0.68	0.68	0.69	0.68	0.69	0.69	0.69	0.69

## Sheet: Fig S2
Single-step switches in wild-type S. meliloti
	ECF33			ECF31			ECF20*			ECF03			ECF38			ECF02			ECF34			ECF15			ECF42			ECF11			ECF17			ECF26
no ecf	2767	1303	987	1303	705	987	5548	4473	3633	1430	675	1010	3607	3794	3849	6647	6843	6378	1764	2085	1415	9640	11757	10668	4387	3454	4814	2983	3259	2828	2896	1990	3361	12501	13545	15433
0 µM IPTG	452590	471224	310353	20201	22515	20256	19418	16711	18599	6786	2229	3081	10210	9691	7982	11153	9924	10465	4953	2984	5332	17312	15516	23224	4870	6133	7622	4134	4807	5196	2535	3106	2960	15168	16951	16292
50 µM IPTG	604503	631163	491715	51264	84068	74124	56780	55106	53265	16711	6740	9749	25155	22417	19265	16439	18261	18459	6284	6077	6313	24896	25566	38351	7219	7818	11103	5496	6240	5483	4526	3986	3655	14163	18186	18065
500 µM IPTG	952735	985287	991261	97321	185342	215406	171352	161662	170949	28915	14950	16298	46257	46102	40993	44087	41760	40002	9320	10686	9947	45353	49175	64467	10464	11682	21620	7677	8105	8730	8380	5864	6281	14462	17212	18297
log2 (fold change)	9.17805			7.37765			5.20592			4.27157			3.56724			2.66318			2.50847			2.30991			1.7901			1.43431			1.31544			0.26871

## Sheet: Fig S3
Dose response of single-step switches in RFF265c
	ECF31 / P31												ECF33 / P33												ECF20* / P20												ECF03 / P03												ECF38 / P38
time [h]	0 µM IPTG				50 µM IPTG				500 µM IPTG				0 µM IPTG				50 µM IPTG				500 µM IPTG				0 µM IPTG				50 µM IPTG				500 µM IPTG				0 µM IPTG				50 µM IPTG				500 µM IPTG				0 µM IPTG
-3.66667	253002	not grown	264075	255377	305835	not grown	268834	236723	268246	not grown	259236	242430	466797	372042	305393	356654	477862	367698	306448	414120	441694	390238	319993	401068	15236	15330	5787	13911	16581	14925	7142	21387	15555	17731	11606	15041	not grown	2163	1003	820	not grown	2364	1728	0	not grown	1866	906	782	9824
-3.26667	195640	not grown	250843	239059	217238	not grown	243641	223572	208103	not grown	214300	227100	485320	420781	365807	460559	439408	401684	346672	450556	453353	390142	324968	445114	17032	16701	13746	15607	14108	14337	15235	15499	21130	17834	11222	14802	not grown	1550	0	26	not grown	516	0	627	not grown	0	4392	4	4978
-2.86667	191188	not grown	220870	213533	178645	not grown	230319	229322	194752	not grown	196963	195215	396110	362287	316115	420039	388320	382111	301630	417277	427930	335647	284360	381298	16321	18008	9679	18653	18495	18687	15038	17981	14367	15721	11738	19927	not grown	629	1529	1592	not grown	107	734	777	not grown	11507	6371	2170	8620
-2.48333	184785	not grown	226741	204427	173891	not grown	220752	205793	164679	not grown	186890	197001	386250	339792	314464	365173	336944	357643	304855	390226	382433	320206	248352	340507	17895	17618	12543	17035	17321	19303	13184	18526	18060	17314	14147	16287	not grown	1145	1852	3169	not grown	580	3239	3084	not grown	2642	1109	1845	6977
-2.08333	175125	not grown	232478	199030	159773	not grown	208418	208140	156187	not grown	152484	178871	321228	299190	264837	319100	316571	308994	260307	346388	323137	279022	222364	311918	15443	21677	9929	15849	11189	13578	11685	17631	14400	12888	9882	12781	not grown	0	2850	3868	not grown	3051	1774	719	not grown	0	1714	1044	7450
-1.68333	154839	not grown	205678	184917	157743	not grown	203721	186681	154985	not grown	155950	172917	321526	282671	262849	329455	306796	304745	236757	313485	282951	269458	207706	271968	20049	17485	10437	15182	18594	12643	12159	15511	17046	16720	11464	16841	not grown	482	857	0	not grown	0	1551	0	not grown	2247	0	2731	7310
-1.28333	146984	not grown	182303	170040	141176	not grown	165564	181988	144555	not grown	153275	156757	296715	272295	248262	304018	282374	294650	241643	274810	276618	237420	184700	254788	17028	17238	9862	14896	15316	14190	11844	10928	18676	16705	10606	14034	not grown	3748	626	1776	not grown	527	1285	0	not grown	1863	1111	0	8650
-0.883333	145479	not grown	170993	145108	135504	not grown	165416	168585	117018	not grown	146791	140768	263428	261589	199151	283244	252499	259404	197878	250119	214126	198557	151565	195649	15132	10142	9082	14397	14726	11886	9796	14464	15126	9823	7915	10711	not grown	3214	0	260	not grown	1083	2460	1890	not grown	35	1756	2103	6717
-0.483333	125600	not grown	163671	146810	133005	not grown	149712	150636	119713	not grown	106976	117964	258622	244292	192033	254608	256913	235854	177496	242303	229347	201740	137894	184261	13998	11079	7524	10061	16388	13985	7011	11435	10621	11812	6844	13834	not grown	1867	3080	2920	not grown	0	847	2169	not grown	622	1947	369	4918
-0.0333333	132766	not grown	159002	144681	140260	not grown	149714	143043	121200	not grown	132537	129067	221358	214832	173107	238856	231392	223177	136053	229824	171040	194198	146163	191826	10856	9513	6555	11110	11602	9113	8126	11764	10977	9755	7658	12107	not grown	1837	2795	287	not grown	780	1879	1175	not grown	2305	474	2543	5191
0.283333	130498	not grown	144443	137035	130050	not grown	148849	134632	92783	not grown	128079	136292	242824	213943	159288	200818	245039	245964	164469	236349	202597	221685	164246	224480	13288	12164	7271	9945	13843	14625	11943	11078	16966	18564	12588	13388	not grown	3094	0	445	not grown	1187	357	797	not grown	2009	459	967	4442
0.6	125122	not grown	135956	108423	128761	not grown	139953	129101	120044	not grown	130643	120628	241022	211175	162068	238643	239564	222309	118395	252035	176739	225616	168184	238767	11319	12411	8047	9870	15751	11300	12695	16046	22195	21922	24301	23486	not grown	1708	319	1373	not grown	1578	524	1465	not grown	0	0	2583	5450
0.916667	121041	not grown	132537	93300	128086	not grown	134234	95777	103304	not grown	107784	102111	244535	214289	141314	218304	250808	169709	123264	233299	249571	210496	191559	174255	11912	13292	7892	9081	14824	14170	15889	13264	28255	27289	28277	27748	not grown	958	633	0	not grown	1366	2295	1803	not grown	248	6259	2112	7940
1.23333	116165	not grown	116857	126268	118816	not grown	98645	123010	115256	not grown	122431	120569	230086	201936	126865	175208	236835	222491	174565	222944	292185	280073	218304	267216	11934	11187	5964	7755	15205	15873	15871	16663	31581	19736	35686	31537	not grown	1429	1905	1059	not grown	1452	2622	3186	not grown	1144	1531	3598	5844
1.55	106979	not grown	122733	123429	123473	not grown	123652	121516	128038	not grown	105127	135730	214940	195199	154943	215124	249314	239229	160104	247635	300176	301169	268821	296755	14035	11100	6553	9968	19151	18457	18174	20901	36530	38947	39828	33564	not grown	194	812	449	not grown	2266	2249	1545	not grown	4253	1368	2739	5809
1.86667	98611	not grown	107954	101343	127393	not grown	102288	100836	144001	not grown	141481	144734	192916	183140	126699	211304	268545	246461	183795	236120	368083	307913	322382	294979	8541	11852	6082	12382	17756	16432	20066	21346	38278	43126	53128	35212	not grown	114	1979	1203	not grown	805	988	1092	not grown	3257	2269	2194	3909
2.18333	104372	not grown	88199	106996	128231	not grown	130381	128147	160677	not grown	152170	149245	211938	185178	137624	198443	273487	262746	207824	262149	425031	406681	347942	364353	11783	9027	8395	12920	21364	19494	21309	19353	54663	44082	55932	49045	not grown	1263	760	1275	not grown	1818	3013	1401	not grown	3984	3405	4430	5965
2.48333	104989	not grown	119307	105939	128153	not grown	124979	120978	162320	not grown	154634	160340	199061	183279	124349	195689	279544	274734	206176	271899	455317	433392	390610	432356	9814	9798	6786	8131	16600	19716	20812	21682	52184	53138	59535	53564	not grown	2262	1541	1207	not grown	1646	2217	2029	not grown	4944	4265	4741	5446
2.8	106984	not grown	106395	100799	131815	not grown	127358	130171	172980	not grown	172721	165313	194608	186082	125006	194111	306426	288020	222772	287356	511423	480139	420705	461254	9534	9703	7379	9442	19722	21512	25017	22005	54808	50904	62122	56088	not grown	0	869	673	not grown	1443	2379	1008	not grown	3097	4310	5609	4261
3.11667	102040	not grown	108650	105192	132740	not grown	129182	126202	175390	not grown	175044	166048	195312	184798	131004	187996	309586	294411	237078	294546	558073	530205	465928	519624	9134	8183	6140	9828	22630	19996	23768	21975	57556	59840	67131	61568	not grown	2206	1835	1121	not grown	1101	652	1299	not grown	5584	3521	6589	6149
3.43333	102521	not grown	100859	97313	135598	not grown	131175	131903	189380	not grown	175541	181008	203579	183683	120980	188559	342550	331731	250349	305344	594703	584422	503274	549216	10508	9301	7257	11978	20862	22873	25753	25590	63251	60914	75881	62551	not grown	720	3152	1403	not grown	1703	2972	2558	not grown	7165	4362	7120	5871
3.75	99601	not grown	98015	97402	138202	not grown	134264	127788	197667	not grown	193908	180126	202126	185129	127329	192511	350765	337813	261081	332649	638382	652227	551287	589159	10570	9866	6650	8707	21928	26266	26072	23814	60017	61739	75798	62896	not grown	1480	1530	1190	not grown	2448	3427	1994	not grown	10332	4722	8866	4723
4.06667	97466	not grown	95212	95700	140402	not grown	138377	127506	199149	not grown	196774	186214	188951	180657	119790	185598	371334	370864	273233	338237	682826	657873	554448	635679	9307	8524	6900	9805	25018	22793	25619	25156	62825	63972	76975	64786	not grown	365	1180	1003	not grown	2222	3227	2706	not grown	8612	6522	9368	4939
4.38333	104096	not grown	98989	92110	137983	not grown	136174	130536	204195	not grown	203673	200696	200973	182538	121387	188136	372165	368910	287236	371982	709738	718984	598254	672176	9458	7929	5997	9275	21862	23205	27238	25053	67407	66833	77091	63367	not grown	1065	0	918	not grown	2528	3098	2515	not grown	10132	6661	10171	6127
4.68333	98012	not grown	96019	102735	144150	not grown	134835	134833	205034	not grown	203337	199520	187874	183469	121877	182688	386109	390811	304720	368578	758799	759470	631418	723949	9315	9185	4888	9788	22734	22019	29046	27097	71352	66217	79326	62557	not grown	1866	1426	110	not grown	3529	3248	2870	not grown	9594	8673	10328	5746
5	95439	not grown	95430	92117	143473	not grown	131404	132829	212173	not grown	210940	201376	190217	186412	118119	181007	409618	400052	305551	377727	790853	792932	671052	749185	8958	9361	5478	9722	24617	25716	26700	27009	70162	70322	84390	69568	not grown	1106	1603	922	not grown	3360	3286	2482	not grown	14417	7949	14543	7147
5.26667	98764	not grown	92970	89796	144473	not grown	127570	130383	209743	not grown	204517	201328	175117	166223	108686	164329	380160	365394	285048	365477	754081	736701	613989	722751	7947	9132	5622	8169	23521	21757	26699	24672	66521	62241	77444	63561	not grown	2757	2715	1962	not grown	3096	4086	3816	not grown	14492	7830	14063	4796
5.58333	107745	not grown	95873	91011	163525	not grown	142299	140600	245893	not grown	218934	209630	188042	179077	114966	179036	447332	436746	332437	412138	852937	847937	675385	789285	8457	9330	5728	8810	25241	25546	26950	28007	71204	70745	82425	67566	not grown	1586	1494	977	not grown	2776	3531	4089	not grown	14366	9042	12061	5543
5.9	106311	not grown	100733	92631	176201	not grown	147867	140403	271050	not grown	235037	216408	197686	194180	119693	188351	487215	452166	342936	428842	880574	894479	708446	848141	9707	8721	5393	8134	25464	26247	29625	25296	74769	75673	83528	72883	not grown	681	948	1654	not grown	3176	3843	3669	not grown	15321	10210	15518	4354
6.21667	115796	not grown	104414	96878	186562	not grown	161259	152334	286628	not grown	252797	236955	215472	208180	127967	203187	502456	489278	368870	463827	910840	923531	734470	867003	9669	9338	5467	8607	28901	26417	29745	29514	80323	79692	87547	78805	not grown	1657	856	655	not grown	3162	4401	4472	not grown	15854	9561	15954	5779
6.53333	120288	not grown	108128	104874	195823	not grown	168814	162985	305695	not grown	278114	247856	210571	209157	127497	201801	522674	505253	388983	491766	930922	957175	748919	912982	7948	8833	5436	8636	28131	26937	30331	30155	85700	84449	90630	80088	not grown	1252	1397	2081	not grown	4863	4271	4461	not grown	15897	10848	17141	6318
6.85	128031	not grown	107948	110438	202493	not grown	181040	179254	307111	not grown	291588	278920	216415	218649	133039	210050	535379	533541	397693	514636	964335	966922	750214	920777	9755	9150	5695	9568	29133	28894	29513	31881	88624	86856	96263	80676	not grown	955	2054	1130	not grown	4074	4078	5450	not grown	19557	11675	19036	5459
7.16667	131506	not grown	117345	113755	212056	not grown	191945	186924	314162	not grown	309270	293979	212504	224441	137772	217436	539589	550715	428836	529001	967749	955519	761761	938911	9876	9215	6444	9750	32080	29807	30230	31086	90818	94431	93199	89693	not grown	1124	1667	824	not grown	3164	4279	4405	not grown	21229	10922	19285	6005
7.48333	132027	not grown	125984	115599	226578	not grown	186255	197813	337413	not grown	309259	307142	219461	226177	142446	221538	571120	557825	432872	527759	961773	986492	764184	934721	10131	9393	5880	9008	30772	29238	32796	32411	92442	91844	100094	94285	not grown	1618	1611	1475	not grown	3985	5455	5698	not grown	21567	13806	19859	5354
7.8	133872	not grown	122196	121464	242171	not grown	191340	203373	362551	not grown	313772	308989	230803	230947	141616	224350	591003	569359	448681	540434	971496	980606	767705	941153	10524	9171	5560	9748	30205	31453	34237	30982	92676	96954	104815	94780	not grown	1280	1060	769	not grown	3885	5111	4725	not grown	22118	14209	23178	5552
8.11667	148659	not grown	130886	127602	267168	not grown	207119	207774	395860	not grown	323523	319059	229137	216308	142680	224696	591772	565590	442818	537149	952071	955225	770275	928113	9914	10577	4850	8144	30893	31136	33279	32645	94141	91114	104587	89504	not grown	1160	1351	651	not grown	3288	5045	3812	not grown	17911	11377	23740	5830
8.45	160247	not grown	133485	126725	283844	not grown	217371	213804	424557	not grown	345246	318246	245414	239176	148053	225941	630414	597035	465149	560094	977924	976905	765152	945540	10574	10866	6174	10310	33134	32293	34539	37524	98219	98798	104010	94197	not grown	1571	608	908	not grown	4170	5413	4551	not grown	25366	12367	21772	6169
8.75	171245	not grown	145724	135921	307935	not grown	232027	229662	453261	not grown	368784	344075	257519	244981	151169	241292	641860	615866	486200	579619	995763	1008613	773077	946013	10548	10590	6149	10011	34638	35317	37775	35279	104296	100150	106876	94978	not grown	1187	610	964	not grown	4473	4954	5017	not grown	23350	15148	26034	6736
9.06667	180145	not grown	149987	143876	324569	not grown	243783	248734	475753	not grown	393893	368357	268000	257277	163611	259837	673817	648397	506574	619288	1004661	1005775	777947	962062	12087	10618	6477	9995	36406	34552	39756	37587	107982	106595	114789	102746	not grown	1784	1370	1357	not grown	4570	4731	5041	not grown	24826	15971	28056	6702
9.38333	190810	not grown	161208	152370	339067	not grown	266368	268829	483549	not grown	412717	386191	273408	263199	171646	268452	673497	661126	532005	635395	1030990	1022817	796110	965912	11650	10999	6566	11265	37311	36790	41469	38038	115875	114136	118856	105907	not grown	1269	1403	1081	not grown	5039	5596	4941	not grown	24956	15429	25219	7428
9.7	197350	not grown	170956	167369	343221	not grown	287857	284076	501389	not grown	437732	413057	270895	275622	176818	271580	683455	703795	554961	659644	1046575	1032316	808486	987637	13025	12132	6344	11352	37688	37189	44760	39153	112979	115180	126351	109908	not grown	1624	1064	1228	not grown	4742	5959	6336	not grown	24789	15575	24945	7206
10.0167	210623	not grown	183473	176238	357453	not grown	309093	302759	515589	not grown	461908	444497	277020	287027	180374	280713	692004	709613	558213	681056	1061420	1052007	823622	999552	12121	11543	7235	11195	39374	37823	42106	42323	117833	117819	127312	113812	not grown	1360	1702	1691	not grown	5504	6178	6575	not grown	27449	17287	26265	7136
10.3167	216113	not grown	194670	186535	374901	not grown	319318	318410	533215	not grown	471921	459500	282302	285559	177294	281584	697509	710111	572062	701242	1053410	1076431	845516	1025597	12426	11858	7311	12240	39645	39188	46052	41828	121831	120381	133486	116357	not grown	1167	1359	1263	not grown	5767	5571	5786	not grown	26661	16703	29135	7623
10.5833	193898	not grown	173572	172039	352291	not grown	294326	296753	514959	not grown	455126	428257	209678	211966	133273	212048	595173	604378	451693	577034	958304	978403	741053	942634	not grown	not grown	not grown	not grown	not grown	not grown	not grown	not grown	not grown	not grown	not grown	not grown	not grown	1461	1576	992	not grown	5040	5284	5107	not grown	25127	16656	27293	5577
10.9	226334	not grown	202077	198972	392565	not grown	338557	333195	552453	not grown	500275	467985	276324	271012	171218	271117	686723	697728	561213	672492	1033536	1035636	806553	1008880	11435	11106	7233	10783	36687	37222	43653	40849	110695	109828	125869	114088	not grown	1641	1458	1288	not grown	5930	6288	7237	not grown	29793	16607	30454	6573
11.2167	233878	not grown	200924	199364	406368	not grown	339206	346807	571210	not grown	514491	494565	285993	289761	179476	284089	725175	722581	580558	706875	1046180	1064740	835680	1029992	11523	12438	7035	11892	39275	38833	44301	42414	115770	116976	130448	113797	not grown	1751	1441	1375	not grown	6437	6102	6627	not grown	28118	17943	31301	7217
11.5333	234029	not grown	206432	206231	409749	not grown	351866	353623	568023	not grown	525230	505333	295107	300514	181006	291638	732461	750923	582242	720379	1049074	1059459	845887	1038565	12208	12340	7431	12303	41714	41521	44562	43133	116702	116537	129536	116649	not grown	1460	1564	1691	not grown	5693	7511	7243	not grown	27750	17594	31510	6874
11.85	246300	not grown	218736	211417	419443	not grown	363892	367836	586821	not grown	526704	514505	300614	292246	186860	299308	739971	752731	601351	730076	1051879	1072024	837203	1037796	13129	13145	7467	12221	40405	39666	45169	43510	120359	122364	130147	120696	not grown	1515	1862	1345	not grown	6823	7665	6817	not grown	32041	18370	31667	8143
12.1667	244608	not grown	221608	218829	440150	not grown	375585	383538	598541	not grown	552707	531026	294235	301418	185715	297581	748369	755218	595025	742038	1040948	1059119	825718	1033725	13515	12243	7441	11819	40812	42021	44566	44041	118982	120395	130533	118806	not grown	1411	1252	1325	not grown	6570	7486	7176	not grown	35047	20704	33164	8940
12.4833	257408	not grown	232250	216675	439636	not grown	382061	387356	605588	not grown	554650	543934	290839	301811	186108	304275	750040	762218	604350	736622	1055401	1084630	828137	1025715	12353	12847	7258	11783	41636	41591	44842	43720	120805	118145	131368	119032	not grown	1755	2482	1485	not grown	6956	7180	7687	not grown	34272	20137	36374	8235
12.8	259301	not grown	230779	228776	450530	not grown	393139	400262	608465	not grown	561650	544487	295851	305390	186687	305198	745295	778423	608340	744500	1055765	1072534	829018	1032076	13342	12420	7309	12657	42081	40600	45956	44001	122284	121810	130370	119184	not grown	1489	1915	1687	not grown	6779	7821	7487	not grown	35567	21604	36190	8098
13.1167	265795	not grown	237125	233972	452549	not grown	397175	406991	609386	not grown	562147	557409	288087	306581	190443	301544	733288	775812	610270	739944	1041910	1062305	825560	1018713	12901	13140	7416	12132	41827	42232	45225	44001	119594	120381	130419	119200	not grown	1336	1571	1431	not grown	7127	8320	7959	not grown	32693	22079	35491	8618
13.4333	268756	not grown	247205	236359	458560	not grown	417866	415127	624966	not grown	580804	574224	285839	293255	182062	297076	745778	775415	594813	742748	1035148	1051108	829094	1001798	12572	13333	6505	11198	40196	41816	44990	41850	117582	121370	126409	116229	not grown	1409	1865	1025	not grown	6533	7621	8007	not grown	34771	21151	37674	8690
13.7333	265445	not grown	250471	238905	456868	not grown	418324	421397	609440	not grown	580337	572121	282568	295204	181732	290534	743937	761395	595547	738111	1040389	1055894	818140	1024344	13153	13618	7547	11557	39943	42323	44096	42113	117720	118066	124073	115553	not grown	1706	1928	1812	not grown	7100	7610	8237	not grown	35923	23393	35571	8631
14.05	266126	not grown	250943	242490	452966	not grown	429142	429746	616916	not grown	588016	580186	282628	292016	177462	288608	739315	765280	595284	734574	1045855	1057474	818089	1005333	12233	13077	7318	11906	41044	41148	44192	41779	112409	116378	123404	114652	not grown	1714	1827	1402	not grown	6922	7724	8047	not grown	36311	23249	35823	9215
14.3667	264802	not grown	252039	247203	461109	not grown	430463	431553	604778	not grown	581297	570275	274172	291600	176781	289798	739817	757485	595482	734416	1038405	1053680	800474	1003591	12521	12715	7035	11613	40578	39548	42194	42694	111835	116728	119560	109889	not grown	1874	1706	1151	not grown	7336	7329	7577	not grown	35720	21922	34777	8839
14.6833	269885	not grown	254745	247922	455187	not grown	431970	438945	616899	not grown	587259	583038	275025	283794	172883	280691	739540	756271	586101	728647	1023265	1047317	811828	1010350	12582	12771	7285	11283	39536	40340	42931	42268	111092	112657	117746	110123	not grown	1590	1973	1440	not grown	6700	7220	7961	not grown	33636	21311	36458	9358
15	269541	not grown	255801	255965	457656	not grown	438100	441970	620954	not grown	588977	589024	266653	282417	171515	274930	738984	751475	584302	718812	1038148	1059402	801349	994342	12578	12200	7369	11407	39448	39804	43781	42104	107266	112025	115570	107786	not grown	1612	1654	1379	not grown	7562	8075	8111	not grown	34576	22068	34967	9056
15.3	269370	not grown	257652	254490	462165	not grown	445501	441449	612651	not grown	583571	588847	268988	279784	168824	277788	738215	748979	581392	725148	1035733	1057013	801310	994569	12998	12589	7301	11357	40394	39757	41800	41128	108347	109078	113708	106550	not grown	1137	2030	1623	not grown	6183	7967	8538	not grown	34737	22423	34217	9282
15.6167	269952	not grown	259977	254837	460340	not grown	449172	449221	620644	not grown	585935	596547	267422	279685	169875	270483	742154	752921	568595	720280	1035145	1038425	792562	1000009	12585	13184	6956	10958	39015	38815	40899	40379	106291	109315	113231	106993	not grown	1977	1815	1564	not grown	6790	7987	8045	not grown	36714	22173	35302	9222
15.8833	255382	not grown	244528	238799	442611	not grown	421837	422931	613426	not grown	571356	574958	238750	243346	138476	235340	710921	698283	521768	662330	1010336	1003786	755217	947827	not grown	not grown	not grown	not grown	not grown	not grown	not grown	not grown	not grown	not grown	not grown	not grown	not grown	1954	2277	1639	not grown	6284	7096	7349	not grown	35112	21083	32820	6890
16.2	269767	not grown	262806	253563	460047	not grown	456100	451645	619354	not grown	580271	595904	254842	264807	160950	254514	725901	733254	560060	701384	1040617	1041629	778058	993858	11432	12397	7477	10934	38409	37682	40250	39774	100513	101951	106523	97660	not grown	1578	1766	1597	not grown	6952	7656	7789	not grown	34732	22210	35519	8290
16.5167	268319	not grown	265791	258624	457889	not grown	454268	459202	623771	not grown	590845	593317	260463	265276	162821	262510	744842	739191	572498	710085	1036788	1046364	793376	1001041	12569	12850	7257	11766	40170	40340	41898	41826	104994	107040	110036	103758	not grown	1673	1753	1461	not grown	6913	7177	7503	not grown	34292	22863	34668	9086
16.8333	272876	not grown	267088	255606	463893	not grown	459030	461353	632085	not grown	595453	603354	266685	271244	169915	268218	757371	750056	587199	724414	1050564	1055852	799755	1005177	12793	12808	7861	11623	39671	40468	42813	41586	104582	107599	111345	104943	not grown	1563	1992	1468	not grown	6878	7973	8081	not grown	35111	22887	35269	9963
17.15	274169	not grown	268294	255305	472605	not grown	457608	463732	639525	not grown	593411	602989	265027	277958	168676	275962	769366	764713	597910	727799	1059194	1039184	799660	1007057	12572	12988	7785	12129	41273	40685	44259	42482	107751	108271	112707	104419	not grown	1840	2103	1614	not grown	7825	8047	8315	not grown	34131	22737	36092	9897
17.4667	276557	not grown	270116	258677	476797	not grown	464761	460875	640271	not grown	601380	601508	276621	279918	173081	276074	776135	770308	598868	739371	1065300	1060158	803211	1017135	13192	13425	7733	11944	41356	43164	44495	43431	111435	112342	114258	105983	not grown	1573	2119	1453	not grown	7727	7881	7634	not grown	36029	22636	35521	9514
17.7833	280479	not grown	267800	260285	482756	not grown	464876	458293	658300	not grown	606031	608442	283026	285715	171241	275336	786960	779786	606086	756723	1081811	1067201	815672	1027210	13779	13237	7521	11694	43333	43512	45575	43893	110984	113847	115386	108693	not grown	1603	2166	1519	not grown	7162	7581	7669	not grown	37485	23386	36388	10029
[truncated: 95 more columns]

## Sheet: Fig S4
Dose response of single-step switches in E. coli
time [h]	ECF03 / P03												ECF31 / P31												ECF20* / P20												ECF17 / P17												ECF33 / P33
	0 % Ara			10-5 % Ara			5 ∙ 10-5 % Ara			2 ∙ 10-1 % Ara			0 % Ara			10-5 % Ara			5 ∙ 10-5 % Ara			2 ∙ 10-1 % Ara			0 % Ara			10-5 % Ara			5 ∙ 10-5 % Ara			2 ∙ 10-1 % Ara			0 % Ara			10-5 % Ara			5 ∙ 10-5 % Ara			2 ∙ 10-1 % Ara			0 % Ara
-2.04	32.6276	38.3457	16.3364	36.0338	16.7244	37.7938	24.8816	29.6733	27.6506	24.5925	48.3979	20.3247	10	10	10	11.709	10	10	17.0532	10	10	12.1803	10	10	599.029	650.884	671.013	630.253	626.127	583.21	673.119	630.046	663.147	667.961	598.752	678.89	10	10	10	10	10	10	10	10	10	10	10	10	107.1
-1.92	33.1665	24.9109	35.9065	13.5145	29.1679	28.2582	26.3954	37.0449	35.0898	17.2776	29.8811	27.9579	22.0229	10	10	12.7452	10	10	18.1027	10	10	10.2206	10	10	855.787	843.686	912.791	775.834	806.695	749.826	824.7	820.527	797.671	781.704	861.504	811.634	10	10	10	10	10	10	10	10	10	10	10	10	70.07
-1.83	35.9581	31.6916	37.6669	31.2217	29.889	29.8664	38.1485	40.7483	33.728	38.0671	27.7656	41.8154	13.1319	10	10	10	10	10	10	10	10	10	10	10	910.604	893.478	974.62	854.528	827.414	865.524	899.446	924.324	947.448	902.556	867.387	861.512	10	10	10	10	10	10	10	10	10	10	10	10	75.04
-1.75	29.9402	22.639	37.6014	25.1552	45.7402	53.7149	22.9492	51.6228	43.5119	40.9535	34.6233	43.587	19.1166	10	10	21.7788	10	10	12.0949	10	10	17.2281	10	10	895.579	883.415	951.531	872.484	882.274	879.338	956.309	852.069	976.222	921.422	910.27	956.369	10	10	10	10	10	10	10	10	10	10	10	10	52.12
-1.67	54.7707	25.5373	39.4002	38.0531	30.586	31.4465	18.8401	47.4389	36.3615	34.817	50.4826	38.4753	23.0861	10	10	16.7288	10	10	16.0516	10	10	18.1752	10	10	1005.47	945.375	1007.35	897.353	977.249	988.178	1016.25	961.016	990.078	995.352	963.131	969.258	10	10	10	10	10	10	10	10	10	10	10	10	85.93
-1.58	31.5312	44.2194	35.0903	34.6975	53.2256	53.1733	34.5559	23.0487	56.9582	45.605	33.3586	31.1642	16.9322	10	10	10	10	10	12.9835	10	10	35.1423	10	10	1094.33	1060.13	1200.27	1025.08	1024.85	985.836	1093.96	1073.72	1091.7	1101.21	998.042	1122.08	10	10	10	10	10	10	10	10	10	10	10	10	46.94
-1.5	40.1811	42.7526	52.6582	23.1043	25.6549	57.629	38.8633	38.4654	58.3728	54.2592	43.8786	30.7654	19.7675	10	10	20.5105	10	10	23.9058	10	10	20.0574	10	10	1230.07	1263.86	1368.99	1149.53	1174.43	1135.43	1289.33	1208.21	1297.31	1233.9	1175.7	1280.87	10	10	10	10	10	10	10	10	10	10	10	10	103.04
-1.42	61.9253	42.4732	63.4719	31.7748	31.2109	45.2907	38.6226	45.1411	34.0653	47.0914	31.6056	35.5596	21.6329	10	10	15.4601	10	10	16.8754	10	10	10	10	10	1324.85	1345.66	1385.8	1334.34	1338.11	1296.27	1390.17	1282.88	1353.09	1302.79	1275.51	1313.65	10	10	10	10	10	10	10	10	10	10	10	10	119.8
-1.33	41.9188	65.3203	40.3499	36.6377	52.045	55.1696	46.4413	44.8781	52.8865	40.9848	42.5282	38.4308	20.5971	10	10	21.4077	10	10	42.8395	10	10	24.9898	10	10	1321.87	1415.53	1456.81	1314.15	1339.88	1288.12	1357.87	1375.72	1375.89	1327.7	1325.46	1384.58	10	10	10	10	10	10	10	10	10	10	10	10	86.93
-1.25	50.7859	41.3809	43.3697	24.6379	43.0712	42.1881	53.4657	48.9132	48.8763	51.0086	31.4678	52.4782	14.5865	10	10	17.4233	10	10	10	10	10	24.0124	10	10	1403.8	1379.61	1461.82	1346.2	1377.99	1261.12	1422.98	1412.78	1435.95	1311.69	1370.45	1333.59	10	10	10	10	10	10	10	10	10	10	10	10	131.99
-1.17	54.97	44.3717	61.3824	38.7775	45.1499	46.0343	40.5368	42.9725	66.9419	42.0249	41.4869	63.5537	14.5783	14.33	10	26.4357	10	10	23.8571	10	10	16.015	10	10	1280.85	1408.61	1386.72	1276.26	1288.96	1361.08	1364.02	1330.76	1344.88	1322.73	1369.47	1304.63	10	10	10	10	10	10	10	10	10	10	10	10	105.7
-1.08	40.9812	50.4847	42.3197	35.8754	52.2147	57.2204	55.6941	46.0168	58.0119	42.1027	49.646	34.5347	20.6148	10	10	23.4447	10	10	19.8484	10.1495	10	29.0217	10	10	1306.92	1345.64	1453.75	1291.39	1312.04	1248.12	1332.16	1390.87	1405.08	1292.8	1247.48	1371.69	10	10	10	10	10	10	10	10	10	10	10	10	171.77
-1	51.017	41.4603	42.521	45.8373	46.3364	41.4148	59.7363	38.13	55.2092	49.1262	39.6489	19.6034	27.5486	10	10	40.4071	10	10	35.8185	10	10	31.9909	10	10	1278.91	1397.71	1347.87	1338.39	1248.12	1254.37	1318.18	1322.93	1309.19	1308.84	1281.56	1326.74	10	10	10	10	10	10	10	10	10	10	10	10	165.88
-0.92	35.0926	33.5984	34.5366	40.0005	42.385	30.4841	44.8712	28.2894	26.2392	51.1453	32.8865	42.8119	22.5542	10	10	23.4276	10	10	18.847	10	10	26.0153	10	10	1241.98	1307.75	1420.95	1205.44	1279.19	1212.39	1247.28	1318.11	1340.26	1284.84	1190.73	1214.81	10	10	10	10	10	10	10	10	10	10	10	10	57.93
-0.83	59.0611	36.523	54.5896	40.0468	32.3274	45.5265	35.8077	51.2017	42.3128	52.212	61.7545	39.8016	28.5993	10	10	10	10	10	25.8987	10.1525	10	10	10	11.7558	1297.98	1312.68	1370.94	1173.47	1318.16	1148.36	1341.33	1313.98	1233.21	1246.87	1241.61	1215.82	10	10	10	10	10	10	10	10	10	10	10	10	41.83
-0.75	43.1533	60.6975	55.6482	56.0997	45.4669	36.5508	57.8803	47.288	52.3248	42.2827	47.7695	63.7238	31.5568	10	10.6606	21.4268	10	10	10	10	10	27.0368	10	10	1250.05	1202.72	1366.98	1185.52	1235.26	1228.52	1288.32	1272.05	1256.26	1147.84	1221.6	1247.74	10	10	10	10	10	10	10	10	10	10	10	10	86.87
-0.67	16.2732	35.6885	42.6936	25.2605	26.592	49.7358	26.9885	40.4589	36.5344	25.2868	39.9037	29.9781	27.517	10	10	19.3953	10	10	17.8331	10	10	31.0188	10	10	1183.17	1326.87	1341.01	1091.65	1220.4	1135.54	1229.44	1246.23	1201.41	1207.95	1165.72	1182.98	10	10	10	10	10	10	10	10	10	10	10	10	87.79
-0.58	37.2788	34.7762	31.7343	25.1529	41.5889	31.6991	34.0766	46.4344	46.5056	43.2519	36.9078	38.8849	14.5685	10	10	10	10	10	10	10	10	16.0533	10	10	1143.08	1208.84	1327.06	1250.71	1196.35	1189.62	1192.48	1256.19	1226.43	1250.95	1182.76	1239.94	10	10	10	10	10	10	10	10	10	10	10	10	153.72
-0.5	27.2517	38.8076	38.8216	31.2899	36.6511	33.7196	48.1297	45.6131	39.5457	23.3881	30.943	33.9537	16.5084	10	10	14.4347	10	10	10	10	10	19.0491	10	10	1204.14	1221.88	1259.06	1206.82	1228.45	1161.59	1253.63	1212.32	1222.44	1159.03	1205.82	1168.93	10	10	10	10	10	10	10	10	10	10	10	10	47.96
-0.42	31.2713	35.8171	52.8204	29.2843	33.6838	32.8137	41.1737	33.6252	35.6458	36.4161	27.0261	29.9127	25.5085	10	10	25.4035	12.4006	10	25.8401	10	10	26.0069	10	10	1214.16	1212.88	1300.09	1149.73	1211.47	1175.73	1162.54	1164.3	1196.55	1162.04	1123.82	1241.97	10	10	10	10	10	10	10	10	10	10	10	10	113.78
-0.33	20.3017	40.8242	33.8602	43.3563	41.6961	38.6973	30.1251	34.5341	37.4694	30.3843	30.9751	29.9132	28.487	10	10	10.3961	11.3892	10	11.8579	10	10	19.0369	10	10	1177.18	1214.9	1216.06	1100.73	1204.47	1195.6	1248.61	1247.3	1309.49	1221.1	1156.81	1218.95	10	10	10	10	10	10	10	10	10	10	10	10	107.69
-0.25	29.3646	48.9191	33.8768	31.3421	27.7813	31.7875	39.2406	34.7115	39.6447	36.4614	35.028	30.9998	17.4304	10	10	27.379	10	10	21.8404	10	10	10	18.4147	10	1113.16	1166.9	1228.09	1119.76	1180.55	1150.66	1174.65	1153.39	1199.53	1156.11	1132.79	1203.04	10	10	10	10	10	10	10	10	10	10	10	10	62.03
-0.17	51.3747	34.7588	46.8647	35.382	42.5091	36.8099	43.1389	42.4667	53.5435	27.4866	31.9537	45.9159	11.3805	16.3783	10	32.3762	10	10	10	10	10	10.0115	10	10	1135.15	1212.83	1237.1	1114.79	1278.35	1102.65	1207.56	1223.2	1204.42	1137.11	1097.7	1204.93	10	10	10	10	10	10	10	10	10	10	10	10	19.14
-0.08	30.3612	46.7905	49.773	27.4141	17.6657	28.7746	49.1834	34.4862	37.6113	45.4258	29.9137	36.955	17.3719	10	10	14.3605	10	10	19.8443	10	10	10	10	10	1172.22	1215.82	1332.08	1087.82	1176.42	1167.69	1168.56	1254.25	1173.5	1149.03	1169.73	1160.91	10	10	10	10	10	10	10	10	10	10	10	10	87.93
0	38.3515	40.9248	36.9671	32.332	17.7819	43.8924	35.2017	49.6065	46.6827	41.535	40.0608	33.1514	15.126	10	10	10	10	10	19.7635	10	10	10	10	10	1137.16	1147.92	1182.15	1104.73	1160.55	1129.75	1215.65	1217.34	1137.5	1102.12	1108.8	990.936	10	10	10	10	10	10	10	10	10	10	10	10	13.95
0.08	21.2837	35.791	28.7529	41.2769	37.667	34.825	22.0748	39.5021	33.708	33.1128	45.7005	46.0777	15.2118	10	10	10	10	10	14.7932	10	10	10	12.3604	10	1169.14	1257.9	1316.08	1131.68	1194.43	1091.64	1196.5	1245.28	1139.55	1417	1409.78	1024.91	10	10	10	10	10	10	10	10	10	10	10	10	135.9
0.17	31.1874	43.7647	22.7782	20.1118	32.493	36.6409	37.1208	20.5557	40.8371	57.8141	57.1307	157.778	15.5887	10	10	30.9522	10	10	14.5917	10	10	21.878	10	10	1181.02	1168.72	1204.97	1073.49	1116.18	1091.46	1350.53	1260.27	1252.77	3794.77	3577.4	3235.8	10	10	10	10	10	10	10	10	10	10	10	10	74.97
0.25	25.6876	46.1138	33.1447	33.0665	35.1507	45.4626	35.9391	34.0323	38.3981	377.174	341.487	1401.48	25.3785	10	10	13.3238	10	10	19.286	10	10	22.7125	13.9643	31.1274	1180.43	1210.97	1263.36	1153.4	1222.89	1161.36	1855.35	1838.99	1656.57	8492.42	8158.66	9743.07	10	10	10	10	10	10	10	10	10	10	10	10	52.02
0.33	21.0135	25.2123	53.3155	31.5525	41.3032	29.7044	61.7473	58.9319	68.4211	1722.89	1803.73	4117.62	10	10	10	10	10	10	17.915	10	10	44.4752	32.562	78.7336	1127.6	1250.99	1231.46	1211.78	1239.97	1139.64	2774.29	2968.62	2560.29	12997	12421.3	16326.1	10	10	10	10	10	10	10	10	10	10	10	10	35.03
0.42	31.0287	32.9545	39.1643	21.3533	37.6581	49.1808	115.204	141.669	105.17	4595.75	4696.99	8404.63	12.2675	10	10	20.795	10	10	15.3581	10	10.5188	123.08	104.028	140.163	1156.53	1261.68	1262.4	1220.3	1341.27	1273.23	4308.22	4301.2	3989.33	16776.3	16148.4	20466.5	10	10	10	10	10	10	10	10	10	10	10	10	95.73
0.5	25.7804	38.4895	23.7976	21.7491	21.5584	40.0795	161.923	240.973	218.286	8620.65	8710.69	12684.5	19.7981	10	10	12.9809	10	10	34.7248	10	16.4142	264.548	320.371	251.393	1241.28	1248.18	1287.12	1407.5	1450.12	1394.26	5966.57	6134.94	5740.12	19531.7	18504.4	22184.1	10.395	10	10	10	10	10	10	10	10	10	10	10	241.68
0.58	46.5668	30.9072	27.3761	36.9213	23.2343	39.7862	322.249	366.713	372.063	13129.3	13484.3	17830.9	27.1163	10	10	10	10	10	23.9103	27.5834	45.2686	530.875	647.435	497.411	1193.89	1286.68	1288.79	1604.42	1607.76	1551.1	7893.6	8049.36	7534.69	21431.2	20626.9	23105.5	10	10	10	10	10	10	10	10	10	10	10	10	120.96
0.67	21.3164	32.4144	33.031	25.4077	35.0013	31.7201	534.144	584.454	524.101	17584.3	17915	22199.5	21.1899	10	10	11.914	10	10	85.7357	38.2484	39.6922	1031.84	1049.34	844.11	1277.71	1259.21	1306.55	1567.45	1747.44	1686.21	9776.18	9755.52	9475.97	23262.2	22092.9	23956.9	10	10	10	10	10	10	10	10	10	10	10	10	5.19
0.75	43.1337	36.8997	40.5834	38.3471	36.5035	46.2868	793.221	855.818	808.413	22212.4	22116.9	26232.7	16.4101	10	10	20.747	10	10	134.353	59.7455	72.9647	1679.66	1657.2	1377.72	1153.27	1287.73	1317.18	1747.07	1851.81	1787.86	11437.6	11335.1	11346.3	25282.8	23836.7	25233.9	10	10	10	10	10	10	10	10	10	10	10	10	82.25
0.83	35.7707	35.1116	28.9737	36.412	28.8317	45.6505	1054.12	1295.25	1225.72	26522.8	26551.8	30377.5	10	10	10	33.3169	10	10	162.496	100.01	113.712	2655.34	2327.92	2184.17	1244.9	1306.95	1360.71	2004.94	1958.99	2007.41	13074.8	13015.7	12936.3	26768.9	25640.3	27369.6	10	10	10	10	10	10	10	10	10	13.3385	10	10	3.58
0.92	27.4743	14.4567	27.4452	29.5266	22.96	37.9147	1486.74	1761.9	1662.21	31026.3	30853.5	34328	12.2585	11.4266	10	24.9881	10	10	217.994	111.332	146.703	3363.16	3090.82	2786.54	1225.51	1329.34	1291.17	2109.7	2285.21	2165.81	14727.5	14657.6	14950.9	28964.3	27738.8	29466.5	10	10	10	10	10	10	10	10	10	10	10	10	100.42
1	37.0561	26.7565	25.8829	43.1743	43.1591	43.0286	2006.56	2264.56	2279.82	34965.2	35212.7	38228.4	10	10	10	13.312	10	10	324.948	231.375	217.01	4479.74	3888.38	3792.66	1225.96	1305.59	1323.7	2417.12	2378.29	2352.07	16429.2	16373.7	16409.9	31241.2	29722.4	31257.5	10	10	10	10	10	10	10	10	10	10	16.8109	35.9314	217.59
1.08	13.4763	16.6929	17.018	31.6406	29.5391	42.861	2541.71	3002.41	2881.13	40228.4	40489.5	43417.6	10	10	10	29.6654	10	10	430.963	304.522	380.483	5482.29	4758.14	4726.97	1220.29	1347.59	1373.99	2566.2	2698.77	2590.17	17770.8	18030.5	18132.2	33611	32125.8	34116.4	10	10	10	10	10	10	10	10	10	10	10	10	152.86
1.17	20.8891	10	15.0743	72.1832	60.8538	57.5089	3169.92	3827.22	3597.95	45326.3	45566.8	48938.4	10	10	10	12.9281	10	10	546.967	408.22	453.786	6519.86	5766.5	5686.15	1262.6	1370.48	1373.14	2753.32	2902.96	2749.04	19553.8	19449.9	19534.7	36147.1	34445.1	36681.4	10	10	10	10	10	10	10	10	10	10	10	10	139.66
1.25	20.2129	13.4547	21.2129	54.1897	40.2531	50.973	3936.31	4587.4	4271.87	51029.2	50804.2	54785.4	10	10	10	37.9163	19.5427	10	769.69	562.283	623.896	7519.01	6568.18	6740.17	1287.83	1393.4	1355.33	3041.08	3047.39	3072.86	21192.5	21082.5	21318.6	38348.6	37375.6	38987	10	10	10	10	10	10	10	10	10	10.1916	16.4201	12.0001	10.05
1.33	14.3507	10	13.9587	51.9474	50.986	65.782	4944.97	5553.65	5400.27	56094.6	56133.7	60996.3	10	12.4147	10	16.248	10	10	937.641	702.593	800.099	8674.71	7713.31	7704.24	1350.9	1381.26	1468.26	3273.47	3378.22	3301.99	22880.2	22728.4	22890.7	40765.3	39188.5	41347.1	10	10	10	10	10	10	10	10	10	31.3292	40.7775	35.1652	33.36
1.42	20.3874	23.7691	17.6694	60.4013	96.4823	56.3643	5871.13	6590.56	6313.34	62360.5	62157.1	66617	10	10	10	20.1289	12.841	10	1229.4	903.731	1009.07	9591.95	8550.01	8749.15	1383.8	1386.71	1491.11	3712.7	3687.76	3618.04	24516.3	24475.5	24584.8	42947.8	42012.1	43756.8	10	10	10	10	10	10	10	10	10	24.7227	35.0866	10	51.2
1.5	19.5467	15.259	10	98.1942	68.8283	47.6353	6914.86	7766.08	7796.28	68142.2	68456.8	72830.1	15.0437	10	10	45.0014	27.4908	10	1516.05	1077.42	1168.21	10788.4	9505.36	9969.56	1279.7	1420.22	1526.92	3902.98	4088.35	3982.82	25966.6	26020.6	26402.3	45622.4	44035.8	45819.8	10	10	10	10	10	10	10	10	10	43.8708	30.779	12.7304	86.13
1.58	11.5343	26.6785	28.0407	93.412	97.7029	79.9103	8164.39	9194.15	9176.11	74244.1	73819.5	78593.8	13.1099	10	10	61.8857	10	10	1820.82	1281.21	1423.34	11882.9	10410.9	10945.6	1347.57	1428.63	1478.64	4167.74	4226.18	4254.42	27705.4	27920.8	28366.8	48028.3	46925.4	48985.8	10	10	10	10	10	10	10	10	10	10.0264	14.0878	39.8847	66.36
1.67	14.2326	10	10	106.277	115.295	90.4938	9138.48	10728.6	10780.3	80297.7	79768.4	85824.9	14.4685	10	10	51.8783	44.6799	10	2164.64	1636	1755.57	12867.2	11285.4	11946.8	1439.17	1455.87	1576.12	4527.21	4564.81	4576.52	29852.8	29922.9	29874.8	50546.7	49783.6	51536.3	10	10	10	10	10	10	10	10	10	25.1457	53.3307	47.8428	61.1
1.75	10	10	14.7032	111.352	113.456	131.853	11189	12642.1	12607.2	85882.7	85053.9	91818	12.6868	10	10	73.0675	28.9861	10	2696.81	1982.38	2011.27	14199.1	12527.6	13099.7	1375.84	1482.02	1541.52	4840.92	4970.15	4968.36	31855.6	31574.6	31939.9	53524.8	52403.1	54798.3	10	10	10	10	10	10	10	10	10	29.4563	46.2214	59.833	135.27
1.83	33.5527	10	10	152.38	118.05	146.71	12902.3	14578.9	14623.5	92636.4	91197.4	99297	33.0884	10	10	105.575	79.9428	10	2986.24	2260.66	2476.07	15144	13569.8	14130.5	1490.04	1577.69	1537.62	5282.5	5507.1	5270.78	33371	33689.9	34184.4	57361	56018.2	58139.9	10	10	10	10	10	10	10	10	10	65.5907	58.4824	94.6501	0
1.92	11.9394	10	11.6824	156.17	156.26	139.215	14627.2	16454.9	16557.6	98618.4	97054.9	106553	10	10	10	129.441	57.8141	10.1764	3587.01	2869.16	2830.69	16539.3	14382.5	15170.1	1525.24	1591.38	1580.75	5683.83	5855.36	5672.99	35417.5	35557.4	35680.8	61199.1	59436.6	61514.8	10	10	10	10	10	10	10	10	10	52.4332	61.5601	82.9902	53.44
2.04	10	10	10	208.909	160.752	167.171	16621.2	18731.8	19008.7	105011	103432	114350	19.6226	10	10	155.804	82.3392	10	4144.43	3216.08	3340.08	17876.5	15562.5	16531.7	1458.22	1637.76	1603.61	6095.97	6305.98	6120.73	37093.2	38259.1	37967.9	64637.5	63560.5	66296.2	10	10	10	10	10	10	10	10	10	49.2497	62.0733	75.8324	89.45
2.12	10	10	10	185.182	225.001	191.531	19201.8	21147.7	21526.7	110924	109787	122329	10	10	10	112.838	120.439	10	4692.31	3724.6	3817.53	19148.9	16882.1	17584	1551.13	1693.04	1565.23	6508.77	6795.43	6715.82	39933.6	40127.7	40126.2	68923.7	67550.3	70119.3	10	10	10	12.4713	10	10	10	10	10	67.4534	83.9715	75.9945	52.05
2.2	10	10	12.3966	216.779	241.81	217.608	21408.9	23927	24603.9	117886	115917	130781	10	10	10	173.26	109.47	10	5490.73	4247	4438.06	20876.2	18251.2	19095.8	1570.77	1741.03	1623.77	6983.78	7210.38	6943.55	42020.3	42462.1	42330.4	73477.1	71977.9	74953.4	10	10	10	10	10	10	10	10	10	88.7479	55.8276	89.5358	58.95
2.28	10	10	19.3118	225.81	282.939	239.108	24523.4	26683	27580.9	125407	123305	139206	42.5011	10	10	237.086	129.19	10	6151.41	5000.64	5010.32	22234.6	19476.7	20028.8	1651.11	1784.66	1750.91	7547.36	7783.86	7353.78	44743.1	44799.6	45135.4	78545.9	77641	80280.9	10	10	10	10	19.3854	10	10	10	10	89.0405	89.0034	93.9236	108.2
2.36	10	10	10	283.904	296.5	276.548	27489.2	29122.8	30508.7	132354	129762	148166	16.7311	10	10	253.282	152.453	10	6838.49	5535.36	5629.9	24158.8	21054.7	21662.9	1695.64	1720.65	1712.27	8003.83	8312.81	7832.99	47166.5	46678.7	47343.2	82900.2	82344.6	85009.6	10	10	10	10	10	10	10	10	10	88.1414	155.069	164.836	111.39
2.44	10	10	10	359.823	330.936	307.74	30285.1	31856.1	34111.3	140328	137383	158360	18.6192	10	10	265.263	156.031	10	7916.96	6127.83	6247.75	25405.4	22375.3	23432.2	1734.68	1805.95	1809.92	8406.91	8714.31	8527.2	49385.8	49398.3	50331.4	89061.7	88931.1	91338.9	10	10	10	10	10	10	10	10	10	122.198	139.316	106.485	90.13
2.52	10	10	14.0689	372.25	383.364	377.583	34036.1	35182	36730.2	146872	144048	167688	10	10	10	311.833	191.483	10	8881.76	6993.99	7020.73	27278.1	24571.9	24553.3	1651.83	1860.39	1825.91	9002.91	9196.9	8801.48	52385.6	51368.8	52939.7	94213.2	94325.1	96214.2	10	10	10	10	10	10	10	10	10	128.812	85.0137	167.098	150.91
2.6	10.632	10	10	431.795	434.838	335.569	37849.2	38834.2	40093.2	156032	152451	178389	10	10	10	309.216	257.28	10	9935.09	7800.53	7810.04	29445.4	26153.7	26063.8	1771.45	1877.22	1866.19	9553.74	9737.57	9596.71	54699.4	54146.2	55489.8	101806	100635	102376	10	10	10	10	10	10	10	10	10	111.163	191.114	169.21	132.53
2.68	10	10	10	427.087	458.541	404.44	41445.3	41835.1	43169.1	164833	160963	189044	10	10	10	411.951	300.238	10	10816.9	8870.69	8834.33	31127.3	27904.7	28005.8	1759.96	1945.93	1897.7	10150.4	10649.9	10329.7	57666.1	56137.3	58331.6	109269	108889	110216	10	10	10	10	10	10	10	10	10	175.179	146.949	237.175	0
2.76	10	10	10	491.392	457.07	445.798	46223.5	45141.3	46796.5	174536	170135	199501	17.6964	10	10	470.114	312.61	10	11763.1	9623.05	9414.09	33515	29371.1	29442.9	1868.49	1947.64	1846.93	10589.9	11082.8	10693.6	60389.7	58942.4	61193.8	116502	117406	117225	10	10	10	13.2541	10	10	10	10	10	156.321	88.4314	237.849	66.13
2.84	10	10	10	504.033	523.559	438.231	50816	48751.3	49966.9	183289	178198	211123	19.6345	10	10	551.791	394.651	10	12972.5	10776.8	10705	34994.8	31113.1	30882.1	1916.58	1975.05	1939.1	11514.2	11703.7	11255.1	64009.6	61241.4	63863	124865	125637	124787	10	10	10	10	10	10	10	10	10	212.557	185.439	290.887	69.63
2.92	10	10	10	628.167	517.629	502.925	55189.7	51835.3	52588.3	193403	187030	221758	10	10	10	640.404	452.202	10	14395.4	11636.7	11517.8	37464.9	32879.7	32714.3	1909.08	2023.24	1981.83	11990.6	12236.4	11977.7	66168.2	62723.9	65802.8	133606	134200	132199	10	10	10	10	10	10	10	10	10	202.285	139.947	269.953	192.16
3	10	10	10	633.766	582.263	497.846	59925.3	55159.8	55944.2	203916	197310	233602	10	10	10	729.954	448.786	22.4627	15917	12910.8	12561.4	40478	35298.6	34954.8	1953.18	2124.65	1979.87	12122.1	13009.6	12339.3	69055.5	65551.8	67968.3	143055	141819	141368	10	10	10	10	10	10	10	10	10	225.626	238.963	310.316	23.62
3.08	10	10	10	700.43	577.186	476.025	65251.8	58464.7	59062	214874	206372	245621	10	10	10	780.95	513.969	10	17104.6	13940.2	13599.6	42535.6	37294.5	36499.2	2002.37	2133.04	2086.11	12823.4	13833.4	12821.2	71559.5	67139.3	69920.4	152470	152242	150455	10	10	10	10	10	10	10	10	10	228.334	217.591	299.175	144.74
3.17	10	10	10	803.543	686.336	516.112	70528.1	61431.9	61489	225206	217382	259201	10	10	10	852.785	594.649	10	18685.8	15174.8	14917.4	45011.8	39338.6	38672.9	2032.47	2137.76	2128.3	13571.1	14752.5	13382.1	74054.7	68148.8	71661.4	162731	160395	159599	10	10	10	10	10	10	10	10	10	280.857	298.972	300.323	65.23
3.25	10	10	10	757.766	652.898	570.136	75490.1	64381.4	64733.1	237198	227812	271652	22.4948	10	10	932.566	688.622	10	20422.5	16564.3	16111.3	47509.4	41622.8	40949.9	2148.66	2098.2	2205.41	14162.9	15375.6	14045.8	76267.5	70186.3	74106.9	172450	169670	170760	10	10	10	10	10	10	10	10	10	281.415	301.423	386.649	34.74
3.33	10	10	10	888.628	719.217	566.999	80833.7	67296.6	68814.1	248264	240956	284147	10	10	10	1093.42	720.228	10	21509.7	18105.4	17708.8	50621.6	43806.2	43027.7	2067.83	2143.75	2180.69	14745.1	16175.8	14475.6	78620.6	70844.6	76711.1	181601	177622	181357	10	10	10	10	10	10	10	10	10	321.335	338.394	386.924	136.79
3.42	10	10	10	918.123	673.276	556.178	85390.4	69112.8	75262.6	260259	251904	299448	10	10	10	1167.43	817.366	10	23849.9	19558.8	19116.1	53328.4	46799.7	45557	2102.79	2274.15	2214.37	15424.1	16838.4	15020.7	81129.3	71879.5	78907	191240	185068	192283	10	10	10	10	10	10	10	10	10	330.495	303.345	358.887	105.62
3.5	10	10	10	924.861	677.234	544.511	89620.1	72994.9	81388.6	272846	263252	311668	31.7085	10	10	1248.57	904.509	10	25908	21038.6	20510.7	56833.9	48963	47816.7	2115.27	2249.58	2385.6	15794.2	17749.1	15395	82092	73309.4	81269.1	201233	192774	204458	10	10	10	10	10	10	10	10	10	350.984	294.856	418.334	119.06
3.58	10	10	10	1007.83	822.991	622.779	94858.4	77154.2	86696.6	286078	275395	328819	10	10	10	1404.47	995.698	15.7699	27509.2	22913.2	22561	59788.4	52012.1	50898.9	2296.84	2292.52	2289.36	16758.9	18573.6	15559.6	84173.9	75091.6	82623.4	210549	202376	217026	10	10	10	10	10	10	10	10	10	376.704	363.519	423.439	88.92
3.67	10	10	10	1019.73	744.714	604.556	99104.5	81822.3	88548.3	301786	289747	343274	10.9765	10	10	1647.57	1071.89	10	29561	24691.5	23740.6	63076.9	55379.5	53859.3	2326.56	2322.71	2308.34	17439.3	19311.3	15894.1	87324.2	78829.5	84939.6	221426	211053	230168	10	10	10	10	10	10	20.3932	10	10	372.946	468.842	459.197	179.28
3.75	10	10	10	1059.98	779.487	654.19	103329	87104.4	94493.2	316993	302293	358655	10	10	10.5077	1721.53	1198.64	13.692	32056.3	26610.1	25729.2	65278.1	58115.9	56169.7	2338.15	2283.15	2261.52	18173.9	19927.1	16206.6	89397.8	81636	87463.1	231266	219853	245058	10	10	10	10	10	10	10	10	10	389.808	381.039	536.892	124.88
3.83	10	10	10	1035.29	816.664	676.257	106335	89751.3	102371	330998	316606	371774	22.5614	10	10	1940.35	1282.3	10.8636	34037.1	28566.2	27808.9	67500.5	62039.3	58939.1	2302	2366.93	2279.48	18144.2	20546.2	17004.9	91041.8	83123.2	89075	240352	229885	257861	10	10	10	10	10	10	10	10	10	461.592	460.374	596.087	136.03
3.92	10	10	10	1170.45	834.598	639.955	110967	96853.4	104439	348081	332127	389482	10	10	10	2172.35	1473.48	15.704	36914.4	30538.9	29237.8	70018.8	64640.4	61979	2404.21	2425.53	2358.93	18897.4	21161.4	17568.4	93450.8	85869.4	91834.5	248663	237729	274013	10	10	10	10	10	10	10	10	10	443.565	467.406	608.038	39.14
4	10	10	10	1117.03	855.856	686.972	114998	101014	108256	361860	344246	405446	10	10	10	2239.31	1519.82	12.3753	38245.3	32950	31717.8	72912.6	68470.2	65868.3	2357.63	2700.01	2394.96	19339.5	22173.3	17855.2	96229.6	87997.4	93425.2	261292	245041	289370	10	10	10	10	10	10	10	10	10	520.615	562.091	684.345	38.4
4.08	10	10	10	1169.75	945.073	780.79	120000	110022	115752	376399	357643	421137	14.7148	10	10	2557	1903.98	10	41106.9	35026.4	33556.1	75937.7	72542.9	68803.2	2438.8	2557.99	2412.19	19783	22611.7	18536.1	98940	89770.7	96463.1	266131	252946	307037	10	10	10	10	10	10	10	10	10	568.219	516.604	587.371	11.08
4.17	10	10	10	1163.72	865.246	700.992	127093	114834	117705	393279	371280	439279	10	10	10	2797.68	1956.02	10	42561.6	37381.3	36284.6	77354.3	76527.4	73302.4	2633.2	2521.18	2421.85	20605.6	23559.8	18438.1	103447	92884.6	94813.5	273948	265599	325795	10	10	10	10	10	10	10	10	10	585.204	502.241	702.873	205.38
4.25	10	10	10	1159.27	928.507	754.147	133937	119946	121192	407432	385233	457868	10	10	10	2930.74	2073.16	10	45725.8	39008.2	38585.3	81260	79682.7	76846.8	2596.59	2585.8	2185.9	21368.7	23935	18611.3	104972	94637	98335.3	285807	270565	345477	10	10	10	10	10	10	10	10	10	667.206	642.677	759.707	94.18
4.33	10	10	10	1261.31	1079.31	747.385	140104	126228	120684	423730	399522	474868	10	10	10	3002.85	2251.39	35.0405	47601.2	41357.6	40967.5	82100	83729	79598.4	2702.1	2514.28	2244.2	21762.5	24380	19518.8	109088	98510.2	101975	299707	278308	364668	10	10	10	10	10	10	10	10	10	662.537	678.735	785.154	215.04
4.42	10	10	10	1283.39	1022.79	793.333	147992	131640	124811	434582	411289	490313	10	10	10	3224.99	2467.74	50.4523	49730.9	42965.7	43525.3	85450.5	86441.5	84185.5	2554.12	2801.14	2444.17	22367.1	24889.1	19582.6	108976	99039	104090	309729	287421	383112	10	10	10	10	10	10	10	10	10	583.964	696.134	884.442	294.29
4.5	10	10	10	1268.84	1046.1	834.397	154725	139297	130459	451607	426179	511285	10	10	10	3421.59	2544.86	10	51965.7	46102.5	45932.2	89233	91922.1	88532.2	2808.67	2690.22	2585.03	23221.9	25420.8	20351.5	111836	101047	107752	311843	296396	403154	10	10	10	10	10	10	10	10	10	751.726	678.164	807.345	201.71
4.58	10	10	10	1242.65	1115.88	779.633	158149	145502	131552	463145	438526	528896	10	10	10	3724.48	2707.96	14.598	54770.4	47750.1	47930.4	89489.4	94332.8	92913.3	2781.55	2949.37	2529.03	23564.6	26031.4	20600	115204	102416	110334	320791	302298	417040	10	10	10	10	10	10	10	10	10	735.653	672.433	853.369	239.39
4.67	10	10	10	1346.77	1149.92	824.908	166661	149869	140323	476394	450420	550904	17.1738	10	10	3948.63	2910.56	16.5695	56338.1	49999.2	50389.2	91296.7	95538.8	96238.6	2924.14	2977.06	2789.5	23990.1	26762.6	20800.7	116323	103285	111256	328106	312609	435894	10	10	10	10	10	10	10	10	10	747.831	632.019	858.42	182.97
4.75	10	10	10	1392.14	1093.39	858.477	174288	156567	137352	488592	465469	571549	10	10	10	4211.24	3040.4	31.8414	57543.8	51879.2	52011.5	97144.1	96753.3	100016	2823.46	3008	2446.97	24140.2	26747.1	20936.7	122644	103344	115949	356327	320980	453246	15.612	10	10	10	10	10	10	10	10	729.652	720.14	902.153	280.31
4.83	10	10	10	1472.94	1154.87	895.442	179552	150847	147867	500286	475186	590828	10	10	10	4374.48	3464.63	65.1155	58300.3	54149.5	54336.5	100148	100535	105182	2907.79	3100.62	2598.15	24994.4	27012.2	21970.5	124569	111010	120376	366772	325118	461052	10	10	10	10	10	10	10	10	10	857.831	801.683	990.541	192.04
4.92	10	10	10	1481.1	1228.46	970.264	192753	153447	155934	519766	487711	612928	10	10	10	4633.41	3438.21	36.2166	58526.4	56963.9	55208.8	103305	103478	109059	3002.62	2929.63	2696.79	24904.3	26128.6	23113.9	124430	114532	124565	369878	321558	474907	10	10	10	10	10	10	10	10	10	790.607	818.444	789.926	216.67
5	10	10	10	1637.22	1093.69	968.394	194953	156621	173402	529036	499167	634831	10	10	10	4776.23	3744.6	64.3617	59940.8	59045.7	55863.9	108901	106547	113818	3063.07	3171.15	2596.7	25416.1	27947.7	23327.3	131911	121542	128793	372298	341791	490288	10	10	10	10	10	10	10	10	10	833.771	850.652	1081.95	181.12
5.08	10	10	10	1651.2	1227.62	1061.03	208644	156004	166666	543859	508954	657382	10	10	10	4943.71	3887.49	46.5527	58169	60818	59070.7	108577	109636	117916	3349.48	3232.82	2725.75	25001.1	29246.8	22955.4	128424	120425	126804	382425	344466	510815	10	10	10	10	10	10	10	10	10	853.267	849.61	991.113	265.61
5.17	10	10	10	1633.54	1263.26	1070.06	216841	157161	171302	554533	520936	676334	10	10	10	5412.4	4252.85	59.1981	62260.2	62947.9	56510.4	113974	115141	120553	3147.79	3181.52	2872.65	27399.7	29701.3	22626.3	131736	114752	125371	380431	343178	520682	10	10	10	10	10	10	10	10	10	831.352	907.352	958.07	103.51
5.25	10	10	10	1690.91	1398.95	1006.97	220900	162068	172407	564900	521389	702736	10	10	10	5456.93	4328.12	88.6115	63109.3	66166.4	58475.9	114536	117925	125246	3341	3060.18	2819.3	26424.8	30705	22930.2	134218	119237	126999	383640	342258	534954	10	10	10	10	10	10	10	10	10	833.55	1025.11	954.678	202.96
5.33	10	10	10	1816.01	1208.8	962.985	228704	168649	167758	574140	532589	725988	10	10	10	5743.67	4461.9	63.0545	65634.3	69041.1	60096.8	118816	123555	130123	3365.78	3281.65	2922.98	27171.6	29043.8	24131.8	142282	118722	128606	386312	365354	537766	10	10	10	10	10	10	10	10	10	952.176	926.817	959.289	174.33
5.42	10	10	10	1884.04	1237.14	1132.75	240719	181006	165866	582852	546309	749163	10	10	10	5964.67	4780.5	71.4291	67329.5	71268.3	66073.7	123563	126807	135431	3173.37	3247.45	2846.76	27207.2	31131.5	24237.7	137556	117618	126862	378136	368994	553352	10	10	10	10	10	10	10	10	10	961.38	896.367	943.933	213.99
5.5	10	10	10	1870.39	1372.51	1149.68	232124	183657	166572	592915	562104	774215	10.3424	10	10	6172.89	5013.39	43.8041	67994.5	74563.8	68601.7	121586	132998	139526	3393.55	3285.37	2824.04	27522.2	32619.6	24834.9	142215	120111	130284	379014	372061	564239	10	10	10	10	10	10	10	10	10	958.77	981.385	1071.95	242.65
5.58	10	10	10	1880.09	1229.71	1100.94	236812	190720	167421	602346	558710	794855	10	10	10	6872.49	5376.83	100.527	72279	74315.4	70411.2	129609	136076	142453	3536.69	3437.94	3046.27	26788.9	30843.8	24139.5	148736	119321	128023	377161	367745	570499	10	10	10	10	10	10	10	10	10	1010.11	947.992	1026.94	121.53
5.67	10	10	10	2030.59	1268.36	1239.5	234281	193242	166392	599194	559791	819643	10	10	10	7248.45	5653.98	147.966	77752.4	77059	72953.9	136594	142683	150260	3453.03	3420.08	2925.31	27395.4	30921.9	23842.8	143550	121295	132931	374982	375997	581564	10	10	10	10	10	10	10	10	10	982.766	974.664	1304.37	233.88
5.75	10	10	10	2123.88	1346.5	1170.75	241408	199366	172508	607523	557628	834783	10	10	10	7368.17	5759.97	117.186	77373.8	78637.8	75265.3	140976	145760	154983	3571.65	3485.35	3199.64	26642.2	31901.4	25410.8	155454	117241	138079	369521	379524	610260	10	10	10	10	10	10	10	10	10	1030.06	1096.86	1378.48	89.05
5.83	10	10	10	2053.83	1394.87	1269.66	243059	204184	171507	608039	583224	854886	24.201	10	10	7706.24	5956.56	111.664	78369	80229.8	78373.2	145858	151562	160537	3339.36	3421.64	3166.48	27142.3	34558	25442.4	156611	115200	139783	372929	371958	624156	10	10	10	10	10	10	10	10	10	1206.93	1086.45	1428.65	120.01
5.92	10	10	10	2069.87	1333.06	1328.85	250332	207648	173834	603654	583286	863717	10	10	10	8050.07	6240.28	155.466	81669.9	84518.5	73882.5	152683	159463	163517	3584.79	3765.69	3175.8	26904.7	30813.6	25908.3	159009	115000	147085	374133	394906	621239	10	10	10	10	10	10	10	10	10	1198.34	1014.98	1544.48	213.78
6	10	10	10	2138.77	1368.83	1531.65	238031	206337	176844	628041	596748	872155	10	10	10	8320.12	6668.96	150.148	83584.5	85823.3	74541.8	159729	163393	172113	3753.04	3537.73	3024.37	27481.3	31773.7	25557.3	151604	119512	151817	378949	388777	629999	10	10	10	10	10	10	10	10	10	1317.03	1204.77	1469.42	179.59
6.08	10	10	10	2125.02	1253.79	1393.63	243558	200314	177743	613842	595943	879839	10	10	10	8803.42	6637.03	166.081	88825.3	89438.5	74334.8	163890	171527	174109	3670.16	3682.34	3145.05	28024.9	30531	25585.2	130659	122782	151909	383403	391621	648474	10	10	10	10	10	10	10	10	10	1281.23	1082.63	1513.99	140.02
6.17	10	10	10	2000.58	1353.04	1425.1	241216	199064	181868	631436	609651	855493	10	10	10	8840.6	6799.01	190.19	90846.6	90059.4	75533.5	173363	171655	177839	3851.02	3622.96	3153.34	30945.8	29930.8	26547.4	141137	122976	142133	358183	394018	650133	10	10	10	10	10	10	10	10	10	1193.06	1176.06	1591.27	398.42
6.25	10	10	10	2107.04	1480.57	1353.34	242064	191476	181557	637259	611330	831569	10	10	10	9689.46	7476.5	231.599	91948.1	95601.2	80073.7	180927	184883	185096	3854.89	3359.09	2987.79	33032	30404.1	25908.5	139953	122629	125330	388120	404943	665321	10	10	10	10	10	10	10	10	10	1341.07	1267.1	1888.14	309.28
6.33	10	10	10	2211.19	1652.59	1462.89	249834	179824	183043	642383	630323	805138	10	10	10	9989.42	7496.27	234.57	97874.2	97930.7	85919.6	183539	187383	190360	3876.42	3579.94	3445.6	29973.8	31176.6	25028.4	134381	120863	117240	385193	402776	686760	10	10	10	10	10	10	10	10	10	1571.41	1327.13	2069.9	302.89
6.42	10	10	10	2324.91	1530.66	1427.38	245723	174485	191423	646455	641162	771391	32.5245	10	10	10505.9	7680.91	269.817	101781	100277	85900.3	192867	187657	194675	3734.64	3474.9	3230.58	31764.6	31044.5	27148	135162	125481	120397	397500	400891	654134	10	10	10	10	10	10	10	10	10	1593.13	1335.28	2046.83	293.38
6.5	10	10	10	2207.99	1457.23	1363.73	241753	167752	191632	653024	637023	765839	39.5612	10	10	10613.6	7949.89	252.901	101901	103306	89267.1	194925	186803	198463	3878.68	3686.8	3725.66	27929	30817.6	27679.7	132252	123882	127864	413931	404334	695097	10	10	10	10	10	10	10	10	10	1631.09	1560.83	2327.41	222.1
6.58	10	10	10	2579.52	1883.48	1373.07	250974	176107	198650	665441	639241	747784	10	10	10	10934.5	8574.49	371.695	105229	108398	94798.5	201411	185115	204377	3739.74	3791.08	3436.43	33044.7	34376.8	27624.3	134149	143500	119227	411144	410792	748502	10	10	10	10	10	10	10	10	10	1640.99	1695.13	2304.76	293.88
6.67	10	10	10	2461.87	1592.21	1469.5	255502	174428	201577	674218	629846	739128	62.8716	10	10	11924.5	8818.38	359.292	106389	108452	95465.5	204854	183577	202511	3705.2	3669.05	3489.9	30479.8	33324.7	26673.1	137347	149017	127652	401031	413897	771403	10	10	10	10	10	10	10	10	10	1699.89	1675.28	2496.87	339.75
6.75	10	10	10	2687.25	1835.94	1602.49	260517	177687	200162	688733	635035	768149	41.3864	10	10	12179.2	9540.35	464.691	107126	114723	99024.2	201971	186426	203376	3624.12	3536.5	3562.25	33746.8	35834.8	28160.4	136721	147362	133645	423339	411798	832055	10	10	10	10	10	10	10	10	10	1654.27	1882.34	2406.48	397.46
6.83	10	10	10	2807.16	2155.41	1771.16	274861	198004	207035	714499	665973	780790	21.7587	10	10	12749.5	9530.76	482.273	114407	117393	99692.3	224406	178589	202432	3569.46	3694.56	3358.95	35765.9	37794	28135.2	136381	148567	140736	409840	432514	853262	10	10	10	10	10	10	10	10	10	1727.23	1897.85	2612.31	321.87
6.92	10	10	10	2594.41	2123.28	2055.72	277153	203820	212268	695362	676174	858749	10	10	10	13138.6	10050.8	593.652	117759	121921	101251	236478	174420	200394	3593.09	3463.51	3560.58	33020.8	37474.1	26008.3	144886	143984	134536	427336	418601	912743	10	10	10	10	10	10	10	10	10	1787.51	1830.75	2431.21	458.33
7	10	10	10	2760.88	2160.17	1917.48	291994	206154	215648	706690	669642	939326	26.0123	10	10	14053.6	9889.73	597.729	122054	121970	105329	250688	187366	213204	3697.75	4057.4	3704.55	30632.5	42024.6	28799.4	139100	143990	138343	435850	428271	963418	10	10	10	10	10	10	10	10	10	1826.9	1812.58	2683.57	386.33
7.08	10	10	10	2717.08	2143.03	1990.94	292730	201019	211471	720430	646435	973645	82.012	11.5899	10	15085.3	10849.1	650.401	126324	119850	106110	257339	214943	211147	3754.09	3841.71	3543.18	29404.2	43680.4	35513.1	141932	139716	141279	438547	425674	971132	10	10	10	10	10	10	10	10	10	1800.04	1926.98	2529.72	451.48
7.17	10	10	10	2743.88	2150.99	1876.8	301673	203305	201992	704155	600443	1.08514e+06	54.5254	10	10	14825.9	11208.1	615.048	130671	118259	112773	260914	248833	223648	3651.33	3791.78	3808.82	32395.3	41527.6	31255.7	147214	139234	135653	460256	428363	1.02018e+06	10	10	10	10	10	10	10	10	10	1968.71	1814.69	2717.25	309.14
7.25	10	10	10	2639.94	2258.49	1976.65	302174	200605	204941	722042	582834	1.13862e+06	10	51.9219	10	15858.1	11523.6	751.38	137824	124304	112283	274410	284103	225536	3639.82	3703.26	3735.79	31501.2	40419.1	32040	139970	138442	136022	459773	442260	994646	10	10	10	10	10	10	10	10	10	2160.47	1972.99	2945.51	416.07
7.33	10	10	10	2661.89	1997.71	1721.81	299372	200521	200915	753091	584878	1.19923e+06	42.5745	10	62.3359	15433.8	11876.9	725.149	141567	123588	120579	274711	321317	237336	3875.65	3947.66	3579.58	31532.2	43048.8	29936.7	143627	135724	134326	450455	432816	1.03162e+06	10	10	10	10	10	10	10	10	10	2180.25	2120.6	3012.33	430.16
7.42	10	10	10	2844.63	1877.09	1628.09	285178	195700	196653	744833	580013	1.24072e+06	10	85.2739	51.3052	16421.6	11491	721.362	148302	119655	120908	277025	340846	255200	3816.64	3870.91	3850.78	29526.6	39906.9	27489	141897	132694	131127	458075	447184	1.03133e+06	10	10	10	10	10	10	10	10	10	2348.52	2263.88	3069.66	412.56
7.5	10	10	10	2881.56	1964.42	1730.58	288477	198711	205790	782174	607143	1.28416e+06	98.9254	10	76.0081	17787.1	12098.5	897.343	156834	120782	131930	278875	357199	253348	4015.72	3986.91	3620.97	30304.2	39232.9	29468.8	142165	138569	138273	495211	447606	1.07682e+06	10	10	10	10	10	10	10	10	10	2412.03	2125.57	3541.32	378.36
7.58	10	10	10	2905.88	1939.56	1851.66	286322	199268	204228	777069	597795	1.34842e+06	74.1786	46.2617	45.855	17025.4	13418.1	913.019	160241	135033	130706	286925	371994	256626	3952.05	3935.75	3607.37	30667.6	34734.6	29373.5	144800	140531	138751	491358	440827	1.04795e+06	10	10	10	10	10	10	10	10	10	2333.3	2387.12	3460.97	428.11
7.67	10	10	10	2788.4	1891.23	1669.26	287268	196339	201779	745377	612262	1.39838e+06	84.5506	10	78.9877	17209.3	12743.2	935.805	170478	134621	133823	294934	370263	285554	3905.62	3822.55	3514.36	31600.8	34880.8	28346.7	146262	142970	139119	503025	461886	1.09192e+06	10	10	10	10	10	10	10	10	10	2527.47	2576	3625.2	456.87
7.75	10	10	10	2859.6	1938.02	1968.08	286733	196692	209626	765033	622907	1.43779e+06	114.975	66.4618	71.8081	18685.9	13539.5	1018.96	172583	153479	144152	299793	371857	309813	4155.66	3757.65	3376.91	29434.1	34614.1	31062.6	147482	140244	146379	513415	465982	1.0836e+06	10	10	10	10	10	10	10	10	10	2575.8	2549.37	3772.97	531.27
7.83	10	10	10	2817.95	1819.28	1865.26	278563	197027	205891	784097	635103	1.43961e+06	158.069	81.6095	97.4341	18746.7	12527.7	1136.89	178409	168278	143763	297405	379060	325334	4086	4222.32	3401.27	28997.9	34434.7	30190.5	148609	142852	146539	536307	467937	1.07004e+06	10	10	10	10	10	10	10	10	10	2482.82	2622.59	3814.74	246.02
7.92	10	10	10	2724.88	1789.05	1762.82	288044	200005	213277	807560	657841	1.43915e+06	133.803	98.8679	109.776	19581.2	14128	1140.34	181412	201807	149756	289788	377938	350839	4259.69	4133.59	3502.75	29195.6	33568	28559.9	150470	145324	147657	542501	480682	1.08442e+06	10	10	10	10	10	10	10	10	10	2891.66	2767.5	4123.32	442.19
[truncated: 27 more columns]

## Sheet: Fig S5
Dose respone of rpoE4/P26 switch in S. meliloti and E. coli
	S. meliloti ECF/anti-sigma-free rpoE4 / P26																		E. coli rpoE4 / P26
time [h]	0 µM IPTG				5 µM IPTG				50 µM IPTG				500 µM IPTG					time [h]	0 % Ara			10-5 % Ara			5 ∙ 10-5 % Ara			2 ∙ 10-1 % Ara
-3.66667	35746	41486	37960	40594	42158	25296	36786	32668	51780	45918	44992	39275	49167	41652	39604	43557		-2.04	10	10	10	10	10	10	10	10	10	10	10	10
-3.26667	50894	48104	49142	65699	46914	41021	40127	54481	50853	64142	55630	59388	48565	48317	55528	59586		-1.92	10	10	10	10	10	10	10	10	10	10	10	10
-2.86667	40044	40426	44760	36874	41270	28698	43070	43288	39838	40185	42211	35593	45194	35822	35556	44198		-1.83	10	10	10	10	10	10	10	10	10	10	10	10
-2.48333	42269	44730	41768	42319	40243	40322	40298	44579	34881	46419	40923	49764	32970	44826	38217	38442		-1.75	10	10	10	10	10	17.427	10	10	10	10	10	10
-2.08333	48396	46672	42056	49816	47100	38691	43101	41880	45101	47028	40658	47277	41162	49023	47153	37691		-1.67	10	10	10	10	10	10	10	10	10	10	10	10
-1.68333	45693	51446	45209	56048	50236	47209	49910	47768	39475	48023	41748	48701	34322	43413	48549	40642		-1.58	10	10	10	10	10	10	10	10	10	10	10	10
-1.28333	53306	53544	46041	43600	46360	44692	51708	49012	36549	47390	40792	47338	44595	49910	47470	39211		-1.5	10	10	11.1302	10	10	10	10	10	10	10	10	10
-0.883333	48332	45539	48725	43379	42921	45284	45174	47953	39200	51010	37683	48303	31967	39996	42916	34669		-1.42	10	10	10	10	10	10	10	10	10	10	10	10
-0.483333	38546	50029	45270	43800	42795	41112	47276	43879	38746	45372	42306	49650	33352	37876	43938	31744		-1.33	10	10	10	10	10	10	10	10	10	10	10	10
-0.0333333	35230	39333	39630	35857	34973	34546	34990	32199	29459	40236	25692	36684	27163	25894	26747	22784		-1.25	10	10	10	10	10	10	10	10	10	10	10	10
0.283333	39127	43635	41739	39739	39483	43975	38851	37093	34627	39411	35357	40410	32771	32966	41336	29326		-1.17	10	10	10	10	10	10	10	10	10	10	10	10
0.6	41094	42970	38921	41225	39059	39592	39562	40665	35872	40743	35435	43429	38764	38748	38318	39766		-1.08	10	10	10	10	10	10	10	10	10	10	10	10
0.916667	32260	36318	44134	37522	32084	36499	38934	34345	37653	39181	37047	41882	36575	43527	47406	38292		-1	10	10	10	10	10	10	10	10	10	10	10	10
1.23333	36088	34196	36080	38199	36066	33849	37267	38184	42511	42620	38915	42209	26289	45329	49165	42047		-0.92	10	10	10	10	10	10	10	10	10	10	10	10
1.55	35410	35605	32770	37307	34810	35593	33848	37191	36189	42673	38855	38718	42798	58207	52975	47599		-0.83	10	10	10	10	10.4225	10	10	10	10	10	10	10
1.86667	33096	36751	31417	34538	20825	33871	32817	35174	38942	36997	32440	38696	44568	42989	57984	54969		-0.75	20.0626	12.0249	10	10	11.6684	10	10	10	10	10	10	10
2.18333	33105	31400	27604	31366	27333	32627	22531	26730	38245	40809	39083	42003	52895	57835	57429	58996		-0.67	10	10	10	10	10	10	10	10	10	10	10	10
2.48333	30207	27190	31106	27127	30569	28619	32391	32150	40678	42922	40975	42608	59842	67871	64151	69814		-0.58	10	10	10	10	10	10	10	10	10	10	10	10
2.8	29751	29943	29038	27237	27569	32490	30610	31401	40895	44985	42746	44740	67973	70580	69985	70216		-0.5	10	10	10	10	10	10	10	10	10	10	10	10
3.11667	30886	26720	28498	26484	32003	33350	33739	32578	42863	52143	45420	46883	71830	82612	77382	81372		-0.42	10	10	10	10	10	10	10	10	10	10	10	10
3.43333	30872	30419	28247	27705	31003	36291	32146	33058	48205	51851	46183	47481	73774	92906	92371	91198		-0.33	10	10	10	10	10	10	10.7936	10	10	10	10	10
3.75	31223	29161	30552	27051	33789	36972	34745	35466	48587	53818	47803	49571	77321	101357	98976	98389		-0.25	10	10	10	10	10	10	10	10	10	10	10	10
4.06667	32020	30664	30375	30208	31695	38393	34912	34909	51652	52380	51545	50990	81330	112833	102538	102169		-0.17	10	10	10	10	10	15.4759	10	10	10	10	10	11.3242
4.38333	29727	30934	28287	29535	32580	37790	34738	35078	51751	56753	53163	51524	90790	113984	111317	108516		-0.08	10	10	10	10	10	10	10	10	10	10	10	10
4.68333	29548	30299	27458	27847	34566	36556	34845	35599	55474	57224	55878	55343	92649	128800	111793	110481		0	10	10	10	10	10	10	10	10	10	10	10	10
5	28386	30307	26367	27503	32336	36345	33745	37004	55872	55272	52122	61839	98189	130769	127115	119752		0.08	10	10	10	10	10	10	10	10	10	10	10.708	10
5.26667	25322	26813	24079	24962	30223	32750	32036	33943	50023	53544	51835	51579	89125	123430	112178	110073		0.17	10	10	10	10	10	10	10	10	10	10	10	10
5.58333	30754	27539	26159	30584	33174	36885	33765	34520	52243	61749	58855	57873	98396	131802	130046	121661		0.25	10	10	10	10	10	10	10	11.7514	10	10	10	10
5.9	29148	29148	29601	25752	33650	38667	38679	38401	62343	62959	58999	58351	107519	144028	134658	134179		0.33	10	10	10	10	10.5059	10	12.4808	10	10	10	10.0177	10.4789
6.21667	30033	29933	30274	29039	35590	38927	37827	37116	64087	69371	62618	62839	125110	160132	139786	144172		0.42	10	10	10	10	10	10	10	10	10	10	10	10
6.53333	30905	29355	26851	29358	35924	42243	38725	39913	65545	70981	64734	64192	122966	161769	151206	153388		0.5	10	10	10	10	10	10	10	10	10	10	10	10
6.85	28613	30589	30759	31431	33997	40990	40533	39327	71479	73653	72682	69738	136422	173300	162115	161790		0.58	10	10	10	10	10	10	10	10	10	10	10	10
7.16667	31112	29857	30783	28705	36812	43491	42803	42306	76290	78233	75184	71431	141276	183645	172511	168785		0.67	10	10	10	10	10	10	10	10	10	10	10	10
7.48333	29617	30841	32460	31163	34036	44548	41198	43228	74147	83161	78465	77905	145276	193854	177982	177167		0.75	10	10	10	10	10	10	10	10	10	10	10	10
7.8	32938	30160	30446	32682	36265	49889	43241	41756	80055	86530	79804	78493	158140	198464	191193	184889		0.83	10	10	10	10	10	10	10	10	10	10	10	10
8.11667	31644	32633	30146	33090	39018	49449	44879	43256	81973	89132	86727	84398	169162	212593	202610	200223		0.92	10	10	10	10	10	10	10	10	10	10	10	10
8.45	32968	35283	31466	32278	41654	55156	47229	47218	84923	92403	93352	91287	170983	225391	203817	208663		1	10	10	10	10	10	10	10	10	10	10	10	10
8.75	35208	35288	34265	35003	40733	54644	49774	48516	88859	94193	93079	94843	182950	234495	220447	220232		1.08	10	10	10	10	10	10	10	10	10	10	10	10
9.06667	35364	36152	34738	35273	41934	57760	50560	50920	96123	103442	97615	96815	192769	248767	227445	233233		1.17	10	10	10	10	10	10	10	10	10	10	10	10
9.38333	37641	37639	36307	35850	45463	57841	53766	53110	97269	106225	102421	100855	193940	262873	244684	239460		1.25	10	10	10	10	10	10	10	10	10	10	10	10
9.7	36443	36762	36036	37041	44927	61615	55957	55004	98946	106793	103845	103577	199247	270085	248826	246805		1.33	10	10	10	10	10	10	10	10	10	10	10	10
10.0167	35164	37700	36861	36082	47282	59815	55541	54791	103553	113154	108284	108152	210722	279165	255793	252802		1.42	10	10	10	10	10	10	10	10	10	10	10	10
10.3167	38839	37528	36585	36652	48522	62280	56485	58338	105728	117972	111861	111292	207873	284876	266197	265617		1.5	10	10	10	10	10	10	10	10	10	10	10	10
10.5833	22971	24981	25595	25089	29145	38831	37747	38003	63103	71084	70025	69480	114632	165840	155745	156364		1.58	10	10	10	10	10	10	10	10	10	10	10	10
10.9	34882	33937	32135	34016	44813	56546	53771	53732	98127	108578	102641	99654	195390	252085	242285	232283		1.67	10	10	10	10	10	10	10	10	10	10	10	10
11.2167	39071	38882	38282	38383	51781	67961	61260	61567	111550	127860	120255	122501	223828	302551	282422	279545		1.75	10	10	10	10	10	10	10	10	10	10	10	10
11.5333	40229	39299	40580	39361	53539	71211	61289	65086	118299	132006	124331	127043	237744	322817	297692	288957		1.83	10	10	10	10	10	10	10	10	10	10	10	10
11.85	42984	40705	38817	41120	54248	70945	63612	65044	122306	132752	127581	130926	243613	324044	307107	303201		1.92	10	10	10	10	10	10	10	10	10	10	10	10
12.1667	41331	43130	40283	42238	55081	75303	66921	69167	127084	138983	129436	138627	258062	335030	315284	305800		2.04	10	10	10	10	10	10	10	10	10	10	10	10
12.4833	40384	41610	39438	42435	56034	73462	67292	68666	128524	142783	131490	132256	262357	344812	315161	302268		2.12	10	10	10	10	10	10	10	10	10	10	10	10
12.8	42269	42021	41415	39915	55847	75808	69523	69566	136150	141933	131481	134450	260956	354427	323893	308349		2.2	10	10	10	10	10	10	10	10	10	10	10	10
13.1167	41620	42356	41086	38441	60260	76251	67476	68388	136889	148742	135966	137899	266482	362063	331447	321808		2.28	10	10	10	10	10	10	10	10	10	10	10	10
13.4333	42909	42120	40999	39219	61297	79482	72104	70350	141852	150831	140738	138721	271167	369753	341536	327777		2.36	10	10	10	10	10	10	10	10	10	10	10	10
13.7333	43298	42435	40223	40818	61202	80518	71373	70174	143979	151616	142436	140139	275143	371855	345594	336348		2.44	10	10	10	10	10	10	10	10	10	10	10	10
14.05	44060	43049	42117	38823	61082	82217	73646	73292	146015	158462	146975	143377	278633	376004	351916	339832		2.52	10	10	10	10	10	10	10	10	10	10	10	10
14.3667	43867	45385	42728	41320	62468	84142	74107	73810	144784	157151	149564	151187	277691	379896	358092	347560		2.6	10	10	10	10	10	10	10	10	10	10	10	10
14.6833	42143	44165	42296	42439	62959	82127	75438	75361	148597	159520	154303	153197	280824	376631	356555	344889		2.68	10	10	10	10	10	10	10	10	10	10	10	10
15	43473	44673	43483	42040	62765	85841	78408	78741	148739	160396	156219	154372	281392	377446	357481	350286		2.76	10	10	10	10	10	10	10	10	10	10	10	10
15.3	43698	43933	43299	42882	63582	84734	80136	78141	149022	163732	155470	157575	281523	380098	355652	347092		2.84	10	10	10	10	10	10	10	10	10	10	10	10
15.6167	44319	44207	42932	42087	65949	88517	79465	81560	151170	161594	157515	157773	285485	379194	360348	354246		2.92	10	10	10	10	10	10	10	10	10	10	10	10
15.8833	22759	24409	24255	24180	34820	45197	41701	42042	79847	81105	85808	79631	145921	192466	178355	187696		3	10	10	10	10	10	10	10	10	10	10	10	10
16.2	41940	41414	39818	39226	60790	80190	76389	74787	142930	152706	146625	147303	266793	344555	328452	315363		3.08	10	10	10	10	10	10	10	10	10	10	10	10
16.5167	44731	45980	44613	44508	68353	91056	83551	84817	162855	173901	163603	164847	297134	393344	367504	358004		3.17	10	10	10	10	10	10	10	10	10	10	10	10
16.8333	45644	46073	44659	45167	72081	92470	86871	87037	166937	177141	170029	169398	307181	403137	382767	367818		3.25	10	10	10	10	10	10	10	10	10	10	10	10
17.15	45859	45731	45337	46190	74503	95122	88410	88193	170324	182918	175200	172504	315727	405650	382566	378725		3.33	10	10	10	10	10	10	10	10	10	10	10	10
17.4667	48111	46584	46864	45955	75150	98268	89538	90758	176371	186481	175450	173327	330302	415437	390998	386326		3.42	10	10	10	10	10	10	10	10	10	10	10	10
17.7833	47809	47294	46092	45272	77809	99156	91535	92492	181034	187368	180499	179041	332153	420115	397887	390980		3.5	10	10	10	10	10	10	10	10	10	10	10	10
18.1	48152	46894	47736	45736	76529	102744	93121	93570	184063	192498	182579	184368	340469	421871	401820	397041		3.58	10	10	10	10	10	10	10	10	10	10	10	10
18.4167	49319	47926	47660	47622	81693	104432	94735	96514	190015	193137	187456	186713	340297	425245	404664	405424		3.67	10	10	10	10	10	10	10	10	10	10	10	10
18.7333	51312	48637	48612	47112	81638	103550	98025	97223	195651	201070	189074	190048	342190	430573	407187	408532		3.75	10	10	10	10	10	10	10	10	10	10	10	10
19.0667	50900	50127	49511	49548	86450	106799	98614	98394	199086	204312	191507	188781	343087	440393	413897	407931		3.83	10	10	10	10	10	10	10	10	10	10	10	10
19.3833	51890	49133	49009	48801	85489	109765	100738	100650	198158	203930	193666	191882	337243	442812	416783	415556		3.92	10	10	10	10	10	10	10	10	10	10	10	10
19.6833	52238	50367	48476	49521	87807	110763	100847	101874	203101	207909	198291	196269	337482	443087	417609	414741		4	10	10	10	10	10	10	10	10	10	10	10	10
20	52722	51286	50556	48461	91617	113500	105369	102681	204586	212124	199261	199770	334188	453432	428494	418576		4.08	10	10	10	10	10	10	10	10	10	10	10	10
20.3167	54090	51945	51464	50275	93037	117598	108164	106956	204677	215517	206049	201886	333380	452384	432711	422755		4.17	10	10	10	10	10	10	10	10	10	10	10	10
20.6167	57138	53168	51638	50468	92526	119821	107784	110313	204106	218107	212979	207747	332417	448560	429817	419477		4.25	10	10	10	10	10	10	10	10	10	10	10	10
																		4.33	10	10	10	10	10	10	10	10	10	10	10	10
																		4.42	10	10	10	10	10	10	10	10	10	10	10	10
																		4.5	10	10	10	10	10	10	10	10	10	10	10	10
																		4.58	10	10	10	10	10	10	10	10	10	10	10	10
																		4.67	10	10	10	10	10	10	10	10	10	10	10	10
																		4.75	10	10	10	10	10	10	10	10	10	10	10	10
																		4.83	10	10	10	10	10	10	10	10	10	10	10	10
																		4.92	10	10	10	10	10	10	10	10	10	10	10	10
																		5	10	10	10	10	10	10	10	10	10	10	10	10
																		5.08	10	10	10	10	10	10	10	10	10	10	10	10
																		5.17	10	10	10	10	10	10	10	10	10	10	10	10
																		5.25	10	10	10	10	10	10	10	10	10	10	10	10
																		5.33	10	10	10	10	10	10	10	10	10	10	10	10
																		5.42	10	10	10	10	10	10	10	10	10	10	10	10
																		5.5	10	10	10	10	10	10	10	10	10	10	10	10
																		5.58	10	10	10	10	10	10	10	10	10	10	10	10
																		5.67	10	10	10	10	10	10	10	10	10	10	10	10
																		5.75	10	10	10	10	10	10	10	10	10	10	10	10
																		5.83	10	10	10	10	10	10	10	10	10	10	10	10
																		5.92	10	10	10	10	10	10	10	10	10	10	10	10
																		6	10	10	10	10	10	10	10	10	10	10	10	10
																		6.08	10	10	10	10	10	10	10	10	10	10	10	10
																		6.17	10	10	10	10	10	10	10	10	10	10	10	10
																		6.25	10	10	10	10	10	10	10	10	10	10	10	10
																		6.33	10	10	10	10	10	10	10	10	10	10	10	10
																		6.42	10	10	10	10	10	10	10	10	10	10	10	10
																		6.5	10	10	10	10	10	10	10	10	10	10	10	10
																		6.58	10	10	10	10	10	10	10	10	10	10	10	10
																		6.67	10	10	10	10	10	10	10	10	10	10	10	10
																		6.75	10	10	10	10	10	10	10	10	10	10	10	10
																		6.83	10	10	10	10	10	10	10	10	10	10	10	10
																		6.92	10	10	10	10	10	10	10	10	10	10	10	10
																		7	10	10	10	10	10	10	10	10	10	10	10	10
																		7.08	10	10	10	10	10	10	10	10	10	10	10	10
																		7.17	10	10	10	10	10	10	10	10	10	10	10	10
																		7.25	10	10	10	10	10	10	10	10	10	10	10	10
																		7.33	10	10	10	10	10	10	10	10	10	10	10	10
																		7.42	10	10	10	10	10	10	10	10	10	10	10	10
																		7.5	10	10	10	10	10	10	10	10	10	10	10	10
																		7.58	10	10	10	10	10	10	10	10	10	10	10	10
																		7.67	10	10	10	10	10	10	10	10	10	10	10	10
																		7.75	10	10	10	10	10	10	10	10	10	10	10	10
																		7.83	10	10	10	10	10	10	10	10	10	10	10	10
																		7.92	10	10	10	10	10	10	10	10	10	10	10	10

## Sheet: Fig S7
Dose respone of ecf33/P31 switch in S. meliloti and E. coli
	S. meliloti ECF/anti-sigma-free ecf33 / P31														E. coli ecf33 / P31
time [h]	0 µM IPTG			5 µM IPTG			50 µM IPTG			500 µM IPTG				time [h]	0 % Ara			10-5 % Ara			5 ∙ 10-5 % Ara			2 ∙ 10-1 % Ara
-3.66667	7813	4027	4160	2443	6354	4261	8089	3884	5757	2680	6188	4073		-2.04	10	10	10	10	10	10	10	10	10	10	10	10
-3.26667	5931	5007	3275	1749	4848	1708	1876	4359	6916	5783	1346	2351		-1.92	10	10	10	10	10	10	10	10	10	10	10	10
-2.86667	3633	3092	1800	2513	694	2526	2546	2863	6616	2820	3141	1270		-1.83	10	10	10	10	10	10	10	10	10	10	10	10
-2.48333	2854	3472	6762	516	3902	4805	5659	5419	3254	2491	3926	3307		-1.75	10	10	10	11.4231	10	10	10	10	10	10.9581	10	10
-2.08333	1012	2432	3345	3434	1191	2360	1220	1826	4639	1721	3078	2193		-1.67	10	10	10	10	10	10	10	10	10	10	10	11.5679
-1.68333	2920	2987	6268	5262	5315	2758	3069	1671	3270	3533	2409	6456		-1.58	10	10	10	10.9977	10	10	10	10	10	10	10	10
-1.28333	3020	4424	2177	2174	983	3386	3464	2588	1271	1774	1875	1432		-1.5	10	10	10	10	10	10	10	10	10	10	10.2878	10
-0.883333	2738	901	0	2550	4597	2172	2042	0	1948	2737	1734	3685		-1.42	10	10	10	10	10	10	10	10	10	10	10	10
-0.483333	3401	3266	2703	1085	2404	1893	2364	4208	3837	2671	2992	372		-1.33	10	10	10	10	10	10	10	13.9209	10	10	10	10.9743
-0.0333333	1947	1598	3305	3209	3412	2368	2448	1522	1829	2154	2598	3411		-1.25	10	10	13.0612	11.1048	10	10	10	10	10	10	14.9347	10
0.283333	2603	2573	3448	2574	3366	3012	2854	3411	2885	3320	3170	1817		-1.17	10	10	10	12.1848	19.1119	10	13.9926	10	13.4149	10	10	10
0.6	2388	2105	2113	2073	2318	2352	2064	1744	2330	908	968	1208		-1.08	10	10	10	10	14.1596	10	10	10	10	10	10	10
0.916667	1649	1528	2681	3464	1830	1507	1791	3081	2270	1335	3104	1902		-1	10	10	11.178	10	10	10	10	10	10	10	10	10
1.23333	1448	2597	2736	2982	1335	2950	2277	3692	3991	2797	3175	2628		-0.92	10	10	10	10	10	10	10	10	10	10	10	10
1.55	1465	1848	3097	2309	2201	2298	3395	2735	2619	2693	4147	3106		-0.83	10	10	10	10	10	10	10	10	10	10	10	11.197
1.86667	2214	2310	3383	3110	1498	1621	2983	1245	3433	4044	5930	2976		-0.75	11.2791	10	13.184	10	10	10	11.2398	10	10	10	15.1734	10
2.18333	2193	3349	2898	1770	1450	1556	3764	2817	1834	7818	6386	3141		-0.67	10	10	11.2436	10	10	10	10	10	10	10	10	10
2.48333	627	1326	2782	2013	2108	663	3412	3133	2202	6422	6773	6632		-0.58	10.4521	10	12.2637	10	10	10	10	10	10	10	10	10
2.8	2634	3236	2625	2366	2250	2717	1250	2821	1804	8559	7322	7060		-0.5	10	10	10	10	10	10	10	10	10	10	10	10
3.11667	1822	2376	2986	2248	2626	2016	3175	2861	2070	7297	7475	8331		-0.42	10	10	10	10	10	10	10	10	10	10	10	10
3.43333	1784	1118	1689	1918	2622	2113	3522	3657	1560	9010	9670	10860		-0.33	10	10	10	10	10	10	10	10	10	10	10	10
3.75	2491	2444	3039	3457	3066	3624	4946	2473	6131	11059	11542	10326		-0.25	10	10	10	10	10	10	10	10	10	10	10	10
4.06667	2127	1855	2646	2352	1594	2734	4560	2740	4086	12432	13194	12851		-0.17	14.4819	19.4009	11.3302	10	10	10	15.4313	10	10	16.4309	13.3612	10.2398
4.38333	3536	2664	2505	3259	3056	2460	4911	4139	3987	15418	15151	12533		-0.08	10	10	10	10	10	10	10	11.4171	10	10	10	11.2713
4.68333	2225	1798	2725	2466	2246	2555	5090	4011	4233	13979	13560	13707		0	10	18.5229	10	10	10	10	10	10	10	10	10	10
5	1994	2929	1699	2856	2846	1882	5410	4211	4496	15011	15605	15340		0.08	10	10	10	10	10	10	10	10	10	10	10	10
5.26667	1976	2664	2018	2327	1713	2226	4401	4288	3963	15356	15463	15556		0.17	10	10	10	10	10	10	10	10	12.3561	10	10	10
5.58333	2333	2630	2690	2408	2743	2901	4306	4749	4349	16911	18102	17247		0.25	10	10	10	10	10	10	10	10	10	27.8532	15.7347	17.2663
5.9	2908	2525	2375	2902	2470	3035	5616	5372	4540	19311	18611	17615		0.33	10	10	10.0635	10	10	10	10	10	10	122.605	98.7976	90.8421
6.21667	2997	2872	2736	2696	2823	2206	5796	5042	4061	20633	18638	18208		0.42	10	10	10	10	10	10	10	10	10	627.671	567.381	308.148
6.53333	2778	2741	2218	3654	2954	2319	6245	4783	4175	21237	21941	19937		0.5	10	10	10	10	10	10	10	10	10	1656.47	1646.97	917.598
6.85	2642	2284	2514	4039	2576	2948	6311	5311	4771	23819	22625	20922		0.58	10	10	10.0427	10	10	10	14.8261	10	16.7836	3707.35	3848.31	2359.3
7.16667	2728	2671	3255	3623	3161	2336	6943	6026	5614	24700	23282	24106		0.67	10	10	10	10	10	10	44.2431	33.1092	32.2054	6123.79	6598.85	4415.88
7.48333	3672	3330	2484	2986	3294	3202	6917	6520	5618	25252	25437	22696		0.75	10	10	10	10	10	10	65.0713	68.7597	44.2094	9439.26	10186.6	7470.88
7.8	2741	2719	2356	3882	3018	2856	7149	6927	4842	25569	26581	25482		0.83	10	10	16.6092	10	10	10	105.718	111.028	81.1952	12983.3	14087.8	10685.1
8.11667	2762	2815	2460	4576	4089	3965	7182	7411	6825	26532	28909	26548		0.92	10	10	10	10	10	10	166.611	152.771	156.673	16714.1	18125.3	14378.8
8.45	2862	3276	3101	3497	3581	3264	8251	8022	7130	28480	28105	28449		1	10	10	10	10	10	10	265.27	303.204	227.25	20253.9	21544.2	17929.7
8.75	3359	3445	2918	3910	3772	3857	8045	8098	6461	31209	31760	28413		1.08	10	10	10	10	10	10	432.604	391.171	319.133	24061.5	25654.2	21559
9.06667	3240	2917	2981	4057	4750	3297	8871	7761	7044	33425	33058	31174		1.17	10	10	10	10	10	10	549.344	643.811	483.004	27958.6	29427.1	25583.9
9.38333	3504	3341	2838	4348	4076	3964	9148	8965	7796	35933	34483	32451		1.25	10	10	10	10	10	10	819.586	823.952	658.11	31458.8	33279.6	29530.6
9.7	3424	4008	3081	4649	4927	3886	10828	9802	7775	36824	36210	34593		1.33	10	10	10	10	10	10	1030.12	1113.94	967.252	34706.7	36726.3	32894.4
10.0167	3512	3898	3178	4501	4480	4595	10424	9855	8893	38067	38952	36531		1.42	10	10	10	10	10	10	1362.41	1421.94	1172.74	38285	40241.5	36214.9
10.3167	3729	3766	3335	5244	4545	3824	9652	9937	8886	39500	39877	37812		1.5	10	10	10	10	10	10	1813.53	2018.4	1563.65	41396.1	43876.8	40094.7
10.5833	3004	3308	3062	5172	4433	3900	9750	10135	7541	35273	34644	36312		1.58	10	10	10	10	10	10	2178.52	2315.7	1989.4	45565.8	47944.9	43541.2
10.9	3678	3958	3405	5341	5104	4797	11189	10213	8421	41368	41904	37770		1.67	10	10	10	10	10	10	2711.28	3081.8	2402.8	49586.6	52936.5	47467.6
11.2167	4099	4172	3299	6085	5739	4743	11389	10642	9631	42977	43861	41904		1.75	10	10	10	10	10	10	3428.12	3475.21	2883.47	54020.7	56842	51928.8
11.5333	3472	3903	3978	6151	5208	5097	10971	11355	9952	41924	44344	44072		1.83	10	10	10	10	10	10	3964.17	4344.76	3525.15	59001.9	62563.7	56407
11.85	4370	4159	3690	5630	5578	4448	12156	11457	10719	43496	45192	44206		1.92	10	10	10	10	10	10	4719.94	5169.7	4331.72	64178.3	68399.9	62115.6
12.1667	4546	4135	3847	6052	5708	4979	11375	11758	10477	45753	46482	47366		2.04	10	10	10	10	10	10	5513.44	5990.05	5091.51	69421.4	73778.6	67158
12.4833	5003	3916	4357	6294	6380	5242	12390	12407	11114	45096	47204	46542		2.12	10	10	10	10	10	10	6601.85	6860.7	5889.8	75012.4	80346.9	73237.7
12.8	5088	4229	4415	6460	6209	5269	12164	11735	12145	44722	46415	48074		2.2	10	10	10	10	10	10	7430.17	7803.38	6960.51	81143.6	86091.7	78553.1
13.1167	4991	5262	4719	6356	5785	5456	12445	11706	11346	45113	47549	49617		2.28	10	10	10	10	10	10	8626.8	9084.93	7893.37	87514.5	92454.1	85289.9
13.4333	4861	4967	4391	6455	6029	5936	11743	12670	12099	42926	47198	46986		2.36	10	10	10	10	10	10	9767.63	10203.9	9192.14	92863.1	99651.7	91366.5
13.7333	4937	5450	4785	6560	5986	6067	13314	12612	12146	45143	47703	48661		2.44	10	10	10	10	10	10	11089.9	11301.4	10408.5	100385	106596	98334.1
14.05	4647	4902	4416	7385	6425	6059	12786	13371	11727	43230	47515	49473		2.52	10	10	10	10	10	10	12035	12556.8	11646.8	106936	114310	105261
14.3667	4797	5150	5228	7095	5825	6125	13003	13543	12343	44795	48403	50387		2.6	10	10	10	10	10	10	13056	13814.8	13243.5	114571	121970	112941
14.6833	5453	5091	4548	6895	6555	5814	12562	12806	12074	44518	46205	47912		2.68	10	10	10	10	10	10	14714.7	14754	14871	122924	131851	120873
15	5307	5334	4951	6780	6456	6156	13399	13447	11942	43943	46546	50522		2.76	10	10	10	10	10	10	16139.7	16268.1	16545.1	131488	139861	128459
15.3	4594	5179	4788	6795	6621	6326	13717	12357	13259	44495	46313	50179		2.84	10	10	10	10	10	10	17650.5	17560.9	18431.4	139732	147726	137766
15.6167	5283	5141	4955	7326	6935	6398	12800	12706	12601	44366	46759	48915		2.92	10	10	10	10	10	10	18843.5	18200.5	19962.6	148603	154686	145487
15.8833	5264	4791	4586	6461	6706	5802	12043	13291	11860	43113	43347	45915		3	10	10	10	10	10	10	20136.2	19489.9	22386.9	157521	163829	155649
16.2	5437	5110	5243	7301	6584	6244	13211	13439	13530	43771	44810	48221		3.08	10	10	10	10	10	10	21572.4	20162.3	24084.2	165493	172526	165421
16.5167	5424	5729	5355	7667	7162	7183	14260	13143	12938	44681	47977	49649		3.17	10	10	10	10	10	10	22939.8	21242.5	25836	173908	181738	175943
16.8333	5240	5386	5229	7373	7347	6706	13824	13872	13532	45466	47768	48303		3.25	10	10	10	10	10	10	24077.5	21729.8	27473.4	182786	193265	186371
17.15	5480	5560	5726	7711	7035	6477	14477	14058	13262	46840	48461	51674		3.33	10	10	10	10	10	10	25853.9	23220.9	29442	191018	199147	197105
17.4667	5694	5856	5554	7131	7101	6814	15055	14466	13557	48418	49912	51741		3.42	10	10	10	10	10	11.6708	26799.6	24303.6	31459.4	201509	209764	207761
17.7833	5430	5690	5200	8153	7449	7372	14806	15147	13722	48493	50138	50503		3.5	10	10	10	10	10	10	28196.1	25700.6	33133.3	210824	219180	218350
18.1	5537	5677	5137	7972	8040	7390	15188	14403	14116	50729	51235	51500		3.58	10	10	10	10	10	10	29879.2	26702.1	34811.7	221369	229083	233017
18.4167	6166	5778	5482	8465	7941	7174	14946	14839	14290	51076	50670	53415		3.67	10	10	10	10	10	10	31691.5	27646.2	36031.3	231714	239399	248807
18.7333	5460	5963	5766	7898	7812	7423	15075	14345	14591	50462	51143	52481		3.75	10	10	10	10	10	10	32729.4	29283.3	38472.3	242637	247454	261388
19.0667	5853	6410	5799	8332	7809	7399	15888	15433	14616	51390	51069	54118		3.83	10	10	10	10	10	10	33497.5	30445.1	40542.4	249791	257735	273446
19.3833	6036	5891	6206	8656	7970	7586	16077	15209	15217	52183	53643	54619		3.92	10	10	10	10	10	10	36086	32320.2	40894.2	261553	267657	289932
19.6833	6193	6604	5925	9430	8605	8003	16670	16113	15304	52184	53668	55782		4	10	10	10	10	10	10	37474.4	33876.7	41849.4	271269	281442	301235
20	6247	6095	5396	9507	8655	7649	17335	16331	15357	52764	56389	55801		4.08	10	10	10	10	10	10	38545.9	36193.7	43515.8	284844	294233	315102
20.3167	6126	6061	6278	9971	8862	8190	17417	16398	15710	53499	56126	57188		4.17	10	10	10	10	10	10	41388.3	37565.4	44585.1	296775	312002	319417
20.6167	6233	6724	5987	9472	8991	8165	16989	16309	15532	52680	56899	56494		4.25	10	10	10	10	10	10	43592.6	39257	46518.5	310146	321889	341076
														4.33	10	10	10	10	10	10	45974.7	42038.4	48434.4	322160	338293	347026
														4.42	10	10	10	10	10	10	46899.7	42508.5	49789.9	335611	341056	361060
														4.5	10	10	10	10	10	10	46976.8	45416.2	52749.6	356568	349787	376866
														4.58	10	10	10	10	10	10	49532.3	48671.7	54092.2	366477	374975	387588
														4.67	10	10	10	10	10	10	53593.1	50895	58411.8	376746	387944	401203
														4.75	10	10	10	10	10	10	57038.5	51895.4	60144.4	403844	406698	417483
														4.83	10	10	10	10	10	10	61563.1	55053.7	63302.7	434601	424929	447253
														4.92	10	10	10	10	10	10	65488.6	58024.5	66373.9	450135	467200	471055
														5	10	10	10	10	10	10	69994.1	61451	68247.4	448988	486844	488321
														5.08	10	10	10	10	10	10	69990.8	66629.1	72563.6	466392	470950	509377
														5.17	10	10	10	10	10	10	70388.1	67359.8	73700.4	487752	457314	533074
														5.25	10	10	10	10	10	10	74649.6	64817.3	77107.8	506720	507522	566026
														5.33	10	10	10	10	10	10	73422.3	66121.4	79204.5	517276	546520	577969
														5.42	10	10	10	10	10	10	72719.6	69501.1	81314.6	492694	550094	588660
														5.5	10	10	10	10	10	10	78694.5	72645.8	81505.4	522649	545900	583456
														5.58	10	10	10	10	10	10	78490.9	75560.5	83807.2	539657	553390	611214
														5.67	10	10	10	10	10	10	78343.2	78759.1	90750	509221	563599	622177
														5.75	10	10	10	10	10	10	83119.8	77785.4	89568.7	544576	570491	638058
														5.83	10	10	10	10	10	10	74501	78528.3	95362.6	532730	582588	635355
														5.92	10	10	10	10	10	10	81419.2	79687.5	97070.4	561005	631462	642264
														6	10	10	10	10	10	10	81947.4	81652	100705	577309	634160	620383
														6.08	10	10	10	10	10	10	95065.5	79880.7	105497	586109	625254	628403
														6.17	10	10	10	10	10	10	108310	84376.3	111913	573028	650536	628362
														6.25	10	10	10	10	10	10	110663	83808.6	108609	554524	585815	626621
														6.33	10	10	10	10	10	10	111069	82300.4	113794	525007	565973	620661
														6.42	10	10	10	10	10	44.7447	107735	83535.9	117496	547417	610317	626678
														6.5	10	10	10	10	10	10	104136	83988.9	118977	567980	600292	633016
														6.58	10	10	10	10	10	16.467	113598	87500.2	129845	569914	575335	666672
														6.67	10	10	10	10	10	13.7099	111951	88440.2	125294	558170	577630	651588
														6.75	10	10	10	67.6047	10	48.7674	105783	93251.2	136985	576896	639397	664594
														6.83	10	10	10	28.8306	10	16.0979	105750	101331	143843	575273	627845	674535
														6.92	10	10	10	56.9954	10	59.5909	103198	103187	144944	598503	594191	696894
														7	10	10	10	10	10	26.8727	105069	118272	150497	611696	624332	705476
														7.08	10	10	10	10	10	56.2277	108044	113301	149076	612660	639791	715356
														7.17	10	10	10	10	10	10	107785	112550	147966	635746	642994	739027
														7.25	10	10	10	14.7851	10	72.0346	110113	111532	145688	631838	661613	750764
														7.33	10	10	10	28.9609	10	53.6827	109312	112743	147788	640002	658479	769761
														7.42	10	10	10	46.4785	10	76.7144	110146	113340	143500	650208	630452	771624
														7.5	10	10	10	10	10	37.6558	110759	121894	135755	685276	694117	790247
														7.58	10	10	10	10	10	61.6363	111956	114667	135722	700429	682014	801539
														7.67	10	10	10	17.5005	10	32.4711	111432	112822	134591	740514	721888	819106
														7.75	10	10	10	10	10	40.1111	111367	118115	135952	752210	741252	834572
														7.83	10	10	10	10	10	17.7718	114155	114906	134683	772357	739193	842968
														7.92	10	10	10	10	10	22.5931	115574	114207	137427	802790	778491	878210

## Sheet: Fig S9
Dose reponse of timer circuits in S. meliloti
	(PlacT5 : ecf20*) (Pecf20 : luxCDABE)																(PlacT5 : ecf20*) (Pecf20 : rpoE4) (Pecf26 : luxCDABE)																(PlacT5 : ecf20*) (Pecf20 : ecf33) (Pecf31 : luxCDABE)																(PlacT5 : rpoE4) (Pecf26 : luxCDABE)
time (h)	0 µM IPTG				5 µM IPTG				50 µM IPTG				500 µM IPTG				0 µM IPTG				5 µM IPTG				50 µM IPTG				500 µM IPTG				0 µM IPTG				5 µM IPTG				50 µM IPTG				500 µM IPTG				0 µM IPTG
-3.66667	324.078	187.288	202.917		251.63	182.791	246.297		239.625	214.819	282.289		227.901	183.203	270.832		23633	32791	31552		25639	30506	34204		31577	25636	31954		26809	23996	31338		95.1163	151.927	64.2757	76.6	66.5639	63.5179	72.1489	68.4718	18.5515	119.675	60.1377	96.4969	95.0376	83.8195	48.3069	80.631
-3.26667	276.13	135.44	243.278		251.765	147.04	202.712		191.615	175.016	246.686		291.875	159.208	231.016		18202	23813	26161		29973	19334	26611		21459	27999	25928		26563	22984	27361		71.3196	96.0007	80.3792	92.62	71.0182	79.7528	28.1178	96.4942	106.943	103.679	60.0712	120.455	67.154	79.8115	132.324	76.4869
-2.86667	234.088	225.53	205.107		265.813	148.956	184.498		209.763	197.034	280.54		153.92	145.339	236.967		24679	17251	28715		26136	23958	30633		23467	21557	27402		21223	22834	20998		69.1976	165.956	66.2229	30.4884	92.7949	101.565	130.086	138.39	36.7284	57.6635	70.1509	138.477	69.1088	17.8466	50.407	42.6022
-2.48333	265.032	152.308	244.059		292.613	223.841	199.333		292.475	151.581	247.247		252.614	240	303.663		19970	17720	23557		27003	19035	25484		14807	22270	24194		19641	19817	23356		52.1643	76.9354	113.442	41.559	79.8695	44.6774	81.2229	101.509	67.6619	48.6165	73.2222	93.5191	59.883	88.8357	61.3626	49.6089
-2.08333	227.803	331.26	386.874		259.429	126.499	270.225		283.355	242.61	238.047		275.569	226.967	218.539		26161	20538	25333		21916	18701	30212		18869	20304	28821		19848	19912	21091		31.0938	75.8877	140.325	116.481	62.7141	67.563	128.078	68.2607	58.4344	47.3844	144.092	96.3204	106.839	99.6446	96.1952	68.4633
-1.68333	328.049	187.254	198.933		295.619	226.771	238.247		271.543	158.643	270.195		291.844	159.031	294.736		20668	19622	25040		22668	15767	28011		17668	17261	26927		18274	19115	21288		51.1296	143.948	68.2706	60.545	90.621	95.5211	72.0387	116.426	70.4201	71.4342	100.087	120.417	114.861	63.6584	92.2972	48.5209
-1.28333	311.668	226.933	270.534		335.126	234.239	233.665		363.022	246.093	297.571		343.367	214.532	278.105		14151	19848	18358		14885	21555	23602		14617	13923	18116		17142	14900	20028		86.7725	83.7023	76.2865	32.5079	66.1446	51.2696	80.0245	132.434	150.044	123.22	83.9181	88.292	146.41	19.3193	64.1442	136.55
-0.883333	291.769	202.983	330.775		291.275	274.437	329.994		371.348	230.308	241.814		227.53	218.892	346.614		16983	20155	20753		18411	16567	24732		18373	18393	17425		16469	14268	18975		87.0362	107.843	112.272	116.508	78.5473	75.5604	48.0554	132.446	62.4753	79.5871	28.1155	120.511	78.9028	11.7472	84.4312	44.5757
-0.483333	383.856	246.982	250.605		331.314	186.27	313.907		255.242	346.49	237.63		263.618	242.808	342.402		17641	17583	20044		17107	19781	18332		17089	16210	21989		16154	15532	17250		18.9424	155.978	76.3301	16.52	74.3732	3.36575	116.203	112.479	142.401	83.4416	56.041	96.4235	14.5689	79.7039	56.2639	116.586
-0.0333333	280.713	299.927	359.524		436.449	231.153	394.826		300.362	203.335	302.849		232.679	167.892	323.575		19271	18883	20839		15598	18070	18347		19255	15430	17335		16848	14385	14714		91.9612	40.8777	61.4826	85.7421	95.4698	80.6702	5.24772	73.6407	71.4878	28.6388	25.3261	105.708	51.813	56.8593	57.5049	17.6871
0.283333	360.398	283.515	371.106		395.851	258.683	314.033		335.681	262.511	321.742		420.048	431.067	466.331		15383	14368	19909		15496	16988	16915		14825	15026	15374		19031	12231	19428		103.41	68.4068	93.0773	113.428	86.575	111.927	160.814	73.1328	82.2898	159.841	92.6351	65.1266	106.579	119.952	136.899	85.2777
0.6	417.383	232.247	419.91		344.596	271.403	302.558		372.094	250.621	393.835		708.432	678.96	766.079		16801	14839	15286		15826	14891	16249		14563	11831	19133		15928	16352	18164		100.068	153.263	89.8277	134.266	75.1846	104.684	153.632	122.023	146.735	104.459	89.4901	102.04	126.486	152.505	109.694	118.228
0.916667	383.254	258.135	417.732		362.336	272.983	360.225		469.764	372.034	479.03		674.036	816.518	955.326		13150	11847	16852		15554	14692	17318		16797	13844	17343		14439	12564	14003		89.9751	115.187	103.87	124.253	113.111	178.75	63.4468	180.091	80.2439	118.426	87.4885	124.016	71.6659	102.213	95.6933	148.257
1.23333	331.691	326.783	414.268		450.739	277.162	444.455		477.853	447.985	602.808		1010.5	976.316	1134.88		11869	12074	17057		13463	15019	17142		15540	15716	16542		14303	15313	17122		134.776	55.8914	152.791	105.099	81.4525	187.389	104.232	124.803	116.197	122.753	164.142	180.752	95.3313	142.439	152.281	140.895
1.55	509.068	271.634	471.31		375.889	230.112	449.347		506.892	472.553	574.987		1183.47	1296.83	1414.8		12423	12429	17357		14337	12234	16531		14533	13575	17383		17291	16905	19596		63.8944	89.3306	50.0866	30.4021	58.6012	80.6904	37.7372	126.302	128.931	63.9316	101.581	122.149	59.2831	115.273	65.533	114.275
1.86667	512.647	283.256	386.797		475.186	277.351	408.499		750.034	471.158	613.585		1370.33	1675.73	1577.13		13599	10720	17837		14371	14096	17446		14756	14679	19182		19315	18794	19032		103.324	128.714	137.61	110.03	137.885	143.981	161.223	93.7396	107.603	83.066	157.059	109.725	181.838	138.242	153.066	125.911
2.18333	528.594	319.144	442.571		330.988	197.085	464.103		633.68	626.835	644.49		1658.29	1638.68	1892.05		14629	10644	13679		10734	10141	14496		15331	15194	16755		16466	19307	21143		51.1554	104.768	145.719	114.056	77.3986	135.964	37.2002	157.974	162.717	138.824	48.9403	93.8249	192.311	113.554	140.992	133.963
2.48333	485.908	416.524	475.801		480.161	321.964	580.933		794.485	655.202	873.044		1810.97	1871.26	2088.34		11330	11016	15734		11467	14025	13551		18141	14236	16713		20797	18772	19892		80.5683	158.33	167.36	115.788	126.62	153.327	66.7166	127.545	223.525	115.872	158.324	139.235	208.711	226.556	302.264	295.371
2.8	542.956	317.285	576.775		545.094	270.59	513.385		742.958	735.537	840.892		1987.54	2211.46	2516.2		9898	10730	13612		13104	14560	13067		17423	15438	18615		23599	21895	24271		113.352	171.208	132.211	176.796	91.1284	178.161	43.6056	156.538	163.693	192.696	119.21	124.234	228.557	239.112	243.149	276.425
3.11667	590.851	321.037	500.419		444.457	366.205	464.702		1054.34	702.162	907.575		2230.6	2430.16	2762.58		11402	11681	14153		13117	11987	11481		14684	16737	14132		27112	22163	24961		137.121	110.815	224.048	172.477	158.695	177.71	123.263	192.146	130.604	152.069	186.872	223.922	230.998	238.303	270.774	304.119
3.43333	619.285	377.544	500.801		480.924	390.531	585.005		854.319	810.442	959.44		2527.86	2783.22	2726.84		11814	11373	13715		10918	10153	13208		16273	15696	16100		23923	23570	29381		153.673	147.55	196.801	213.403	106.962	118.2	180.102	120.874	250.556	244.289	219.272	200.5	358.487	346.193	371.093	444.745
3.75	579.073	373.347	524.654		532.602	386.007	552.326		1065.79	773.317	1102.27		2755.36	2762.02	3061.57		12163	8752	12785		13897	11072	12097		16083	17255	16769		28729	25616	29531		153.622	111.614	120.949	117.543	154.609	130.168	112.182	117.08	153.41	167.962	175.327	232.647	348.812	385.541	419.012	404.638
4.06667	529.083	283.242	550.471		610.535	323.609	497.731		1003.22	754.427	1135.04		3095.81	3009.68	3593.15		11128	10481	13388		12058	8579	15922		13926	14994	19625		23699	28686	33042		163.069	177.28	78.5413	135.307	55.8486	159.744	181.838	214.776	242.391	189.228	220.809	238.167	393.077	398.569	468.51	534.366
4.38333	730.427	376.348	559.642		575.274	408.377	550.47		1147.63	1010.65	1266.76		3261	3398.78	3965.56		11720	12847	13752		11875	10881	14404		18624	16080	19627		27513	24666	35446		108.553	170.842	208.29	172.928	149.104	225.1	139.16	192.322	270.645	206.091	278.064	319.672	512.268	606.961	561.503	611.725
4.68333	637.987	467.997	619.069		614.736	467.511	605.373		1314.76	1069.16	1509.32		3760.29	3633.19	4111.68		14136	13661	12820		14114	13718	15648		20598	17601	19361		32836	31308	37254		168.177	178.618	156.161	140.909	184.341	140.56	171.07	152.187	321.403	257.442	285.623	379.431	570.907	598.065	701.171	683.378
5	700.003	493.784	760.92		632.598	381.116	675.125		1292.42	1098.77	1494.73		3520.51	4043.23	4309.11		11375	10546	14330		13778	12425	13758		19917	18987	23217		33327	33691	39147		138.007	204.626	186.153	118.825	130.058	150.522	121.001	190.277	255.054	319.421	243.532	309.36	712.549	631.742	698.989	729.381
5.26667	791.667	441.355	696.622		736.051	480.651	582.525		1323.47	1149.91	1582.02		3860.75	4218.22	4275.78		14180	10702	14108		15136	13128	13734		21226	20133	19663		37283	33643	41699		169.765	208.347	185.962	98.681	101.776	202.324	188.815	178.018	310.657	230.966	347.398	301.086	579.351	671.261	774.787	725.116
5.58333	880.973	526.368	885.61		664.864	577.329	767.089		1399.94	1393.89	1509.21		4173.19	4847.04	5196.34		11774	12486	12126		13291	13147	14619		20657	19654	21280		39625	35292	43128		230.92	201.745	183.544	196.462	170.659	199.525	166.24	183.608	327.033	372.057	268.383	394.528	774.874	815.73	883.735	1026.56
5.9	890.736	436.044	767.415		830.193	542.309	776.216		1652.7	1385.97	1789.41		4645.8	4901.63	5792.34		13098	11410	12396		14334	14021	14675		21088	19281	20667		41402	38175	42550		180.807	215.583	185.23	210.144	163.973	168.896	211.714	273.21	367.158	549.042	433.66	411.819	830.495	932.452	832.836	1072.12
6.21667	917.592	586.919	910.118		1040.71	624.446	766.187		1974.53	1475.22	1946.71		5095.4	5464.13	6129.24		12462	12590	13067		14666	12883	15015		21998	21550	22599		37997	39966	46939		243.488	310.545	272.347	365.522	210.435	251.718	330.792	272.287	460.984	415.201	484.55	466.972	1083.87	1066.45	1243.82	1158.96
6.53333	1149.16	610.078	909.305		811.59	623.263	904.666		1860.98	1797.22	2207.51		5370.94	6326.04	6798.55		14576	12784	14712		14289	13632	14362		21898	20055	23354		40975	40782	44468		199.128	258.397	244.349	313.483	285.259	271.15	210.391	260.171	466.37	461.931	407.666	574.514	1136.45	1212.67	1402.78	1538.42
6.85	1229.69	642.338	877.326		867.833	747.33	996.353		2072.87	1648.37	2258.39		5942.58	6037.22	7594.65		12533	12689	14434		12498	12950	14701		22590	21376	24122		43313	41104	46821		223.229	346.836	292.933	266.07	264.977	227.311	238.93	340.896	489.344	501.9	488.177	607.139	1202.09	1324.07	1355.11	1495.14
7.16667	1199.58	688.01	1211.21		1181.47	728.017	1273.37		2165.39	1848.57	2530.43		6652.51	6629.33	7914.02		13304	12088	13337		15292	13386	15099		20878	21588	23790		47344	43490	49993		233.052	369.09	271.322	328.69	350.532	277.283	301.174	387.317	505.875	631.492	478.041	609.338	1466.28	1417.04	1496.93	1701.4
7.48333	1449.14	761.244	1096.33		1294.37	708.578	1165.79		2426.75	1900.08	2770.76		7209.61	7201.82	8498.85		12287	12436	13412		12740	12469	15618		24188	22129	25486		45989	43228	52056		382.717	310.526	313.114	318.503	295.261	290.581	234.642	272.854	557.431	607.853	538.987	782.655	1653.05	1624.95	1901.78	1950.31
7.8	1356.59	712.635	1123.45		1161.3	763.375	1175.9		2512.93	2130.47	3087.39		7635.53	7983.98	9460.19		12324	12219	13451		13737	12632	15134		25284	22703	26178		49253	46132	53789		329.575	373.841	372.522	381.979	249.557	317.498	269.811	376.269	642.648	754.214	549.726	837.852	1781.39	1802.86	2141.68	2025.4
8.11667	1530.26	878.072	1353.08		1233.99	839.922	1264.68		3012.67	2488.68	3158.64		8507.98	8984.05	9866.54		13286	11701	14231		14149	12773	15386		23013	22070	26313		51661	46748	57396		363.566	396.004	418.812	360.291	331.156	399.354	387.875	506.516	723.673	703.711	667.786	867.932	2065.37	1875.8	2158.42	2191.72
8.45	1713.47	876.809	1259.61		1364.41	913.732	1462.37		3374.38	2745.32	3538.73		8894.04	9545.58	10759.5		14679	12095	14983		15054	13557	16314		23234	24544	26097		53495	49619	58895		374.634	299.416	322.505	436.192	373.456	294.25	311.201	510.047	672.366	825.822	778.285	918.647	2200.94	2333.24	2580.48	2694.36
8.75	1480.56	1008.12	1534.71		1427.16	1020.15	1380.3		3363.48	2689.72	3707.13		10305.5	10602.2	11852.6		13033	11068	13026		14444	13508	15600		27413	22300	27539		56244	52894	59155		353.276	522.639	361.634	387.48	392.033	292.947	410.179	513.119	777.492	931.79	864.592	1141.55	2240.19	2782.81	2842.66	2953.05
9.06667	2006.84	1133.51	1668.45		1648.02	1080.19	1612.55		3775.4	3329.6	4253.09		10966.3	11702.9	13072.2		13130	12741	14392		15016	12738	15773		25866	26977	28096		56478	54007	58255		552.037	421.308	420.949	382.959	453.309	503.351	477.063	428.312	857.31	1013.38	959.198	1004.4	2574.44	2739.09	3238.32	3128.97
9.38333	1929.92	1064.29	1767.25		1830.6	1226.04	1942.29		4156.5	3293.24	4332.41		12065.3	12226.8	14976.3		15059	13280	14213		15229	13381	15966		27294	26957	29470		58578	55996	63858		570.988	412.63	492.579	374.473	519.606	342.186	404.337	499.819	913.964	1091.45	937.744	1283.67	2725.86	3161.9	3472.73	3307.74
9.7	2116.39	1218.59	1656.97		2152.28	1194.96	1954.93		4280.38	3320.39	4800.35		13371.2	13423.6	15647.5		13279	12974	15500		15521	13970	16101		29085	27213	29124		60377	58111	66359		580.724	627.091	467.12	521.652	492.335	511.957	466.568	470.425	1264.88	1151.57	1247.53	1313.81	3260.86	3529.69	3717.94	3698.12
10.0167	2249.6	1222.21	1928.67		1955.2	1209.67	1924.96		4955.54	3472.48	5139.88		13998.1	14799	16965		12752	14713	15007		15892	15043	16155		28763	26332	30619		63970	59418	66959		504.453	547.336	575.802	494.115	559.216	479.62	506.84	498.867	1045.54	1182.56	1195.17	1285.78	3655.45	3927.14	3948.92	4190.16
10.3167	2323.53	1472.16	1994.42		2401.37	1253.51	2085.95		4954.08	4050.62	5750.16		15660.5	15400.9	19627		15648	12769	16565		16614	15656	16459		31620	26916	30682		65450	62370	69394		426.696	710.221	534.455	585.14	560.416	557.535	641.075	677.423	1268.68	1399.24	1300.31	1483.66	4024.76	4219.9	4615.39	4672.94
10.5833	2099.59	1185.72	1723.9		1959.55	1158.72	2014.48		4268.22	3224.28	4776.36		12704.2	11820.4	15372.8		13538	12274	13639		13324	12725	15038		26965	25798	26296		56702	53324	57357		603.21	605.65	481.743	584.331	546.938	474.314	617.183	564.936	1172.42	1202.59	1189.78	1300.01	3523.89	3571.34	3928.27	4176.68
10.9	2776.97	1327.94	2447.33		2716.4	1503.49	2483.1		5964.13	4470.19	6215.65		17573.8	17512.8	21103.7		14747	14250	16451		15091	15834	17849		27852	28956	30708		66991	60011	69915		658.638	643.287	632.956	539.926	586.44	774.151	674.732	719.82	1371.99	1493.89	1481.22	1613.48	4584.12	4830.04	4979.66	5134.62
11.2167	2547.54	1603.71	2489.21		2629.4	1708.69	2862.41		6875.94	4549.54	7043.14		19577.5	19372.5	23464.1		15659	13972	16795		17176	15327	17821		30700	30748	33732		74568	68017	75435		750.196	771.452	769.507	628.699	643.602	728.924	618.486	712.169	1460.85	1754.83	1655.77	1945.06	5249.18	5192.2	5633.79	5793.98
11.5333	3108.13	1633.95	2675.46		2847.43	1725.67	3003.95		7225.29	5182.07	7522.1		21239.2	19916.3	24799		15568	14106	17222		17771	17163	19121		32002	31142	33958		73845	69229	79987		824.834	730.827	785.56	709.023	689.071	735.783	678.234	804.297	1615.72	1844.25	1634.7	1916.74	5718.85	5720.98	5776.17	6194.76
11.85	3027.21	1836.88	3007.07		3203.11	1871.09	3124.17		7245.8	5233.66	7977.12		22681.3	20063.1	26564		16020	15002	17487		18878	17319	19087		33415	33670	36379		76434	74979	83686		727.416	926.469	793.158	736.931	657.699	737.885	933.505	867.674	1805.65	1916.77	1876.85	1971.28	6003.63	6013.43	6383.18	6938.66
12.1667	3390.17	1811.8	3164.89		3520.55	2040.58	3364.1		7690.11	5712.72	7989.08		24346.6	21247.7	28503.5		16987	17186	18527		18763	17279	19917		36247	32307	36691		81237	74968	85214		818.382	854.325	854.079	754.06	775.305	857.136	817.553	976.659	2012.5	2210.56	1868.04	2191.87	6447.13	6453.28	6938.47	6765.29
12.4833	3544.18	1813	3378.09		3890.17	2071.42	3723.62		8273.19	6232.88	9342.91		25760.7	22619.3	29831.6		17653	14382	17847		19612	17247	21201		36798	34423	37494		84434	77999	88803		852.13	840.91	737.026	873.528	883.263	802.586	908.179	883.36	2313.51	2086.05	2033.4	2225.67	6613.68	7236.33	7427.89	7792.31
12.8	3565.12	2190.21	3297.87		3660.72	2127.05	3725.04		8414.08	6381.46	9541.75		27356.6	24253	31765.3		18244	16392	18428		18553	17885	21897		39046	34494	40050		87637	78953	91124		950.73	1176.39	968.91	865.614	948.625	973.11	939.098	1159.23	2244.84	2468.51	2328.81	2754.03	7171.3	7120.66	8251.98	7976.23
13.1167	3887.88	2026.97	3247.82		4182.02	2247.27	3881.13		9186.31	6490.95	9562.87		28950.5	25976.7	32835.4		17909	16209	19487		19978	18857	21574		37671	35599	40155		89529	82676	95001		1017.29	971.297	988.608	977.423	1021.58	943.544	974.686	1159.06	2111.7	2450.06	2223.93	2305.29	7818.1	7517.07	8410.37	8303.85
13.4333	4001.47	1996.18	3484.25		4018.97	2295.47	4374.75		9011.17	6941.12	9443.57		29046.3	25708.2	32580.6		18600	15993	19330		19679	19031	22472		39088	38204	42487		90050	84175	95853		1018.91	1013.2	818.279	911.386	1006.48	836.568	1112.25	976.269	2428.39	2569.5	2435.46	2697.51	8250.19	8127.2	8486.53	8448.59
13.7333	3968.07	1998.52	3546.17		4449.77	2468.87	4342.74		9345.46	6873.33	10609.5		28606.7	25693.2	34068.6		18080	16590	19382		21125	20238	21898		40334	37437	41995		92650	83998	96471		1080.69	1055.7	953.379	1006.57	1031.48	906.962	1167.2	1247.76	2399.61	2395.01	2586.76	2292.35	8121.71	8310.38	8653.59	8603.99
14.05	4221.28	2138.74	4042.32		4312.74	2571.54	4560.91		10247.5	7582.4	10884.7		30703.4	26329.3	35305.7		18291	18226	19910		21132	20115	23833		41116	37363	43148		95974	88096	98170		1071.82	1007.81	1066.43	931.682	1165.23	1046.05	1167.17	1124.33	2696.39	2785.89	2794.77	2609.5	8897.41	8503.86	9185.75	8852.77
14.3667	4289.25	2310.47	3866.36		4924.79	2837.25	4747.18		11015.1	7356.94	11489.2		31741.9	28261.9	36520.4		18972	18364	20587		22258	19471	23338		42133	39942	43818		98919	88258	97029		1132.32	1289.15	1135.95	965.592	1208.54	1234.83	1100.31	1174.05	2584.28	2840.88	2682.46	3015.19	8938.42	8717.68	9491.33	9354.15
14.6833	4494.95	2215.42	3987.16		5329.22	2731.78	5037.05		11446	8266.57	12244		33388.1	28718	39012.9		19729	17381	20554		22228	21334	23426		42753	39680	44529		97295	89742	100357		1201.49	1139.18	1070.74	1044.72	1183.11	1231.75	1382.83	1400.78	2896.85	2912.25	2796.06	3037.52	9018.74	9092	9552.6	9537.73
15	4620.3	2352.14	4335.92		5433.16	2931.12	5347.95		11820	8358.98	12482.9		34422.1	29793.5	41450		18877	17339	20466		23099	20916	24190		41990	39665	44073		100210	91193	102326		1222.24	1404.74	1144.47	1070.84	1358.98	1320.44	1327.98	1254.49	2947.9	3119.14	3084.59	3193.76	9139.83	9811.07	9876.48	9874.8
15.3	4506.57	2494.01	4609.02		5345.92	3203.26	5834.91		12352.6	8612.78	13202.2		36093.6	30836	41860		19013	17667	20593		22959	21225	23981		43842	40936	45060		100120	92171	98761		1207.44	1494.81	1282.91	1117.5	1357.46	1573	1573.73	1509.04	3152.93	3607.84	2981.32	3140	10038.3	10205.8	10446.9	9719.7
15.6167	4816.39	2651.56	4806.82		5710.64	3359.57	5522.63		12880.7	9172.38	13299.6		37670.4	31045.9	43734.5		19008	18400	20704		22650	20303	24703		44489	40965	44226		100755	90373	102402		1245.72	1417.6	1378.37	1152.86	1415	1367.13	1444.43	1403.88	3115.5	3406.96	3435.2	3345.66	10869.2	10578	11204.5	10639.2
15.8833	4462.35	2479.71	4162.76		5486.29	2759.54	5245.45		10979.1	7682.3	11617.9		28985.2	22531.6	33854.4		17744	16527	18225		21301	19172	21191		38166	36828	40062		89191	82906	91415		1236.29	1453.33	1216.11	1086.12	1376.63	1454.73	1284.39	1282.51	2993.07	2826.58	2888.16	2711.62	8731.76	9307.51	9260.11	9215.12
16.2	5274.7	2894.85	5117.22		6246.27	3460.03	6272.89		13993.8	9732.17	14590.4		40525.1	33853.8	45915.6		19515	17427	20437		21831	20642	24354		42861	39433	43953		96575	88257	96504		1543.51	1526.03	1300.48	1368.16	1544.58	1425.52	1557.85	1646.48	3577.54	3699.85	3347.63	3499.99	11650.4	11141.3	11784.7	12092.1
16.5167	5440.23	2915.93	4877.8		6442	3830.76	6470.34		14580.8	10773.4	14781.5		42051.5	35653.3	48371.2		20584	19490	21198		22997	22000	25743		43526	40556	44573		101470	94598	104516		1564.87	1507.82	1475.11	1422.96	1627.4	1698.44	1675.64	1512.63	3586.95	3517.53	3672.83	3702.13	12441.9	11697.9	12587.3	11892.1
16.8333	5625.64	3177.46	5361.87		6689.95	3812.83	6875.45		15051.3	11020.6	16682		44077.6	36802.3	49799.2		19799	18164	23461		24120	21343	25797		46518	41615	45816		103025	96170	103721		1565.44	1538	1426.07	1274.17	1469.57	1915.68	1577.77	1679.88	3710.19	3892.96	3770.12	3628.48	12363.7	12495.5	13032.6	11766
17.15	5565.52	3228.83	5733.75		6821.86	3974.99	7009.93		15462.5	11880.3	16625.7		44083.4	37591.7	50815.9		20523	18637	21684		24823	22017	24960		45627	43328	48335		104225	96256	105347		1451.76	1645.76	1454.22	1450.62	1832.23	1618.44	1754.05	1627.96	3704.23	4036.7	3806.13	3892.88	12581.4	12514.3	12644.2	12144
17.4667	5661.54	3119.34	5852.49		6883.77	4032.65	7155.11		16535.2	11285.6	16812		45070.1	38246.6	52075.3		19996	19961	22130		24478	22794	26563		45473	43507	47843		106268	97859	107963		1582.71	1652.95	1574.01	1302.25	1693.52	1665.5	1661.71	1583.98	3819.18	3974.45	3753.58	3600.32	12337.7	12201.7	12899.7	12476.7
17.7833	5801.01	3158.35	6039.33		7263.62	3987.49	7277.49		15951.6	11333.1	16818.8		45565.3	38745.3	51678.5		20788	19697	22347		25229	23024	27344		47166	43608	50653		106501	96102	107318		1653.52	1640.5	1345.73	1354.44	1803.74	1680.75	1573.54	1808.25	3985.98	4070.38	3674.04	3861.18	12389.4	11568.5	12327.8	11928.7
18.1	5477.27	2952.31	5495.98		7089.47	3929.78	7524.48		15803	11441.5	17410.5		44470.2	37201.2	49972.2		21100	19739	22732		24300	23611	28150		47757	45801	50209		108206	99175	109358		1419.2	1669.83	1430.53	1446.99	1702.23	1710.61	1530.55	1596.77	3669.78	3872.71	3775.75	3690.01	11871.8	11750.2	12149.2	11816.6
18.4167	5866.54	3104.23	5565.29		7362.1	4062.5	7137.32		16234.2	11315.4	16662.7		44024.8	36202	50178.1		21243	19200	22868		25268	23632	26502		49422	44920	49339		109406	100382	111438		1480.06	1398.1	1563.27	1271.02	1695.62	1607.39	1635.15	1725.03	3560.59	3641.99	3792.57	3870.6	11462.5	11893	12090.2	11504.8
18.7333	5810.9	2924.73	5316.56		7065.93	4095.4	7130.26		16407	11388.6	16974.2		43880.9	36087.3	48479.2		21072	19548	23181		25544	24185	28020		49684	45211	50830		109491	101508	110461		1547.92	1534.15	1395.09	1463.54	1651.91	1831.96	1519.41	1649.49	3646.64	3731.55	3693.71	3699.52	11301.4	11337.5	11702.8	11282.2
19.0667	5887.54	3041.97	5269.29		7459.66	4427.8	7517.35		16368.2	11476.8	17489.3		44051.6	35479.8	49400.3		21021	19191	22475		25079	23557	26728		47230	45389	50262		106718	99201	108467		1693.23	1599.79	1517.35	1229.75	1850.75	1876.28	1685.22	1703.82	3979.47	3910.99	3562.71	3829.87	11537.2	11942	11362.3	11464.6
19.3833	6091.76	3091.97	5756.38		7497.13	4456.57	8258.05		16568.2	12568.4	18359		46469.4	37076.9	50906.9		21083	19808	23007		26451	23716	28150		48857	46478	50549		109045	101620	112478		1579.76	1747.66	1361.21	1330.24	1979.77	1898.78	1720.7	1659.75	4013.07	4019.54	3945.49	3712.99	12320.1	12470.5	12042.5	11459.3
19.6833	6308.68	3159.81	5813.81		7724.52	4268.83	8719.37		17354	13211.7	18747.4		48003.5	39189.9	52831.6		21644	20212	23251		26426	26016	27947		50104	47371	52697		109923	101837	112442		1742.36	1559.59	1586.83	1507.95	1820.15	1834.12	1805.52	1768.95	3838.68	4426.12	4157.29	3909.26	12435	12470.7	12526.3	12401.3
20	6236.74	3219.79	6163.28		8321.91	4544	8400.14		17945.5	13356	18869.7		49048.7	40695.3	55080.1		22113	20918	24260		27141	24502	29004		50637	47286	53538		111761	103376	113832		1631.86	1685.91	1497.14	1430.55	1959.26	1954.8	1723.23	1695.29	4366.33	4372.22	4162.02	4071.32	12724.1	13072.6	12915.8	12466.6
20.3167	6649.33	3439.22	6174.05		8479.58	4764.46	8996.57		19739.7	13857.5	20142.6		51806.7	41696.8	57161.7		21825	21201	24587		27467	25235	29804		51795	47472	53240		113445	105179	114506		1847.29	1461.8	1618	1675.53	1872.35	1830.17	1903.71	1963.88	4602.14	4523.45	4310.76	4332.73	12302.3	13345.5	13100.9	12608
20.6167	6642.99	3520.55	6118.18		8681.06	5004.95	9066.92		19386.5	14385.4	20202.8		51992	41800.4	58364.6		22226	20884	24618		27664	24799	29236		50894	48148	53996		113045	103852	112596		1694.64	1882.96	1611.42	1593.53	2206.67	2033.92	2032.78	1961.58	4388.28	4525.14	4358.41	4396.99	13415	13269.1	13533.2	13338.6
[truncated: 84 more columns]

## Sheet: Table S12
input module	delay module	output module	Number pABCs	0 µM IPTG				500 µM IPTG
PlacT5 : ecf20*	-	Pecf20 : luxCDABE	2	0.239	0.23092	0.24371	0.22859	0.21942	0.21039	0.22859	0.21885
PlacT5 : rpoE4	-	Pecf26 : luxCDABE	2	0.24558	0.22714	0.21398	0.2218	0.31743	0.22329	0.29044	0.34223
PlacT5 : ecf20*	Pecf20 : rpoE4	Pecf26 : luxCDABE	3	0.2428	0.22603	0.22614	0.22921	0.24366	0.23615	0.23472	0.22902
PlacT5 : rpoE4	Pecf26 : ecf20*	Pecf20 : luxCDABE	3	0.23185	0.23349	0.23239	0.22672	0.2341	0.23104	0.23026	0.22997
PlacT5 : ecf20*	Pecf20 : rpoE4	Pecf26 : luxCDABE	1	0.23279	0.22816	0.21134	0.23545	0.26457	0.2311	0.23088	0.23205
PlacT5 : rpoE4	Pecf26 : ecf20*	Pecf20 : luxCDABE	1	0.22768	0.22706	0.228	0.23837	0.23216	0.23282	0.2302	0.23885
