# Supplementary material for: A MoClo-Compatible Toolbox of ECF Sigma Factor-Based Regulatory Switches for Proteobacterial Chassis
Source: Biodes Res. 2024 Feb 21;6:0025. doi: 10.34133/bdr.0025 (PMC10880074; doi:10.34133/bdr.0025)
Supplement: Supplementary 1 — Figs. S1 to S11 Tables S1 to S12 References [60–75] [file bdr.0025.f1.zip › TABLE S2.xlsx]

## Sheet: oligos
gblock	sequence (5' - 3')	used for	reference
GF86	AAATGAAGACATGGAGAATAGGCGTATCACGAGG	amplification of ecf promoters from pVRb vector series	[7]
GF87	AAATGAAGACATAGTACGGAAATTGACAGGATCC
CR291	GGAGTACAGCATGACAAACAAAAACAGATGCGTTACGGAACTTTACAA	annelaed oligo pairs were used as inserts for cloning 0-01-Pecf02	this study
CR090	GTTTTTGTAAAGTTCCGTAACGCATCTGTTTTTGTTTGTCATGCTGTA		this study
CR091	AAACGAGACACTCTAACCCTTTGCTTGCTCAAATTGCAGCTAATGG		this study
CR292	AGTACCATTAGCTGCAATTTGAGCAAGCAAAGGGTTAGAGTGTCTC		this study
CR297	GGAGAAAATGCCTCCACACCGCTCGTCACATCCTGTGATCCACTCTTC	annelaed oligo pairs were used as inserts for cloning 0-01-Pecf11	this study
CR094	GGATGAAGAGTGGATCACAGGATGTGACGAGCGGTGTGGAGGCATTTT		this study
CR095	ATCCCGCTACGTAACACCTCTGCATCGCGAACCAAAACCAGACAAT		this study
CR298	AGTAATTGTCTGGTTTTGGTTCGCGATGCAGAGGTGTTACGTAGCG		this study
DM082	AAAGAAGACACAATGAGCGAACAGCTGACCGATCAGG	amplification of ecf02	this study
DM083	AAAGAAGACGTAAGCTTAACGACGAATCAGCGGCTGAAC		this study
DM080	AAAGAAGACACAATGATCAACGAAGATAAAATCCGTAAAG	amplification of ecf03	this study
DM081	AAAGAAGACGTAAGCTTAACGATTCAGGATATATTCTTTG		this study
GF0090	AAATGAAGACATAATGAATGATACCGCAGCAG	amplification of ecf14	this study
GF0091	AAATGAAGACATAAGCCTTATGCGCTTGTACCACC		this study
GF0092	AAATGAAGACATAATGACCCAGACCCCGAAAG	amplification of ecf15	this study
GF0093	AAATGAAGACATAAGCTCCTTATGCTGCGGTCATAC		this study
GF0096	AAATGAAGACATAATGGCACGTGTTAGCGGTG	amplification of ecf17	this study
GF0097	AAATGAAGACATAAGCAAGCTTGGATCCTTAACGGG		this study
DM086	AAAGAAGACACAATGGGCAGCAGCCATCATCATC	amplification of *ecf20 from pVRa20_992	this study
DM316	TTTGAAGACTTAAGCTTACGGTTTGCGACGACCGC		this study
GF0108	AAATGAAGACATAATGGATACCCAAGAAGAACAG	amplification of ecf31	this study
GF0109	AAATGAAGACATAAGCGCTTGGATCCTTATTCATCATC		this study
DM084	AAAGAAGACACAATGAGCACCAAACAGGCAGCAACCG	amplification of ecf33	this study
DM085	AAAGAAGACGTAAGCTTACGGCCAACCACGCTGAACAC		this study
GF0114	AAATGAAGACATAATGGCAAGCGATAAAGAACTGG	amplification of ecf37	this study
GF0115	AAATGAAGACATAAGCCAAGCTTGGATCCTTACAGGG		this study
DM086	AAAGAAGACAGAATGGCAGCAACCGATATTAG	amplification of ecf42	this study
DM087	TTTGAAGACTTAAGCTTATGCAGGCAGACCGCTAC		this study
DM001	AAATGAAGACACGGAGGAATTCTGATTGACACCATCGA	partial amplification of lacI cassette, removal of BpiI site from lacI gene	this study
DM002	AAATGAAGACGTACCATCTTCATGGGAGAAAATAATACTG		this study
DM003	AAATGAAGACACTGGTACGCGACTGGGCGTGGAGCATC	partial amplification of lacI cassette, removal of BpiI sites from lacI gene	this study
DM004	AAATGAAGACGTGTCCTCGGTATCGTCGTATCCCACTAC		this study
DM005	AAATGAAGACACGGACAGCTCATGTTATATCCCGCCG	partial amplification of lacI cassette and the Plac/T5 promoter, removal of a BpiI site from lacI gene and from a region separating the tandem promoters	this study
DM006	AAATGAAGACGTGGTCAAGACGAAAGCATATGCTGTTTC		this study
DM007	AAATGAAGACACGACCTCGAGAAATCATAAAAAATTTATTTGC	partial amplification of Plac/T5 promoter, removal of a BpiI site from a region separating the tandem promoters	this study
DM008	AAATGAAGACGTAGTAAATGAATTCTGTGTGAAATTGTTATC		this study
DM005	AAATGAAGACACGGACAGCTCATGTTATATCCCGCCG	amplification of partial lacI gene and the Plac promoter	this study
DM008b	AAAGAAGACAACATTTGCTGTTTCCTGTGTGAAA		this study
DM015	CAATGGAGCGAAAAAATG	oligo annealing, RBS1	this study
DM016	TTTTCGCTCCATTGAGTA		this study
DM017	TACTCAATGGAGGCTCTTC	oligo annealing, RBS2	this study
DM018	CATTGAAGAGCCTCCATTG		this study
DM019	TACTCTAAGAGGAGAAAACT	oligo annealing, RBS3	this study
DM020	CATTAGTTTTCTCCTCTTAG		this study
DM043	TACTTTTCGGTGTTACGG	oligo annealing, RBS4	this study
DM044	CATTCCGTAACACCGAAA		this study
CR1327	TACTTAGGGAGTGTTCTCAG	oligo annealing, RBS5	this study
CR1328	CATTCTGAGAACACTCCCTA		this study
CR1329	TACTCAGGAGGCCATC	oligo annealing, RBS6	this study
CR1330	CATTGATGGCCTCCTG		this study
oDM114	GGAGTCCGACGTTAAGTACATTGC	oligo annealing, 20 bp random sequence for 0-1 (promoter entry)	this study
oDM115	AGTAGCAATGTACTTAACGTCGGA		this study
oDM116	GCTTACATATTACAGGCGGTACGT	oligo annealing, 20 bp random sequence for 0-11 (terminator entry)	this study
oDM117	AGCGACGTACCGCCTGTAATATGT		this study
oDM112	GGAGTGGCTCGTAAGATAGTGCAG	oligo annealing, allow assembly of terminators from 0-11 into level 1	this study
oDM118	AAGCCTGCACTATCTTACGAGCCA		this study
DM888	AAGAAGACAAGGAGCTGTTGACAATTAATCATCG	amplification of Pmin2 and RBS	this study
DM889	AAGATTGAAGACTTCATTTGTTTTCTCCTCTGCTACG		this study
DM023	AAATGAAGACACGCTTCATCAAATAAAACGAAAGGCTCAGTC	amplification of E. coli rrnB T1 terminator	this study
DM024	TTTAGAAGACGTAGCGATTTGTCCTACTCAGGAGAGCG		this study
DM026	GCTTCATCAAATTAAGCAGAAGGCCATCCTGACGGATGGCCTTTTTGCGTTTCTACAAACTCTT	oligo annealing, E. coli rrnB T2 terminator	this study
DM027	AGCGAAGAGTTTGTAGAAACGCAAAAAGGCCATCCGTCAGGATGGCCTTCTGCTTAATTTGATG		this study
DM031	CGAAGTTTAAACTTAATTAAGGTACCACTAGTTCTAGAAGTACTATTTAAATTT	oligo annealing, MCS for pSRKGm derivative	this study
DM032	CGAAATTTAAATAGTACTTCTAGAACTAGTGGTACCTTAATTAAGTTTAAACTT		this study
DM035	GTGGTTTAAACTTAATTAAGGTACCACTAGTTCTAGAAGTACTATTTAAATCACGAA	oligo annealing aiming at the introduction of conventional typeII restriction recognition sites flanking the assembly sites in level 1/ level M vectors	this study
DM036	GTGATTTAAATAGTACTTCTAGAACTAGTGGTACCTTAATTAAGTTTAAACCACAGA		this study
DM039	AAATGCTAGCGAAGACAATGCCGAATTCGGATC	amplification of MoClo cassette from pICH47732 (1-1a)	this study
DM040	TTTAACTAGTCAGAAGACAATTGCAGCGTGAGAC		this study
DM689	AAAGCTAGCGAAGACAAACTAGAATTCGAGC	amplification of MoClo cassette from pICH47822 (1-3b)	this study
DM690	TTTACTAGTGAAGACAAGTAAGGAGTGAGAC		this study
DM691	AAAGCTAGCGAAGACAACAGAGAATTCGCATG	amplification of MoClo cassette from pICH47772 (1-5a)	this study
DM692	TTTACTAGTCAGAAGACAACACAAGCGTGAGACC		this study
DM009	AAATGAAGACACAATGGTGAGCAAGGGCGAGGAGCTG	amplification of egfp and mvenus for cloning in 0-15	this study
DM010	AAATGAAGACGTAAGCTTACTTGTACAGCTCGTCCATGC		this study
DM011	AAATGAAGACACAATGGTGAGCAAGGGCGAGGAGGAT	amplification of mcherry (part1) for cloning in 0-15	this study
DM012	AAATGAAGACGTGGTTTTCTTCTGCATTACGGGGCCGTC		this study
DM013	AAATGAAGACACAACCATGGGCTGGGAGGCCTCCTCC	amplification of mcherry (part2) for cloning in 0-15	this study
DM014	AAATGAAGACGTAAGCTTACTTGTACAGCTCGTCCATGC		this study
DM233	AAAGAAGACATAATGTCGCACGGCCCTGACGGTC	amplification of rpoE1 (N-term part), introduction of one silent mutation	this study
DM236	TTTGAAGACGGATCGGCATTGTCCTCCTCCG		this study
DM235	AAAGAAGACGCCGATCCCCTGGAGCGGCAAC	amplification of rpoE1 (C-term part), introduction of one silent mutation	this study
DM234	TTTGGATCCGAAGACTTAAGCTCATTTCGGCCTCCGCAGG		this study
DM238	AAAGAAGACATAATGCGCCCAGCGGCAGAAATGAAGG	amplification of rpoE3 (N-term part), introduction of one silent mutation	this study
DM241	TTTGAAGACAGGAACACGCTTGCCAGTCCCT		this study
DM240	AAAGAAGACGTGTTCCTCCTCGTCAATGTCG	amplification of rpoE3 (C-term part), introduction of one silent mutation	this study
DM239	TTTGGATCCGAAGACTTAAGCTCAGGCCCTCCTTTCCGTATTTTC		this study
DM248	AAAGAAGACATAATGAGCAATGCGGTGAAAG	amplification of rpoE6 (N-term part), introduction of one silent mutation	this study
DM251	AAAGAAGACGCGGTTTTCTGTCGGCGCACCTG		this study
DM250	AAAGAAGACAAAACCGCAGGCGTGCAGGACG	amplification of rpoE6 (C-term part), introduction of one silent mutation	this study
DM249	TTTGGATCCGAAGACTTAAGCTCATTCGTTTGCGCCCTTCATTG		this study
MW1003	TCCTTAGTCCGGCTTAGGAGTAGCCCTCCGCCGCGCTCCTCCTC	amplification of pLsynTer-2 in order to remove 2 BsaI sites	this study
MW1004	TACTCCTAAGCCGGACTAAGGATGCCGTAATCCTCGGCCTCCCGGT		this study
MW1005	GGGAGCGCGGCATCCGTTAT	amplification of pLsynTer-3 in order to remove 1 BsaI sites	this study
MW1006	GTCGATAACGGATGCCGCGCTC		this study
DM037	AAATGCTAGCGGTCTCATGCCTTGTCTTCGCAG	amplification of MoClo cassette from pAGM8031 (M-1)	this study
DM038	TTTAACTAGTTCCCTTGTCTTCTCACAGCTTGTC		this study
DM924	GTGCTGTCATGGAGGTGTTCGGGTTC	amplification of pLoriV-Mlb	this study
DM925	CAAAGACTCCTGAAGAGGGCTCGTCAC		this study
DM914	GTGACGAGCCCTCTTCAGGAGTCTTTG	partial amplification of repABC operon of pMlb from gBlock-Mlb1	this study
DM917	CTGATACGCCTGATCGTCCTCGTCCAG		this study
DM918	CTGGACGAGGACGATCAGGCGTATCAG	partial amplification of repABC operon of pMlb from gBlock-Mlb2	this study
DM923	GAACCCGAACACCTCCATGACAGCAC		this study
MW995	TAGAAGACATGGAGCTTTCTGAAGATTGCCGATCCCGATATTCGTGA	partial amplification of repABCp42b from pLoriV-42b	this study
MW996	TAGAAGACATGACTGGCCGGGAACAGCAGCAGTATAA		this study
MW997	TAGAAGACATAGTCTCGTCCGATTCGGCCTGTGAATGTG	partial amplification of repABCp42b from pLoriV-42b	this study
MW998	TAGAAGACATGAACACGCGCCCATAATCGCTCGCTTT		this study
MW999	TAGAAGACATGTTCTTTGCCCGGCTGGATGAGG	partial amplification of repABCp42b from pLoriV-42b	this study
MW1000	TAGAAGACATCTTTTCGAACGCCTCGTAGAGACGAT		this study
MW1001	TAGAAGACATAAAGACACAGGATTTGACGAAGAACGG	partial amplification of repABCp42b from pLoriV-42b	this study
MW1002	TAGAAGACATAGTACGTCAAAAAGGCTTTTCACGTC		this study
DM945	GTGCTCAACTTCGTCCAAGACGTGAC	amplification of pLoriV-42b backbone and partial repABCp42d operon	this study
DM946	GATTTAGACGAAAAGCAGAAGAGCTCGGC		this study
DM931	GTCAGGTCATCGAGGACATCGCGGAC	partial amplification of repABCp42d from pLoriV-42d	this study
DM932	GATGAGGTCTGACAAGGATTGGGACCTG		this study
DM939	GATTGGAAAACGACCGAGGACATCTAC	partial amplification of repABCp42d from pLoriV-42d	this study
DM940	GTGCGAAGAGTTCGCTCCTGGTCTTG		this study
DM941	CAAGACCAGGAGCGAACTCTTCGCAC	partial amplification of repABCp42d from pLoriV-42d	this study
DM942	GAAGAGGCAGGGCTTCAAGATCCAAGAC		this study
DM943	GTCTTGGATCTTGAAGCCCTGCCTCTTC	partial amplification of repABCp42d from pLoriV-42d	this study
DM944	GTCACGTCTTGGACGAAGTTGAGCAC		this study
DM930	GTCCGCGATGTCCTCGATGACCTGAC	partial amplification of repABCp42d from pLoriV-42d	this study
DM927	GCCGAGCTCTTCTGCTTTTCGTCTAAATC		this study
DM938	GTAGATGTCCTCGGTCGTTTTCCAATC	partial amplification of repABCp42d from pLoriV-42d	this study
DM933	CAGGTCCCAATCCTTGTCAGACCTCATC		this study
AR_for	GACCTTTTCTCCGACGAATAGA	standardized primer for PCR amplification of AR module parts from library plasmids	[32]
AR_re	GTCTTATCTGAAAGTTGTGCCTG		[32]
oriVSm_for	GAAACTGTCACTGGTCCGT	standardized primers for PCR amplification of oriVSm module parts from library plasmids	[32]
oriVSm_rev	TTCAGTTACGATAGAGTTCCACG		[32]
synTer-MCS_for	GTCTATTGAAGGAACACTGTATCTCG	standardized primers for PCR amplification of synTer-MCS module parts from library plasmids	[32]
synTer-MCS_rev	TAGTCAACCCGCTTACACTC		[32]
p15A_for	TACTACTGTTTCAGACTGGCGTAATCACTCAGTCTACATTTGAAGAGATAAATTGCACTG	PCR amplification of oriVEc module part oriVp15A from e.g. pACYC184	[32]
p15A_rev	TGGACAGAATAGTCTTACTCAGTGATTGCCAGTTAGCGGAGTGTATACTGGC		[32]
pMB1_for	TACTACTGTTTCAGACTGGCGTAATCACTCAGTAGATCAAAGGATCTTCTTGAGATCCTTTTTTTC	PCR amplification of oriVEc module part oriVpMB1 from e.g. pK18mob2	[32]
pMB1_rev	TGGACAGAATAGTCTTACTCAGTGATTGCCAGTCGCGTTGCTGGCGTTTTTC		[32]
pSC101*_for	TACTACTGTTTCAGACTGGCGTAATCACTCAGTCCTAGGGTACGGGTTTTGC	PCR amplification of oriVEc module part oriVpSC101* from e.g. pXG-10	[32]
pSC101*_rev	TGGACAGAATAGTCTTACTCAGTGATTGCCAGTGACAGTAAGACGGGTAAGCCT		[32]
oriT_for	TGTGACGATAAGTTCCCTACTG	standardized primers for PCR amplification of oriT module parts from library plasmids	[32]
oriT_rev	CCTCTATTGATAACGGGTGACA		[32]
BO1	AACTTCTCGTGGAACTCTATCGTAACTGAAGTCTATTGAAGGAACACTGTATCTCGGTCA	pABC assembly	[32]
BO2	GTTATCAGAAGAGTGTAAGCGGGTTGACTATACTACTGTTTCAGACTGGCGTAATCACTC	pABC assembly	[32]
BO3	GGCAATCACTGAGTAAGACTATTCTGTCCAGACCTTTTCTCCGACGAATAGAGTAACAGA	pABC assembly	[32]
BO4	GATTGGTCAGGCACAACTTTCAGATAAGACGAAACTGTCACTGGTCCGTTGATACAATCC	pABC assembly	[32]
BO3a	GGCAATCACTGAGTAAGACTATTCTGTCCATGTGACGATAAGTTCCCTACTGACAGAATC	pABC assembly	[32]
BO3b	GGTTACAGTGTCACCCGTTATCAATAGAGGGACCTTTTCTCCGACGAATAGAGTAACAGA	pABC assembly	[32]
333	CTACATTTGAAGAGATAAATTGCA	amplification of p15A origin	[32]
334	TAGCGGAGTGTATACTGG		[32]
284	CTGTTGACAATTAATCATCGAACTAGTTAACTAGTACGCAAGTAGACGCGTTACGTAGCAGAGGAGAAAACA	amplification of gentamicin resistance cassette	[32]
247	CGGGATCCTTAGGTGGCGGTACTTGGGTC		[32]
141	GGCGTTCGTCACTCGTTTG	amplification of repABCpMLb	[32]
142	CACCGACTGCCATGTGATC		[32]
331	CTCGCGGACGTGCTCATAG	amplification of mob-site	[32]
332	GCTTTTCCGCTGCATAACCC		[32]
340	GCCTTTTTGCGTTTCTACAAACTCTTCCCGGCGTTCGTCACTCGTTTGGCC	bridging oligos for LCR based assembly of pABCa-mob	[32]
341	GATTATCTAGATCACATGGCAGTCGGTGCTGTTGACAATTAATCATCGAACTAGTTAACTAGTA		[32]
342	AAGTACCGCCACCTAAGGATCCCGCTCGCGGACGTGCTCATAGTCC		[32]
343	GCAGGGTTATGCAGCGGAAAAGCTAGCGGAGTGTATACTGGCTTACTATGTT		[32]
344	CTAGATTTCAGTGCAATTTATCTCTTCAAATGTAGGGGCATATGAGTACTGCGGCCG		[32]
335	CGCGTTGCTGGCGTTTTT	amplification of pMB1 origin	[32]
336	AGATCAAAGGATCTTCTTGAGATCCTT		[32]
248	CGGTCGACACAGGGAAGCGGTGATCGC	amplification of spectinomycin resistance cassette	[32]
249	CGGGATCCTTATTTGCCGACTACCTTGGTGATCT		[32]
211	CTTTCTGAAGATTGCCGATC	amplification of repABCp42b	[32]
212	CGTCAAAAAGGCTTTTCACG		[32]
346	GCCTTTTTGCGTTTCTACAAACTCTTCCCCTTTCTGAAGATTGCCGATCCCGATAT	bridging oligos for LCR based assembly of pABCb-mob	[32]
347	GGAGTTGACGTGAAAAGCCTTTTTGACGCTGTTGACAATTAATCATCGAACTAGTTAACTAGTA		[32]
348	AAGGTAGTCGGCAAATAAGGATCCCGCTCGCGGACGTGCTCATAGTCC		[32]
349	GCAGGGTTATGCAGCGGAAAAGCCGCGTTGCTGGCGTTTTTCCAT		[32]
350	GAAAAAAAGGATCTCAAGAAGATCCTTTGATCTGGGCATATGAGTACTGCGGCCG		[32]
MW1083	TTGCATGATAAAGAACACAGTCAT	amplification of pLAR-Tc, removal of BpiI site	[32]
MW1064	GCACTTATGACTGTGTTCTTTATC		[32]

## Sheet: synthetic dsDNA fragments
gblock	sequence (5' - 3')	reference
gBlock_synTer1	ACGCGTCGACTCGGCGGAAAGCGAGAAGAGGTTCGCCTCTGTCTAGCCGGCGGCGAATCCGGCCGTCGGGCCGGTCGGCCCCTTCCGGAAGCGAACGCGAACCCTCTTCAAGAGTTTGTAGAAACGCAAAAAGGCCATCCGTCAGGATGGCCTTCTGCTTAATTTGATGGAACTCGGAGCGTCCGCGTCCTCGTAAACGAGGGCGAGCGGCCGGTTAACGGTCGCGGAGTCCGAACGGTTCTTCCGAGTTCGAATCCGCGCGTCTCCGGGAGCCCCGAGATAACCGGCGCATCAAATAAAACGAAAGGCTCAGTCGAAAGACTGGGCCTTTCGTTTTATCTGTTGTTTGTCGGTGAACGCTCTCCTGAGTAGGACAAATCCGCGATCCCGTAGCCGATC…	this study
gBlock-Mlb1	GTGACGAGCCCTCTTCAGGAGTCTTTGGCCTCGGTCTGGCGATGCTGGCCGTCAGCATGCGTCTCAACATAGCGGTCTTGGCAACACCACCGCGTACCTACGATCTGAAACTTTGCTCCGCCGAATGGTCGCGTCTGGTGCGCGCAAATCCATGTTTTCAATATCGTTCTGCGATTTTTTTACTGCGGTAAATTTCTGGATGCGGTCAGTGCGATTGGCCGCGCTCTGGCCAGCGTTAACCTTTTGTTAACCCAAAACTTCTTGCCGGTAAGTCCGAATCGGAGCTTAATGGCGCTTGTTGTGGGCATTGCTTACAAAAAGCGCCAATTCAGGTTTCGACGAGAATGAATGTCTCCATCCGGCTGCCACGTTTCGAGTTCGATGACAAAATCCTCGAAC…	this study
gBlock-Mlb2	CTGGACGAGGACGATCAGGCGTATCAGGAGTTGCTGTCGGCAATTCGCGAGAGAGGTCAAGATTCTCCGATTCTGGTCAGACCGCATCCGGAGGTTTCAGGACGCTTCCAGACAGTATTCGGCCATCGCCGCGTCAAGGTTGCCCGCCAGCTGGGAAGGCCGGTCCGCGCCGTCGTCAAGAAGATGGGCGACGAGGACCATGTCATCGCCCAGGGCCAGGAGAATGCCGCCAGGGCCAATCTGTCCTTCATCGAGAGGACCCTGTTTGCCGATCGCATTCTCAAGCGCGGCCACACCTCGGACACGGTGAAGTCCGCTTTGGCGCTCGATGACACGACCTTTTCGAAGATGCGCTCCGTGACCGGCAATATCCCCGAGCCAGTCATTGTGGCTGTTGGC…	this study
gblock-42d1	CTCTTCTGCTTTTCGTCTAAATCGCCGGGGCACATTTGTAGGATTCACAATAAAACACACCATGACCAATCGGTACCGCGGTCTTGCTAAGCTGCAGGATATAAACGGAAAAATCCATTTACTCTACGTTCCGGGTTTATCCACGTTAGCCTTTCGTTAACCTAAAACCCCTTGCTCAAAATGCAGAATCGGCTCTAATAGCTAGTGGCGGAACTTTAGCGCTTTCGCGAAAAGTTCCGCCACTTGCAGGAAATGGATTTTGAGATGGCGAAAACCGCAGCAAACACAGCGCCGGTCGTCGAAGGGTTGACCGCATTGATGGAGCGTCATGCTGACGCTCTCTCCAGCCAACTTCAAGCACATCATCTCAAGGTGTTCCCGCCGACGTCCGAAAAGGGC…	this study
gblock-42d2	CAGGTCCCAATCCTTGTCAGACCTCATCCCGTTAAACCCGCGCACTACCAAGTTGCCTTTGGACACCGCCGGCTGCGCGCCGTTTCGGAGCTAGGACTGCCGGTCAAGGCGGTTGTTCGAGACTTGACGGACGAGCAGTTGGTTGTCGCACAGGGTCAGGAAAACAATGAGCGCGAAGATCTCACCTTCATCGAAAAGGCACGTTTCGCACACAAGCTAAACAAGCAGTTTCCACGAGAAATCGTCATCGCGGCTATGTCAATCGATAAAAGCAACTTGTCGAAGATGCTCCTGCTTGTTGACGCCCTCCCCTCTGAATTGATCGATGCCATCGGCGCCGCTCCAGGCGTTGGACGCCCAAGTTGGCAGCAATTGGCAGAGCTGGTTGAGAAAGCATCG…	this study
pSRGm-M-1	GGAGgaaagtgaaacgtgatttcatgcgtcattttgaacattttgtaaatcttatttaataatgtgtgcggcaattcacatttaatttatgaatgttttcttaacatcgcggcaactcaagaaacggcaggttcggatcttagctactagagaaagaggagaaatactagatggtttctaaaggtgaagcagtgatcaaagaatttatgcgcttcaaagttcacatggaaggttctatgaacggccacgaatttgaaattgaaggtgaaggcgaaggtcgtccatacgaaggtactcaaaccgcaaaactgaaagttaccaaaggtggtccactgccattttcttgggatattctgtctccacaatttatgtacggttctcgtgcatttatcaaacacc…	this study
