# Supplementary material for: A MoClo-Compatible Toolbox of ECF Sigma Factor-Based Regulatory Switches for Proteobacterial Chassis
Source: Biodes Res. 2024 Feb 21;6:0025. doi: 10.34133/bdr.0025 (PMC10880074; doi:10.34133/bdr.0025)
Supplement: Supplementary 1 — Figs. S1 to S11 Tables S1 to S12 References [60–75] [file bdr.0025.f1.zip › TABLE S3.xlsx]

## Sheet: Info
plasmids used and generated in this study
sheet	content
vector backbones	information on the construction of vectors that were used as plasmid backbones in this study (except for pABC and MoClo pABC vectors)
level 0	information on empty level 0 vectors used in this study and level 0 vectors with assembled genetic parts
level 1	information on empty level 1 vectors used in this study and level 1 vectors with assembled transcription units
level M	information on empty level M vectors used in this study and level M vectors with assembled multi-gene circuits
Sm pABC and pSRK	information of pABC and pSRK derivatives carrying transcription units or multi-gene circuits used in this study to generate genetically modified S. meliloti strains
(MoClo-)pABC & library plasmids	information on the construction of pABC and MoClo-pABC vectors information on the construction of MoClo-compatible library plasmids carrying MoClo pABC module parts information on library plasmids (including precursors and intermediates) used to generate pABCs (not MoClo compatible variants) and loaded library plasmids with MoClo-compatible modules information on the origin of library plasmids or…

## Sheet: vector backbones
modified vector backbones for cloning
name	description	MoClo compatibility	original vector	reference original vector	cloning strategy
pSRKGm [m]	pSRKGm derivative without lacI cassette and Plac promoter, modified MCS	no	pSRKGm	[33]	1. pSRKGm was cut with BstBI (removal of lacI cassette, Plac) and dephosphorylated 2. phosphorylation and annealing of oligos DM031 and DM032, annealed oligos contain restriction recognition sites for PmeI, KpnI, SpeI, XbaI, ScaI, SwaI 3. ligation of DNA molecules from (1.) and (2.)
1-1a [m]	derivative of pICH47732, allows subcloning of assembled transcription units via type II restriction enzymes	equivalent to pICH47732	pICH47732 [1-1a]	[24]	1. pICH47732 was cut with DraIII (removal of type IIS restriction sites and lacZ alpha cassette) 2. phosphorylation and annealing of oligos DM035/DM036, annealed oligos contain restriction recognition sites for PmeI, PacI, KpnI, SpeI, XbaI, ScaI, SwaI 3. ligation of DNA molecules from (1.) and (2.) 4. amplification of pICH47732 MoClo cassette with primers DM039/DM040, PCR product was cut with Spe…
1-3b [m]	derivative of pICH47822, allows subcloning of assembled transcription units via type II restriction enzymes	equivalent to pICH47822	pICH47822 [1-3b]	[24]	1. pICH47732 was cut with DraIII (removal of type IIS restriction sites and lacZ alpha cassette) 2. phosphorylation and annealing of oligos DM035/DM036, annealed oligos contain restriction recognition sites for PmeI, PacI, KpnI, SpeI, XbaI, ScaI, SwaI 3. ligation of DNA molecules from (1.) and (2.) 4. amplification of pICH47822 MoClo cassette with primers DM689/DM690, PCR product was cut with Spe…
1-5a [m]	derivative of pICH47774, allows subcloning of assembled transcription units via type II restriction enzymes	equivalent to pICH47774	pICH47774 [1-5a]	[24]	1. pICH47732 was cut with DraIII (removal of type IIS restriction sites and lacZ alpha cassette) 2. phosphorylation and annealing of oligos DM035/DM036, annealed oligos contain restriction recognition sites for PmeI, PacI, KpnI, SpeI, XbaI, ScaI, SwaI 3. ligation of DNA molecules from (1.) and (2.) 4. amplification of pICH47822 MoClo cassette with primers DM691/DM692, PCR product was cut with Spe…
M-1 [m]	derivative of pAGM8031, allows subcloning of assembled transcription units via typeII restriction enzymes	equivalent to pAGM8031	pAGM8031 [M-1]	[24]	1. pAGM8031 was cut with DraIII (removal of typeII S restriction sites and lacZα fragment 2. phosphorylation and annealing of oligos DM035/DM036, annealed oligos contain restriction recognition sites for PmeI, PacI, KpnI, SpeI, XbaI, ScaI, SwaI 3. ligation of DNA molecules from (1.) and (2.) 4. amplification of pAGM8031 MoClo cassette with primers DM037/DM038 5. cut PCR product from (4.) was liga…
pSRGm-M-1	MoClo coampatible Level M vector featuring a pSRKGm derived origin of replication	equivalent to pAGM8031	n.a.	n.a.	synthesized plasmid

## Sheet: level 0 
Level 0 plasmids
name/working-ID	Description	MoClo level 0 destination vector (plasmid backbone)	Genetic part(s) Insert	Donor plasmids of genetic parts	reference donor plasmids	Resistance	cloning strategy	Reference	plasmid name in original sudy
0-01	Level 0 promoter entry	pICH41233	n.a.	n.a.	n.a.	spectinomycin	n.a.	[25]	pICH41233	Level 0 entry ectors
0-09	Level 0 RBS entry	pICH41246	n.a.	n.a.	n.a.	spectinomycin	n.a.	[25]	pICH41246
0-11	Level 0 terminator entry	pICH41276	n.a.	n.a.	n.a.	spectinomycin	n.a.	[25]	pICH41276
0-14	Level 0 promoter/RBS entry	pICH41295	n.a.	n.a.	n.a.	spectinomycin	n.a.	[25]	pICH41295
0-15	Level 0 CDS entry	pICH41308	n.a.	n.a.	n.a.	spectinomycin	n.a.	[25]	pICH41308
0-01-Pecf02	0-01 with ecf promoter	0-01	Pecf02_2817	pVRb02_2817	n.a.	spectinomycin	1. Phosphorylation and annealing of oligos CR291/CR090 2. Phosphorylation and annelaing of oligos CR091/CR292 3. Restriction ligation (BpiI, T4-ligase)	this sudy	n.a.	Level 0 Pecf
0-01-Pecf03	0-01 with ecf promoter	0-01	Pecf03_up1198	pVRb03up1198	[8]	spectinomycin	1. Pecf amplification from donor with GF86/GF87 2. restriction ligation (BpiI, T4-ligase)	this sudy	n.a.
0-01-Pecf11	0-01 with ecf promoter	0-01	Pecf11_3726	pVRb11_3726	n.a.	spectinomycin	1. Phosphorylation and annealing of oligos CR297/CR094 2. Phosphorylation and annelaing of oligos CR095/CR298 3. Restriction ligation (BpiI, T4-ligase)	this sudy	n.a.
0-01-Pecf12	0-01 with ecf promoter	0-01	Pecf12_up807	pVRb12_up807	[8]	spectinomycin	1. Pecf amplification from donor with GF86/GF87 2. restriction ligation (BpiI, T4-ligase)	this study	n.a.
0-01-Pecf15	0-01 with ecf promoter	0-01	Pecf15_up436	pVRb15_up436	[8]	spectinomycin	see reference	[7]	pSV0-1_020
0-01-Pecf16	0-01 with ecf promoter	0-01	Pecf16_3622	pVRb16_3622	[8]	spectinomycin	see reference	[18]	pSV0-1_011
0-01-Pecf17	0-01 with ecf promoter	0-01	Pecf17_up1691	pVRb17_up1691	[8]	spectinomycin	1. Pecf amplification from donor with GF86/GF87 2. restriction ligation (BpiI, T4-ligase)	this sudy	n.a.
0-01-Pecf18	0-01 with ecf promoter	0-01	Pecf18_up1700	pVRb18_up1700	[8]	spectinomycin	see reference	[7]	pSV0-1_017
0-01-Pecf19	0-01 with ecf promoter	0-01	Pecf19_up1315	pVRb19_up1315	[8]	spectinomycin	see reference	[7]	pSV0-1_014
0-01-Pecf20	0-01 with ecf promoter	0-01	Pecf20_0992	pVRb20_0992	[8]	spectinomycin	see reference	[7]	pSV0-1_012
0-01-Pecf22	0-01 with ecf promoter	0-01	Pecf22_up1147	pVRb22_up1147	[8]	spectinomycin	see reference	[18]
0-01-Pecf25	0-01 with ecf promoter	0-01	Pecf25_up4311	pVRb25_up4311	[8]	spectinomycin	see reference	[7]	pSV0-1_023
0-01-Pecf26	0-01 with ecf promoter	0-01	Pecf26_up601	pVRb26_up601	[8]	spectinomycin	see reference	[7]	pSV0-1_013
0-01-Pecf31	0-01 with ecf promoter	0-01	Pecf31_34	pVRb31_34	[8]	spectinomycin	1. Pecf amplification from donor with GF86/GF87 2. restriction ligation (BpiI, T4-ligase)	this sudy	n.a.
0-01-Pecf32	0-01 with ecf promoter	0-01	Pecf32_1122	pVRb32_1122	[8]	spectinomycin	see reference	[7]	pSV0-1_016
0-01-Pecf33	0-01 with ecf promoter	0-01	Pecf33_375	pVRb33_375	[8]	spectinomycin	1. Pecf amplification from donor with GF86/GF87 2. restriction ligation (BpiI, T4-ligase)	this sudy	n.a.
0-01-Pecf38	0-01 with ecf promoter	0-01	Pecf38_up1322	pVRb38_up1322	[8]	spectinomycin	see reference	[7]	pSV0-1_025
0-01-Pecf39	0-01 with ecf promoter	0-01	Pecf39_up1413	pVRb39_up1413	[8]	spectinomycin	1. Pecf amplification from donor with GF86/GF87 2. restriction ligation (BpiI, T4-ligase)	this sudy	n.a.
0-01-Pecf41	0-01 with ecf promoter	0-01	Pecf41_up1141	pVRb41_up1141	[8]	spectinomycin	1. Pecf amplification from donor with GF86/GF87 2. restriction ligation (BpiI, T4-ligase)	this sudy	n.a.
0-01-Pecf42	0-01 with ecf promoter	0-01	Pecf42_up4062	pVRb42_up4062	[8]	spectinomycin	1. Pecf amplification from donor with GF86/GF87 2. restriction ligation (BpiI, T4-ligase)	this sudy	n.a.
0-15-ecf02	0-15 with ecf gene	0-15	ecf02_2817	pVRa02_2817	[8]	spectinomycin	1. ecf amplification from donor with DM082/DM083 2. restriction ligation (BpiI, T4-ligase)	this sudy	n.a.	Level 0 ecf
0-15-ecf03	0-15 with ecf gene	0-15	ecf03_1198	pVRa03_1198	[8]	spectinomycin	1. ecf amplification from donor with DM080/DM081 2. restriction ligation (BpiI, T4-ligase)	this sudy	n.a.
0-15-ecf11	0-15 with ecf gene	0-15	ecf11_0987	pVRa11_987	[8]	spectinomycin	see reference	[7]	pSV0-1_009
0-15-ecf14	0-15 with ecf gene	0-15	ecf14_1324	pVRa14_1324	[8]	spectinomycin	1. ecf amplification from donor with GF90/GF91 2. restriction ligation (BpiI, T4-ligase)	this sudy	n.a.
0-15-ecf15	0-15 with ecf gene	0-15	ecf15_0436	pVRa15_436	[8]	spectinomycin	see reference	[7]	pSV0-15-016
0-15-ecf16	0-15 with ecf gene	0-15	ecf16_3622	pVRa16_3622	[8]	spectinomycin	see reference	[18]	pSV0-15_007
0-15-ecf17	0-15 with ecf gene	0-15	ecf17_1691	pVRa17_1691	[8]	spectinomycin	1. ecf amplification from donor with GFxx/GFxx 2. restriction ligation (BpiI, T4-ligase)	this sudy	n.a.
0-15-ecf20*	0-15 with ecf gene	0-15	6xhis ecf20_0992	pVRa20_992	[8]	spectinomycin	1. ecf amplification from donor with DM086/DM316 2. restriction ligation (BpiI, T4-ligase)	this sudy	n.a.
0-15-ecf20	0-15 with ecf gene	0-15	ecf20_0992	pVRa20_992	[8]	spectinomycin	see reference	[7]	pSV0-15-008
0-15-ecf22	0-15 with ecf gene	0-15	ecf22_4450	pVRa22_4450	[8]	spectinomycin	see reference	[18]	pSV0-15_017
0-15-ecf26	0-15 with ecf gene	0-15	ecf26_4464	pVRa26_4464	[8]	spectinomycin	see reference	[7]	pSV0-15-009
0-15-ecf27	0-15 with ecf gene	0-15	ecf27_4265	pVRa27_4265	[8]	spectinomycin	see reference	[7]	pSV0-15-018
0-15-ecf28	0-15 with ecf gene	0-15	ecf28_1088	pVRa28_1088	[8]	spectinomycin	see reference	[7]	pSV0-15-010
0-15-ecf31	0-15 with ecf gene	0-15	ecf31_0034	pVRa31_0034	[8]	spectinomycin	1. ecf amplification from donor with GF108/GF109 2. restriction ligation (BpiI, T4-ligase)	this sudy	n.a.
0-15-ecf32	0-15 with ecf gene	0-15	ecf32_1122	pVRa32_1122	[8]	spectinomycin	see reference	[7]	pSV0-15-012
0-15-ecf33	0-15 with ecf gene	0-15	ecf33_0423	pVRa33_0423	[8]	spectinomycin	1. ecf amplification from donor with DM084/DM085 2. restriction ligation (BpiI, T4-ligase)	this sudy	n.a.
0-15-ecf34	0-15 with ecf gene	0-15	ecf34_1384	pVRa34_1384	[8]	spectinomycin	see reference	[7]	pSV0-15-013
0-15-ecf37	0-15 with ecf gene	0-15	ecf37_2513	pVRa37_2513	[8]	spectinomycin	1. ecf amplification from donor with GF114/GF115 2. restriction ligation (BpiI, T4-ligase)	this sudy	n.a.
0-15-ecf38	0-15 with ecf gene	0-15	ecf38_1322	pVRa38_1322	[8]	spectinomycin	see reference	[7]	pSV0-15-021
0-15-ecf42	0-15 with ecf gene	0-15	ecf42_4454	pVRa42_4454	[8]	spectinomycin	1. ecf amplification from donor with DM086/DM087 2. restriction ligation (BpiI, T4-ligase)	this sudy	n.a.
0-15-rpoE1	0-15 with ecf gene	0-15	rpoE1 coding sequence	n.a.	n.a.	spectinomycin	1. amplification of rpoE1 from genomic DNA of Rm1021 in two parts with primers DM233/DM336 and DM235/234, removal of an internal BamHI recognition site by introducing a silent mutation 2. restriction ligation (BpiI, T4-ligase)	this study	n.a.
0-15-rpoE3	0-15 with ecf gene	0-15	rpoE3 coding sequence	n.a.	n.a.	spectinomycin	1. amplification of rpoE3 from genomic DNA of Rm1021 in two parts with primers DM238/DM341 and DM240/DM239, removal of an internal BpiI recognition site by introducing a silent mutation 2. restriction ligation (BpiI, T4-ligase)	this study	n.a.
0-15-rpoE4	0-15 with ecf gene	0-15	rpoE4 coding sequence	n.a.	n.a.	spectinomycin	1. amplification of rpoE4 from genomic DNA of Rm1021 in two parts with primers DM243/DM346 and DM245/DM244, removal of an internal KpnI recognition site by introducing a silent mutation 2. restriction ligation (BpiI, T4-ligase)	this study	n.a.
0-15-rpoE6	0-15 with ecf gene	0-15	rpoE6 coding sequence	n.a.	n.a.	spectinomycin	1. amplification of rpoE6from genomic DNA of Rm1021 in two parts with primers DM248/DM251 and DM250/DM249, removal of an internal BpiI recognition site by introducing a silent mutation 2. restriction ligation (BpiI, T4-ligase)	this study	n.a.
0-15-luxCDABE	0-15 with lux operon	0-15	luxCDABE	see reference	see reference	spectinomycin	see reference	[7]	pSV0-15-024	Level 0 rporter genes
0-15-mcherry	0-15 with mcherry	0-15	mcherry	pSRKGm-indicator	[67]	spectinomycin	1. amplification of mcherry and removal of internal Type IIS restriction recognition sites using primers DM011/DM012 and DM013/DM014. 2. restriction ligation (BpiI, T4 Ligase)	this study	n.a.
0-15-mvenus	0-15 with mvenus	0-15	mvenus	pSRKGm-indicator	[67]	spectinomycin	1. mvenus was amplified with primers DM009/DM010 2. restriction ligation (BpiI, T4-ligase)	this study	n.a.
0-15-egfp	0-15 with egfp	0-15	egfp	pABCa-egfp	[32]	spectinomycin	1. egfp was amplified with primers DM009/DM010 2. restriction ligation (BpiI, T4-ligase)	this study	n.a.
0-01-Plac	0-01 with IPTG inducible promoter	0-01	lacI cassette, Plac promoter	pSRKGm	[34]	spectinomycin	1. amplification of lacI cassette and Plac from pSRKGm and removal of internal Type IIS restriction recognition sites using primers DM001/DM002, DM003/DM004, DM005/DM008b. 2. restriction ligation (BpiI, T4-ligase)	this study	n.a.	Level 0 inducible promoters
0-01-Plac/T5	0-01 with IPTG inducible promoter	0-01	lacI cassette, Plac/T5 promoter	pSRKGm	[60]	spectinomycin	1. amplification of lacI cassette and Plac/T5 promoter from pWBT and removal of internal Type IIS restriction recognition sites using primers DM001/DM002, DM003/DM004, DM005/DM006, DM007/DM008. 2. restriction ligation (BpiI, T4-ligase)	this study	n.a.
0-01-PBAD	0-01 with Arabinose inducible promoter	0-01	PBAD + araC cassette	see reference	see reference	spectinomycin	see reference	[7]	pSV0-1_002
0-01-PrpmJ	0-01 with constitutive promoter	0-01	PrpmJ (Rm1021)	n.a.	n.a.	spectinomycin	1. Phosphorylation and annealing of oligos DM338/DM339 2. Phosphorylation and annelaing of oligos DM340/DM341 3. restriction ligation with 0-01 (BpiI, T4-ligase)	this study	n.a.
pMC0_2_02	0-01 compatible vectors carrying synthetic promoters obtained from the Anderson promoter library (http://parts.igem.org/Promoters/Catalog/Anderson)	see reference	PJ23100	see reference	see reference	chloramphenicol	see reference	[68]	pMC0_2_02
pMC0_2_03		see reference	PJ23101	see reference	see reference	chloramphenicol	see reference	[68]	pMC0_2_03
pMC0_2_04		see reference	PJ23102	see reference	see reference	chloramphenicol	see reference	[68]	pMC0_2_04
pMC0_2_05		see reference	PJ23103	see reference	see reference	chloramphenicol	see reference	[68]	pMC0_2_05
pMC0_2_06		see reference	PJ23104	see reference	see reference	chloramphenicol	see reference	[68]	pMC0_2_06
pMC0_2_07		see reference	PJ23105	see reference	see reference	chloramphenicol	see reference	[68]	pMC0_2_07
pMC0_2_08		see reference	PJ23106	see reference	see reference	chloramphenicol	see reference	[68]	pMC0_2_08
pMC0_2_09		see reference	PJ23107	see reference	see reference	chloramphenicol	see reference	[68]	pMC0_2_09
pMC0_2_10		see reference	PJ23108	see reference	see reference	chloramphenicol	see reference	[68]	pMC0_2_10
pMC0_2_11		see reference	PJ23109	see reference	see reference	chloramphenicol	see reference	[68]	pMC0_2_11
pMC0_2_12		see reference	PJ23110	see reference	see reference	chloramphenicol	see reference	[68]	pMC0_2_12
pMC0_2_13		see reference	PJ23111	see reference	see reference	chloramphenicol	see reference	[68]	pMC0_2_13
pMC0_2_21		see reference	no promoter ctrl	see reference	see reference	chloramphenicol	see reference	[68]	pMC0_2_21
0-14-Pmin2+RBS	0-14 with constitutive promoter	0-14	Pmin2 + RBS	pLAR-Gm	[32]	spectinomycin	1. amplification of Pmin2 + RBS from pLAR-Gm 2. restriction ligation with 0-09 (BpiI, T4-ligase)	this study	n.a.	Level 0 promoter + RBS
0-09-RBS1	0-09 with RBS	0-09	RBSsinI (Rm1021 gene)	n.a.	n.a.	spectinomycin	1. phosphorylation of oligos DM015/DM016, annealing 2. restriction ligation with 0-09 (BpiI, T4-ligase)	this sudy	n.a.	Level 0 RBS
0-09-RBS2	0-09 with RBS	0-09	synthetic RBS	n.a.	[66]	spectinomycin	1. phosphorylation of oligos DM017/DM018, annealing 2. restriction ligation with 0-09 (BpiI, T4-ligase)	this sudy	n.a.
0-09-RBS3	0-09 with RBS	0-09	synthetic RBS	n.a.	n.a.	spectinomycin	1. phosphorylation of oligos DM019/DM020, annealing 2. restriction ligation with 0-09 (BpiI, T4-ligase)	this sudy	n.a.
0-09-RBS4	0-09 with RBS	0-09	RBSsinR (Rm1021 gene)	n.a.	n.a.	spectinomycin	1. phosphorylation of oligos DM044/DM045, annealing 2. restriction ligation with 0-09 (BpiI, T4-ligase)	this sudy	n.a.
0-09-RBS5	0-09 with RBS	0-09	RBSgroES (R. sphaeroides gene)	n.a.	n.a.	spectinomycin	1. phosphorylation of oligos CR1327/CR1328, annealing 2. restriction ligation with 0-09 (BpiI, T4-ligase)	this sudy	n.a.
0-09-RBS6	0-09 with RBS	0-09	RBStuf1 (R. sphaeroides gene)	n.a.	n.a.	spectinomycin	1. phosphorylation of oligos CR1329/CR1330, annealing 2. restriction ligation with 0-09 (BpiI, T4-ligase)	this sudy	n.a.
0-09-RBSst8	0-09 with RBS	0-09	RBS	see reference	see reference	spectinomycin	see reference	[7]	pSV0-9_001
0-11-rrnB T1	0-11 with terminator	0-11	rrnB T1	pLsynTer-3	[32]	spectinomycin	1. amplification of terminator with DM023/DM024 2. restriction/ligation with 0-11 (BpiI, T4-ligase)	this sudy	n.a.	Level 0 terminators
0-11-rrnB T2	0-11 with terminator	0-11	rrnB T2	n.a.	n.a.	spectinomycin	1. phosphorylation of oligos DM026/DM027, annealing 2. restriction ligation with 0-09 (BpiI, T4-ligase)	this sudy	n.a.
0-11-L3S2P21	0-11 with terminator	0-11	L3S2P21 terminator	see reference	see reference	spectinomycin	see reference	[7]	pSV0-11_001
0-11-L3S2P11	0-11 with terminator	0-11	L3S2P11 terminator	see reference	see reference	spectinomycin	see reference	[7]	pSV0-11_002
0-11-L3S3P23	0-11 with terminator	0-11	L3S3P23 terminator	see reference	see reference	spectinomycin	see reference	[7]	pSV0-11_010
0-11-L3S3P22	0-11 with terminator	0-11	L3S3P22 terminator	see reference	see reference	spectinomycin	see reference	[7]	pSV0-11_004
0-11-L3S2P55	0-11 with terminator	0-11	L3S2P55 terminator	see reference	see reference	spectinomycin	see reference	[7]	pSV0-11_005
0-11-L3S3P21	0-11 with terminator	0-11	L3S3P21 terminator	see reference	see reference	spectinomycin	see reference	[7]	pSV0-11_003
0-11 20 bp	0-11 with 20 bp random sequence	0-11	20 bp random	n.a.	n.a.	spectinomycin	1. phosphorylation of oligos oDM116/oDM117 2. restriction ligation with 0-11 (BpiI, T4-ligase)	this sudy	n.a.	Level 0 dummy
0-01 20 bp	0-01 with 20 bp random sequence	0-01	20 bp random	n.a.	n.a.	spectinomycin	1. phosphorylation of oligos oDM114/oDM115 2. restriction ligation with 0-11 (BpiI, T4-ligase)	this sudy	n.a.

## Sheet: level 1 
Level 1 plasmids
name/working-ID	Description	MoClo level 1 destination vector (plasmid backbone)	Level 0 plasmids used in assembly				assembeled parts				reference	plasmid name, original study
1-1a	standard level 1 entry vector	n.a.	n.a.				n.a.				[25]	pICH47732	Level 1 entry vectors
1-2a	standard level 1 entry vector	n.a.	n.a.				n.a.				[25]	pICH47742
1-2b	standard level 1 entry vector	n.a.	n.a.				n.a.				[25]	pICH47811
1-3b	standard level 1 entry vector	n.a.	n.a.				n.a.				[25]	pICH47822
1-5a	standard level 1 entry vector	n.a.	n.a.				n.a.				[25]	pICH47772
1-1a [m]	modified pICH47732 entry vector	n.a.	n.a.				n.a.				this study	n.a.
1-3b [m]	modified pICH47822 entry vector	n.a.	n.a.				n.a.				this study	n.a.
1-5a [m]	modified pICH47772 entry vector	n.a.	n.a.				n.a.				this study	n.a.
pABCa-1-1a	MoClo compatible pABC vector, MCS derived from pICH47732	n.a.	n.a.				n.a.				this study	n.a.
pABCb-mod-1-1a	MoClo compatible pABC vector, MCS derived from pICH47732	n.a.	n.a.				n.a.				this study	n.a.
pABCc-1-1a	MoClo compatible pABC vector, MCS derived from pICH47732	n.a.	n.a.				n.a.				this study	n.a.
MEL3	standard MoClo vector pICH50892, end-linker for Level M assemblies	n.a.	n.a.				n.a.				[25]	n.a.
MEL4	standard MoClo vector pICH50900, end-linker for Level M assemblies	n.a.	n.a.				n.a.				[25]	n.a.	used end-linkers
MEL5	standard MoClo vector pICH50914, end-linker for Level M assemblies	n.a.	n.a.				n.a.				[25]	n.a.
1-1a [m] Plac/T5 ecf02	inducible ecf gene, for use in S. meliloti	pICH47732 [m]	0-01-Plac/T5	0-09-RBS1	0-15-ecf02	0-11-rrnB T1	lacI cassette, Plac/T5	RBSsinI	ecf02_2817	rrnB T1	this study	n.a.	Level 1 inducible ecf genes (use in S. meliloti)
1-1a [m] Plac/T5 ecf03	inducible ecf gene, for use in S. meliloti	pICH47732 [m]	0-01-Plac/T5	0-09-RBS1	0-15-ecf03	0-11-rrnB T1	lacI cassette, Plac/T5	RBSsinI	ecf03_1198	rrnB T1	this study	n.a.
1-1a [m] Plac/T5 ecf011	inducible ecf gene, for use in S. meliloti	pICH47732 [m]	0-01-Plac/T5	0-09-RBS1	0-05-ecf11	0-11-rrnB T1	lacI cassette, Plac/T5	RBSsinI	ecf11_0987	rrnB T1	this study	n.a.
1-1a [m] Plac/T5 ecf14	inducible ecf gene, for use in S. meliloti	pICH47732 [m]	0-01-Plac/T5	0-09-RBS1	0-15-ecf14	0-11-rrnB T1	lacI cassette, Plac/T5	RBSsinI	ecf14_1324	rrnB T1	this study	n.a.
1-1a [m] Plac/T5 ecf15	inducible ecf gene, for use in S. meliloti	pICH47732 [m]	0-01-Plac/T5	0-09-RBS1	0-15-ecf15	0-11-rrnB T1	lacI cassette, Plac/T5	RBSsinI	ecf15_0436	rrnB T1	this study	n.a.
1-1a [m] Plac/T5 ecf16	inducible ecf gene, for use in S. meliloti	pICH47732 [m]	0-01-Plac/T5	0-09-RBS1	0-15-ecf16	0-11-rrnB T1	lacI cassette, Plac/T5	RBSsinI	ecf16_3622	rrnB T1	this study	n.a.
1-1a [m] Plac/T5 ecf17	inducible ecf gene, for use in S. meliloti	pICH47732 [m]	0-01-Plac/T5	0-09-RBS1	0-15-ecf17	0-11-rrnB T1	lacI cassette, Plac/T5	RBSsinI	ecf17_1691	rrnB T1	this study	n.a.
1-1a [m] Plac/T5 *ecf20	inducible ecf gene, for use in S. meliloti	pICH47732 [m]	0-01-Plac/T5	0-09-RBS1	0-15-*ecf20	0-11-rrnB T1	lacI cassette, Plac/T5	RBSsinI	6xhis ecf20_0992	rrnB T1	this study	n.a.
1-1a [m] Plac/T5 ecf20	inducible ecf gene, for use in S. meliloti	pICH47732 [m]	0-01-Plac/T5	0-09-RBS1	0-15-ecf20	0-11-rrnB T1	lacI cassette, Plac/T5	RBSsinI	ecf20_0992	rrnB T1	this study	n.a.
1-1a [m] Plac/T5 ecf22	inducible ecf gene, for use in S. meliloti	pICH47732 [m]	0-01-Plac/T5	0-09-RBS1	0-15-ecf22	0-11-rrnB T1	lacI cassette, Plac/T5	RBSsinI	ecf22_4450	rrnB T1	this study	n.a.
1-1a [m] Plac/T5 ecf26	inducible ecf gene, for use in S. meliloti	pICH47732 [m]	0-01-Plac/T5	0-09-RBS1	0-15-ecf26	0-11-rrnB T1	lacI cassette, Plac/T5	RBSsinI	ecf26_4464	rrnB T1	this study	n.a.
1-1a [m] Plac/T5 ecf27	inducible ecf gene, for use in S. meliloti	pICH47732 [m]	0-01-Plac/T5	0-09-RBS1	0-15-ecf27	0-11-rrnB T1	lacI cassette, Plac/T5	RBSsinI	ecf27_4265	rrnB T1	this study	n.a.
1-1a [m] Plac/T5 ecf28	inducible ecf gene, for use in S. meliloti	pICH47732 [m]	0-01-Plac/T5	0-09-RBS1	0-15-ecf28	0-11-rrnB T1	lacI cassette, Plac/T5	RBSsinI	ecf28_1088	rrnB T1	this study	n.a.
1-1a [m] Plac/T5 ecf31	inducible ecf gene, for use in S. meliloti	pICH47732 [m]	0-01-Plac/T5	0-09-RBS1	0-15-ecf31	0-11-rrnB T1	lacI cassette, Plac/T5	RBSsinI	ecf31_0034	rrnB T1	this study	n.a.
1-1a [m] Plac/T5 ecf32	inducible ecf gene, for use in S. meliloti	pICH47732 [m]	0-01-Plac/T5	0-09-RBS1	0-15-ecf32	0-11-rrnB T1	lacI cassette, Plac/T5	RBSsinI	ecf32_1122	rrnB T1	this study	n.a.
1-1a [m] Plac/T5 ecf33	inducible ecf gene, for use in S. meliloti	pICH47732 [m]	0-01-Plac/T5	0-09-RBS1	0-15-ecf33	0-11-rrnB T1	lacI cassette, Plac/T5	RBSsinI	ecf33_0423	rrnB T1	this study	n.a.
1-1a [m] Plac/T5 ecf34	inducible ecf gene, for use in S. meliloti	pICH47732 [m]	0-01-Plac/T5	0-09-RBS1	0-15-ecf34	0-11-rrnB T1	lacI cassette, Plac/T5	RBSsinI	ecf34_1384	rrnB T1	this study	n.a.
1-1a [m] Plac/T5 ecf37	inducible ecf gene, for use in S. meliloti	pICH47732 [m]	0-01-Plac/T5	0-09-RBS1	0-15-ecf37	0-11-rrnB T1	lacI cassette, Plac/T5	RBSsinI	ecf37_2513	rrnB T1	this study	n.a.
1-1a [m] Plac/T5 ecf38	inducible ecf gene, for use in S. meliloti	pICH47732 [m]	0-01-Plac/T5	0-09-RBS1	0-15-ecf38	0-11-rrnB T1	lacI cassette, Plac/T5	RBSsinI	ecf38_1322	rrnB T1	this study	n.a.
1-1a [m] Plac/T5 ecf41	inducible ecf gene, for use in S. meliloti	pICH47732 [m]	0-01-Plac/T5	0-09-RBS1	0-15-ecf41	0-11-rrnB T1	lacI cassette, Plac/T5	RBSsinI	ecf41_0491	rrnB T1	this study	n.a.
1-1a [m] Plac/T5 ecf42	inducible ecf gene, for use in S. meliloti	pICH47732 [m]	0-01-Plac/T5	0-09-RBS1	0-15-ecf42	0-11-rrnB T1	lacI cassette, Plac/T5	RBSsinI	ecf42_4454	rrnB T1	this study	n.a.
1-1a [m] Plac/T5 rpoE1	inducible ecf gene, for use in S. meliloti	pICH47732 [m]	0-01-Plac/T5	0-09-RBS1	0-15-rpoE1	0-11-rrnB T1	lacI cassette, Plac/T5	RBSsinI	rpoE1	rrnB T1	this study	n.a.
1-1a [m] Plac/T5 rpoE3	inducible ecf gene, for use in S. meliloti	pICH47732 [m]	0-01-Plac/T5	0-09-RBS1	0-15-rpoE3	0-11-rrnB T1	lacI cassette, Plac/T5	RBSsinI	rpoE3	rrnB T1	this study	n.a.
1-1a [m] Plac/T5 rpoE4	inducible ecf gene, for use in S. meliloti	pICH47732 [m]	0-01-Plac/T5	0-09-RBS1	0-15-rpoE4	0-11-rrnB T1	lacI cassette, Plac/T5	RBSsinI	rpoE4	rrnB T1	this study	n.a.
1-1a [m] Plac/T5 rpoE6	inducible ecf gene, for use in S. meliloti	pICH47732 [m]	0-01-Plac/T5	0-09-RBS1	0-15-rpoE6	0-11-rrnB T1	lacI cassette, Plac/T5	RBSsinI	rpoE6	rrnB T1	this study	n.a.
1-1a PBAD ecf03	inducible ecf gene, for use in E. coli	pICH47732	0-01-PBAD	0-09-RBSst8	0-15-ecf03	0-11-L3S2P11-SV02	araC cassette, PBAD	RBSst8	ecf03_1198	L3S2P11	this study	n.a.	Level 1 inducible ecf genes (use in E. coli)
1-1a PBAD ecf11	inducible ecf gene, for use in E. coli	pICH47732	0-01-PBAD	0-09-RBSst8	0-15-ecf11	0-11-L3S2P11-SV02	araC cassette, PBAD	RBSst8	ecf11_0987	L3S2P11	[7]	pSV1-1L_0011
1-1a PBAD ecf15	inducible ecf gene, for use in E. coli	pICH47732	0-01-PBAD	0-09-RBSst8	0-15-ecf15	0-11-L3S2P11-SV02	araC cassette, PBAD	RBSst8	ecf15_0436	L3S2P11	[7]	pSV1-1L_0022
1-1a PBAD ecf17	inducible ecf gene, for use in E. coli	pICH47732	0-01-PBAD	0-09-RBSst8	0-15-ecf17	0-11-L3S2P11-SV02	araC cassette, PBAD	RBSst8	ecf17_1691	L3S2P11	this study	n.a.
1-1a PBAD *ecf20	inducible ecf gene, for use in E. coli	pICH47732	0-01-PBAD	0-09-RBSst8	0-15-*ecf20	0-11-L3S2P11-SV02	araC cassette, PBAD	RBSst8	6xhis ecf20_0992	L3S2P11	this study	n.a.
1-1a PBAD ecf26	inducible ecf gene, for use in E. coli	pICH47732	0-01-PBAD	0-09-RBSst8	0-15-ecf26	0-11-L3S2P11-SV02	araC cassette, PBAD	RBSst8	ecf26_4464	L3S2P11	[7]	pSV1-1L_0015
1-1a PBAD ecf31	inducible ecf gene, for use in E. coli	pICH47732	0-01-PBAD	0-09-RBSst8	0-15-ecf31	0-11-L3S2P11-SV02	araC cassette, PBAD	RBSst8	ecf31_0034	L3S2P11	this study	n.a.
1-1a PBAD ecf33	inducible ecf gene, for use in E. coli	pICH47732	0-01-PBAD	0-09-RBSst8	0-15-ecf33	0-11-L3S2P11-SV02	araC cassette, PBAD	RBSst8	ecf33_0423	L3S2P11	this study	n.a.
1-1a PBAD ecf34	inducible ecf gene, for use in E. coli	pICH47732	0-01-PBAD	0-09-RBSst8	0-15-ecf34	0-11-L3S2P11-SV02	araC cassette, PBAD	RBSst8	ecf34_1384	L3S2P11	[7]	pSV1-1L_0019
1-1a PBAD ecf38	inducible ecf gene, for use in E. coli	pICH47732	0-01-PBAD	0-09-RBSst8	0-15-ecf38	0-11-L3S2P11-SV02	araC cassette, PBAD	RBSst8	ecf38_1322	L3S2P11	[7]	pSV1-1L_0027
1-1a PBAD ecf42	inducible ecf gene, for use in E. coli	pICH47732	0-01-PBAD	0-09-RBSst8	0-15-ecf42	0-11-L3S2P11-SV02	araC cassette, PBAD	RBSst8	ecf42_4454	L3S2P11	this study	n.a.
1-1a PBAD rpoE4	inducible ecf gene, for use in E. coli	pICH47732	0-01-PBAD	0-09-RBSst8	0-15-rpoE4	0-11-L3S2P11-SV02	araC cassette, PBAD	RBSst8	rpoE4	L3S2P11	this study	n.a.
1-1a [m] Pecf02 lux Sm	Pecf-reporter fusion, for use in S. meliloti	pICH47732 [m]	0-01-Pecf02	0-09-RBS1	0-15-luxCDABE	0-11-rrnB T2	Pecf02_2817	RBSsinI	luxCDABE	rrnB T2	this study	n.a.	Level 1 Pecf promoter fusions (for use in S. meliloti)
1-1a [m] Pecf03 lux Sm	Pecf-reporter fusion, for use in S. meliloti	pICH47732 [m]	0-01-Pecf03	0-09-RBS1	0-15-luxCDABE	0-11-rrnB T2	Pecf03_up1198	RBSsinI	luxCDABE	rrnB T2	this study	n.a.
1-1a [m] Pecf11 lux Sm	Pecf-reporter fusion, for use in S. meliloti	pICH47732 [m]	0-01-Pecf11	0-09-RBS1	0-15-luxCDABE	0-11-rrnB T2	Pecf11_3726	RBSsinI	luxCDABE	rrnB T2	this study	n.a.
1-1a [m] Pecf12 lux Sm	Pecf-reporter fusion, for use in S. meliloti	pICH47732 [m]	0-01-Pecf12	0-09-RBS1	0-15-luxCDABE	0-11-rrnB T2	Pecf12_up807	RBSsinI	luxCDABE	rrnB T2	this study	n.a.
1-1a [m] Pecf15 lux Sm	Pecf-reporter fusion, for use in S. meliloti	pICH47732 [m]	0-01-Pecf15	0-09-RBS1	0-15-luxCDABE	0-11-rrnB T2	Pecf15_up436	RBSsinI	luxCDABE	rrnB T2	this study	n.a.
1-1a [m] Pecf16 lux Sm	Pecf-reporter fusion, for use in S. meliloti	pICH47732 [m]	0-01-Pecf16	0-09-RBS1	0-15-luxCDABE	0-11-rrnB T2	Pecf16_3622	RBSsinI	luxCDABE	rrnB T2	this study	n.a.
1-1a [m] Pecf17 lux Sm	Pecf-reporter fusion, for use in S. meliloti	pICH47732 [m]	0-01-Pecf17	0-09-RBS1	0-15-luxCDABE	0-11-rrnB T2	Pecf17_up1691	RBSsinI	luxCDABE	rrnB T2	this study	n.a.
1-1a [m] Pecf18 lux Sm	Pecf-reporter fusion, for use in S. meliloti	pICH47732 [m]	0-01-Pecf18	0-09-RBS1	0-15-luxCDABE	0-11-rrnB T2	Pecf18_up1700	RBSsinI	luxCDABE	rrnB T2	this study	n.a.
1-1a [m] Pecf19 lux Sm	Pecf-reporter fusion, for use in S. meliloti	pICH47732 [m]	0-01-Pecf19	0-09-RBS1	0-15-luxCDABE	0-11-rrnB T2	Pecf19_up1315	RBSsinI	luxCDABE	rrnB T2	this study	n.a.
1-1a [m] Pecf20 lux Sm	Pecf-reporter fusion, for use in S. meliloti	pICH47732 [m]	0-01-Pecf20	0-09-RBS1	0-15-luxCDABE	0-11-rrnB T2	Pecf20_0992	RBSsinI	luxCDABE	rrnB T2	this study	n.a.
1-1a [m] Pecf22 lux Sm	Pecf-reporter fusion, for use in S. meliloti	pICH47732 [m]	0-01-Pecf22	0-09-RBS1	0-15-luxCDABE	0-11-rrnB T2	Pecf22_up1147	RBSsinI	luxCDABE	rrnB T2	this study	n.a.
1-1a [m] Pecf25 lux Sm	Pecf-reporter fusion, for use in S. meliloti	pICH47732 [m]	0-01-Pecf25	0-09-RBS1	0-15-luxCDABE	0-11-rrnB T2	Pecf25_up4311	RBSsinI	luxCDABE	rrnB T2	this study	n.a.
1-1a [m] Pecf26 lux Sm	Pecf-reporter fusion, for use in S. meliloti	pICH47732 [m]	0-01-Pecf26	0-09-RBS1	0-15-luxCDABE	0-11-rrnB T2	Pecf26_up601	RBSsinI	luxCDABE	rrnB T2	this study	n.a.
1-1a [m] Pecf31 lux Sm	Pecf-reporter fusion, for use in S. meliloti	pICH47732 [m]	0-01-Pecf31	0-09-RBS1	0-15-luxCDABE	0-11-rrnB T2	Pecf31_34	RBSsinI	luxCDABE	rrnB T2	this study	n.a.
1-1a [m] Pecf32 lux Sm	Pecf-reporter fusion, for use in S. meliloti	pICH47732 [m]	0-01-Pecf32	0-09-RBS1	0-15-luxCDABE	0-11-rrnB T2	Pecf32_1122	RBSsinI	luxCDABE	rrnB T2	this study	n.a.
1-1a [m] Pecf33 lux Sm	Pecf-reporter fusion, for use in S. meliloti	pICH47732 [m]	0-01-Pecf33	0-09-RBS1	0-15-luxCDABE	0-11-rrnB T2	Pecf33_375	RBSsinI	luxCDABE	rrnB T2	this study	n.a.
1-1a [m] Pecf38 lux Sm	Pecf-reporter fusion, for use in S. meliloti	pICH47732 [m]	0-01-Pecf38	0-09-RBS1	0-15-luxCDABE	0-11-rrnB T2	Pecf38_up1322	RBSsinI	luxCDABE	rrnB T2	this study	n.a.
1-1a [m] Pecf39 lux Sm	Pecf-reporter fusion, for use in S. meliloti	pICH47732 [m]	0-01-Pecf39	0-09-RBS1	0-15-luxCDABE	0-11-rrnB T2	Pecf39_up1413	RBSsinI	luxCDABE	rrnB T2	this study	n.a.
1-1a [m] Pecf41 lux Sm	Pecf-reporter fusion, for use in S. meliloti	pICH47732 [m]	0-01-Pecf41	0-09-RBS1	0-15-luxCDABE	0-11-rrnB T2	Pecf41_up1141	RBSsinI	luxCDABE	rrnB T2	this study	n.a.
1-1a [m] Pecf42 lux Sm	Pecf-reporter fusion, for use in S. meliloti	pICH47732 [m]	0-01-Pecf42	0-09-RBS1	0-15-luxCDABE	0-11-rrnB T2	Pecf42_up4062	RBSsinI	luxCDABE	rrnB T2	this study	n.a.
1-3b [m] Pecf26 Sm	Pecf-reporter fusion, for use in S. meliloti	pICH47822 [m]	0-01-Pecf26	0-09-RBS1	0-15-luxCDABE	0-11-rrnB T2	Pecf26_up601	RBSsinI	luxCDABE	rrnB T2	this study	n.a.
1-3b [m] Pecf20 Sm	Pecf-reporter fusion, for use in S. meliloti	pICH47822 [m]	0-01-Pecf20	0-09-RBS1	0-15-luxCDABE	0-11-rrnB T2	Pecf20_0992	RBSsinI	luxCDABE	rrnB T2	this study	n.a.
1-3b Pecf03 lux Ec	Pecf-reporter fusion, for use in E. coli	pICH47822	0-01-Pecf03	0-09-RBSst8	0-15-luxCDABE	0-11-L3S2P21-SV01	Pecf03_up1198	RBSst8	luxCDABE	L3S2P21	this study	n.a.	Level 1 Pecf promoter fusions (use in E. coli)
1-3b Pecf11 lux Ec	Pecf-reporter fusion, for use in E. coli	pICH47822	0-01-Pecf11	0-09-RBSst8	0-15-luxCDABE	0-11-L3S2P21-SV01	Pecf11_3726	RBSst8	luxCDABE	L3S2P21	[7]	?
1-3b Pecf15 lux Ec	Pecf-reporter fusion, for use in E. coli	pICH47822	0-01-Pecf15	0-09-RBSst8	0-15-luxCDABE	0-11-L3S2P21-SV01	Pecf15_up436	RBSst8	luxCDABE	L3S2P21	[7]	pSV1-3R_0013
1-3b Pecf17 lux Ec	Pecf-reporter fusion, for use in E. coli	pICH47822	0-01-Pecf17	0-09-RBSst8	0-15-luxCDABE	0-11-L3S2P21-SV01	Pecf17_up1691	RBSst8	luxCDABE	L3S2P21	this study	n.a.
1-3b Pecf20 lux Ec	Pecf-reporter fusion, for use in E. coli	pICH47822	0-01-Pecf20	0-09-RBSst8	0-15-luxCDABE	0-11-L3S2P21-SV01	Pecf20_0992	RBSst8	luxCDABE	L3S2P21	[7]	pSV1-3R_0016
1-3b Pecf26 lux Ec	Pecf-reporter fusion, for use in E. coli	pICH47822	0-01-Pecf26	0-09-RBSst8	0-15-luxCDABE	0-11-L3S2P21-SV01	Pecf26_up601	RBSst8	luxCDABE	L3S2P21	[7]	pSV1-3R_0018
1-3b Pecf31 lux Ec	Pecf-reporter fusion, for use in E. coli	pICH47822	0-01-Pecf31	0-09-RBSst8	0-15-luxCDABE	0-11-L3S2P21-SV01	Pecf31_34	RBSst8	luxCDABE	L3S2P21	this study	n.a.
1-3b Pecf33 lux Ec	Pecf-reporter fusion, for use in E. coli	pICH47822	0-01-Pecf33	0-09-RBSst8	0-15-luxCDABE	0-11-L3S2P21-SV01	Pecf33_375	RBSst8	luxCDABE	L3S2P21	this study	n.a.
1-3b Pecf18 lux Ec	Pecf-reporter fusion, for use in E. coli	pICH47822	0-01-Pecf18	0-09-RBSst8	0-15-luxCDABE	0-11-L3S2P21-SV01	Pecf18_up1700	RBSst8	luxCDABE	L3S2P21	[7]	pJM1-3R_0004
1-3b Pecf38 lux Ec	Pecf-reporter fusion, for use in E. coli	pICH47822	0-01-Pecf38	0-09-RBSst8	0-15-luxCDABE	0-11-L3S2P21-SV01	Pecf38_up1322	RBSst8	luxCDABE	L3S2P21	[7]	pSV1-3R_0022
1-3b Pecf42 lux Ec	Pecf-reporter fusion, for use in E. coli	pICH47822	0-01-Pecf42	0-09-RBSst8	0-15-luxCDABE	0-11-L3S2P21-SV01	Pecf42_up4062	RBSst8	luxCDABE	L3S2P21	this study	n.a.
1-5a [m] Pecf20 rpoE4 Sm	Pecf-ecf fusion, for use in S. meliloti	pICH47772 [m]	0-01-Pecf20	0-09-RBS1	0-15-rpoE4	0-11-L3S3P23-SV10	Pecf20_0992	RBSsinI	rpoE4	L3S3P23	this study	n.a.	Level 1 Pecf ecf fusions (for use in S. meliloti or E. coli)
1-5a [m] Pecf20 ecf33 Sm	Pecf-ecf fusion, for use in S. meliloti	pICH47772 [m]	0-01-Pecf20	0-09-RBS1	0-15-ecf33	0-11-L3S3P23-SV10	Pecf20_0992	RBSsinI	ecf33_0423	L3S3P23	this study	n.a.
1-5a [m] Pecf26 *ecf20 Sm	Pecf-ecf fusion, for use in S. meliloti	pICH47772 [m]	0-01-Pecf26	0-09-RBS1	0-15-*ecf20	0-11-L3S3P23-SV10	Pecf26_up601	RBSsinI	6xhis ecf20_0992	L3S3P23	this study	n.a.
1-5a [m] Pecf26 ecf33 Sm	Pecf-ecf fusion, for use in S. meliloti	pICH47772 [m]	0-01-Pecf26	0-09-RBS1	0-15-ecf33	0-11-L3S3P23-SV10	Pecf26_up601	RBSsinI	ecf33_0423	L3S3P23	this study	n.a.
1-5a [m] Pecf31 *ecf20 Sm	Pecf-ecf fusion, for use in S. meliloti	pICH47772 [m]	0-01-Pecf31	0-09-RBS1	0-15-*ecf20	0-11-L3S3P23-SV10	Pecf31_34	RBSsinI	6xhis ecf20_0992	L3S3P23	this study	n.a.
1-5a [m] Pecf31 rpoE4 Sm	Pecf-ecf fusion, for use in S. meliloti	pICH47772 [m]	0-01-Pecf31	0-09-RBS1	0-15-rpoE4	0-11-L3S3P23-SV10	Pecf31_34	RBSsinI	rpoE4	L3S3P23	this study	n.a.
1-5a [m] Pecf20 ecf33 Ec	Pecf-ecf fusion, for use in E. coli	pICH47772 [m]	0-01-Pecf20	0-09-RBSst8	0-15-ecf33	0-11-L3S3P23-SV10	Pecf20_0992	RBSst8	luxCDABE	L3S3P23	this study	n.a.
1-5a [m] Pecf31 *ecf20 Ec	Pecf-ecf fusion, for use in E. coli	pICH47772 [m]	0-01-Pecf31	0-09-RBSst8	0-15-*ecf20	0-11-L3S3P23-SV10	Pecf31_34	RBSst8	luxCDABE	L3S3P23	this study	n.a.
pABCa-1-1a Pmin2 egfp	Pmin2-egfp fusions	pABCa-1-1a	0-14-Pmin2+RBS		0-15-egfp	0-11-rrnB T2	Pmin2+RBS		egfp	L3S3P23	this study	n.a.
pABCb-mod-1-1a Pmin2 egfp	Pmin2-egfp fusions	pABCb-mod-1-1a	0-14-Pmin2+RBS		0-15-egfp	0-11-rrnB T2	Pmin2+RBS		egfp	L3S3P23	this study	n.a.
pABCc-1-1a Pmin2 egfp	Pmin2-egfp fusions	pABCc-1-1a	0-14-Pmin2+RBS		0-15-egfp	0-11-rrnB T2	Pmin2+RBS		egfp	L3S3P23	this study	n.a.
pSV1-4L_0004	standard MoClo vector pICH47761 with terminator array	pICH47761	see reference for details				see reference for details				[7]	pSV1-4L_0004	insulators
pSV1-2L_0007	standard MoClo vector pICH47761 with terminator array	pICH47742	see reference for details				see reference for details				[7]	pSV1-2L_0007
1-1a PrpmJ RBS1 mcherry	fluoresence cassette, termination assay	pICH47732	0-01-PrpmJ	0-09-RBS1	0-15-mcherry	0-11 20 bp	PrpmJ	RBSsinI	mcherry	20 bp random	this study	n.a.	Level 1 units for termination assays
1-3a RBS1 mvenus L3S3P22	fluoresence cassette, termination assay	pICH47751	0-01 20 bp	0-09-RBS1	0-15-mvenus	0-11-L3S3P23	20 bp random	RBSsinI	mcherry	L3S3P23	this study	n.a.
1-2a rrnB T1 fw	rrnB T1 fw, termination assay	pICH47742	annelaed oligs oDM112/oDM118			0-11-rrnB T1	20 bp random			rrnB T1 fw	this study	n.a.
1-2a rrnB T2 fw	rrnB T2 fw, termination assay	pICH47742	annelaed oligs oDM112/oDM118			0-11-rrnB T2	20 bp random			rrnB T2 fw	this study	n.a.
1-2a L3S2P21 fw	L3S2P21 fw, termination assay	pICH47742	annelaed oligs oDM112/oDM118			0-11-L3S2P21	20 bp random			L3S2P21 fw	this study	n.a.
1-2a L3S2P11 fw	L3S2P11 fw, termination assay	pICH47742	annelaed oligs oDM112/oDM118			0-11-L3S2P11	20 bp random			L3S2P11 fw	this study	n.a.
1-2a L3S3P23 fw	L3S3P23 fw, termination assay	pICH47742	annelaed oligs oDM112/oDM118			0-11-L3S3P23	20 bp random			L3S3P23 fw	this study	n.a.
1-2a L3S3P22 fw	L3S3P22 fw, termination assay	pICH47742	annelaed oligs oDM112/oDM118			0-11-L3S3P22	20 bp random			L3S3P22 fw	this study	n.a.
1-2a L3S2P55 fw	L3S2P55 fw, termination assay	pICH47742	annelaed oligs oDM112/oDM118			0-11-L3S2P55	20 bp random			L3S2P55 fw	this study	n.a.
1-2a L3S3P21 fw	L3S3P21 fw, termination assay	pICH47742	annelaed oligs oDM112/oDM118			0-11-L3S3P21	20 bp random			L3S3P21 fw	this study	n.a.
1-2b rrnB T1 re	rrnB T1 re, termination assay	pICH47811	annelaed oligs oDM112/oDM118			0-11-rrnB T1	20 bp random			rrnB T1 re	this study	n.a.
1-2b rrnB T2 re	rrnB T2 re, termination assay	pICH47811	annelaed oligs oDM112/oDM118			0-11-rrnB T2	20 bp random			rrnB T2 re	this study	n.a.
1-2b L3S2P21 re	L3S2P21 re, termination assay	pICH47811	annelaed oligs oDM112/oDM118			0-11-L3S2P21	20 bp random			L3S2P21 re	this study	n.a.
1-2b L3S2P11 re	L3S2P11 re, termination assay	pICH47811	annelaed oligs oDM112/oDM118			0-11-L3S2P11	20 bp random			L3S2P11 re	this study	n.a.
1-2b L3S3P23 re	L3S3P23 re, termination assay	pICH47811	annelaed oligs oDM112/oDM118			0-11-L3S3P23	20 bp random			L3S3P23 re	this study	n.a.
1-2b L3S3P22 re	L3S3P22 re, termination assay	pICH47811	annelaed oligs oDM112/oDM118			0-11-L3S3P22	20 bp random			L3S3P22 re	this study	n.a.
1-2b L3S2P55 re	L3S2P55 re, termination assay	pICH47811	annelaed oligs oDM112/oDM118			0-11-L3S2P55	20 bp random			L3S2P55 re	this study	n.a.
1-2b L3S3P21 re	L3S3P21 re, termination assay	pICH47811	annelaed oligs oDM112/oDM118			0-11-L3S3P21	20 bp random			L3S3P21 re	this study	n.a.
1-2a no ter ctrl	no ter ctrl, termination assay	pICH47742	annelaed oligs oDM112/oDM118			0-11 20 bp	20 bp random			20 bp random	this study	n.a.
1-2b no ter ctrl	no ter ctrl, termination assay	pICH47811	annelaed oligs oDM112/oDM118			0-11 20 bp	20 bp random			20 bp random	this study	n.a.
pABCa-1-1a-mob Plac RBS1 lux rrnB T1	Plac promoter assay /RBS1 assay	pABCAa-1-1a-mob	0-01-Plac	0-09-RBS1	0-15-luxCDABE	0-11-rrnB T1	lacI cassette, Plac	RBSsinI	luxCDABE	rrnB T1	this study	n.a.	plasmids for part characterization
pABCa-1-1a-mob Plac/T5 RBS1 lux rrnB T1	Plac/T5 promoter assay	pABCAa-1-1a-mob	0-01-Plac/T5	0-09-RBS1	0-15-luxCDABE	0-11-rrnB T1	lacI cassette, Plac/T5	RBSsinI	luxCDABE	rrnB T1	this study	n.a.
pABCa-1-1a-mob PrpmJ RBS1 lux rrnB T1	PrpmJ promoter assay	pABCAa-1-1a-mob	0-01-PrpmJ	0-09-RBS1	0-15-luxCDABE	0-11-rrnB T1	PrpmJ	RBSsinI	luxCDABE	rrnB T1	this study	n.a.
pABCa-1-1a-mob Pmin2+RBS lux rrnB T1	Pmin2 promoter assay	pABCAa-1-1a-mob	0-14-Pmin2+RBS		0-15-luxCDABE	0-11-rrnB T1	Pmin2+RBS		luxCDABE	rrnB T1	this study	n.a.
pABCa-1-1a-mob PJ23100 RBS1 lux rrnB T1	PJ23100 promoter assay	pABCAa-1-1a-mob	pMC0_2_02	0-09-RBS1	0-15-luxCDABE	0-11-rrnB T1	synthetic PJ23100	RBSsinI	luxCDABE	rrnB T1	this study	n.a.
pABCa-1-1a-mob PJ23101 RBS1 lux rrnB T1	PJ23101 promoter assay	pABCAa-1-1a-mob	pMC0_2_03	0-09-RBS1	0-15-luxCDABE	0-11-rrnB T1	synthetic PJ23101	RBSsinI	luxCDABE	rrnB T1	this study	n.a.
pABCa-1-1a-mob PJ23102 RBS1 lux rrnB T1	PJ23102 promoter assay	pABCAa-1-1a-mob	pMC0_2_04	0-09-RBS1	0-15-luxCDABE	0-11-rrnB T1	synthetic PJ23102	RBSsinI	luxCDABE	rrnB T1	this study	n.a.
pABCa-1-1a-mob PJ23103 RBS1 lux rrnB T1	PJ23103 promoter assay	pABCAa-1-1a-mob	pMC0_2_05	0-09-RBS1	0-15-luxCDABE	0-11-rrnB T1	synthetic PJ23103	RBSsinI	luxCDABE	rrnB T1	this study	n.a.
pABCa-1-1a-mob PJ23104 RBS1 lux rrnB T1	PJ23104 promoter assay	pABCAa-1-1a-mob	pMC0_2_06	0-09-RBS1	0-15-luxCDABE	0-11-rrnB T1	synthetic PJ23104	RBSsinI	luxCDABE	rrnB T1	this study	n.a.
pABCa-1-1a-mob PJ23105 RBS1 lux rrnB T1	PJ23105 promoter assay	pABCAa-1-1a-mob	pMC0_2_07	0-09-RBS1	0-15-luxCDABE	0-11-rrnB T1	synthetic PJ23105	RBSsinI	luxCDABE	rrnB T1	this study	n.a.
pABCa-1-1a-mob PJ23106 RBS1 lux rrnB T1	PJ23106 promoter assay	pABCAa-1-1a-mob	pMC0_2_08	0-09-RBS1	0-15-luxCDABE	0-11-rrnB T1	synthetic PJ23106	RBSsinI	luxCDABE	rrnB T1	this study	n.a.
pABCa-1-1a-mob PJ23107 RBS1 lux rrnB T1	PJ23107 promoter assay	pABCAa-1-1a-mob	pMC0_2_09	0-09-RBS1	0-15-luxCDABE	0-11-rrnB T1	synthetic PJ23107	RBSsinI	luxCDABE	rrnB T1	this study	n.a.
pABCa-1-1a-mob PJ23108 RBS1 lux rrnB T1	PJ23108 promoter assay	pABCAa-1-1a-mob	pMC0_2_10	0-09-RBS1	0-15-luxCDABE	0-11-rrnB T1	synthetic PJ23108	RBSsinI	luxCDABE	rrnB T1	this study	n.a.
pABCa-1-1a-mob PJ23109 RBS1 lux rrnB T1	PJ23109 promoter assay	pABCAa-1-1a-mob	pMC0_2_11	0-09-RBS1	0-15-luxCDABE	0-11-rrnB T1	synthetic PJ23109	RBSsinI	luxCDABE	rrnB T1	this study	n.a.
pABCa-1-1a-mob PJ23110 RBS1 lux rrnB T1	PJ23110 promoter assay	pABCAa-1-1a-mob	pMC0_2_12	0-09-RBS1	0-15-luxCDABE	0-11-rrnB T1	synthetic PJ23110	RBSsinI	luxCDABE	rrnB T1	this study	n.a.
pABCa-1-1a-mob PJ23111 RBS1 lux rrnB T1	PJ23111 promoter assay	pABCAa-1-1a-mob	pMC0_2_13	0-09-RBS1	0-15-luxCDABE	0-11-rrnB T1	synthetic PJ23111	RBSsinI	luxCDABE	rrnB T1	this study	n.a.
pABCa-1-1a-mob PrpmJ RBS2 lux rrnB T1	RBS2 assay	pABCAa-1-1a-mob	0-01-PrpmJ	0-09-RBS2	0-15-luxCDABE	0-11-rrnB T1	PrpmJ	synthetic RBS2	luxCDABE	rrnB T1	this study	n.a.
pABCa-1-1a-mob PrpmJ RBS3 lux rrnB T1	RBS3 assay	pABCAa-1-1a-mob	0-01-PrpmJ	0-09-RBS3	0-15-luxCDABE	0-11-rrnB T1	PrpmJ	synthetic RBS3	luxCDABE	rrnB T1	this study	n.a.
pABCa-1-1a-mob PrpmJ RBS4 lux rrnB T1	RBS4 assay	pABCAa-1-1a-mob	0-01-PrpmJ	0-09-RBS4	0-15-luxCDABE	0-11-rrnB T1	PrpmJ	RBSsinR	luxCDABE	rrnB T1	this study	n.a.
pABCa-1-1a-mob PrpmJ RBS5 lux rrnB T1	RBS5 assay	pABCAa-1-1a-mob	0-01-PrpmJ	0-09-RBS5	0-15-luxCDABE	0-11-rrnB T1	PrpmJ	RBSgroES	luxCDABE	rrnB T1	this study	n.a.
pABCa-1-1a-mob PrpmJ RBS6 lux rrnB T1	RBS6 assay	pABCAa-1-1a-mob	0-01-PrpmJ	0-09-RBS6	0-15-luxCDABE	0-11-rrnB T1	PrpmJ	RBStuf1	luxCDABE	rrnB T1	this study	n.a.
		pICH47732 [m]
										rrnB T1

## Sheet: level M
Level M plasmids
name/working-ID	Description	MoClo level M destination vector (plasmid backbone)	Level 1 plasmids used in assembly						assembeled parts						reference	plasmid name, original study
pSV004	Level M CriMoClo vector for chromosomal integration of assembled gene circuits at the HK022 attachement site in E. coli	pSV004	n.a.						n.a.						[7]	pSV004	Level M empty cectors
pSV006	Level M CriMoClo vector for chromosomal integration of assembled gene circuits at the P21 attachement site in E. coli	pSV006	n.a.						n.a.						[7]	pSV006
pABCa-M1-mob	Level M pABC vector generated in this study	n.a.	n.a.						n.a.						this study	n.a.
Mint-PBAD ecf03-Pecf03 lux	CriMoClo vector with ECF switch	pSV004	1-1a PBAD ecf03	pSV1-2L_0007	1-3b Pecf03 lux Ec	pSV1-4L_0004	MEL4	n.a.	PBAD ecf03_1198 TU	terminator array	Pecf03_up1198 luxCDABE TU	terminator array	end linker	n.a.	this study	n.a.	E. coli 1-step timer plasmids
Mint-PBAD ecf11-Pecf11 lux	CriMoClo vector with ECF switch	pSV004	1-1a PBAD ecf11	pSV1-2L_0007	1-3b Pecf11 lux Ec	pSV1-4L_0004	MEL4	n.a.	PBAD ecf11_1987 TU	terminator array	Pecf11_3726 luxCDABE TU	terminator array	end linker	n.a.	this study	n.a.
Mint-PBAD ecf15-Pecf15 lux	CriMoClo vector with ECF switch	pSV004	1-1a PBAD ecf15	pSV1-2L_0007	1-3b Pecf15 lux Ec	pSV1-4L_0004	MEL4	n.a.	PBAD ecf15_436 TU	terminator array	Pecf15_up436 luxCDABE TU	terminator array	end linker	n.a.	this study	n.a.
Mint-PBAD ecf17-Pecf17 lux	CriMoClo vector with ECF switch	pSV004	1-1a PBAD ecf17	pSV1-2L_0007	1-3b Pecf17 lux Ec	pSV1-4L_0004	MEL4	n.a.	PBAD ecf17_1691 TU	terminator array	Pecf17_up1691 luxCDABE TU	terminator array	end linker	n.a.	this study	n.a.
Mint-PBAD *ecf20-Pecf20 lux	CriMoClo vector with ECF switch	pSV004	1-1a PBAD *ecf20	pSV1-2L_0007	1-3b Pecf20 lux Ec	pSV1-4L_0004	MEL4	n.a.	PBAD 6xhis ecf20_0992 TU	terminator array	Pecf20_0992 luxCDABE TU	terminator array	end linker	n.a.	this study	n.a.
Mint-PBAD ecf26-Pecf26 lux	CriMoClo vector with ECF switch	pSV004	1-1a PBAD ecf26	pSV1-2L_0007	1-3b Pecf26 lux Ec	pSV1-4L_0004	MEL4	n.a.	PBAD ecf26_4464 TU	terminator array	Pecf26_up601 luxCDABE TU	terminator array	end linker	n.a.	this study	n.a.
Mint-PBAD ecf31-Pecf31 lux	CriMoClo vector with ECF switch	pSV004	1-1a PBAD ecf31	pSV1-2L_0007	1-3b Pecf31 lux Ec	pSV1-4L_0004	MEL4	n.a.	PBAD ecf31_0034 TU	terminator array	Pecf31_0034 luxCDABE TU	terminator array	end linker	n.a.	this study	n.a.
Mint-PBAD ecf33-Pecf33 lux	CriMoClo vector with ECF switch	pSV006	1-1a PBAD ecf33	pSV1-2L_0007	1-3b Pecf33 lux Ec	pSV1-4L_0004	MEL4	n.a.	PBAD ecf33_0423 TU	terminator array	Pecf33_0375luxCDABE TU	terminator array	end linker	n.a.	this study	n.a.
Mint-PBAD ecf33-Pecf31 lux	CriMoClo vector with ECF switch	pSV004	1-1a PBAD ecf33	pSV1-2L_0007	1-3b Pecf31 lux Ec	pSV1-4L_0004	MEL4	n.a.	PBAD ecf33_0423 TU	terminator array	Pecf31_0034 luxCDABE TU	terminator array	end linker	n.a.	this study	n.a.
Mint-PBAD ecf34-Pecf18 lux	CriMoClo vector with ECF switch	pSV004	1-1a PBAD ecf34	pSV1-2L_0007	1-3b Pecf18 lux Ec	pSV1-4L_0004	MEL4	n.a.	PBAD ecf34_1384 TU	terminator array	Pecf18_up1700 luxCDABE TU	terminator array	end linker	n.a.	this study	n.a.
Mint-PBAD ecf38-Pecf38 lux	CriMoClo vector with ECF switch	pSV004	1-1a PBAD ecf38	pSV1-2L_0007	1-3b Pecf38 lux Ec	pSV1-4L_0004	MEL4	n.a.	PBAD ecf38_1322 TU	terminator array	Pecf38_up1322 luxCDABE TU	terminator array	end linker	n.a.	this study	n.a.
Mint-PBAD ecf42-Pecf42 lux	CriMoClo vector with ECF switch	pSV006	1-1a PBAD ecf42	pSV1-2L_0007	1-3b Pecf42 lux Ec	pSV1-4L_0004	MEL4	n.a.	PBAD ecf42_4454 TU	terminator array	Pecf42_up4062 luxCDABE TU	terminator array	end linker	n.a.	this study	n.a.
Mint-PBAD rpoE4-Pecf26 lux	CriMoClo vector with ECF switch	pSV004	1-1a PBAD rpoE4	pSV1-2L_0007	1-3b Pecf26 lux Ec	pSV1-4L_0004	MEL4	n.a.	PBAD rpoE4 TU	terminator array	Pecf26_up601 luxCDABE TU	terminator array	end linker	n.a.	this study	n.a.
Mint-PBAD*ecf20-Pecf20 ecf33-Pecf31lux	CriMoClo vector 2-step timer	pSV006	1-1a PBAD *ecf20	pSV1-2L_0007	1-3b Pecf31 lux Ec	pSV1-4L_0004	1-5a [m] Pecf20 ecf33 Ec	MEL5	PBAD 6xhis ecf20_0992 TU	terminator array	Pecf31_0034 luxCDABE TU	terminator array	Pecf20_0992 ecf33_0423 TU	end linker	this study	n.a.	E. coli 2-step timer plasmids
Mint-PBAD ecf33-Pecf31 *ecf20-Pecf20lux	CriMoClo vector 2-step timer	pSV006	1-1a PBAD ecf33	pSV1-2L_0007	1-3b Pecf20 lux Ec	pSV1-4L_0004	1-5a [m] Pecf31 *ecf20 Ec	MEL5	PBAD ecf33_0423 TU	terminator array	Pecf20_0992 luxCDABE TU	terminator array	Pecf33_0375 6xhis ecf20_0992 TU	end linker	this study	n.a.
MSm-Plac/T5*ecf20-Pecf20 rpoE4 -Pecf26 lux	pABCa-M1-mob with 2-step timer	pABCa-M1-mob	1-1a [m] Plac/T5 *ecf20	pSV1-2L_0007	1-3b [m] Pecf26 Sm	pSV1-4L_0004	1-5a [m] Pecf20 rpoE4 Sm	MEL5	Plac/T5 6xhis ecf20_0992 TU	terminator array	Pecf26_up601 luxCDABE TU	terminator array	Pecf20_0992 rpoE4 TU	end linker	this study	n.a.	S. meliloti 2-step timer plasmids
MSm-Plac/T5 rpoE4-Pecf26 *ecf20 -Pecf20 lux	pABCa-M1-mob with 2-step timer	pABCa-M1-mob	1-1a [m] Plac/T5 rpoE4	pSV1-2L_0007	1-3b [m] Pecf20 Sm	pSV1-4L_0004	1-5a [m] Pecf26 *ecf20 Sm	MEL5	Plac/T5 rpoE4 TU	terminator array	Pecf20_0992 luxCDABE TU	terminator array	Pecf26_up601 6xhis ecf20_0992 TU	end linker	this study	n.a.
pSRGm-M-1	pSRKGm-like Level M derivative	n.a.	n.a.						n.a.						this study	n.a.	plasmids to assay termination strength in S. meliloti
pSRGm-M-1 mcherry-rrnB T1 fw-mvenus	rrnB T1 fw, termination assay	pSRGm-M-1	1-1a PrpmJ RBS1 mcherry	1-2a rrnB T1 fw	1-3a RBS1 mvenus L3S3P22	MEL3	n.a.	n.a.	PrpmJ RBS1 mcherry	rrnB T1 fw	RBS1 mvenus L3S3P22	end linker	n.a.	n.a.	this study	n.a.
pSRGm-M-1 mcherry-rrnB T2 fw-mvenus	rrnB T2 fw, termination assay	pSRGm-M-1	1-1a PrpmJ RBS1 mcherry	1-2a rrnB T2 fw	1-3a RBS1 mvenus L3S3P22	MEL3	n.a.	n.a.	PrpmJ RBS1 mcherry	rrnB T2 fw	RBS1 mvenus L3S3P22	end linker	n.a.	n.a.	this study	n.a.
pSRGm-M-1 mcherry-L3S2P21 fw-mvenus	L3S2P21 fw, termination assay	pSRGm-M-1	1-1a PrpmJ RBS1 mcherry	1-2a L3S2P21 fw	1-3a RBS1 mvenus L3S3P22	MEL3	n.a.	n.a.	PrpmJ RBS1 mcherry	L3S2P21 fw	RBS1 mvenus L3S3P22	end linker	n.a.	n.a.	this study	n.a.
pSRGm-M-1 mcherry-L3S2P11 fw-mvenus	L3S2P11 fw, termination assay	pSRGm-M-1	1-1a PrpmJ RBS1 mcherry	1-2a L3S2P11 fw	1-3a RBS1 mvenus L3S3P22	MEL3	n.a.	n.a.	PrpmJ RBS1 mcherry	L3S2P11 fw	RBS1 mvenus L3S3P22	end linker	n.a.	n.a.	this study	n.a.
pSRGm-M-1 mcherry-L3S3P23 fw-mvenus	L3S3P23 fw, termination assay	pSRGm-M-1	1-1a PrpmJ RBS1 mcherry	1-2a L3S3P23 fw	1-3a RBS1 mvenus L3S3P22	MEL3	n.a.	n.a.	PrpmJ RBS1 mcherry	L3S3P23 fw	RBS1 mvenus L3S3P22	end linker	n.a.	n.a.	this study	n.a.
pSRGm-M-1 mcherry-L3S3P22 fw-mvenus	L3S3P22 fw, termination assay	pSRGm-M-1	1-1a PrpmJ RBS1 mcherry	1-2a L3S3P22 fw	1-3a RBS1 mvenus L3S3P22	MEL3	n.a.	n.a.	PrpmJ RBS1 mcherry	L3S3P22 fw	RBS1 mvenus L3S3P22	end linker	n.a.	n.a.	this study	n.a.
pSRGm-M-1 mcherry-L3S2P55 fw-mvenus	L3S2P55 fw, termination assay	pSRGm-M-1	1-1a PrpmJ RBS1 mcherry	1-2a L3S2P55 fw	1-3a RBS1 mvenus L3S3P22	MEL3	n.a.	n.a.	PrpmJ RBS1 mcherry	L3S2P55 fw	RBS1 mvenus L3S3P22	end linker	n.a.	n.a.	this study	n.a.
pSRGm-M-1 mcherry-L3S3P21 fw-mvenus	L3S3P21 fw, termination assay	pSRGm-M-1	1-1a PrpmJ RBS1 mcherry	1-2a L3S3P21 fw	1-3a RBS1 mvenus L3S3P22	MEL3	n.a.	n.a.	PrpmJ RBS1 mcherry	L3S3P21 fw	RBS1 mvenus L3S3P22	end linker	n.a.	n.a.	this study	n.a.
pSRGm-M-1 mcherry-rrnB T1 re-mvenus	rrnB T1 re, termination assay	pSRGm-M-1	1-1a PrpmJ RBS1 mcherry	1-2b rrnB T1 re	1-3a RBS1 mvenus L3S3P22	MEL3	n.a.	n.a.	PrpmJ RBS1 mcherry	rrnB T1 re	RBS1 mvenus L3S3P22	end linker	n.a.	n.a.	this study	n.a.
pSRGm-M-1 mcherry-rrnB T2 re-mvenus	rrnB T2 re, termination assay	pSRGm-M-1	1-1a PrpmJ RBS1 mcherry	1-2b rrnB T2 re	1-3a RBS1 mvenus L3S3P22	MEL3	n.a.	n.a.	PrpmJ RBS1 mcherry	rrnB T2 re	RBS1 mvenus L3S3P22	end linker	n.a.	n.a.	this study	n.a.
pSRGm-M-1 mcherry-L3S2P21 re-mvenus	L3S2P21 re, termination assay	pSRGm-M-1	1-1a PrpmJ RBS1 mcherry	1-2b L3S2P21 re	1-3a RBS1 mvenus L3S3P22	MEL3	n.a.	n.a.	PrpmJ RBS1 mcherry	L3S2P21 re	RBS1 mvenus L3S3P22	end linker	n.a.	n.a.	this study	n.a.
pSRGm-M-1 mcherry-L3S2P11 re-mvenus	L3S2P11 re, termination assay	pSRGm-M-1	1-1a PrpmJ RBS1 mcherry	1-2b L3S2P11 re	1-3a RBS1 mvenus L3S3P22	MEL3	n.a.	n.a.	PrpmJ RBS1 mcherry	L3S2P11 re	RBS1 mvenus L3S3P22	end linker	n.a.	n.a.	this study	n.a.
pSRGm-M-1 mcherry-L3S3P23 re-mvenus	L3S3P23 re, termination assay	pSRGm-M-1	1-1a PrpmJ RBS1 mcherry	1-2b L3S3P23 re	1-3a RBS1 mvenus L3S3P22	MEL3	n.a.	n.a.	PrpmJ RBS1 mcherry	L3S3P23 re	RBS1 mvenus L3S3P22	end linker	n.a.	n.a.	this study	n.a.
pSRGm-M-1 mcherry-L3S3P22 re-mvenus	L3S3P22 re, termination assay	pSRGm-M-1	1-1a PrpmJ RBS1 mcherry	1-2b L3S3P22 re	1-3a RBS1 mvenus L3S3P22	MEL3	n.a.	n.a.	PrpmJ RBS1 mcherry	L3S3P22 re	RBS1 mvenus L3S3P22	end linker	n.a.	n.a.	this study	n.a.
pSRGm-M-1 mcherry-L3S2P55 re-mvenus	L3S2P55 re, termination assay	pSRGm-M-1	1-1a PrpmJ RBS1 mcherry	1-2b L3S2P55 re	1-3a RBS1 mvenus L3S3P22	MEL3	n.a.	n.a.	PrpmJ RBS1 mcherry	L3S2P55 re	RBS1 mvenus L3S3P22	end linker	n.a.	n.a.	this study	n.a.
pSRGm-M-1 mcherry-L3S3P21 re-mvenus	L3S3P21 re, termination assay	pSRGm-M-1	1-1a PrpmJ RBS1 mcherry	1-2b L3S3P21 re	1-3a RBS1 mvenus L3S3P22	MEL3	n.a.	n.a.	PrpmJ RBS1 mcherry	L3S3P21 re	RBS1 mvenus L3S3P22	end linker	n.a.	n.a.	this study	n.a.
pSRGm-M-1 mcherry-no ter ctrl fw-mvenus	negative control, termination assay	pSRGm-M-1	1-1a PrpmJ RBS1 mcherry	1-2a no ter ctrl	1-3a RBS1 mvenus L3S3P22	MEL3	n.a.	n.a.	PrpmJ RBS1 mcherry	20 bp random	RBS1 mvenus L3S3P22	end linker	n.a.	n.a.	this study	n.a.
pSRGm-M-1 mcherry-no ter ctrl re-mvenus	negative control, termination assay	pSRGm-M-1	1-1a PrpmJ RBS1 mcherry	1-2b no ter ctrl	1-3a RBS1 mvenus L3S3P22	MEL3	n.a.	n.a.	PrpmJ RBS1 mcherry	20 bp random	RBS1 mvenus L3S3P22	end linker	n.a.	n.a.	this study	n.a.
		pICH47732 [m]

## Sheet: Sm pABC & pSRK
pABCb-mob Plac/T5 ecf plasmid series
name/working-ID	description	cloning strategy	reference
pABCb-mob Plac/T5 ecf02	ecf expression unit in pABCb, for use in S. meliloti	1. pABCb-mob was cut with PacI/ScaI 2. Level 1 plasmid 1-1a [m] Plac/T5 ecf02 was cut with PacI/SwaI, ecf expression cassette was purified from agarose gel 3. ligation of cut pABCb-mob from (1.) with ecf expression cassette	this study
pABCb-mob Plac/T5 ecf03	ecf expression unit in pABCb, for use in S. meliloti	cloning strategy analogously to pABCb-mob Plac/T5 ecf02, ecf expression cassette was taken from 1-1a [m] Plac/T5 ecf03	this study
pABCb-mob Plac/T5 ecf11	ecf expression unit in pABCb, for use in S. meliloti	cloning strategy analogously to pABCb-mob Plac/T5 ecf02, ecf expression cassette was taken from 1-1a [m] Plac/T5 ecf11	this study
pABCb-mob Plac/T5 ecf14	ecf expression unit in pABCb, for use in S. meliloti	cloning strategy analogously to pABCb-mob Plac/T5 ecf02, ecf expression cassette was taken from 1-1a [m] Plac/T5 ecf14	this study
pABCb-mob Plac/T5 ecf15	ecf expression unit in pABCb, for use in S. meliloti	cloning strategy analogously to pABCb-mob Plac/T5 ecf02, ecf expression cassette was taken from 1-1a [m] Plac/T5 ecf15	this study
pABCb-mob Plac/T5 ecf16	ecf expression unit in pABCb, for use in S. meliloti	cloning strategy analogously to pABCb-mob Plac/T5 ecf02, ecf expression cassette was taken from 1-1a [m] Plac/T5 ecf16	this study
pABCb-mob Plac/T5 ecf17	ecf expression unit in pABCb, for use in S. meliloti	cloning strategy analogously to pABCb-mob Plac/T5 ecf02, ecf expression cassette was taken from 1-1a [m] Plac/T5 ecf17	this study
pABCb-mob Plac/T5 *ecf20	ecf expression unit in pABCb, for use in S. meliloti	cloning strategy analogously to pABCb-mob Plac/T5 ecf02, ecf expression cassette was taken from 1-1a [m] Plac/T5 *ecf20	this study
pABCb-mob Plac/T5 ecf20	ecf expression unit in pABCb, for use in S. meliloti	cloning strategy analogously to pABCb-mob Plac/T5 ecf02, ecf expression cassette was taken from 1-1a [m] Plac/T5 ecf20	this study
pABCb-mob Plac/T5 ecf22	ecf expression unit in pABCb, for use in S. meliloti	cloning strategy analogously to pABCb-mob Plac/T5 ecf02, ecf expression cassette was taken from 1-1a [m] Plac/T5 ecf22	this study
pABCb-mob Plac/T5 ecf26	ecf expression unit in pABCb, for use in S. meliloti	cloning strategy analogously to pABCb-mob Plac/T5 ecf02, ecf expression cassette was taken from 1-1a [m] Plac/T5 ecf26	this study
pABCb-mob Plac/T5 ecf27	ecf expression unit in pABCb, for use in S. meliloti	cloning strategy analogously to pABCb-mob Plac/T5 ecf02, ecf expression cassette was taken from 1-1a [m] Plac/T5 ecf27	this study
pABCb-mob Plac/T5 ecf28	ecf expression unit in pABCb, for use in S. meliloti	cloning strategy analogously to pABCb-mob Plac/T5 ecf02, ecf expression cassette was taken from 1-1a [m] Plac/T5 ecf28	this study
pABCb-mob Plac/T5 ecf31	ecf expression unit in pABCb, for use in S. meliloti	cloning strategy analogously to pABCb-mob Plac/T5 ecf02, ecf expression cassette was taken from 1-1a [m] Plac/T5 ecf31	this study
pABCb-mob Plac/T5 ecf32	ecf expression unit in pABCb, for use in S. meliloti	cloning strategy analogously to pABCb-mob Plac/T5 ecf02, ecf expression cassette was taken from 1-1a [m] Plac/T5 ecf32	this study
pABCb-mob Plac/T5 ecf33	ecf expression unit in pABCb, for use in S. meliloti	cloning strategy analogously to pABCb-mob Plac/T5 ecf02, ecf expression cassette was taken from 1-1a [m] Plac/T5 ecf33	this study
pABCb-mob Plac/T5 ecf34	ecf expression unit in pABCb, for use in S. meliloti	cloning strategy analogously to pABCb-mob Plac/T5 ecf02, ecf expression cassette was taken from 1-1a [m] Plac/T5 ecf34	this study
pABCb-mob Plac/T5 ecf37	ecf expression unit in pABCb, for use in S. meliloti	cloning strategy analogously to pABCb-mob Plac/T5 ecf02, ecf expression cassette was taken from 1-1a [m] Plac/T5 ecf37	this study
pABCb-mob Plac/T5 ecf38	ecf expression unit in pABCb, for use in S. meliloti	cloning strategy analogously to pABCb-mob Plac/T5 ecf02, ecf expression cassette was taken from 1-1a [m] Plac/T5 ecf38	this study
pABCb-mob Plac/T5 ecf41	ecf expression unit in pABCb, for use in S. meliloti	cloning strategy analogously to pABCb-mob Plac/T5 ecf02, ecf expression cassette was taken from 1-1a [m] Plac/T5 ecf41	this study
pABCb-mob Plac/T5 ecf42	ecf expression unit in pABCb, for use in S. meliloti	cloning strategy analogously to pABCb-mob Plac/T5 ecf02, ecf expression cassette was taken from 1-1a [m] Plac/T5 ecf42	this study
pABCb-mob Plac/T5 rpoE1	ecf expression unit in pABCb, for use in S. meliloti	cloning strategy analogously to pABCb-mob Plac/T5 ecf02, ecf expression cassette was taken from 1-1a [m] Plac/T5 rpoE1	this study
pABCb-mob Plac/T5 rpoE3	ecf expression unit in pABCb, for use in S. meliloti	cloning strategy analogously to pABCb-mob Plac/T5 ecf02, ecf expression cassette was taken from 1-1a [m] Plac/T5 rpoE3	this study
pABCb-mob Plac/T5 rpoE4	ecf expression unit in pABCb, for use in S. meliloti	cloning strategy analogously to pABCb-mob Plac/T5 ecf02, ecf expression cassette was taken from 1-1a [m] Plac/T5 rpoE4	this study
pABCb-mob Plac/T5 rpoE6	ecf expression unit in pABCb, for use in S. meliloti	cloning strategy analogously to pABCb-mob Plac/T5 ecf02, ecf expression cassette was taken from 1-1a [m] Plac/T5 rpoE6	this study
pABCa-mob Pecf lux plasmid series
name	description	cloning strategy	reference
pABCa-mob Pecf02 lux	Pecf luxCDABE expression unit, for use in S. meliloti	1. pABCa-mob was cut with NotI and PmeI 2. Phosphorylation and anneling of oligonucleotides DM701/DM702 (representing a modified MCS) 3. ligation of cut pABCa-mob from (1.) with annealed oligonucleotides 4. 1-1a [m] Pecf02 lux Sm was digested with PacI and XbaI and the Pecf luxCDABE cassette was purified from agarose gel 5. pABCa-mob from (3.) was digested with PacI and AvrII 6. ligation of pABCa…	this study
pABCa-mob Pecf03 lux	Pecf luxCDABE expression unit, for use in S. meliloti	cloning strategy analogously to pABCa-mob Pecf02 lux, ecf expression cassette was taken from 1-1a [m] Plac/T5 ecf03	this study
pABCa-mob Pecf11 lux	Pecf luxCDABE expression unit, for use in S. meliloti	cloning strategy analogously to pABCb-mob Plac/T5 ecf02, ecf expression cassette was taken from 1-1a [m] Plac/T5 ecf11	this study
pABCa-mob Pecf14 lux	Pecf luxCDABE expression unit, for use in S. meliloti	cloning strategy analogously to pABCb-mob Plac/T5 ecf02, ecf expression cassette was taken from 1-1a [m] Plac/T5 ecf14	this study
pABCa-mob Pecf15 lux	Pecf luxCDABE expression unit, for use in S. meliloti	cloning strategy analogously to pABCb-mob Plac/T5 ecf02, ecf expression cassette was taken from 1-1a [m] Plac/T5 ecf15	this study
pABCa-mob Pecf16 lux	Pecf luxCDABE expression unit, for use in S. meliloti	cloning strategy analogously to pABCb-mob Plac/T5 ecf02, ecf expression cassette was taken from 1-1a [m] Plac/T5 ecf16	this study
pABCa-mob Pecf17 lux	Pecf luxCDABE expression unit, for use in S. meliloti	cloning strategy analogously to pABCb-mob Plac/T5 ecf02, ecf expression cassette was taken from 1-1a [m] Plac/T5 ecf17	this study
pABCa-mob Pecf18 lux	Pecf luxCDABE expression unit, for use in S. meliloti	cloning strategy analogously to pABCb-mob Plac/T5 ecf02, ecf expression cassette was taken from 1-1a [m] Plac/T5 ecf18	this study
pABCa-mob Pecf19 lux	Pecf luxCDABE expression unit, for use in S. meliloti	cloning strategy analogously to pABCb-mob Plac/T5 ecf02, ecf expression cassette was taken from 1-1a [m] Plac/T5 ecf19	this study
pABCa-mob Pecf20 lux	Pecf luxCDABE expression unit, for use in S. meliloti	cloning strategy analogously to pABCb-mob Plac/T5 ecf02, ecf expression cassette was taken from 1-1a [m] Plac/T5 ecf20	this study
pABCa-mob Pecf22 lux	Pecf luxCDABE expression unit, for use in S. meliloti	cloning strategy analogously to pABCb-mob Plac/T5 ecf02, ecf expression cassette was taken from 1-1a [m] Plac/T5 ecf22	this study
pABCa-mob Pecf25 lux	Pecf luxCDABE expression unit, for use in S. meliloti	cloning strategy analogously to pABCb-mob Plac/T5 ecf02, ecf expression cassette was taken from 1-1a [m] Plac/T5 ecf25	this study
pABCa-mob Pecf26 lux	Pecf luxCDABE expression unit, for use in S. meliloti	cloning strategy analogously to pABCb-mob Plac/T5 ecf02, ecf expression cassette was taken from 1-1a [m] Plac/T5 ecf26	this study
pABCa-mob Pecf31 lux	Pecf luxCDABE expression unit, for use in S. meliloti	cloning strategy analogously to pABCb-mob Plac/T5 ecf02, ecf expression cassette was taken from 1-1a [m] Plac/T5 ecf31	this study
pABCa-mob Pecf32 lux	Pecf luxCDABE expression unit, for use in S. meliloti	cloning strategy analogously to pABCb-mob Plac/T5 ecf02, ecf expression cassette was taken from 1-1a [m] Plac/T5 ecf32	this study
pABCa-mob Pecf33 lux	Pecf luxCDABE expression unit, for use in S. meliloti	cloning strategy analogously to pABCb-mob Plac/T5 ecf02, ecf expression cassette was taken from 1-1a [m] Plac/T5 ecf33	this study
pABCa-mob Pecf38 lux	Pecf luxCDABE expression unit, for use in S. meliloti	cloning strategy analogously to pABCb-mob Plac/T5 ecf02, ecf expression cassette was taken from 1-1a [m] Plac/T5 ecf38	this study
pABCa-mob Pecf39 lux	Pecf luxCDABE expression unit, for use in S. meliloti	cloning strategy analogously to pABCb-mob Plac/T5 ecf02, ecf expression cassette was taken from 1-1a [m] Plac/T5 ecf39	this study
pABCa-mob Pecf41 lux	Pecf luxCDABE expression unit, for use in S. meliloti	cloning strategy analogously to pABCb-mob Plac/T5 ecf02, ecf expression cassette was taken from 1-1a [m] Plac/T5 ecf41	this study
pABCa-mob Pecf41 lux	Pecf luxCDABE expression unit, for use in S. meliloti	cloning strategy analogously to pABCb-mob Plac/T5 ecf02, ecf expression cassette was taken from 1-1a [m] Plac/T5 ecf42	this study
pABCc-mob Pecf ecf plasmid series
name	description	cloning strategy	reference
pABCc-mob Pecf20 rpoE4	Pecf ecf expression unit, for use in S. meliloti	1. pABCc-mob was digested with PacI and ScaI 2. 1-5a [m] Pecf20 rpoE4 Sm was digested with PacI and SwaI, the Pecf ecf expression unit was purified from agarose gel 3. ligation of pABCc-mob and the Pecf ecf expression unit	this study
pABCc-mob Pecf20 ecf33	Pecf ecf expression unit, for use in S. meliloti	cloning strategy analogously to pABCc-mob Pecf20 rpoE4, the Pecf ecf expression unit was taken from 1-5a [m] Pecf20 ecf33 Sm	this study
pABCc-mob Pecf26 *ecf20	Pecf ecf expression unit, for use in S. meliloti	cloning strategy analogously to pABCc-mob Pecf20 rpoE4, the Pecf ecf expression unit was taken from 1-5a [m] Pecf26 *ecf20 Sm	this study
pABCc-mob Pecf26 ecf33	Pecf ecf expression unit, for use in S. meliloti	cloning strategy analogously to pABCc-mob Pecf20 rpoE4, the Pecf ecf expression unit was taken from 1-5a [m] Pecf26 ecf33 Sm	this study
pABCc-mob Pecf31 *ecf20	Pecf ecf expression unit, for use in S. meliloti	cloning strategy analogously to pABCc-mob Pecf20 rpoE4, the Pecf ecf expression unit was taken from 1-5a [m] Pecf31 *ecf20 Sm	this study
pABCc-mob Pecf31 rpoE4	Pecf ecf expression unit, for use in S. meliloti	cloning strategy analogously to pABCc-mob Pecf20 rpoE4, the Pecf ecf expression unit was taken from 1-5a [m] Pecf31 rpoE4 Sm	this study
pABCa-M1-mob 2-step timer plasmid series
name	description	cloning strategy	reference
MSm-Plac/T5*ecf20-Pecf20 rpoE4 -Pecf26 lux	2-step timer circuit, for use in S. meliloti	see level M vectors	this study
MSm-Plac/T5 rpoE4-Pecf26 *ecf20 -Pecf20 lux	2-step timer circuit, for use in S. meliloti	see level M vectors	this study
pABC plasmid series used to assess MoClo-pABC stability and copy number
name	description	cloning strategy	reference
pABCa-1-1a Pmin2 egfp	MoClo-pABC with egfp expression unit	see level 1 vectors	this study
pABCb-mod-1-1a Pmin2 egfp	MoClo-pABC with egfp expression unit	see level 1 vectors	this study
pABCc-1-1a Pmin2 egfp	MoClo-pABC with egfp expression unit	see level 1 vectors	this study
pABCa-1-1a wo lacZα	pABCa-1-1a derivative without BpiI/BsaI recognition sites and lacZα cassette	1. pABCa-1-1a was cut Pme1 and ScaI to remove the lacZα cassette, the backbone was purified from agarose gel 2. ligation of cut and purified vector backbone from (1.) resulted in pABCa-1-1a wo lacZα	this study
pABCb-mod-1-1a wo lacZα	pABCb-mod-1-1a derivative without BpiI/BsaI recognition sites and lacZα cassette	1. pABCb-mod-1-1a was partially digested with Pme1 and ScaI to remove the lacZα cassette, the intact vector backbone without the lacZα cassette was purified from agarose gel 2. ligation of the isolated pABCb-mod-1-1a fragment without the lacZα cassette	this study
pABCc-mod-1-1a wo lacZα	pABCc-1-1a derivative without BpiI/BsaI recognition sites and lacZα cassette	1. pABCc-1-1a was cut Pme1 and ScaI to remove the lacZα cassette, the backbone was purified from agarose gel 2. ligation of cut and purified vector backbone from (1.) resulted in pABCc-1-1a wo lacZα	this study
pSRK Plac/T5 ecf plasmid series
name	description	cloning strategy	reference
pSRKGm[m] Plac/T5 ecf02	pSRKGm[m] with ecf expression cassette	1. pSRKGm[m] was digested with KpnI and XbaI 2. Level 1 plasmid 1-1a [m] Plac/T5 ecf02 was cut with KpnI and XbaI, ecf expression cassette was purified from agarose gel 3. Digested pSRKGm[m] and ecf expression cassette were ligated	this study
pSRKGm[m] Plac/T5 ecf11	pSRKGm[m] with ecf expression cassette	1. pSRKGm[m] was digested with KpnI and XbaI 2. Level 1 plasmid 1-1a [m] Plac/T5 ecf02 was cut with KpnI and XbaI, ecf expression cassette was purified from agarose gel 3. Digested pSRKGm[m] and ecf expression cassette were ligated	this study
pABCa-1a-mob and pSRGm-M-1 plasmid series for part characterization
name	description	cloning strategy	reference
pABCa-1-1a-mob Plac RBS1 lux rrnB T1	MoClo-pABC, characterization of Plac	see level 1 vectors	this study
pABCa-1-1a-mob Plac/T5 RBS1 lux rrnB T1	MoClo-pABC, characterization of PlacT5	see level 1 vectors	this study
pABCa-1-1a-mob PrpmJ RBS1 lux rrnB T1	MoClo-pABC, characterization of PrpmJ and RBS1	see level 1 vectors	this study
pABCa-1-1a-mob Pmin2+RBS lux rrnB T1	MoClo-pABC, characterization of Pmin2+RBS	see level 1 vectors	this study
pABCa-1-1a-mob PJ23100 RBS1 lux rrnB T1	MoClo-pABC, characterization of PJ23100	see level 1 vectors	this study
pABCa-1-1a-mob PJ23101 RBS1 lux rrnB T1	MoClo-pABC, characterization of PJ23101	see level 1 vectors	this study
pABCa-1-1a-mob PJ23102 RBS1 lux rrnB T1	MoClo-pABC, characterization of PJ23102	see level 1 vectors	this study
pABCa-1-1a-mob PJ23103 RBS1 lux rrnB T1	MoClo-pABC, characterization of PJ23103	see level 1 vectors	this study
pABCa-1-1a-mob PJ23104 RBS1 lux rrnB T1	MoClo-pABC, characterization of PJ23104	see level 1 vectors	this study
pABCa-1-1a-mob PJ23105 RBS1 lux rrnB T1	MoClo-pABC, characterization of PJ23105	see level 1 vectors	this study
pABCa-1-1a-mob PJ23106 RBS1 lux rrnB T1	MoClo-pABC, characterization of PJ23106	see level 1 vectors	this study
pABCa-1-1a-mob PJ23107 RBS1 lux rrnB T1	MoClo-pABC, characterization of PJ23107	see level 1 vectors	this study
pABCa-1-1a-mob PJ23108 RBS1 lux rrnB T1	MoClo-pABC, characterization of PJ23108	see level 1 vectors	this study
pABCa-1-1a-mob PJ23109 RBS1 lux rrnB T1	MoClo-pABC, characterization of PJ23109	see level 1 vectors	this study
pABCa-1-1a-mob PJ23110 RBS1 lux rrnB T1	MoClo-pABC, characterization of PJ23110	see level 1 vectors	this study
pABCa-1-1a-mob PJ23111 RBS1 lux rrnB T1	MoClo-pABC, characterization of PJ23111	see level 1 vectors	this study
pABCa-1-1a-mob PrpmJ RBS2 lux rrnB T1	MoClo-pABC, characterization of RBS2	see level 1 vectors	this study
pABCa-1-1a-mob PrpmJ RBS3 lux rrnB T1	MoClo-pABC, characterization of RBS3	see level 1 vectors	this study
pABCa-1-1a-mob PrpmJ RBS4 lux rrnB T1	MoClo-pABC, characterization of RBS4	see level 1 vectors	this study
pABCa-1-1a-mob PrpmJ RBS5 lux rrnB T1	MoClo-pABC, characterization of RBS5	see level 1 vectors	this study
pABCa-1-1a-mob PrpmJ RBS6 lux rrnB T1	MoClo-pABC, characterization of RBS6	see level 1 vectors	this study
pSRGm-M-1 mcherry-rrnB T1 fw-mvenus	characterization of rrnB T1 fw, termination assay	see level M vectors	this study
pSRGm-M-1 mcherry-rrnB T2 fw-mvenus	characterization of rrnB T2 fw, termination assay	see level M vectors	this study
pSRGm-M-1 mcherry-L3S2P21 fw-mvenus	characterization of L3S2P21 fw, termination assay	see level M vectors	this study
pSRGm-M-1 mcherry-L3S2P11 fw-mvenus	characterization of L3S2P11 fw, termination assay	see level M vectors	this study
pSRGm-M-1 mcherry-L3S3P23 fw-mvenus	characterization of L3S3P23 fw, termination assay	see level M vectors	this study
pSRGm-M-1 mcherry-L3S3P22 fw-mvenus	characterization of L3S3P22 fw, termination assay	see level M vectors	this study
pSRGm-M-1 mcherry-L3S2P55 fw-mvenus	characterization of L3S2P55 fw, termination assay	see level M vectors	this study
pSRGm-M-1 mcherry-L3S3P21 fw-mvenus	characterization of L3S3P21 fw, termination assay	see level M vectors	this study
pSRGm-M-1 mcherry-rrnB T1 re-mvenus	characterization of rrnB T1 re, termination assay	see level M vectors	this study
pSRGm-M-1 mcherry-rrnB T2 re-mvenus	characterization of rrnB T2 re, termination assay	see level M vectors	this study
pSRGm-M-1 mcherry-L3S2P21 re-mvenus	characterization of L3S2P21 re, termination assay	see level M vectors	this study
pSRGm-M-1 mcherry-L3S2P11 re-mvenus	characterization of L3S2P11 re, termination assay	see level M vectors	this study
pSRGm-M-1 mcherry-L3S3P23 re-mvenus	characterization of L3S3P23 re, termination assay	see level M vectors	this study
pSRGm-M-1 mcherry-L3S3P22 re-mvenus	characterization of L3S3P22 re, termination assay	see level M vectors	this study
pSRGm-M-1 mcherry-L3S2P55 re-mvenus	characterization of L3S2P55 re, termination assay	see level M vectors	this study
pSRGm-M-1 mcherry-L3S3P21 re-mvenus	characterization of L3S3P21 re, termination assay	see level M vectors	this study
pSRGm-M-1 mcherry-no ter ctrl fw-mvenus	negative control, termination assay	see level M vectors	this study
pSRGm-M-1 mcherry-no ter ctrl re-mvenus	negative control, termination assay	see level M vectors	this study

## Sheet: (MoClo-)pABC & library plasmids
Library plasmids (+ intermediate and precursor plasmids) carrying module parts for the LCR based assembly of pABCs and MoClo-pABCs
name/working-ID	description	cloning strategy	reference
pJD104	pK18mob2 derivative carrying synTer-1	n.a.	[32]
pJD110	pK18mob2 derivative carrying synTer-2	n.a.	[32]
pJD50	pK18mob2 derivative carrying repABCpMlb	n.a.	[32]
pJD84b	pK18mob2 derivative carrying repABCp42b	n.a.	[32]
pLsynTer-1	pLsynTer-1 library plasmid carrying an transcriptionally insulated MCS with 2 BpiI and 2 BsaI sites in the module part	n.a.	[32]
pLsynTer-2	pLsynTer-2 library plasmid carrying an transcriptionally insulated MCSwith 2 BsaI sites in the module part	n.a.	[32]
pLsynTer-3	pLsynTer-3 library plasmid carrying an transcriptionally insulated MCSwith 1 BsaI sites in the module part	n.a.	[32]
pLoriV-Mlb	pLoriV-Mlb library plasmid carrying a repABC cassette from the Mesorihzobium loti Mlb megaplasmid	n.a.	[32]
pLoriV-42b	pLoriV-Mlb library plasmid carrying a repABC cassette from the Rhizobium etli 42b megaplasmid	n.a.	[32]
pLoriV-42d	pLoriV-Mlb library plasmid carrying a repABC cassette from the Rhizobium etli 42c megaplasmid	n.a.	[32]
pLAR-Tc	pLAR-Tc library plasmid providin a tetracycin resistance	n.a.	[32]
pLoriVSm	library entry vector for repABC cassettes	n.a.	[32]
pLsynTer-1 BpiI/BsaI free (pKK1)	pLsynTer-1 cured from 2 BpiI and 2 BsaI sites	1. pLsynTer1 was linearized with SalI, PacI 2. synthezised DNA fragment gBlock_synTer1 was treated with SalI, PacI 3. ligation of both fragments with T4 DNA ligase	this study	pABC library plasmids suitable for the assembly of MoClo-compatible pABCs
pLsynTer-2 BpiI/BsaI free (pMW214)	pLsynTer-2 cured from 2 BsaI sites	1. vector backbone of pLsynTer-2 was amplified with primers MW1003/MW1004 and reassembled via AQUA cloning.	this study
pLsynTer-3 BpiI/BsaI free (pMW227)	pLsynTer-3 cured from 1 BsaI site	1. vector backbone of pLsynTer-3 was amplified with primers MW1005/MW1006 and reassembled via AQUA cloning.	this study
pLsynTer-1MoClo (1-1a) (pKK3)	pLsynTer-1 BpiI/BsaI (pKK1) derivative, adapted to the MoClo standard by addition of the MCS (BpiI/BsaI recognition sites and lacZα cassette) of the level1 vector pICH47732 (1-1a)	1. pLsynTer-1 BpiI/BsaI (pKK1) free was linearized with PacI, ScaI 2. MCS of MoClo standard vector pICH47732 [m] (1-1a [m]) was gel extracted after digestion with PacI, ScaI 3. ligation with T4 DNA ligase	this study
pLsynTer-2MoClo (1-1a) (pKK4)	pLsynTer-2 BpiI/BsaI (pMW214) derivative, adapted to the MoClo standard by addition of the MCS (BpiI/BsaI recognition sites and lacZα cassette) of the level1 vector pICH47732 (1-1a)	1. pLsynTer-2 BpiI/BsaI (pMW214) free was linearized with PacI, ScaI 2. MCS of MoClo standard vector pICH47732 [m] (1-1a [m]) was gel extracted after digestion with PacI, ScaI 3. ligation with T4 DNA ligase	this study
pLsynTer-3MoClo (1-1a) (pKK10)	pLsynTer-3 BpiI/BsaI (pMW227) derivative, adapted to the MoClo standard by addition of the MCS (BpiI/BsaI recognition sites and lacZα cassette) of the level1 vector pICH47732 (1-1a)	1. pLsynTer-3 BpiI/BsaI (pMW227) free was linearized with PacI, ScaI 2. MCS of MoClo standard vector pICH47732 [m] (1-1a [m]) was gel extracted after digestion with PacI, ScaI 3. Ligation with T4 DNA ligase	this study
pLsynTer-1MoClo (M-1) (pKK5)	pLsynTer-1 BpiI/BsaI (pKK1) derivative, adapted to the MoClo standard by addition of the MCS (BpiI/BsaI recognition sites and lacZα cassette) of the levelM vector pAGM8031 (M-1)	1. PLsynTer-1 BpiI/BsaI (pKK1) free was linearized with PacI, ScaI 2. MCS of MoClo standard vector pAGM8031 [m] (M-1 [m]) was gel extracted after digestion with PacI, ScaI 3. Ligation with T4 DNA ligase	this study
pLsynTer-2MoClo (M-1) (pKK6)	pLsynTer-2 BpiI/BsaI (pMW214) derivative, adapted to the MoClo standard by addition of the MCS (BpiI/BsaI recognition sites and lacZα cassette) of the levelM vector pAGM8031 (M-1)	1. PLsynTer-2 BpiI/BsaI (pMW214) free was linearized with PacI, ScaI 2. MCS of MoClo standard vector pAGM8031 [m] (M-1 [m]) was gel extracted after digestion with PacI, ScaI 3. Ligation with T4 DNA ligase	this study
pLsynTer-3MoClo (M-1) (pKK7)	pLsynTer-3 BpiI/BsaI (pMW227) derivative, adapted to the MoClo standard by addition of the MCS (BpiI/BsaI recognition sites and lacZα cassette) of the levelM vector pAGM8031 (M-1)	1. PLsynTer-3 BpiI/BsaI (pMW227) free was linearized with PacI, ScaI 2. MCS of MoClo standard vector pAGM8031 [m] (M-1 [m]) was gel extracted after digestion with PacI, ScaI 3. Ligation with T4 DNA ligase	this study
pLoriV-MlbMoClo (pKK2)	pLoriV-Mlb cured from 7 BpiI and 1 BsaI site in the repABC cassette	1. pLoriV-Mlb was amplified with primers DM924/DM925 2. parts of the repABC cassette were amplified with primers DM914/DM917 and DM918/DM923 using synthesiszed DNA fragments (gBlock-Mlb1 and gBlock Mlb2) respectivley 3. PCR products from (1.) and (2.) were fused together via AQUA cloning	this study
pLoriV-42bMoClo (pMW215)	pLoriV-42b cured from 2 BpiI and 1 BsaI site in the repABC cassette	1. The repABC cassette of the Rhizobium etli megaplasmid p42b was amplifiied in four parts from pLoriV-42b with the primers MW995/MW996, MW997/MW998, MW999/MW1000 and MW1001/MW1002. 2. In a MoClo reaction, PCR products were assembled into pICH41233. 3. The BpiI and BsaI cleaned repABC region was amplified from the intermediate plasmid from step (2.) with primers 211/212 4. The phosphorylated PCR …	this study
pLoriV-42dMoClo (pKK8)	pLoriV-42d cured from 10 BpiI and 1 BsaI site	1. vector backbone of pLoriV-42d and parts of the repABC operon were amplified with DM945/DM946 2. repABC cassette of the Rhizobium etli megaplasmid was amplified in serveral parts with primers DM931/DM932, DM939/DM940, DM941/DM942, DM943/DM944 using the plasmid pLoriV-42d as template, and with primers DM930/DM927 using gBlock-42d1 as template, and with primers DM938/DM933 using gBlock-42d2) as t…	this study
pLAR-TcMoClo (pKK12)	derivative of the pLAR-Tc library plasmid, providing a tetracyclin resistance cassette, cured from 1 BsaI site	1. pLAR-Tc was amplified with primers MW1083 and MW1084 and reassembled via AQUA cloning	this study
pLAR-Gm	MoClo compatible library plasmid, providing a gentamycin resistance cassette	n.a.	[32]
pLAR-Km	MoCLo compatible library plasmid, providing a kanamycin resistance cassette	n.a.	[32]
pLAR-Spec	MoClo compatible library plasmid providing a spectinomycin resistance cassette	n.a.	[32]
pLAR-Hyg	MoClo comptaible library plasmid providing a hygromycin resistance cassette	n.a.	[32]
pACYC184	plasmid carrying replication origin p15A (MoClo-compatible)	n.a.	[69]
pK18mob2	plasmid carrying replication origin pMB1 (MoClo-compatible)	n.a.	[70]
pXG-10	plasmid carrying replication origin pSC101* (MoClo-compatible)	n.a.	[71]
pLoriT-1	plasmid providing a mob site (MoClo-compatible)	n.a.	[32]
MoClo compatible pABC vectors
name	description	cloning strategy	reference
pABCa-1-1a	MoCLo-compatible pABC with GmR, p15a origin, repABCpMlb, synTer-1MoClo (1-1a)	1. PCR products of primers AR_for/AR_rev using pLAR-Gm as template, primers p15A_for/p15Arev using pACYC184 as template), primers oriVSm_for/oriVSm_rev using pLoriV-MlbMoClo as template, primers synTer-MCS_for/synTer-MCS_rev using pLsynTer-1MoClo (1-1a) as template were phosphorylated 2. phosphorylated PCR products were assembled via LCR using the bridging oligonucleotides BO1, BO2, BO3 and BO4.	this study
pABCa-1-1a-mob	MoCLo-compatible pABC with GmR, p15a origin, repABCpMlb, synTer-1MoClo (1-1a), mob-site	1. PCR products of primers AR_for/AR_rev using pLAR-Gm as template, primers p15A_for/p15Arev using pACYC184 as template), primers oriVSm_for/oriVSm_rev using pLoriV-MlbMoClo as template, primers synTer-MCS_for/synTer-MCS_rev using pLsynTer-1MoClo (1-1a) as template, primers mob_for/mob_rev using pLoriT-1 as template were phosphorylated 2. phosphorylated PCR products were assembled via LCR using t…	this study
pABCa-M-1	MoCLo-compatible pABC with GmR, p15a origin, repABCpMlb, synTer-1MoClo (M-1)	1. PCR products of primers AR_for/AR_rev using pLAR-Gm as template, primers p15A_for/p15Arev using pACYC184 as template), primers oriVSm_for/oriVSm_rev using pLoriV-MlbMoClo as template, primers synTer-MCS_for/synTer-MCS_rev using pLsynTer-1MoClo (M-1) as template were phosphorylated 2. phosphorylated PCR products were assembled via LCR using the bridging oligonucleotides BO1, BO2, BO3 and BO4.	this study
pABCa-M-1-mob	MoCLo-compatible pABC with GmR, p15a origin, repABCpMlb, synTer-1MoClo (M-1), mob-site	1. PCR products of primers AR_for/AR_rev using pLAR-Gm as template, primers p15A_for/p15Arev using pACYC184 as template), primers oriVSm_for/oriVSm_rev using pLoriV-MlbMoClo as template, primers synTer-MCS_for/synTer-MCS_rev using pLsynTer-1MoClo (M-1) as template, primers mob_for/mob_rev using pLoriT-1 as template were phosphorylated 2. phosphorylated PCR products were assembled via LCR using th…	this study
pABCb-mod-1-1a	MoClo-compatible pABC with HygR, pMB1 origin, repABCp42b, synTer-2MoClo (1-1a)	1. PCR products of primers AR_for/AR_rev using pLAR-Hyg as template, primers pMB1_for/pMB1_rev using pK18mob2 as template), primers oriVSm_for/oriVSm_rev using pLoriV-42bMoClo as template, primers synTer-MCS_for/synTer-MCS_rev using pLsynTer-2MoClo (1-1a) as template were phosphorylated 2. phosphorylated PCR products were assembled via LCR using the bridging oligonucleotides BO1, BO2, BO3 and BO4	this study
pABCb-mod-1-1a-mob	MoClo-compatible pABC with HygR, pMB1 origin, repABCp42b, synTer-2MoClo (1-1a), mob-site	1. PCR products of primers AR_for/AR_rev using pLAR-Hyg as template, primers pMB1_for/pMB1_rev using pK18mob2 as template), primers oriVSm_for/oriVSm_rev using pLoriV-42bMoClo as template, primers synTer-MCS_for/synTer-MCS_rev using pLsynTer-2MoClo (1-1a) as template, primers mob_for/mob_rev using pLoriT-1 as template were phosphorylated 2. phosphorylated PCR products were assembled via LCR using…	this study
pABCb-M-1	MoClo-compatible pABC with SpecR, pMB1 origin, repABCp42b, synTer-2MoClo (M-1)	1. PCR products of primers AR_for/AR_rev using pLAR-Spec as template, primers pMB1_for/pMB1_rev using pK18mob2 as template), primers oriVSm_for/oriVSm_rev using pLoriV-42bMoClo as template, primers synTer-MCS_for/synTer-MCS_rev using pLsynTer-2MoClo (M-1) as template were phosphorylated 2. phosphorylated PCR products were assembled via LCR using the bridging oligonucleotides BO1, BO2, BO3 and BO4	this study
pABCb-M-1-mob	MoClo-compatible pABC with SpecR, pMB1 origin, repABCp42b, synTer-2MoClo (M-1), mob-site	1. PCR products of primers AR_for/AR_rev using pLAR-Spec as template, primers pMB1_for/pMB1_rev using pK18mob2 as template), primers oriVSm_for/oriVSm_rev using pLoriV-42bMoClo as template, primers synTer-MCS_for/synTer-MCS_rev using pLsynTer-2MoClo (M-1) as template, primers mob_for/mob_rev using pLoriT-1 as template were phosphorylated 2. phosphorylated PCR products were assembled via LCR using…	this study
pABCc-mod-1-1a	MoClo-compatible pABC with TcR, pSC101* origin, repABCp42d, synTer-3MoClo (1-1a)	1. PCR products of primers AR_for/AR_rev using pLAR-TcMoClo as template, primers pSC101*_for/pSC101*_rev using pXG-10 as template, primers oriVSm_for/oriVSm_rev using pLoriV-42dMoClo as template, primers synTer-MCS_for/synTer-MCS_rev using pLsynTer-3MoClo (1-1a) as template were phosphorylated 2. phosphorylated PCR products were assembled via LCR using the bridging oligonucleotides BO1, BO2, BO3 …	this study
pABCc-1-1a	MoClo-compatible pABC with KmR, pSC101* origin, repABCp42d, synTer-3MoClo (1-1a)	1. PCR products of primers AR_for/AR_rev using pLAR-Km as template, primers pSC101*_for/pSC101*_rev using pXG-10 as template, primers oriVSm_for/oriVSm_rev using pLoriV-42dMoClo as template, primers synTer-MCS_for/synTer-MCS_rev using pLsynTer-3MoClo (1-1a) as template were phosphorylated 2. phosphorylated PCR products were assembled via LCR using the bridging oligonucleotides BO1, BO2, BO3 and B…	this study
pABCc-M-1	MoClo-compatible pABC with KmR, pSC101* origin, repABCp42d, synTer-3MoClo (M-1)	1. PCR products of primers AR_for/AR_rev using pLAR-Km as template, primers pSC101*_for/pSC101*_rev using pXG-10 as template, primers oriVSm_for/oriVSm_rev using pLoriV-42dMoClo as template, primers synTer-MCS_for/synTer-MCS_rev using pLsynTer-3MoClo (M-1) as template were phosphorylated 2. phosphorylated PCR products were assembled via LCR using the bridging oligonucleotides BO1, BO2, BO3 and BO4	this study
pABC plasmids non-compatible with MoClo
name	description	cloning strategy	reference
pABCa-mob	pABC with GmR, p15a origin, repABCpMlb, synTer-1, mob-site	1. Amplification of p15A origin with primers 333/334 from pACYC184, amplification of gentamycin resistance with primers 284/247 from pLAR-Gm, amplification of repABCpMLb with primers 141/142 from pJD50, amplification of mob-site with primers 331/332 from pK18mob2 2. Phosphorlylation of PCR products 3. restriction of SynTer-1 from pJD104 with SmaI 4. DNA fragments were assembled via LCR using the …	this study
pABCb-mob	pABC with SpecR, pMB1 origin, repABCp42d, synTer-2, mob-site	1. Amplification of pMB1 origin with primers 335/336 from pK18mob2, amplification of spectinomycin with primers 284/249 from pLAR-Spec, amplification of repABCp42b with primers 211/212 from pJD84B, amplification of mob-site with primers 331/332 from pK18mob2 2. Phosphorlylation of PCR products 3. restriction of SynTer-2 from pJD110 with SmaI 4. DNA fragments were assembled via LCR using the bridg…	this study
