# Supplementary material for: A MoClo-Compatible Toolbox of ECF Sigma Factor-Based Regulatory Switches for Proteobacterial Chassis
Source: Biodes Res. 2024 Feb 21;6:0025. doi: 10.34133/bdr.0025 (PMC10880074; doi:10.34133/bdr.0025)
Supplement: Supplementary 1 — Figs. S1 to S11 Tables S1 to S12 References [60–75] [file bdr.0025.f1.zip › TABLE S4.xlsx]

## Sheet: Readme
RNA-seq analysis of Rm1021 genes upon overexpression of heterologous ecf genes
Sheet A	Columns
Rm1021 genes and information, genes on pSRKGm [m] based vectors are shown in grey	A B C D E
normalized read counts of ecf02 overexpression and control strains	I J K L M N
log2-fold changes of gene expression upon ecf02 overexpression over the control strains, adjusted pvalue and pvalue. Adjusted pvalues highlighted in green correspond to values < 0,0001. log2-fold changes >2 are highlighted in green, log2-fold changes <2 are highlighted in red.	F G H
Sheet B	Columns
Rm1021 genes and information, genes on pSRKGm [m] based vectors are shown in grey	A B C D E
normalized read counts of ecf11 overexpression and control strains	I J K L M N
log2-fold changes of gene expression upon ecf11overexpression over the control strains, adjusted pvalue and pvalue. Adjusted pvalues highlighted in green correspond to values < 0,0001. log2-fold changes >2 are highlighted in green, log2-fold changes <2 are highlighted in red.	F G H

## Sheet: A ecf02 overexpression effects
gene information					comparison of normalized gene expression			read counts of ecf02 overexpression strains			read counts of control strains
gene_id	Start	End	Strand	Product	log2-fold change	adjusted pvalue	pvalue	replicate 1	replicate 2	replicate 3	replicate 1	replicate 2	replicate 3	Attributes
SMb21424	1355223	1356959	+	putative acyl esterase	4.52014	4.9586e-117	5.82748e-121	790.603	740.249	731.444	30.9619	38.3298	29.7348	ID=SMb21424; type=exon; aliases=CAC49652.1,SM_b21424; genename=SMb21424; product=putative acyl esterase
SMb20343	348520	348978	-	putative isoquinoline 1-oxidoreductase	2.96918	1.07897e-102	2.53606e-106	986.839	944.957	961.827	108.367	132.6	129.161	ID=SMb20343; type=exon; aliases=CAC48729.1,SM_b20343; genename=SMb20343; product=putative isoquinoline 1-oxidoreductase; ec_number=1.3.99.16
SMb21421	1351678	1352739	+	ABC transporter, periplasmic solute-binding protein	4.79558	2.65192e-81	9.34982e-85	575.499	555.914	486.169	20.9448	17.611	19.5135	ID=SMb21421; type=exon; aliases=CAC49649.1,SM_b21421; genename=SMb21421; product=ABC transporter, periplasmic solute-binding protein
pSRKGm [m] lacI	1388	2470	+	-	10.9613	3.54386e-79	1.66593e-82	4159.63	3646.91	5529.19	0.910645	2.07188	3.71685	pSRKGm[m] Plac/T5 ecf20; label=lacI
SMc00763	773789	774973	+	Conserved hypothetical protein	2.27148	4.95163e-74	2.90964e-77	1081.18	1137.05	1119.5	216.734	234.123	240.666	ID=SMc00763; type=exon; aliases=CAC45279.1; genename=SMc00763; product=Conserved hypothetical protein
SMb21423	1354225	1355220	+	ABC sugar transporter, permease	4.61728	2.32599e-73	1.64014e-76	448.134	447.254	508.069	16.3916	13.4672	26.9472	ID=SMb21423; type=exon; aliases=CAC49651.1,SM_b21423; genename=SMb21423; product=ABC sugar transporter, permease
pSRKGm [m] lacI	1388	2470	+	-	11.4704	1.19171e-63	9.80373e-67	4321.9	3780.8	5467	0.910645	3.10782	0.929213	pSRKGm [m]; label=lacI
SMb21422	1352736	1354232	+	ABC transporter, ATP-binding protein	5.16924	2.37795e-63	2.23571e-66	433.039	464.717	375.796	9.10645	12.4313	13.9382	ID=SMb21422; type=exon; aliases=CAC49650.1,SM_b21422; genename=SMb21422; product=ABC transporter, ATP-binding protein
pSRKGm [m] ecf02	2725	3300	+	-	17.623	1.56991e-46	1.6605e-49	36431.9	28632	41539.9	0	0	0	pSRKGm[m] Plac/T5 ecf02 ; label=ecf02_2817
pSRKGm [m] lacI	1388	2470	+	-	12.1884	7.57644e-44	8.90403e-47	4154.91	3697.36	5537.95	0	2.07188	0.929213	pSRKGm[m] Plac/T5 ecf02 ; label=lacI
SMc00116	1083682	1084179	-	Conserved hypothetical protein	1.65019	8.6304e-24	1.11569e-26	342.469	334.713	396.819	109.277	118.097	115.222	ID=SMc00116; type=exon; aliases=CAC45562.1; genename=SMc00116; product=Conserved hypothetical protein
SMb20342	346305	348518	-	putative isoquinoline 1-oxidoreductase	2.69178	4.77251e-17	6.73054e-20	1746.31	3073.54	1273.68	300.513	320.106	322.437	ID=SMb20342; type=exon; aliases=CAC48728.1,SM_b20342; genename=SMb20342; product=putative isoquinoline 1-oxidoreductase; ec_number=1.3.99.16
SMb20094	101410	103182	-	phospholipase D	2.76325	2.78841e-16	4.26012e-19	160.385	115.452	167.312	30.0513	11.3954	23.2303	ID=SMb20094; type=exon; aliases=CAC48494.1,SM_b20094; genename=SMb20094; product=phospholipase D; ec_number=3.1.4.4
SMc04207	2194201	2196054	+	Rhizobiocin secretion protein	2.19038	2.15933e-10	3.80654e-13	70.758	79.5549	72.7064	11.8384	18.6469	18.5843	ID=SMc04207; type=exon; aliases=CAC46614.1; genename=rspD OR SMc04207; product=Rhizobiocin secretion protein
SMc01184	1747158	1748696	+	Hypothetical transmembrane protein	1.25858	2.14908e-09	4.04104e-12	264.163	281.353	206.732	96.5284	127.421	91.0629	ID=SMc01184; type=exon; aliases=CAC46188.1; genename=SMc01184; product=Hypothetical transmembrane protein
SMc01148	403192	404058	+	Hypothetical protein	1.3283	1.0331e-08	2.06401e-11	156.611	175.603	125.265	55.5493	66.3002	60.3988	ID=SMc01148; type=exon; aliases=CAC41809.1; genename=SMc01148; product=Hypothetical protein
SMc04206	2193379	2194179	+	Putative hemolysin-type calcium-binding protein	1.56622	4.59861e-08	9.72794e-11	135.855	118.362	135.777	40.979	58.0127	33.4517	ID=SMc04206; type=exon; aliases=CAC46613.1; genename=SMc04206; product=Putative hemolysin-type calcium-binding protein
SMc04208	2196041	2197351	+	Rhizobiocin secretion protein RspE	1.70558	3.35599e-05	7.49369e-08	86.7965	59.1811	66.5746	13.6597	23.8266	27.8764	ID=SMc04208; type=exon; aliases=CAC46615.1; genename=rspE OR SMc04208; product=Rhizobiocin secretion protein RspE
SMb_asRNA_2579	686502	686659	-	-	6.4196	0.000171525	4.2332e-07	33.0204	25.2247	29.7834	0.910645	0	0	ID=SMb_asRNA_2579; type=Transcript; genename=SMb_asRNA_2579
SMb20079	88213	91431	+	probable type I secretion target repeat protein	0.705361	0.000224395	6.32915e-07	514.175	600.543	467.774	334.207	293.171	341.95	ID=SMb20079; type=exon; aliases=CAC48479.1,SM_b20079; genename=SMb20079; product=probable type I secretion target repeat protein; ec_number=4.6.1.1
SMb21316	981935	983704	-	ABC-type multidrug transport system protein WgdA (formerly ExpD1)	-0.782845	0.00143172	4.2065e-06	205.67	226.052	167.312	349.688	359.472	320.578	ID=SMb21316; type=exon; aliases=CAC49292.1,SM_b21316; genename=wgdA OR SMb21316; product=ABC-type multidrug transport system protein WgdA (formerly ExpD1)
SMb20940	1164948	1165658	-	probable succinoglycan biosynthesis regulator	0.973549	0.00302251	9.23554e-06	500.967	452.105	655.234	255.891	223.763	339.163	ID=SMb20940; type=exon; aliases=CAC49463.1,SM_b20940; genename=exsB OR SMb20940; product=probable succinoglycan biosynthesis regulator
SMa2410	1312753	1314558	+	RhbF rhizobactin biosynthesis protein	0.915695	0.00405669	1.28723e-05	1000.99	742.189	880.361	494.48	552.157	344.738	ID=SMa2410; type=exon; aliases=AAK65921.1; genename=rhbF OR SMa2410; product=RhbF rhizobactin biosynthesis protein
SMa2406	1310812	1311402	+	RhbD rhizobactin biosynthesis protein	0.962905	0.00536107	1.76413e-05	181.141	139.706	150.669	77.4048	95.3066	69.691	ID=SMa2406; type=exon; aliases=AAK65919.1; genename=rhbD OR SMa2406; product=RhbD rhizobactin biosynthesis protein
SMb_asRNA_2438	425866	425962	-	-	3.46134	0.00605604	2.06399e-05	23.586	12.6124	27.1554	2.73194	3.10782	0	ID=SMb_asRNA_2438; type=Transcript; genename=SMb_asRNA_2438
SMa_asRNA_203	354240	354426	+	-	1.31779	0.00702058	2.47523e-05	59.4367	62.0916	97.2339	30.9619	30.0423	26.9472	ID=SMa_asRNA_203; type=Transcript; genename=SMa_asRNA_203
SMc04256	2084620	2085705	-	Putative gentiobiose, salicin, and cellobiose ABC transporter, ATP-binding component	1.09572	0.00913221	3.32705e-05	61.3236	73.7338	53.4348	30.0513	32.1142	26.018	ID=SMc04256; type=exon; aliases=CAC46505.1; genename=SMc04256; product=Putative gentiobiose, salicin, and cellobiose ABC transporter, ATP-binding component
SMa2408	1311399	1312769	+	RhbE rhizobactin biosynthesis protein	0.826091	0.00939198	3.53206e-05	535.874	433.671	502.813	295.049	324.25	211.861	ID=SMa2408; type=exon; aliases=AAK65920.1; genename=rhbE OR SMa2408; product=RhbE rhizobactin biosynthesis protein
SMc00148	2021723	2022331	-	Hypothetical protein	-0.555908	0.0142957	5.54423e-05	199.066	200.828	212.863	275.015	344.968	282.481	ID=SMc00148; type=exon; aliases=CAC46439.1; genename=SMc00148; product=Hypothetical protein
SMc03125	3204043	3205056	-	Putative arginine ABC transporter, ATP-binding component	2.17372	0.0172557	6.89499e-05	14.1516	30.0756	12.2637	3.64258	5.17971	3.71685	ID=SMc03125; type=exon; aliases=CAC47547.1; genename=SMc03125; product=Putative arginine ABC transporter, ATP-binding component
SMb20097	105495	106724	+	hypothetical oxidoreductase protein	3.27593	0.0172827	7.1089e-05	19.8122	11.6422	14.8917	1.82129	2.07188	0.929213	ID=SMb20097; type=exon; aliases=CAC48497.1,SM_b20097; genename=SMb20097; product=hypothetical oxidoreductase protein
SMc05009	2595019	2595537	+	Nodulation protein NolR inactivated by a frameshift	-0.552586	0.0257641	0.000109003	3894.52	3335.49	4696.13	5552.2	6761.59	5181.29	ID=SMc05009; type=exon; aliases=VBISMc3282; genename=nolR OR SMc05009; product=Nodulation protein NolR inactivated by a frameshift
SMb20938	1163858	1164595	-	hypothetical conserved protein	1.03091	0.0265674	0.000118646	568.894	416.208	847.074	271.372	233.087	392.128	ID=SMb20938; type=exon; aliases=CAC49461.1,SM_b20938; genename=exsD OR SMb20938; product=hypothetical conserved protein
SMb21314	979583	980242	-	putative Ca2+-binding protein WgeA (formerly ExpE1)	-0.39854	0.0265674	0.000117664	590.594	514.196	582.527	740.354	746.914	737.795	ID=SMb21314; type=exon; aliases=CAC49290.1,SM_b21314; genename=wgeA OR SMb21314; product=putative Ca2+-binding protein WgeA (formerly ExpE1)
SMc02018	2721482	2722345	-	Hypothetical protein	1.25194	0.0332687	0.000152483	49.0589	60.1513	36.7912	21.8555	20.7188	18.5843	ID=SMc02018; type=exon; aliases=CAC47109.1; genename=SMc02018; product=Hypothetical protein
SMa0349	189202	189798	-	conserved hypothetical protein	1.09929	0.0395124	0.000185744	49.0589	38.8073	49.0549	21.8555	20.7188	21.3719	ID=SMa0349; type=exon; aliases=AAK64846.1; genename=SMa0349; product=conserved hypothetical protein
SMa0220	120444	121958	-	NAD-dependent aldehyde dehydrogenase	0.993863	0.0475145	0.000228945	102.835	126.124	82.3422	47.3535	42.4736	65.9741	ID=SMa0220; type=exon; aliases=AAK64775.1; genename=SMa0220; product=NAD-dependent aldehyde dehydrogenase
SMb20160	178551	179168	+	CONSERVED HYPOTHETICAL PROTEIN	1.2811	0.0504438	0.000248988	36.7942	33.9564	42.9231	12.749	15.5391	18.5843	ID=SMb20160; type=exon; aliases=CAC48560.1,SM_b20160; genename=SMb20160; product=CONSERVED HYPOTHETICAL PROTEIN
SMc00886	899365	900909	+	Probable trimethylamine methyltransferase family protein	0.867614	0.053859	0.000272175	68.8711	80.5251	68.3265	40.0684	35.222	43.673	ID=SMc00886; type=exon; aliases=CAC45392.1; genename=SMc00886; product=Probable trimethylamine methyltransferase family protein; ec_number=2.1.1.-
SMb20939	1164592	1164951	-	6-pyruvoyltetrahydropterin synthase	0.993131	0.0556181	0.000287601	139.629	92.1673	152.421	60.1026	53.8689	78.9831	ID=SMb20939; type=exon; aliases=CAC49462.1,SM_b20939; genename=exsC OR SMb20939; product=6-pyruvoyltetrahydropterin synthase; ec_number=4.2.3.12
SMa2404	1309062	1310819	+	RhbC rhizobactin biosynthesis protein	0.839455	0.0634862	0.000342331	423.605	390.013	286.446	225.84	231.015	157.966	ID=SMa2404; type=exon; aliases=AAK65918.1; genename=rhbC OR SMa2404; product=RhbC rhizobactin biosynthesis protein
SMc04047	3052186	3052629	-	Probable pseudoazurin (blue copper protein)	0.956114	0.0634862	0.000343209	82.0793	92.1673	62.1947	41.8897	30.0423	49.2483	ID=SMc04047; type=exon; aliases=CAC47409.1; genename=azu2 OR SMc04047; product=Probable pseudoazurin (blue copper protein)
SMb20212	219262	219942	+	hypothetical protein	0.823195	0.0712868	0.000393757	99.0612	73.7338	72.7064	47.3535	48.6892	42.7438	ID=SMb20212; type=exon; aliases=CAC48605.1,SM_b20212; genename=SMb20212; product=hypothetical protein
SMa0326	181233	182072	+	dehydrogenase related to short chain alcohol dehydrogenases	0.709455	0.0794039	0.000463532	142.459	145.527	156.801	89.2432	114.989	68.7618	ID=SMa0326; type=exon; aliases=AAK64835.1; genename=SMa0326; product=dehydrogenase related to short chain alcohol dehydrogenases
SMa2400	1306179	1307591	+	RhbA rhizobactin biosynthesis protein	0.873161	0.0794039	0.000463764	318.883	311.428	171.692	145.703	176.11	116.152	ID=SMa2400; type=exon; aliases=AAK65916.1; genename=rhbA OR SMa2400; product=RhbA rhizobactin biosynthesis protein
SMc00703	2875865	2876503	+	Hypothetical transmembrane protein	0.498978	0.0794039	0.000466588	2196.33	2122.76	2900.37	1674.68	1830.51	1604.75	ID=SMc00703; type=exon; aliases=CAC47248.1; genename=SMc00703; product=Hypothetical transmembrane protein
SMc04450	1787537	1791052	-	Probable transcription-repair coupling factor (TRCF) protein	0.273879	0.0871691	0.000522461	3421.86	3542.13	3202.59	2818.45	2786.68	2802.51	ID=SMc04450; type=exon; aliases=CAC46230.1; genename=mfd OR SMc04450; product=Probable transcription-repair coupling factor (TRCF) protein
SMc01525	2607431	2609071	-	Putative dipeptide binding periplasmic protein	-0.410355	0.0907703	0.000554713	13371.4	12437.7	10201.7	16181.3	16174.1	15502.1	ID=SMc01525; type=exon; aliases=CAC46992.1; genename=dppA2 OR SMc01525; product=Putative dipeptide binding periplasmic protein
SMb_asRNA_2437	425514	425661	-	-	5.26104	0.0909575	0.000566547	6.60408	4.85091	8.75981	0	0	0	ID=SMb_asRNA_2437; type=Transcript; genename=SMb_asRNA_2437
SMc04049	3053090	3054289	-	Putative sulfite oxidase	0.707734	0.0983785	0.000624332	131.138	138.736	102.49	82.8687	66.3002	78.0539	ID=SMc04049; type=exon; aliases=CAC47411.1; genename=SMc04049; product=Putative sulfite oxidase; ec_number=1.8.3.1
SMb21330	998537	998746	+	hypothetical protein with amino acid permeases signature	1.29146	0.100693	0.000650855	30.1901	30.0756	35.9152	10.9277	16.5751	12.0798	ID=SMb21330; type=exon; aliases=CAC49306.2,SM_b21330; genename=SMb21330; product=hypothetical protein with amino acid permeases signature
SMa2402	1307588	1309075	+	RhsB L-2,4-diaminobutyrate decarboxylase	0.989244	0.114894	0.000760582	238.69	289.114	150.669	133.865	122.241	85.4876	ID=SMa2402; type=exon; aliases=AAK65917.1; genename=rhbB OR SMa2402; product=RhsB L-2,4-diaminobutyrate decarboxylase; ec_number=4.1.1.-
SMc01591	2523929	2524195	+	Hypothetical transmembrane protein	-0.420702	0.114894	0.000769652	454.738	423.97	433.611	561.868	649.535	546.377	ID=SMc01591; type=exon; aliases=CAC46914.1; genename=SMc01591; product=Hypothetical transmembrane protein
SMc01169	1759743	1760861	-	Probable alanine dehydrogenase oxidoreductase	-0.79754	0.119911	0.000817354	370.772	521.958	274.182	556.404	927.167	544.519	ID=SMc01169; type=exon; aliases=CAC46203.1; genename=ald OR SMc01169; product=Probable alanine dehydrogenase oxidoreductase; ec_number=1.4.1.1
SMb21570	1108027	1110063	-	N-methylproline demethylase	-0.382021	0.138367	0.000959411	763.243	768.384	693.777	976.212	1001.76	921.779	ID=SMb21570; type=exon; aliases=CAC49410.1,SM_b21570; genename=stcD OR SMb21570; product=N-methylproline demethylase; ec_number=1.-.-.-
SMb20261	265534	266571	-	malate dehydrogenase	0.930321	0.138713	0.000992585	255.672	412.327	173.444	152.988	165.751	122.656	ID=SMb20261; type=exon; aliases=CAC48651.1,SM_b20261; genename=SMb20261; product=malate dehydrogenase; ec_number=1.1.1.37
SMc04253	2080085	2081218	-	Probable dehydrogenase	0.773678	0.138713	0.000994419	112.269	163.961	102.49	66.4771	78.7315	76.1955	ID=SMc04253; type=exon; aliases=CAC46502.1; genename=SMc04253; product=Probable dehydrogenase; ec_number=1.1.99.28
SMb21315	980517	981938	-	putative membrane-fusion protein WgdB (formerly ExpD2)	-0.539668	0.144375	0.00105197	186.801	206.649	141.909	254.981	247.59	274.118	ID=SMb21315; type=exon; aliases=CAC49291.1,SM_b21315; genename=wgdB OR SMb21315; product=putative membrane-fusion protein WgdB (formerly ExpD2)
SMc02406	1158131	1162366	-	Hypothetical protein	0.684704	0.146604	0.00108544	73.5883	96.048	87.5981	57.3706	43.5095	58.5404	ID=SMc02406; type=exon; aliases=CAC45640.1; genename=SMc02406; product=Hypothetical protein; ec_number=3.4.21.-
SMa2337	1304824	1306119	+	RhtX rhizobactin transporter	0.920325	0.157029	0.00118108	153.781	115.452	119.133	86.5113	80.8034	38.0977	ID=SMa2337; type=exon; aliases=AAK65915.1; genename=rhtX OR SMa2337; product=RhtX rhizobactin transporter
SMc00589	1260440	1261354	+	Conserved hypothetical protein	-0.416946	0.16138	0.00123278	212.274	212.47	231.259	310.53	297.315	268.543	ID=SMc00589; type=exon; aliases=CAC45737.1; genename=SMc00589; product=Conserved hypothetical protein
SMb20434	448384	449565	+	EutD	-0.462406	0.175614	0.00136513	155.668	147.468	172.568	220.376	227.907	208.144	ID=SMb20434; type=exon; aliases=CAC48820.1,SM_b20434; genename=eutD OR SMb20434; product=EutD; ec_number=3.4.13.9
SMb20987	1220792	1221874	+	precorrin-2 dehydrogenase	1.13908	0.175614	0.00140343	54.7195	84.4058	37.6672	21.8555	22.7907	35.3101	ID=SMb20987; type=exon; aliases=CAC49512.1,SM_b20987; genename=SMb20987; product=precorrin-2 dehydrogenase; ec_number=1.3.1.76
SMb21196	945018	946616	+	ABC transporter, periplasmic solute-binding protein	-0.443104	0.175614	0.00139097	2293.5	2130.52	1597.79	2784.75	2834.33	2566.49	ID=SMb21196; type=exon; aliases=CAC49261.1,SM_b21196; genename=SMb21196; product=ABC transporter, periplasmic solute-binding protein
SMc03046	742440	743111	+	Response regulator of exponential growth motility	-0.31715	0.178287	0.00144574	1968.02	1874.39	1933.29	2306.66	2637.51	2253.34	ID=SMc03046; type=exon; aliases=CAC45250.1; genename=rem OR SMc03046; product=Response regulator of exponential growth motility
SMa0128	69135	69515	+	hypothetical protein	0.861666	0.203415	0.00167341	579.272	1470.8	981.975	432.556	616.385	619.785	ID=SMa0128; type=exon; aliases=AAK64725.1; genename=SMa0128; product=hypothetical protein
SMc02017	2720460	2721458	-	Sterol desaturase family protein	0.725052	0.235552	0.00196547	128.308	89.2567	120.009	82.8687	55.9408	65.0449	ID=SMc02017; type=exon; aliases=CAC47108.1; genename=SMc02017; product=Sterol desaturase family protein; ec_number=1.3.-.-
SMc02862	215918	216562	-	Conserved hypothetical protein	-0.355011	0.236769	0.00200345	1351.01	1100.19	1429.6	1660.11	1685.48	1619.62	ID=SMc02862; type=exon; aliases=CAC41574.1; genename=SMc02862; product=Conserved hypothetical protein
SMc00601	1271487	1272074	-	Probable CDP-diacylglycerol--glycerol-3- phosphate 3-phosphatidyltransferase transmembrane protein	-0.289052	0.243947	0.00209286	1100.99	1101.16	1066.07	1329.54	1420.28	1244.22	ID=SMc00601; type=exon; aliases=CAC45749.1; genename=pgsA OR SMc00601; product=Probable CDP-diacylglycerol--glycerol-3- phosphate 3-phosphatidyltransferase transmembrane protein; ec_number=2.7.8.5
SMa0510	275787	276734	+	putative D-isomer specific 2-hydroxyacid dehydrogenase	1.21666	0.245072	0.00213131	24.5294	46.5687	20.1476	14.5703	11.3954	13.009	ID=SMa0510; type=exon; aliases=AAK64926.1; genename=SMa0510; product=putative D-isomer specific 2-hydroxyacid dehydrogenase
SMb20484	499835	500827	+	putative ABC transporter periplasmic sugar-binding protein	-0.508182	0.269098	0.00238334	132.082	156.199	157.677	204.895	257.949	172.834	ID=SMb20484; type=exon; aliases=CAC48866.1,SM_b20484; genename=SMb20484; product=putative ABC transporter periplasmic sugar-binding protein
SMc03873	3538506	3539372	-	RNA polymerase sigma factor (Sigma-32)	1.08203	0.269098	0.00240351	35.8507	32.9862	29.7834	16.3916	9.32347	20.4427	ID=SMc03873; type=exon; aliases=CAC47835.2; genename=rpoH2 OR SMc03873; product=RNA polymerase sigma factor (Sigma-32)
SMc01488	2247640	2248137	-	Hypothetical transmembrane protein	0.782251	0.291517	0.0026652	255.672	257.098	214.615	130.222	196.829	96.6381	ID=SMc01488; type=exon; aliases=CAC46663.2; genename=SMc01488; product=Hypothetical transmembrane protein
SMc02861	214914	215918	-	Phosphate transport transmembrane protein	-0.310966	0.291517	0.00267227	988.725	969.212	846.198	1177.46	1186.15	1114.13	ID=SMc02861; type=exon; aliases=CAC41573.1; genename=pit OR SMc02861; product=Phosphate transport transmembrane protein
SMc05017	3416769	3417167	+	Putative transposase (fragment)	1.28905	0.310883	0.00288633	37.7376	19.4036	28.9074	15.481	10.3594	9.29213	ID=SMc05017; type=exon; genename=SMc05017; product=Putative transposase (fragment)
SMc00591	1263574	1263855	+	Hypothetical/unknown signal peptide protein	0.670738	0.317952	0.00298932	161.328	166.871	121.761	109.277	91.1628	81.7707	ID=SMc00591; type=exon; aliases=CAC45739.1; genename=SMc00591; product=Hypothetical/unknown signal peptide protein
SMa2339	1317985	1319097	+	Siderophore biosynthesis protein	0.502517	0.328013	0.00312246	379.263	278.442	349.516	250.427	243.446	217.436	ID=SMa2339; type=exon; aliases=AAK65924.1; genename=SMa2339; product=Siderophore biosynthesis protein
SMb_asRNA_2399	345618	345714	-	-	3.1459	0.336548	0.00328281	13.2082	6.79127	5.25589	0.910645	0	1.85843	ID=SMb_asRNA_2399; type=Transcript; genename=SMb_asRNA_2399
SMc04449	1761609	1763582	+	Probable 2',3'-cyclic-nucleotide 2'- phosphodiesterase precursor protein	-0.363442	0.336548	0.00325477	622.671	480.24	636.838	749.461	743.806	746.158	ID=SMc04449; type=exon; aliases=CAC46205.1; genename=cpdB OR SMc04449; product=Probable 2',3'-cyclic-nucleotide 2'- phosphodiesterase precursor protein; ec_number=3.1.4.16
SMc04254	2081235	2081996	-	Conserved hypothetical protein	0.831219	0.353412	0.00348884	59.4367	71.7935	48.179	36.4258	22.7907	40.8854	ID=SMc04254; type=exon; aliases=CAC46503.1; genename=SMc04254; product=Conserved hypothetical protein
SMc02016	2719137	2720399	-	Putative ferredoxin reductase	0.66787	0.358094	0.00357715	120.76	124.183	70.9545	66.4771	74.5878	57.6112	ID=SMc02016; type=exon; aliases=CAC47107.1; genename=SMc02016; product=Putative ferredoxin reductase; ec_number=1.18.1.3
SMc02656	1167340	1167492	+	Hypothetical unknown protein	-0.663458	0.395838	0.00400071	283.032	241.575	243.523	414.344	447.527	354.959	ID=SMc02656; type=exon; aliases=CAC45647.1; genename=SMc02656; product=Hypothetical unknown protein
SMb20647	1448327	1448578	-	hypothetical protein	-0.864229	0.407473	0.00417743	66.9843	65.9724	63.9466	90.1539	197.865	71.5494	ID=SMb20647; type=exon; aliases=CAC49755.1,SM_b20647; genename=SMb20647; product=hypothetical protein
SMc01535	2595534	2596067	+	Hypothetical protein	-0.347759	0.407473	0.00426197	746.261	726.666	816.414	1008.99	1005.9	899.478	ID=SMc01535; type=exon; aliases=CAC46982.1; genename=SMc01535; product=Hypothetical protein
SMc01652	2449208	2450368	+	Putative putrescine and agmatine ABC transporter, periplasmic solute-binding component	-0.796082	0.407473	0.00421675	150.95	236.724	124.389	212.18	439.239	237.878	ID=SMc01652; type=exon; aliases=CAC46843.1; genename=SMc01652; product=Putative putrescine and agmatine ABC transporter, periplasmic solute-binding component
SMa0323	180525	180809	+	conserved hypothetical protein	0.73941	0.420713	0.0044499	54.7195	53.36	56.0628	36.4258	32.1142	29.7348	ID=SMa0323; type=exon; aliases=AAK64833.1; genename=SMa0323; product=conserved hypothetical protein
SMb20909	1318695	1318988	-	HYPOTHETICAL PROTEIN	0.485882	0.457873	0.00489675	230.199	162.991	199.724	151.167	133.636	138.453	ID=SMb20909; type=exon; aliases=CAC49607.1,SM_b20909; genename=SMb20909; product=HYPOTHETICAL PROTEIN
SMa0218	119373	120323	-	ABC transporter, periplasmic solute-binding protein	1.19019	0.460355	0.00497739	37.7376	21.344	31.5353	13.6597	6.21565	19.5135	ID=SMa0218; type=exon; aliases=AAK64774.1; genename=SMa0218; product=ABC transporter, periplasmic solute-binding protein
SMc01239	1679864	1680022	-	Hypothetical/unknown transmembrane protein	-0.664263	0.462936	0.00505971	298.127	252.247	252.283	433.467	455.814	382.836	ID=SMc01239; type=exon; aliases=CAC46132.1; genename=SMc01239; product=Hypothetical/unknown transmembrane protein
SMc02891	247566	248726	+	Putative oxidoreductase transmembrane protein	1.94794	0.466213	0.00515031	9.4344	10.672	13.1397	3.64258	4.14376	0.929213	ID=SMc02891; type=exon; aliases=CAC41603.1; genename=SMc02891; product=Putative oxidoreductase transmembrane protein
SMc01706	506999	507574	+	Conserved hypothetical protein	1.92382	0.478921	0.00534699	12.2647	14.5527	6.13187	2.73194	4.14376	1.85843	ID=SMc01706; type=exon; aliases=CAC41897.1; genename=SMc01706; product=Conserved hypothetical protein
SMc_asRNA_1269	1395111	1395208	-	-	-4.22041	0.491369	0.00554371	0	0	0	2.73194	3.10782	3.71685	ID=SMc_asRNA_1269; type=Transcript; genename=SMc_asRNA_1269
SMb20260	265078	265470	-	HYPOTHETICAL PROTEIN	1.39111	0.493525	0.00570919	19.8122	48.5091	16.6436	10.9277	7.25159	13.9382	ID=SMb20260; type=exon; aliases=CAC48650.1,SM_b20260; genename=SMb20260; product=HYPOTHETICAL PROTEIN
SMb20728	1532685	1532894	-	HYPOTHETICAL PROTEIN	1.90772	0.493525	0.00574203	18.8688	12.6124	7.88383	2.73194	2.07188	5.57528	ID=SMb20728; type=exon; aliases=CAC49835.1,SM_b20728; genename=SMb20728; product=HYPOTHETICAL PROTEIN
SMc02556	1206297	1206566	-	Conserved hypothetical protein	-0.386661	0.493525	0.00573581	608.519	558.825	629.83	721.231	904.377	725.715	ID=SMc02556; type=exon; aliases=CAC45685.1; genename=SMc02556; product=Conserved hypothetical protein
SMb20251	257009	257971	+	HYPOTHETICAL PROTEIN	1.42483	0.539191	0.00633672	11.3213	16.4931	21.0235	5.46387	8.28753	4.64606	ID=SMb20251; type=exon; aliases=CAC48641.1,SM_b20251; genename=SMb20251; product=HYPOTHETICAL PROTEIN
SMb21468	1395922	1397019	-	conserved hypothetical membrane protein	0.338002	0.592184	0.00708143	410.397	422.999	480.038	356.062	336.681	346.596	ID=SMb21468; type=exon; aliases=CAC49694.1,SM_b21468; genename=SMb21468; product=conserved hypothetical membrane protein
SMc01030	1555947	1556993	+	Pyruvate dehydrogenase E1 component alpha subunit	-0.281692	0.592184	0.00709869	7222.98	6314.91	6195.81	7887.1	8584.84	7517.33	ID=SMc01030; type=exon; aliases=CAC46024.1; genename=pdhAa OR SMc01030; product=Pyruvate dehydrogenase E1 component alpha subunit; ec_number=1.2.4.1
SMc01198	1731440	1732948	+	Hypothetical transmembrane protein	-0.307309	0.630753	0.00763515	318.883	287.174	320.609	397.952	355.328	393.057	ID=SMc01198; type=exon; aliases=CAC46174.1; genename=SMc01198; product=Hypothetical transmembrane protein
SMc03071	751953	752507	+	Hypothetical protein	-0.292469	0.666426	0.0081453	1203.83	1095.34	1313.97	1389.64	1598.46	1439.35	ID=SMc03071; type=exon; aliases=CAC45261.1; genename=SMc03071; product=Hypothetical protein
SMb20300	306932	308845	+	putative adenylate cyclase protein	0.41567	0.672022	0.00829267	200.953	194.036	188.336	132.954	136.744	167.258	ID=SMb20300; type=exon; aliases=CAC48690.1,SM_b20300; genename=cyaF7 OR SMb20300; product=putative adenylate cyclase protein; ec_number=4.6.1.1
SMb_sRNA_439	1450237	1450464	+	-	-0.565007	0.684375	0.00852553	201.896	168.812	177.824	254.07	310.782	247.171	ID=SMb_sRNA_439; type=Transcript; genename=SMb_sRNA_439
SMb20098	106733	107128	+	conserved hypothetical protein	3.98233	0.690531	0.00868337	3.77376	1.94036	2.62794	0	0	0	ID=SMb20098; type=exon; aliases=CAC48498.1,SM_b20098; genename=SMb20098; product=conserved hypothetical protein
SMa_asRNA_674	1256532	1256629	+	-	1.58601	0.6921	0.00878444	10.3778	15.5229	11.3878	2.73194	3.10782	6.50449	ID=SMa_asRNA_674; type=Transcript; genename=SMa_asRNA_674
SmelC466	1979801	1979975	-	-	-0.767207	0.721063	0.0092368	55.663	50.4495	44.675	97.439	80.8034	78.0539	ID=SmelC466; type=Transcript
SMc01934	1398815	1400143	+	Probable prolyl-tRNA synthetase	-0.195152	0.723071	0.00934749	5131.37	5111.89	5257.64	5872.75	6240.51	5634.75	ID=SMc01934; type=exon; aliases=CAC45865.1; genename=proS OR SMc01934; product=Probable prolyl-tRNA synthetase; ec_number=6.1.1.15
SMb_asRNA_2275	40521	40619	+	-	3.66942	0.761895	0.0104697	5.66064	4.85091	2.62794	0	0	0.929213	ID=SMb_asRNA_2275; type=Transcript; genename=SMb_asRNA_2275
SMb20487	503453	504451	+	probable sugar ABC transporter	-0.664636	0.761895	0.0104022	27.3598	43.6582	42.9231	51.9068	75.6237	53.8943	ID=SMb20487; type=exon; aliases=CAC48869.1,SM_b20487; genename=SMb20487; product=probable sugar ABC transporter
SMb21245	813621	814871	+	putative polysaccharide export outer membrane protein	0.426038	0.761895	0.0107596	256.616	223.142	281.19	196.699	180.254	189.559	ID=SMb21245; type=exon; aliases=CAC49149.1,SM_b21245; genename=exoF3 OR SMb21245; product=putative polysaccharide export outer membrane protein
SMb21246	814934	815626	+	undecaprenyl-phosphate galactose phosphotransferase	0.482459	0.761895	0.010423	98.1178	114.481	127.017	87.4219	76.6596	78.9831	ID=SMb21246; type=exon; aliases=CAC49150.2,SM_b21246; genename=SMb21246; product=undecaprenyl-phosphate galactose phosphotransferase; ec_number=2.7.8.6
SMb21439	1369358	1369750	-	conserved hypothetical protein	-0.392414	0.761895	0.0108902	133.025	116.422	131.397	162.095	173.002	165.4	ID=SMb21439; type=exon; aliases=CAC49668.1,SM_b21439; genename=SMb21439; product=conserved hypothetical protein
SMb21666	955649	955867	-	hypothetical protein	1.2372	0.761895	0.00997462	14.1516	22.3142	17.5196	8.19581	6.21565	8.36292	ID=SMb21666; type=exon; aliases=CAC49269.1,SM_b21666; genename=SMb21666; product=hypothetical protein
SMc_asRNA_2220	3566601	3566698	+	-	2.47012	0.761895	0.0106305	5.66064	7.76146	7.88383	0	2.07188	1.85843	ID=SMc_asRNA_2220; type=Transcript; genename=SMc_asRNA_2220
SMc_asRNA_731	47232	47329	+	-	2.65495	0.761895	0.0104299	2.83032	10.672	10.5118	0.910645	1.03594	1.85843	ID=SMc_asRNA_731; type=Transcript; genename=SMc_asRNA_731
SMc_asRNA_813	318941	319037	-	-	-1.5883	0.761895	0.0109239	3.77376	2.91055	5.25589	16.3916	10.3594	9.29213	ID=SMc_asRNA_813; type=Transcript; genename=SMc_asRNA_813
SMc00071	991106	991636	-	Conserved hypothetical protein	-0.346998	0.761895	0.0108576	265.107	224.112	244.399	314.173	332.537	287.127	ID=SMc00071; type=exon; aliases=CAC45475.1; genename=ialB OR SMc00071; product=Conserved hypothetical protein
SMc01091	467551	467694	-	Hypothetical protein	0.781812	0.761895	0.0106701	43.3983	78.5847	58.6907	28.23	46.6173	30.664	ID=SMc01091; type=exon; aliases=CAC41867.1; genename=SMc01091; product=Hypothetical protein
SMc02067	1651227	1651433	+	Sec-independent protein translocase protein tatA/E homolog.	-0.341328	0.761895	0.0101783	633.048	591.811	637.714	845.989	817.357	696.91	ID=SMc02067; type=exon; aliases=CAC46108.1; genename=tatE OR SMc02067; product=Sec-independent protein translocase protein tatA/E homolog.
SMb20745	1533876	1534910	-	glutamate-ammonia ligase	-0.245972	0.78759	0.0113848	61576.5	55309.1	52765.6	68248.3	71289.3	61650.5	ID=SMb20745; type=exon; aliases=CAC49837.1,SM_b20745; genename=glnII OR SMb20745; product=glutamate-ammonia ligase; ec_number=6.3.1.2
SMa1099	600212	600526	+	conserved hypothetical protein	-0.535199	0.801661	0.0116825	66.0408	57.2407	84.9702	88.3326	121.205	93.8505	ID=SMa1099; type=exon; aliases=AAK65255.1; genename=SMa1099; product=conserved hypothetical protein
SMc_asRNA_1591	2144306	2144403	+	-	0.84985	0.816823	0.0119994	34.9073	28.1353	29.7834	15.481	14.5032	21.3719	ID=SMc_asRNA_1591; type=Transcript; genename=SMc_asRNA_1591
SMb21432	1362235	1362942	-	putative iron uptake ABC transporter periplasmic solute-binding protein precursor	-0.785104	0.819629	0.0121369	674.56	664.575	845.322	875.13	2181.69	708.989	ID=SMb21432; type=exon; aliases=CAC49660.1,SM_b21432; genename=SMb21432; product=putative iron uptake ABC transporter periplasmic solute-binding protein precursor
SMb20985	1217771	1218109	+	nitrite reductase [NAD(P)H]	2.03716	0.867762	0.0129517	52.8327	300.756	42.0471	26.4087	48.6892	21.3719	ID=SMb20985; type=exon; aliases=CAC49510.1,SM_b20985; genename=nirD OR SMb20985; product=nitrite reductase [NAD(P)H]; ec_number=1.7.1.4
SMc01256	1519212	1520612	+	Probable L-serine dehydratase	0.261428	0.879007	0.0132228	774.564	873.164	872.477	743.086	671.29	687.618	ID=SMc01256; type=exon; aliases=CAC45987.1; genename=sda OR SMc01256; product=Probable L-serine dehydratase; ec_number=4.3.1.17
SMa0126	68805	69014	+	CspA8 Cold shock family protein	0.597543	0.886397	0.0134454	1132.13	1510.57	1831.68	769.495	941.67	1246.07	ID=SMa0126; type=exon; aliases=AAK64724.1; genename=cspA8 OR SMa0126; product=CspA8 Cold shock family protein
SMa0329	182145	182906	+	dehydrogenase related to short chain alcohol dehydrogenases	0.649993	0.886397	0.0141339	58.4933	74.704	47.303	37.3364	39.3658	38.0977	ID=SMa0329; type=exon; aliases=AAK64836.1; genename=SMa0329; product=dehydrogenase related to short chain alcohol dehydrogenases
SMa1089	596594	596797	+	hypothetical protein	-2.24577	0.886397	0.0141674	1.88688	0	4.37991	9.10645	18.6469	2.78764	ID=SMa1089; type=exon; aliases=AAK65248.1; genename=SMa1089; product=hypothetical protein
SMb21317	983901	984485	+	transcriptional regulator WggR (formerly ExpG)	-0.305367	0.886397	0.013783	978.348	776.146	937.3	1142.86	996.575	1186.6	ID=SMb21317; type=exon; aliases=CAC49293.1,SM_b21317; genename=wggR OR SMb21317; product=transcriptional regulator WggR (formerly ExpG)
SMc_asRNA_1312	1473218	1473316	+	-	0.777399	0.886397	0.0140474	65.0974	134.855	60.4427	50.0855	34.1861	66.9033	ID=SMc_asRNA_1312; type=Transcript; genename=SMc_asRNA_1312
SMc_asRNA_1844	2723853	2723949	+	-	3.54463	0.886397	0.0139957	2.83032	3.88073	5.25589	0.910645	0	0	ID=SMc_asRNA_1844; type=Transcript; genename=SMc_asRNA_1844
SMc00103	1062702	1063364	-	Putative (S)-2-haloacid dehalogenase IVA	-0.343939	0.886397	0.013697	376.433	332.772	350.392	450.769	508.647	386.553	ID=SMc00103; type=exon; aliases=CAC45540.1; genename=dhe OR SMc00103; product=Putative (S)-2-haloacid dehalogenase IVA; ec_number=3.8.1.2
SMc00607	1277758	1278201	-	Hypothetical signal peptide protein	-0.357547	0.886397	0.013987	360.394	276.502	295.206	382.471	436.131	376.331	ID=SMc00607; type=exon; aliases=CAC45755.1; genename=SMc00607; product=Hypothetical signal peptide protein
SMc_sRNA_347	3433149	3433246	-	-	1.07328	0.887299	0.014286	19.8122	24.2545	18.3956	10.9277	10.3594	8.36292	ID=SMc_sRNA_347; type=Transcript; genename=SMc_sRNA_347
SMa_asRNA_43	71039	71136	+	-	1.11963	0.888521	0.0147044	13.2082	50.4495	39.4191	10.0171	23.8266	13.9382	ID=SMa_asRNA_43; type=Transcript; genename=SMa_asRNA_43
SMc00508	1903904	1905211	+	Putative adenylosuccinate lyase	-0.216069	0.888521	0.0145158	3642.62	3294.74	3235.87	3801.03	4188.31	3828.36	ID=SMc00508; type=exon; aliases=CAC46338.1; genename=purB OR SMc00508; product=Putative adenylosuccinate lyase; ec_number=4.3.2.2
SMc00660	2916119	2916454	-	Hypothetical signal peptide protein	1.24258	0.888521	0.0147234	22.6426	9.70182	14.8917	5.46387	4.14376	10.2213	ID=SMc00660; type=exon; aliases=CAC47291.1; genename=SMc00660; product=Hypothetical signal peptide protein
SMc02282	655077	656426	+	Putative copper-containing oxidoreductase	0.519027	0.888521	0.0146162	134.912	187.245	140.157	86.5113	132.6	104.072	ID=SMc02282; type=exon; aliases=CAC45158.1; genename=SMc02282; product=Putative copper-containing oxidoreductase
SMa0364	195082	196866	+	hypothetical protein	0.792744	0.895483	0.0151545	39.6245	30.0756	34.1633	21.8555	15.5391	22.3011	ID=SMa0364; type=exon; aliases=AAK64854.1; genename=SMa0364; product=hypothetical protein
SMa1848	1047688	1049142	+	GabD5 succinate semialdehyde dehdyrogenase	1.60291	0.895483	0.0154874	10.3778	10.672	5.25589	2.73194	3.10782	2.78764	ID=SMa1848; type=exon; aliases=AAK65675.1; genename=gabD5 OR SMa1848; product=GabD5 succinate semialdehyde dehdyrogenase; ec_number=1.2.1.16
SMc02461	1147632	1147928	-	Conserved hypothetical protein	-0.521482	0.895483	0.0153773	112.269	88.2866	93.73	153.899	132.6	135.665	ID=SMc02461; type=exon; aliases=CAC45623.1; genename=SMc02461; product=Conserved hypothetical protein
SMc02597	1197390	1197908	+	Putative superoxide dismutase CU-ZN precursor (bacteriocuprein) transmembrane protein	0.364644	0.895483	0.0156807	235.86	241.575	255.786	209.448	156.427	202.568	ID=SMc02597; type=exon; aliases=CAC45676.1; genename=sodC OR SMc02597; product=Putative superoxide dismutase CU-ZN precursor (bacteriocuprein) transmembrane protein; ec_number=1.15.1.1
SMc02686	2535497	2536429	+	Probable ribose-phosphate pyrophosphokinase	-0.224883	0.895483	0.0151413	4127.55	3798.26	4153.03	4693.46	5123.76	4301.33	ID=SMc02686; type=exon; aliases=CAC46927.1; genename=prsA OR SMc02686; product=Probable ribose-phosphate pyrophosphokinase; ec_number=2.7.6.1
SMc03017	715587	716033	-	Conserved hypothetical protein	-0.312809	0.895483	0.0155227	1133.07	999.287	1251.78	1284.01	1601.56	1320.41	ID=SMc03017; type=exon; aliases=CAC45221.1; genename=SMc03017; product=Conserved hypothetical protein
SMc03144	3185567	3186766	+	Hypothetical protein	0.355417	0.895483	0.0154977	198.122	216.351	218.119	169.38	145.032	179.338	ID=SMc03144; type=exon; aliases=CAC47528.1; genename=SMc03144; product=Hypothetical protein
VBISMc2174	1728081	1728221	-	hypothetical protein	-0.396477	0.895483	0.015579	1371.76	1014.81	1227.25	1611.84	1577.74	1567.58	ID=VBISMc2174; type=exon; genename=VBISMc2174; product=hypothetical protein
SMa1456	802839	803228	-	conserved hypothetical protein	-0.366547	0.912205	0.0161024	169.819	162.991	176.948	231.304	210.296	215.577	ID=SMa1456; type=exon; aliases=AAK65453.1; genename=SMa1456; product=conserved hypothetical protein
SMc00912	870848	871144	-	10 KD chaperonin A	-0.473458	0.912205	0.0161879	4995.52	4629.71	2607.8	5727.05	5807.49	5448.9	ID=SMc00912; type=exon; aliases=CAC45365.1; genename=groES1 OR SMc00912; product=10 KD chaperonin A
SMc03024	721908	722633	+	Flagellar basal-body rod protein	-0.271815	0.91835	0.0164049	794.377	833.386	793.639	957.999	993.467	971.957	ID=SMc03024; type=exon; aliases=CAC45228.1; genename=flgF OR SMc03024; product=Flagellar basal-body rod protein
SMa0216	117547	118287	-	ABC transporter, ATP-binding protein	1.21139	0.919321	0.0167727	15.095	19.4036	14.0157	7.28516	4.14376	9.29213	ID=SMa0216; type=exon; aliases=AAK64772.1; genename=SMa0216; product=ABC transporter, ATP-binding protein
SMb21493	1414906	1415367	-	putative transcriptional regulator, asnC family protein	-0.432134	0.919321	0.0167458	140.573	96.048	147.165	167.559	194.757	157.037	ID=SMb21493; type=exon; aliases=CAC49722.1,SM_b21493; genename=SMb21493; product=putative transcriptional regulator, asnC family protein
SMc01819	2642750	2643391	-	Transcription regulator TetR family	-0.41828	0.919321	0.0166492	142.459	120.303	116.505	152.988	180.254	173.763	ID=SMc01819; type=exon; aliases=CAC47031.1; genename=SMc01819; product=Transcription regulator TetR family
SmelC579	2529096	2529232	-	-	0.904571	0.919321	0.0168544	30.1901	23.2844	35.0392	21.8555	9.32347	15.7966	ID=SmelC579; type=Transcript
SMc02853	204256	205203	+	Hypothetical transmembrane protein	-0.270054	0.940694	0.0173568	504.741	460.836	503.689	595.562	598.774	577.97	ID=SMc02853; type=exon; aliases=CAC41565.1; genename=SMc02853; product=Hypothetical transmembrane protein
SMa0130	69601	70668	+	-	1.02553	0.955592	0.0177443	359.451	1301.98	679.761	315.994	484.82	349.384	ID=SMa0130; type=exon; aliases=AAK64726.1; genename=SMa0130; ec_number=1.14.99.-
SMb_asRNA_2861	1258753	1258850	+	-	2.96634	0.955592	0.0178563	5.66064	4.85091	4.37991	0	0	1.85843	ID=SMb_asRNA_2861; type=Transcript; genename=SMb_asRNA_2861
SMb_asRNA_2542	619741	619837	-	-	1.93455	0.979653	0.0185149	8.49096	3.88073	16.6436	0.910645	2.07188	4.64606	ID=SMb_asRNA_2542; type=Transcript; genename=SMb_asRNA_2542
SMb21200	950520	951863	-	putative two-component response regulator protein	0.395062	0.979653	0.0186513	198.122	202.768	170.816	144.793	139.852	149.603	ID=SMb21200; type=exon; aliases=CAC49265.1,SM_b21200; genename=SMb21200; product=putative two-component response regulator protein
SMc_asRNA_2228	3585823	3585919	-	-	3.81014	0.979653	0.0186315	2.83032	1.94036	2.62794	0	0	0	ID=SMc_asRNA_2228; type=Transcript; genename=SMc_asRNA_2228
SMb21431	1361810	1362232	-	hypothetical protein, possibly C terminus of iron ABC transporter periplasmatic solute-binding protein	-0.671175	0.995221	0.0190646	482.098	456.956	571.14	609.222	1344.65	452.527	ID=SMb21431; type=exon; aliases=CAC49659.1,SM_b21431; genename=SMb21431; product=hypothetical protein, possibly C terminus of iron ABC transporter periplasmatic solute-binding protein
pSRKGm [m] ecf11	2725	3309	+	-	-0.93607	0.999678	0.550185	0.94344	0	0	0	0	1.85843	pSRKGm[m] Plac/T5 ecf11; label=ecf11_0987
pSRKGm [m] ecf20	2725	3306	+	-	0.544121	0.999678	0.681337	1.88688	0.970182	0	0.910645	0	0.929213	pSRKGm[m] Plac/T5 ecf20; label=ecf20_992
pSRKGm [m] GmR	261	794	-	-	-0.204721	0.999678	0.140469	51324.1	37238.5	53064.3	54702.4	57496.8	51022.2	pSRKGm[m] Plac/T5 ecf02; label=gentamycin(R)
pSRKGm [m] GmR	261	794	-	-	-0.211297	0.999678	0.132431	51063.7	37124	53239.5	54161.5	58407.4	51167.1	pSRKGm[m] Plac/T5 ecf11; label=gentamycin(R)
pSRKGm [m] GmR	261	794	-	-	-0.213516	0.999678	0.122522	51108	36996.9	53158	54442	57960.9	51394.8	pSRKGm[m]; label=gentamycin(R)
AL591688_new_791	714089	714826	+	Transcriptional regulator of motility genes, LuxR family	-0.226614	0.999678	0.0678573	975.517	750.921	968.835	979.854	1091.88	1083.46	ID=AL591688_new_791; type=exon; aliases=CAC45219.2,SMc03015; genename=visN,AL591688_new_791; product=Transcriptional regulator of motility genes, LuxR family
pSRKGm [m] GmR	261	794	-	-	-0.218183	0.999678	0.115951	50806.1	37088.1	53208.8	54718.8	58231.3	51192.2	pSRKGm[m] Plac/T5 ecf20; label=gentamycin(R)
SM_b21712	1315182	1315258	+	-	-0.0964462	0.999678	0.899407	5.66064	4.85091	4.37991	8.19581	0	7.4337	ID=SM_b21712; type=Transcript::tRNA; aliases=tRNA-ARG_CCG; function=tRNA-Arg
SMa_asRNA_100	161606	161856	-	-	0.43592	0.999678	0.342422	22.6426	14.5527	25.4035	13.6597	8.28753	24.1595	ID=SMa_asRNA_100; type=Transcript; genename=SMa_asRNA_100
SMa_asRNA_105	173150	173268	-	-	0.235437	0.999678	0.51328	24.5294	31.0458	29.7834	30.9619	23.8266	17.655	ID=SMa_asRNA_105; type=Transcript; genename=SMa_asRNA_105
SMa_asRNA_107	174029	174128	-	-	0.813031	0.999678	0.501798	5.66064	0	6.13187	1.82129	3.10782	1.85843	ID=SMa_asRNA_107; type=Transcript; genename=SMa_asRNA_107
SMa_asRNA_108	175202	175299	-	-	1.24597	0.999678	0.270139	2.83032	0.970182	5.25589	0	2.07188	1.85843	ID=SMa_asRNA_108; type=Transcript; genename=SMa_asRNA_108
SMa_asRNA_109	175990	176082	-	-	0.538417	0.999678	0.613931	0.94344	3.88073	3.50392	1.82129	2.07188	1.85843	ID=SMa_asRNA_109; type=Transcript; genename=SMa_asRNA_109
SMa_asRNA_111	179892	179989	-	-	-0.0216346	0.999678	0.975553	5.66064	8.73164	2.62794	9.10645	5.17971	2.78764	ID=SMa_asRNA_111; type=Transcript; genename=SMa_asRNA_111
SMa_asRNA_113	183064	183163	+	-	0.589747	0.999678	0.579434	1.88688	6.79127	2.62794	4.55323	0	2.78764	ID=SMa_asRNA_113; type=Transcript; genename=SMa_asRNA_113
SMa_asRNA_114	185892	185992	+	-	-1.03853	0.999678	0.216746	2.83032	1.94036	2.62794	5.46387	4.14376	5.57528	ID=SMa_asRNA_114; type=Transcript; genename=SMa_asRNA_114
SMa_asRNA_117	188403	188501	-	-	-0.627791	0.999678	0.498114	1.88688	0.970182	6.13187	4.55323	1.03594	8.36292	ID=SMa_asRNA_117; type=Transcript; genename=SMa_asRNA_117
SMa_asRNA_118	189091	189189	+	-	-0.770737	0.999678	0.100001	13.2082	9.70182	7.00785	13.6597	19.6829	17.655	ID=SMa_asRNA_118; type=Transcript; genename=SMa_asRNA_118
SMa_asRNA_122	200588	200684	-	-	-0.0602603	0.999678	0.952841	0.94344	0.970182	5.25589	3.64258	2.07188	1.85843	ID=SMa_asRNA_122; type=Transcript; genename=SMa_asRNA_122
SMa_asRNA_123	201880	201980	-	-	-0.453639	0.999678	0.623088	0.94344	1.94036	6.13187	1.82129	5.17971	5.57528	ID=SMa_asRNA_123; type=Transcript; genename=SMa_asRNA_123
SMa_asRNA_124	202169	202267	-	-	-0.020587	0.999678	0.98822	0	3.88073	1.75196	0.910645	1.03594	3.71685	ID=SMa_asRNA_124; type=Transcript; genename=SMa_asRNA_124
SMa_asRNA_127	213290	213386	-	-	-0.740036	0.999678	0.312694	3.77376	2.91055	7.88383	10.0171	4.14376	10.2213	ID=SMa_asRNA_127; type=Transcript; genename=SMa_asRNA_127
SMa_asRNA_132	222824	222920	-	-	-0.2598	0.999678	0.740143	5.66064	2.91055	2.62794	3.64258	4.14376	5.57528	ID=SMa_asRNA_132; type=Transcript; genename=SMa_asRNA_132
SMa_asRNA_136	234321	234476	+	-	-0.62072	0.999678	0.417242	2.83032	3.88073	4.37991	7.28516	4.14376	5.57528	ID=SMa_asRNA_136; type=Transcript; genename=SMa_asRNA_136
SMa_asRNA_137	235717	235814	+	-	-0.323181	0.999678	0.50146	9.4344	6.79127	20.1476	12.749	15.5391	17.655	ID=SMa_asRNA_137; type=Transcript; genename=SMa_asRNA_137
SMa_asRNA_14	20524	20624	+	-	-0.586522	0.999678	0.561099	1.88688	0.970182	3.50392	3.64258	5.17971	0.929213	ID=SMa_asRNA_14; type=Transcript; genename=SMa_asRNA_14
SMa_asRNA_143	246500	246630	+	-	-0.0540934	0.999678	0.877714	27.3598	32.9862	37.6672	30.0513	27.9704	43.673	ID=SMa_asRNA_143; type=Transcript; genename=SMa_asRNA_143
SMa_asRNA_144	247212	247381	+	-	0.997652	0.999678	0.178304	8.49096	5.82109	8.75981	3.64258	6.21565	1.85843	ID=SMa_asRNA_144; type=Transcript; genename=SMa_asRNA_144
SMa_asRNA_145	247671	247767	+	-	0.145176	0.999678	0.798399	14.1516	8.73164	16.6436	11.8384	5.17971	18.5843	ID=SMa_asRNA_145; type=Transcript; genename=SMa_asRNA_145
SMa_asRNA_148	253136	253233	-	-	1.01566	0.999678	0.166125	7.54752	7.76146	6.13187	2.73194	5.17971	2.78764	ID=SMa_asRNA_148; type=Transcript; genename=SMa_asRNA_148
SMa_asRNA_15	21142	21239	+	-	0.0233653	0.999678	0.973589	7.54752	11.6422	7.88383	11.8384	7.25159	7.4337	ID=SMa_asRNA_15; type=Transcript; genename=SMa_asRNA_15
SMa_asRNA_150	256976	257074	-	-	0.139323	0.999678	0.837376	3.77376	4.85091	7.00785	4.55323	3.10782	6.50449	ID=SMa_asRNA_150; type=Transcript; genename=SMa_asRNA_150
SMa_asRNA_151	257442	257538	-	-	0.428946	0.999678	0.441551	15.095	7.76146	7.88383	9.10645	5.17971	8.36292	ID=SMa_asRNA_151; type=Transcript; genename=SMa_asRNA_151
SMa_asRNA_154	268559	268656	+	-	0.834214	0.999678	0.424747	2.83032	0.970182	9.63579	2.73194	2.07188	2.78764	ID=SMa_asRNA_154; type=Transcript; genename=SMa_asRNA_154
SMa_asRNA_155	269018	269116	+	-	0.256098	0.999678	0.697066	5.66064	3.88073	9.63579	5.46387	4.14376	6.50449	ID=SMa_asRNA_155; type=Transcript; genename=SMa_asRNA_155
SMa_asRNA_156	270814	270910	-	-	-0.731127	0.999678	0.162089	5.66064	5.82109	11.3878	12.749	13.4672	12.0798	ID=SMa_asRNA_156; type=Transcript; genename=SMa_asRNA_156
SMa_asRNA_157	271084	271181	+	-	-0.196396	0.999678	0.38343	83.0227	85.376	115.63	89.2432	106.702	130.09	ID=SMa_asRNA_157; type=Transcript; genename=SMa_asRNA_157
SMa_asRNA_161	287777	287871	-	-	1.0462	0.999678	0.191488	4.7172	6.79127	4.37991	1.82129	3.10782	2.78764	ID=SMa_asRNA_161; type=Transcript; genename=SMa_asRNA_161
SMa_asRNA_164	292230	292392	-	-	0.183639	0.999678	0.872345	1.88688	1.94036	2.62794	0.910645	1.03594	3.71685	ID=SMa_asRNA_164; type=Transcript; genename=SMa_asRNA_164
SMa_asRNA_166	294178	294274	-	-	-0.436079	0.999678	0.749783	0.94344	0.970182	0.875981	1.82129	0	1.85843	ID=SMa_asRNA_166; type=Transcript; genename=SMa_asRNA_166
SMa_asRNA_17	22807	22954	-	-	0.955244	0.999678	0.519446	1.88688	0.970182	0.875981	0.910645	1.03594	0	ID=SMa_asRNA_17; type=Transcript; genename=SMa_asRNA_17
SMa_asRNA_171	300432	300536	-	-	0.472133	0.999678	0.623537	3.77376	3.88073	1.75196	0.910645	3.10782	2.78764	ID=SMa_asRNA_171; type=Transcript; genename=SMa_asRNA_171
SMa_asRNA_176	309597	309693	-	-	-0.168711	0.999678	0.854953	2.83032	3.88073	2.62794	5.46387	3.10782	1.85843	ID=SMa_asRNA_176; type=Transcript; genename=SMa_asRNA_176
SMa_asRNA_177	309982	310078	-	-	0.25312	0.999678	0.526763	33.9639	40.7476	16.6436	23.6768	23.8266	28.8056	ID=SMa_asRNA_177; type=Transcript; genename=SMa_asRNA_177
SMa_asRNA_178	311876	312000	+	-	0.306094	0.999678	0.787852	0.94344	2.91055	4.37991	0.910645	2.07188	3.71685	ID=SMa_asRNA_178; type=Transcript; genename=SMa_asRNA_178
SMa_asRNA_18	26265	26375	+	-	1.45058	0.999678	0.159056	2.83032	5.82109	4.37991	0.910645	1.03594	2.78764	ID=SMa_asRNA_18; type=Transcript; genename=SMa_asRNA_18
SMa_asRNA_181	325139	325235	-	-	0.702915	0.999678	0.265877	5.66064	5.82109	13.1397	5.46387	4.14376	5.57528	ID=SMa_asRNA_181; type=Transcript; genename=SMa_asRNA_181
SMa_asRNA_182	325460	325556	-	-	-0.341655	0.999678	0.500054	8.49096	6.79127	12.2637	12.749	7.25159	14.8674	ID=SMa_asRNA_182; type=Transcript; genename=SMa_asRNA_182
SMa_asRNA_183	325691	325788	-	-	-0.321727	0.999678	0.630701	8.49096	1.94036	6.13187	8.19581	3.10782	9.29213	ID=SMa_asRNA_183; type=Transcript; genename=SMa_asRNA_183
SMa_asRNA_184	325987	326084	-	-	0.620986	0.999678	0.448478	5.66064	2.91055	6.13187	2.73194	4.14376	2.78764	ID=SMa_asRNA_184; type=Transcript; genename=SMa_asRNA_184
SMa_asRNA_185	327534	327688	-	-	-0.0255986	0.999678	0.947821	19.8122	15.5229	37.6672	24.5874	27.9704	22.3011	ID=SMa_asRNA_185; type=Transcript; genename=SMa_asRNA_185
SMa_asRNA_186	327804	327906	-	-	0.0463336	0.999678	0.913024	11.3213	19.4036	18.3956	20.0342	13.4672	13.9382	ID=SMa_asRNA_186; type=Transcript; genename=SMa_asRNA_186
SMa_asRNA_19	28422	28518	+	-	0.860263	0.999678	0.324122	4.7172	1.94036	7.00785	1.82129	1.03594	4.64606	ID=SMa_asRNA_19; type=Transcript; genename=SMa_asRNA_19
SMa_asRNA_192	340224	340410	+	-	-0.115924	0.999678	0.866633	4.7172	4.85091	7.88383	10.0171	5.17971	3.71685	ID=SMa_asRNA_192; type=Transcript; genename=SMa_asRNA_192
SMa_asRNA_193	341923	342019	-	-	0.763989	0.999678	0.517427	0.94344	0.970182	6.13187	0.910645	2.07188	1.85843	ID=SMa_asRNA_193; type=Transcript; genename=SMa_asRNA_193
SMa_asRNA_194	343002	343098	-	-	0.447885	0.999678	0.61487	0	6.79127	6.13187	3.64258	2.07188	3.71685	ID=SMa_asRNA_194; type=Transcript; genename=SMa_asRNA_194
SMa_asRNA_197	349961	350057	-	-	1.24168	0.999678	0.415157	0.94344	0	3.50392	0.910645	1.03594	0	ID=SMa_asRNA_197; type=Transcript; genename=SMa_asRNA_197
SMa_asRNA_199	350564	350660	-	-	0.773087	0.999678	0.380454	3.77376	1.94036	8.75981	3.64258	2.07188	2.78764	ID=SMa_asRNA_199; type=Transcript; genename=SMa_asRNA_199
SMa_asRNA_2	2808	2904	-	-	-0.591286	0.999678	0.488332	5.66064	2.91055	5.25589	7.28516	5.17971	8.36292	ID=SMa_asRNA_2; type=Transcript; genename=SMa_asRNA_2
SMa_asRNA_201	353082	353180	-	-	0.719251	0.999678	0.600321	1.88688	0	4.37991	1.82129	2.07188	0	ID=SMa_asRNA_201; type=Transcript; genename=SMa_asRNA_201
SMa_asRNA_202	353912	354009	+	-	0.549607	0.999678	0.238542	25.4729	12.6124	14.8917	15.481	10.3594	10.2213	ID=SMa_asRNA_202; type=Transcript; genename=SMa_asRNA_202
SMa_asRNA_204	356144	356240	-	-	1.95158	0.999678	0.0921767	2.83032	5.82109	2.62794	0	2.07188	0.929213	ID=SMa_asRNA_204; type=Transcript; genename=SMa_asRNA_204
SMa_asRNA_208	357579	357675	-	-	0.92381	0.999678	0.498554	1.88688	0	5.25589	0.910645	1.03594	1.85843	ID=SMa_asRNA_208; type=Transcript; genename=SMa_asRNA_208
SMa_asRNA_209	357994	358090	-	-	-0.424979	0.999678	0.626152	2.83032	1.94036	5.25589	1.82129	7.25159	4.64606	ID=SMa_asRNA_209; type=Transcript; genename=SMa_asRNA_209
SMa_asRNA_21	33561	33736	-	-	-0.471281	0.999678	0.6849	2.83032	0.970182	1.75196	0	3.10782	4.64606	ID=SMa_asRNA_21; type=Transcript; genename=SMa_asRNA_21
SMa_asRNA_210	360223	360320	+	-	-0.661844	0.999678	0.432793	1.88688	4.85091	4.37991	3.64258	11.3954	2.78764	ID=SMa_asRNA_210; type=Transcript; genename=SMa_asRNA_210
SMa_asRNA_211	361348	361446	+	-	-0.0390893	0.999678	0.970977	1.88688	0.970182	3.50392	4.55323	1.03594	0.929213	ID=SMa_asRNA_211; type=Transcript; genename=SMa_asRNA_211
SMa_asRNA_212	361596	361694	+	-	1.17983	0.999678	0.147473	6.60408	1.94036	8.75981	2.73194	4.14376	0.929213	ID=SMa_asRNA_212; type=Transcript; genename=SMa_asRNA_212
SMa_asRNA_213	362815	363009	+	-	1.06356	0.999678	0.353462	1.88688	1.94036	6.13187	0.910645	2.07188	1.85843	ID=SMa_asRNA_213; type=Transcript; genename=SMa_asRNA_213
SMa_asRNA_214	363255	363353	+	-	0.666204	0.999678	0.522953	3.77376	2.91055	7.00785	3.64258	4.14376	0.929213	ID=SMa_asRNA_214; type=Transcript; genename=SMa_asRNA_214
SMa_asRNA_216	364707	364804	+	-	3.13486	0.999678	0.0710259	2.83032	0	6.13187	0	1.03594	0	ID=SMa_asRNA_216; type=Transcript; genename=SMa_asRNA_216
SMa_asRNA_217	365122	365220	+	-	0.507625	0.999678	0.67884	0	1.94036	6.13187	1.82129	2.07188	1.85843	ID=SMa_asRNA_217; type=Transcript; genename=SMa_asRNA_217
SMa_asRNA_219	366605	366703	+	-	-0.0455829	0.999678	0.931839	5.66064	8.73164	10.5118	8.19581	8.28753	9.29213	ID=SMa_asRNA_219; type=Transcript; genename=SMa_asRNA_219
SMa_asRNA_220	366987	367082	+	-	-0.515587	0.999678	0.454578	3.77376	4.85091	6.13187	6.37452	9.32347	5.57528	ID=SMa_asRNA_220; type=Transcript; genename=SMa_asRNA_220
SMa_asRNA_221	367797	367977	+	-	-0.402	0.999678	0.61462	4.7172	1.94036	7.00785	3.64258	6.21565	8.36292	ID=SMa_asRNA_221; type=Transcript; genename=SMa_asRNA_221
SMa_asRNA_222	370134	370295	+	-	0.73615	0.999678	0.473934	0.94344	4.85091	7.00785	3.64258	4.14376	0	ID=SMa_asRNA_222; type=Transcript; genename=SMa_asRNA_222
SMa_asRNA_225	373303	373408	+	-	1.71459	0.999678	0.181048	1.88688	5.82109	1.75196	1.82129	1.03594	0	ID=SMa_asRNA_225; type=Transcript; genename=SMa_asRNA_225
SMa_asRNA_226	373933	374188	+	-	-0.0509349	0.999678	0.954596	5.66064	1.94036	2.62794	4.55323	5.17971	0.929213	ID=SMa_asRNA_226; type=Transcript; genename=SMa_asRNA_226
SMa_asRNA_227	374745	374843	+	-	0.699643	0.999678	0.425505	1.88688	3.88073	9.63579	1.82129	3.10782	4.64606	ID=SMa_asRNA_227; type=Transcript; genename=SMa_asRNA_227
SMa_asRNA_228	376481	376577	-	-	1.65726	0.999678	0.0958608	4.7172	5.82109	4.37991	1.82129	0	2.78764	ID=SMa_asRNA_228; type=Transcript; genename=SMa_asRNA_228
SMa_asRNA_229	376987	377110	-	-	-0.258445	0.999678	0.71375	13.2082	3.88073	3.50392	13.6597	5.17971	5.57528	ID=SMa_asRNA_229; type=Transcript; genename=SMa_asRNA_229
SMa_asRNA_230	377829	377926	-	-	-0.62844	0.999678	0.343311	1.88688	6.79127	6.13187	6.37452	7.25159	9.29213	ID=SMa_asRNA_230; type=Transcript; genename=SMa_asRNA_230
SMa_asRNA_231	378247	378344	-	-	1.16764	0.999678	0.387168	3.77376	1.94036	0.875981	0	2.07188	0.929213	ID=SMa_asRNA_231; type=Transcript; genename=SMa_asRNA_231
SMa_asRNA_232	378385	378604	-	-	1.2692	0.999678	0.260824	0.94344	2.91055	5.25589	1.82129	1.03594	0.929213	ID=SMa_asRNA_232; type=Transcript; genename=SMa_asRNA_232
SMa_asRNA_238	397594	397690	-	-	0.397153	0.999678	0.698967	0.94344	2.91055	6.13187	0	2.07188	5.57528	ID=SMa_asRNA_238; type=Transcript; genename=SMa_asRNA_238
SMa_asRNA_240	402381	402479	-	-	-0.652974	0.999678	0.550699	2.83032	0	2.62794	2.73194	4.14376	1.85843	ID=SMa_asRNA_240; type=Transcript; genename=SMa_asRNA_240
SMa_asRNA_241	402934	403160	+	-	-0.16167	0.999678	0.338514	191.518	155.229	211.111	224.019	209.26	191.418	ID=SMa_asRNA_241; type=Transcript; genename=SMa_asRNA_241
SMa_asRNA_248	412625	412721	-	-	-0.173658	0.999678	0.871162	4.7172	1.94036	0.875981	1.82129	0	6.50449	ID=SMa_asRNA_248; type=Transcript; genename=SMa_asRNA_248
SMa_asRNA_250	416447	416544	-	-	1.51307	0.999678	0.212487	1.88688	2.91055	6.13187	1.82129	2.07188	0	ID=SMa_asRNA_250; type=Transcript; genename=SMa_asRNA_250
SMa_asRNA_252	418107	418290	-	-	-1.14962	0.999678	0.253635	1.88688	1.94036	1.75196	3.64258	3.10782	5.57528	ID=SMa_asRNA_252; type=Transcript; genename=SMa_asRNA_252
SMa_asRNA_253	421394	421511	-	-	0.237505	0.999678	0.832146	3.77376	0	6.13187	2.73194	1.03594	4.64606	ID=SMa_asRNA_253; type=Transcript; genename=SMa_asRNA_253
SMa_asRNA_254	422114	422212	-	-	-0.452997	0.999678	0.271891	14.1516	10.672	20.1476	23.6768	17.611	20.4427	ID=SMa_asRNA_254; type=Transcript; genename=SMa_asRNA_254
SMa_asRNA_255	422590	422696	+	-	-0.105222	0.999678	0.818502	8.49096	17.4633	16.6436	11.8384	14.5032	19.5135	ID=SMa_asRNA_255; type=Transcript; genename=SMa_asRNA_255
SMa_asRNA_257	429767	429863	-	-	-1.27371	0.999678	0.364194	0.94344	0.970182	0.875981	2.73194	3.10782	0.929213	ID=SMa_asRNA_257; type=Transcript; genename=SMa_asRNA_257
SMa_asRNA_259	438543	438639	-	-	0.770594	0.999678	0.519055	2.83032	1.94036	1.75196	0.910645	1.03594	1.85843	ID=SMa_asRNA_259; type=Transcript; genename=SMa_asRNA_259
SMa_asRNA_260	439149	439245	-	-	0.198248	0.999678	0.579093	25.4729	32.9862	46.427	23.6768	27.9704	39.9562	ID=SMa_asRNA_260; type=Transcript; genename=SMa_asRNA_260
SMa_asRNA_261	440992	441088	-	-	0.206434	0.999678	0.712699	6.60408	8.73164	13.1397	8.19581	7.25159	9.29213	ID=SMa_asRNA_261; type=Transcript; genename=SMa_asRNA_261
SMa_asRNA_265	447049	447145	+	-	-0.434278	0.999678	0.677091	1.88688	1.94036	2.62794	0.910645	5.17971	2.78764	ID=SMa_asRNA_265; type=Transcript; genename=SMa_asRNA_265
SMa_asRNA_266	447624	447760	+	-	-0.294278	0.999678	0.34762	27.3598	31.0458	54.3108	54.6387	38.3298	45.5314	ID=SMa_asRNA_266; type=Transcript; genename=SMa_asRNA_266
SMa_asRNA_267	448246	448344	+	-	-0.267941	0.999678	0.737975	7.54752	1.94036	0.875981	3.64258	3.10782	5.57528	ID=SMa_asRNA_267; type=Transcript; genename=SMa_asRNA_267
SMa_asRNA_268	449971	450068	+	-	-0.346247	0.999678	0.783521	0.94344	1.94036	0.875981	2.73194	1.03594	0.929213	ID=SMa_asRNA_268; type=Transcript; genename=SMa_asRNA_268
SMa_asRNA_272	455568	455765	-	-	1.51704	0.999678	0.225639	2.83032	1.94036	3.50392	0.910645	2.07188	0	ID=SMa_asRNA_272; type=Transcript; genename=SMa_asRNA_272
SMa_asRNA_273	456093	456189	-	-	0.0778677	0.999678	0.898936	7.54752	5.82109	8.75981	7.28516	7.25159	6.50449	ID=SMa_asRNA_273; type=Transcript; genename=SMa_asRNA_273
SMa_asRNA_274	456582	456678	-	-	0.106959	0.999678	0.769052	29.2466	18.4335	28.0314	26.4087	19.6829	24.1595	ID=SMa_asRNA_274; type=Transcript; genename=SMa_asRNA_274
SMa_asRNA_279	459160	459257	-	-	0.951741	0.999678	0.408108	4.7172	1.94036	4.37991	3.64258	2.07188	0	ID=SMa_asRNA_279; type=Transcript; genename=SMa_asRNA_279
SMa_asRNA_28	42567	42696	-	-	-2.53609	0.999678	0.098912	0	0	0.875981	1.82129	3.10782	0.929213	ID=SMa_asRNA_28; type=Transcript; genename=SMa_asRNA_28
SMa_asRNA_280	463458	463555	+	-	-0.792545	0.999678	0.270441	2.83032	3.88073	7.88383	10.0171	4.14376	11.1506	ID=SMa_asRNA_280; type=Transcript; genename=SMa_asRNA_280
SMa_asRNA_286	477754	477851	+	-	0.203813	0.999678	0.772421	9.4344	3.88073	5.25589	5.46387	3.10782	7.4337	ID=SMa_asRNA_286; type=Transcript; genename=SMa_asRNA_286
SMa_asRNA_288	483722	483818	-	-	0.826359	0.999678	0.277572	6.60408	4.85091	8.75981	2.73194	3.10782	5.57528	ID=SMa_asRNA_288; type=Transcript; genename=SMa_asRNA_288
SMa_asRNA_289	484188	484287	-	-	0.206861	0.999678	0.806593	3.77376	3.88073	4.37991	3.64258	2.07188	4.64606	ID=SMa_asRNA_289; type=Transcript; genename=SMa_asRNA_289
SMa_asRNA_290	487379	487477	+	-	-0.00456262	0.999678	0.993862	14.1516	2.91055	14.0157	13.6597	8.28753	9.29213	ID=SMa_asRNA_290; type=Transcript; genename=SMa_asRNA_290
SMa_asRNA_291	488369	488468	+	-	0.727653	0.999678	0.271688	3.77376	9.70182	13.1397	4.55323	3.10782	8.36292	ID=SMa_asRNA_291; type=Transcript; genename=SMa_asRNA_291
SMa_asRNA_293	493306	493403	-	-	-0.505707	0.999678	0.607875	1.88688	1.94036	3.50392	4.55323	3.10782	2.78764	ID=SMa_asRNA_293; type=Transcript; genename=SMa_asRNA_293
SMa_asRNA_294	493427	493658	-	-	0.133478	0.999678	0.767849	18.8688	8.73164	22.7755	12.749	19.6829	13.9382	ID=SMa_asRNA_294; type=Transcript; genename=SMa_asRNA_294
SMa_asRNA_298	504841	504938	-	-	0.566258	0.999678	0.382073	4.7172	9.70182	7.00785	3.64258	7.25159	3.71685	ID=SMa_asRNA_298; type=Transcript; genename=SMa_asRNA_298
SMa_asRNA_299	505031	505127	+	-	-0.0345659	0.999678	0.972843	1.88688	2.91055	3.50392	5.46387	2.07188	0.929213	ID=SMa_asRNA_299; type=Transcript; genename=SMa_asRNA_299
SMa_asRNA_3	5845	5941	-	-	-0.620005	0.999678	0.645991	1.88688	0.970182	0.875981	3.64258	2.07188	0	ID=SMa_asRNA_3; type=Transcript; genename=SMa_asRNA_3
SMa_asRNA_302	521830	521926	+	-	-0.265965	0.999678	0.743172	4.7172	3.88073	2.62794	1.82129	5.17971	6.50449	ID=SMa_asRNA_302; type=Transcript; genename=SMa_asRNA_302
SMa_asRNA_304	526069	526165	-	-	0.0743983	0.999678	0.932876	1.88688	3.88073	4.37991	1.82129	5.17971	2.78764	ID=SMa_asRNA_304; type=Transcript; genename=SMa_asRNA_304
SMa_asRNA_305	530901	530998	+	-	0.221486	0.999678	0.840709	2.83032	2.91055	0.875981	4.55323	0	0.929213	ID=SMa_asRNA_305; type=Transcript; genename=SMa_asRNA_305
SMa_asRNA_306	533500	533598	+	-	0.0828831	0.999678	0.923077	3.77376	5.82109	2.62794	4.55323	4.14376	2.78764	ID=SMa_asRNA_306; type=Transcript; genename=SMa_asRNA_306
SMa_asRNA_307	537773	537870	-	-	0.961796	0.999678	0.35136	3.77376	3.88073	5.25589	0.910645	1.03594	4.64606	ID=SMa_asRNA_307; type=Transcript; genename=SMa_asRNA_307
SMa_asRNA_308	538991	539088	-	-	-0.292924	0.999678	0.660562	10.3778	0	9.63579	7.28516	6.21565	11.1506	ID=SMa_asRNA_308; type=Transcript; genename=SMa_asRNA_308
SMa_asRNA_31	58815	58959	+	-	-0.0308595	0.999678	0.964495	5.66064	4.85091	2.62794	3.64258	3.10782	6.50449	ID=SMa_asRNA_31; type=Transcript; genename=SMa_asRNA_31
SMa_asRNA_315	558494	558590	+	-	0.275628	0.999678	0.781425	5.66064	1.94036	2.62794	2.73194	0	5.57528	ID=SMa_asRNA_315; type=Transcript; genename=SMa_asRNA_315
SMa_asRNA_318	563382	563478	-	-	-0.344388	0.999678	0.582768	2.83032	10.672	9.63579	8.19581	6.21565	14.8674	ID=SMa_asRNA_318; type=Transcript; genename=SMa_asRNA_318
SMa_asRNA_322	579415	579511	-	-	-0.367132	0.999678	0.599122	4.7172	3.88073	6.13187	3.64258	5.17971	10.2213	ID=SMa_asRNA_322; type=Transcript; genename=SMa_asRNA_322
SMa_asRNA_324	583164	583261	+	-	0.915876	0.999678	0.463016	1.88688	1.94036	3.50392	0.910645	3.10782	0	ID=SMa_asRNA_324; type=Transcript; genename=SMa_asRNA_324
SMa_asRNA_325	587843	587942	+	-	0.149298	0.999678	0.8974	0.94344	1.94036	3.50392	0.910645	3.10782	1.85843	ID=SMa_asRNA_325; type=Transcript; genename=SMa_asRNA_325
SMa_asRNA_326	589878	589974	-	-	-2.69038	0.999678	0.0611767	1.88688	9.70182	14.8917	7.28516	157.463	6.50449	ID=SMa_asRNA_326; type=Transcript; genename=SMa_asRNA_326
SMa_asRNA_327	591837	591934	+	-	0.765018	0.999678	0.24529	12.2647	6.79127	5.25589	4.55323	3.10782	6.50449	ID=SMa_asRNA_327; type=Transcript; genename=SMa_asRNA_327
SMa_asRNA_328	591977	592074	+	-	-0.364795	0.999678	0.565747	4.7172	2.91055	11.3878	9.10645	7.25159	8.36292	ID=SMa_asRNA_328; type=Transcript; genename=SMa_asRNA_328
SMa_asRNA_33	61242	61344	-	-	1.53524	0.999678	0.102887	3.77376	4.85091	5.25589	0.910645	2.07188	1.85843	ID=SMa_asRNA_33; type=Transcript; genename=SMa_asRNA_33
SMa_asRNA_337	602570	602666	-	-	0.236567	0.999678	0.787701	0.94344	3.88073	5.25589	2.73194	3.10782	2.78764	ID=SMa_asRNA_337; type=Transcript; genename=SMa_asRNA_337
SMa_asRNA_34	61979	62081	-	-	0.230076	0.999678	0.714019	8.49096	4.85091	7.88383	2.73194	5.17971	10.2213	ID=SMa_asRNA_34; type=Transcript; genename=SMa_asRNA_34
SMa_asRNA_340	604263	604361	+	-	0.557148	0.999678	0.590647	3.77376	3.88073	0.875981	1.82129	2.07188	1.85843	ID=SMa_asRNA_340; type=Transcript; genename=SMa_asRNA_340
SMa_asRNA_341	608566	608663	-	-	0.238039	0.999678	0.859757	2.83032	0	2.62794	3.64258	0	0.929213	ID=SMa_asRNA_341; type=Transcript; genename=SMa_asRNA_341
SMa_asRNA_342	610754	610851	-	-	-0.0410394	0.999678	0.971394	1.88688	0.970182	1.75196	0.910645	1.03594	2.78764	ID=SMa_asRNA_342; type=Transcript; genename=SMa_asRNA_342
SMa_asRNA_344	613605	613701	-	-	-0.304836	0.999678	0.742773	5.66064	1.94036	3.50392	1.82129	9.32347	2.78764	ID=SMa_asRNA_344; type=Transcript; genename=SMa_asRNA_344
SMa_asRNA_345	613783	614208	+	-	-0.508918	0.999678	0.724691	0.94344	0	6.13187	5.46387	0	4.64606	ID=SMa_asRNA_345; type=Transcript; genename=SMa_asRNA_345
SMa_asRNA_349	620583	620680	+	-	-1.39579	0.999678	0.296451	2.83032	0.970182	0	0.910645	7.25159	1.85843	ID=SMa_asRNA_349; type=Transcript; genename=SMa_asRNA_349
SMa_asRNA_35	62263	62360	-	-	0.0736556	0.999678	0.937432	3.77376	2.91055	5.25589	6.37452	3.10782	1.85843	ID=SMa_asRNA_35; type=Transcript; genename=SMa_asRNA_35
SMa_asRNA_351	622881	622977	-	-	-1.08439	0.999678	0.0826234	3.77376	4.85091	6.13187	10.0171	8.28753	13.009	ID=SMa_asRNA_351; type=Transcript; genename=SMa_asRNA_351
SMa_asRNA_353	628207	628304	-	-	-0.233874	0.999678	0.64405	13.2082	11.6422	16.6436	9.10645	31.0782	9.29213	ID=SMa_asRNA_353; type=Transcript; genename=SMa_asRNA_353
SMa_asRNA_354	628341	628438	+	-	-1.3749	0.999678	0.0808023	4.7172	1.94036	6.13187	8.19581	21.7548	3.71685	ID=SMa_asRNA_354; type=Transcript; genename=SMa_asRNA_354
SMa_asRNA_355	632618	632715	-	-	-0.406949	0.999678	0.417585	11.3213	9.70182	9.63579	8.19581	20.7188	12.0798	ID=SMa_asRNA_355; type=Transcript; genename=SMa_asRNA_355
SMa_asRNA_356	636888	636985	+	-	0.0941943	0.999678	0.917463	4.7172	0.970182	4.37991	3.64258	2.07188	3.71685	ID=SMa_asRNA_356; type=Transcript; genename=SMa_asRNA_356
SMa_asRNA_360	640141	640238	-	-	2.24741	0.999678	0.129819	2.83032	0.970182	5.25589	0.910645	1.03594	0	ID=SMa_asRNA_360; type=Transcript; genename=SMa_asRNA_360
SMa_asRNA_362	642383	642480	+	-	-1.24784	0.999678	0.135979	3.77376	6.79127	6.13187	5.46387	27.9704	6.50449	ID=SMa_asRNA_362; type=Transcript; genename=SMa_asRNA_362
SMa_asRNA_366	650749	650845	-	-	-0.155732	0.999678	0.750895	14.1516	5.82109	14.8917	16.3916	11.3954	11.1506	ID=SMa_asRNA_366; type=Transcript; genename=SMa_asRNA_366
SMa_asRNA_371	658548	658645	+	-	0.377445	0.999678	0.523368	11.3213	10.672	7.88383	4.55323	7.25159	11.1506	ID=SMa_asRNA_371; type=Transcript; genename=SMa_asRNA_371
SMa_asRNA_374	662585	662682	+	-	1.11803	0.999678	0.455417	0	0	6.13187	0	1.03594	1.85843	ID=SMa_asRNA_374; type=Transcript; genename=SMa_asRNA_374
SMa_asRNA_375	672007	672103	+	-	0.182513	0.999678	0.874793	0.94344	4.85091	7.88383	0.910645	11.3954	0	ID=SMa_asRNA_375; type=Transcript; genename=SMa_asRNA_375
SMa_asRNA_376	672599	672897	+	-	-0.638682	0.999678	0.602933	2.83032	0.970182	1.75196	0	3.10782	5.57528	ID=SMa_asRNA_376; type=Transcript; genename=SMa_asRNA_376
SMa_asRNA_377	672903	673083	+	-	-0.486805	0.999678	0.621992	0	3.88073	4.37991	2.73194	6.21565	2.78764	ID=SMa_asRNA_377; type=Transcript; genename=SMa_asRNA_377
SMa_asRNA_379	675782	675879	-	-	-0.423783	0.999678	0.519284	6.60408	3.88073	5.25589	7.28516	9.32347	4.64606	ID=SMa_asRNA_379; type=Transcript; genename=SMa_asRNA_379
SMa_asRNA_38	64042	64244	-	-	-0.321938	0.999678	0.739055	0.94344	4.85091	2.62794	3.64258	3.10782	3.71685	ID=SMa_asRNA_38; type=Transcript; genename=SMa_asRNA_38
SMa_asRNA_380	676217	676314	+	-	-3.08265	0.999678	0.09854	0.94344	6.79127	6.13187	3.64258	113.954	0	ID=SMa_asRNA_380; type=Transcript; genename=SMa_asRNA_380
SMa_asRNA_381	678217	678314	+	-	0.125553	0.999678	0.897533	1.88688	1.94036	4.37991	0.910645	1.03594	5.57528	ID=SMa_asRNA_381; type=Transcript; genename=SMa_asRNA_381
SMa_asRNA_382	681150	681340	+	-	-0.293065	0.999678	0.804208	2.83032	0.970182	1.75196	0.910645	4.14376	1.85843	ID=SMa_asRNA_382; type=Transcript; genename=SMa_asRNA_382
SMa_asRNA_383	684083	684180	+	-	1.53499	0.999678	0.32735	0.94344	2.91055	1.75196	0	1.03594	0.929213	ID=SMa_asRNA_383; type=Transcript; genename=SMa_asRNA_383
SMa_asRNA_384	687644	687744	+	-	2.29811	0.999678	0.108637	2.83032	5.82109	0.875981	0.910645	1.03594	0	ID=SMa_asRNA_384; type=Transcript; genename=SMa_asRNA_384
SMa_asRNA_385	688029	688125	+	-	0.554222	0.999678	0.501575	1.88688	6.79127	5.25589	5.46387	2.07188	1.85843	ID=SMa_asRNA_385; type=Transcript; genename=SMa_asRNA_385
SMa_asRNA_388	691813	691911	+	-	0.39101	0.999678	0.637405	4.7172	4.85091	5.25589	4.55323	1.03594	5.57528	ID=SMa_asRNA_388; type=Transcript; genename=SMa_asRNA_388
SMa_asRNA_390	697366	697463	+	-	-0.0266882	0.999678	0.975952	4.7172	0.970182	5.25589	5.46387	0	5.57528	ID=SMa_asRNA_390; type=Transcript; genename=SMa_asRNA_390
SMa_asRNA_395	711261	711358	+	-	-0.477203	0.999678	0.462465	8.49096	1.94036	5.25589	8.19581	6.21565	7.4337	ID=SMa_asRNA_395; type=Transcript; genename=SMa_asRNA_395
SMa_asRNA_396	711599	711696	+	-	-0.140999	0.999678	0.79123	8.49096	6.79127	13.1397	10.9277	10.3594	10.2213	ID=SMa_asRNA_396; type=Transcript; genename=SMa_asRNA_396
SMa_asRNA_406	724546	724644	+	-	0.42392	0.999678	0.651184	2.83032	2.91055	4.37991	2.73194	1.03594	3.71685	ID=SMa_asRNA_406; type=Transcript; genename=SMa_asRNA_406
SMa_asRNA_407	724748	724927	+	-	-0.100487	0.999678	0.859704	6.60408	7.76146	8.75981	9.10645	8.28753	7.4337	ID=SMa_asRNA_407; type=Transcript; genename=SMa_asRNA_407
SMa_asRNA_408	724999	725096	+	-	-0.670855	0.999678	0.161724	13.2082	6.79127	17.5196	16.3916	17.611	26.018	ID=SMa_asRNA_408; type=Transcript; genename=SMa_asRNA_408
SMa_asRNA_409	725457	725554	+	-	-0.117823	0.999678	0.806136	9.4344	9.70182	16.6436	12.749	10.3594	15.7966	ID=SMa_asRNA_409; type=Transcript; genename=SMa_asRNA_409
SMa_asRNA_410	725704	725800	+	-	0.0467176	0.999678	0.949244	3.77376	5.82109	7.00785	5.46387	3.10782	7.4337	ID=SMa_asRNA_410; type=Transcript; genename=SMa_asRNA_410
SMa_asRNA_412	732117	732296	-	-	1.02525	0.999678	0.217709	5.66064	4.85091	5.25589	1.82129	5.17971	0.929213	ID=SMa_asRNA_412; type=Transcript; genename=SMa_asRNA_412
SMa_asRNA_413	732950	733046	-	-	0.969345	0.999678	0.293048	3.77376	3.88073	3.50392	3.64258	1.03594	0.929213	ID=SMa_asRNA_413; type=Transcript; genename=SMa_asRNA_413
SMa_asRNA_414	734101	734197	-	-	0.145936	0.999678	0.793412	10.3778	6.79127	17.5196	9.10645	10.3594	12.0798	ID=SMa_asRNA_414; type=Transcript; genename=SMa_asRNA_414
SMa_asRNA_415	734246	734343	-	-	-0.766162	0.999678	0.391572	2.83032	1.94036	2.62794	2.73194	7.25159	2.78764	ID=SMa_asRNA_415; type=Transcript; genename=SMa_asRNA_415
SMa_asRNA_42	67891	67987	+	-	-0.0268322	0.999678	0.975246	5.66064	1.94036	3.50392	2.73194	1.03594	7.4337	ID=SMa_asRNA_42; type=Transcript; genename=SMa_asRNA_42
SMa_asRNA_422	746180	746311	+	-	-0.555088	0.999678	0.179494	15.095	9.70182	26.2794	21.8555	25.8985	27.8764	ID=SMa_asRNA_422; type=Transcript; genename=SMa_asRNA_422
SMa_asRNA_423	746578	746676	+	-	0.000898429	0.999678	0.997478	42.4548	39.7775	70.0785	43.711	47.6533	61.3281	ID=SMa_asRNA_423; type=Transcript; genename=SMa_asRNA_423
SMa_asRNA_424	746936	747033	+	-	0.4923	0.999678	0.503454	4.7172	3.88073	8.75981	3.64258	4.14376	4.64606	ID=SMa_asRNA_424; type=Transcript; genename=SMa_asRNA_424
SMa_asRNA_425	747190	747288	+	-	-1.45728	0.999678	0.0834012	3.77376	2.91055	2.62794	3.64258	16.5751	5.57528	ID=SMa_asRNA_425; type=Transcript; genename=SMa_asRNA_425
SMa_asRNA_426	747792	747888	+	-	0.13751	0.999678	0.865177	10.3778	1.94036	3.50392	3.64258	5.17971	5.57528	ID=SMa_asRNA_426; type=Transcript; genename=SMa_asRNA_426
SMa_asRNA_427	748049	748147	+	-	-0.226394	0.999678	0.674656	9.4344	3.88073	7.88383	6.37452	9.32347	9.29213	ID=SMa_asRNA_427; type=Transcript; genename=SMa_asRNA_427
SMa_asRNA_428	750302	750398	+	-	-0.0387605	0.999678	0.954918	1.88688	10.672	7.00785	4.55323	6.21565	9.29213	ID=SMa_asRNA_428; type=Transcript; genename=SMa_asRNA_428
SMa_asRNA_429	750489	750586	+	-	-2.59956	0.999678	0.0442463	1.88688	0	0.875981	5.46387	1.03594	10.2213	ID=SMa_asRNA_429; type=Transcript; genename=SMa_asRNA_429
SMa_asRNA_430	756855	756952	+	-	0.573185	0.999678	0.538632	0.94344	3.88073	5.25589	0.910645	5.17971	0.929213	ID=SMa_asRNA_430; type=Transcript; genename=SMa_asRNA_430
SMa_asRNA_431	761194	761329	+	-	-0.0517044	0.999678	0.967539	3.77376	0.970182	0.875981	1.82129	3.10782	0.929213	ID=SMa_asRNA_431; type=Transcript; genename=SMa_asRNA_431
SMa_asRNA_432	764271	764367	-	-	-0.638014	0.999678	0.597108	1.88688	0.970182	0.875981	1.82129	3.10782	0.929213	ID=SMa_asRNA_432; type=Transcript; genename=SMa_asRNA_432
SMa_asRNA_438	785054	785150	+	-	-0.700239	0.999678	0.479448	3.77376	0.970182	1.75196	2.73194	4.14376	3.71685	ID=SMa_asRNA_438; type=Transcript; genename=SMa_asRNA_438
SMa_asRNA_441	787677	787775	+	-	0.335855	0.999678	0.459436	26.4163	25.2247	49.0549	24.5874	22.7907	32.5225	ID=SMa_asRNA_441; type=Transcript; genename=SMa_asRNA_441
SMa_asRNA_445	797101	797197	-	-	0.400465	0.999678	0.557756	11.3213	6.79127	4.37991	8.19581	2.07188	6.50449	ID=SMa_asRNA_445; type=Transcript; genename=SMa_asRNA_445
SMa_asRNA_446	797309	797406	+	-	0.357005	0.999678	0.754696	4.7172	0.970182	1.75196	0.910645	3.10782	1.85843	ID=SMa_asRNA_446; type=Transcript; genename=SMa_asRNA_446
SMa_asRNA_449	809028	809125	+	-	0.852346	0.999678	0.318503	4.7172	0.970182	11.3878	1.82129	3.10782	4.64606	ID=SMa_asRNA_449; type=Transcript; genename=SMa_asRNA_449
SMa_asRNA_45	71851	72079	+	-	-0.0370404	0.999678	0.981498	0.94344	0	1.75196	1.82129	0	0.929213	ID=SMa_asRNA_45; type=Transcript; genename=SMa_asRNA_45
SMa_asRNA_452	814062	814158	-	-	0.41349	0.999678	0.548908	10.3778	2.91055	7.00785	6.37452	5.17971	3.71685	ID=SMa_asRNA_452; type=Transcript; genename=SMa_asRNA_452
SMa_asRNA_454	817912	818009	+	-	-0.0414209	0.999678	0.948559	2.83032	6.79127	6.13187	6.37452	5.17971	4.64606	ID=SMa_asRNA_454; type=Transcript; genename=SMa_asRNA_454
SMa_asRNA_456	823217	823315	-	-	-1.05899	0.999678	0.384652	1.88688	0	3.50392	5.46387	3.10782	2.78764	ID=SMa_asRNA_456; type=Transcript; genename=SMa_asRNA_456
SMa_asRNA_457	823877	823973	-	-	0.0225087	0.999678	0.944033	38.6811	22.3142	37.6672	27.3194	30.0423	39.9562	ID=SMa_asRNA_457; type=Transcript; genename=SMa_asRNA_457
SMa_asRNA_458	825463	825591	-	-	-0.173643	0.999678	0.770705	6.60408	7.76146	5.25589	4.55323	8.28753	9.29213	ID=SMa_asRNA_458; type=Transcript; genename=SMa_asRNA_458
SMa_asRNA_459	828695	828793	+	-	1.10541	0.999678	0.190765	5.66064	6.79127	7.88383	1.82129	1.03594	6.50449	ID=SMa_asRNA_459; type=Transcript; genename=SMa_asRNA_459
SMa_asRNA_460	829688	829785	+	-	-0.435545	0.999678	0.278944	16.9819	14.5527	18.3956	19.1235	18.6469	29.7348	ID=SMa_asRNA_460; type=Transcript; genename=SMa_asRNA_460
SMa_asRNA_463	835441	835537	-	-	0.301017	0.999678	0.772346	0.94344	1.94036	5.25589	1.82129	2.07188	2.78764	ID=SMa_asRNA_463; type=Transcript; genename=SMa_asRNA_463
SMa_asRNA_467	843749	843846	+	-	1.64808	0.999678	0.169192	2.83032	0.970182	7.88383	1.82129	0	1.85843	ID=SMa_asRNA_467; type=Transcript; genename=SMa_asRNA_467
SMa_asRNA_469	854061	854157	-	-	0.767727	0.999678	0.553719	0.94344	0	7.00785	1.82129	1.03594	1.85843	ID=SMa_asRNA_469; type=Transcript; genename=SMa_asRNA_469
SMa_asRNA_470	854349	854589	-	-	-0.351505	0.999678	0.711575	2.83032	0.970182	4.37991	3.64258	4.14376	2.78764	ID=SMa_asRNA_470; type=Transcript; genename=SMa_asRNA_470
SMa_asRNA_471	856839	856935	-	-	-0.411204	0.999678	0.685558	1.88688	1.94036	2.62794	2.73194	3.10782	2.78764	ID=SMa_asRNA_471; type=Transcript; genename=SMa_asRNA_471
SMa_asRNA_476	875453	875550	+	-	0.133864	0.999678	0.876253	3.77376	0.970182	8.75981	6.37452	5.17971	0.929213	ID=SMa_asRNA_476; type=Transcript; genename=SMa_asRNA_476
SMa_asRNA_478	875746	875847	+	-	-0.0772043	0.999678	0.949622	1.88688	2.91055	1.75196	0.910645	5.17971	0.929213	ID=SMa_asRNA_478; type=Transcript; genename=SMa_asRNA_478
SMa_asRNA_479	876458	876555	+	-	1.30649	0.999678	0.284198	0.94344	4.85091	3.50392	2.73194	0	0.929213	ID=SMa_asRNA_479; type=Transcript; genename=SMa_asRNA_479
SMa_asRNA_481	876730	876917	+	-	-0.0787998	0.999678	0.886193	13.2082	7.76146	9.63579	10.9277	8.28753	13.009	ID=SMa_asRNA_481; type=Transcript; genename=SMa_asRNA_481
SMa_asRNA_488	893101	893198	-	-	-0.00231991	0.999678	0.997395	3.77376	2.91055	14.0157	7.28516	6.21565	7.4337	ID=SMa_asRNA_488; type=Transcript; genename=SMa_asRNA_488
SMa_asRNA_49	76109	76207	-	-	1.41137	0.999678	0.0307447	10.3778	6.79127	13.1397	3.64258	3.10782	4.64606	ID=SMa_asRNA_49; type=Transcript; genename=SMa_asRNA_49
SMa_asRNA_490	906516	906612	-	-	0.682767	0.999678	0.613446	0	1.94036	2.62794	0.910645	1.03594	0.929213	ID=SMa_asRNA_490; type=Transcript; genename=SMa_asRNA_490
SMa_asRNA_496	924267	924364	-	-	-0.105655	0.999678	0.947455	0	0	2.62794	0.910645	2.07188	0	ID=SMa_asRNA_496; type=Transcript; genename=SMa_asRNA_496
SMa_asRNA_499	928403	928502	+	-	0.53491	0.999678	0.658299	1.88688	1.94036	1.75196	1.82129	2.07188	0	ID=SMa_asRNA_499; type=Transcript; genename=SMa_asRNA_499
SMa_asRNA_5	9172	9268	-	-	-0.0389576	0.999678	0.972845	0.94344	1.94036	2.62794	1.82129	1.03594	2.78764	ID=SMa_asRNA_5; type=Transcript; genename=SMa_asRNA_5
SMa_asRNA_50	76412	76508	-	-	0.273583	0.999678	0.403209	34.9073	24.2545	30.6593	33.6939	23.8266	16.7258	ID=SMa_asRNA_50; type=Transcript; genename=SMa_asRNA_50
SMa_asRNA_500	930288	930387	+	-	-0.506084	0.999678	0.639363	5.66064	1.94036	3.50392	0	10.3594	5.57528	ID=SMa_asRNA_500; type=Transcript; genename=SMa_asRNA_500
SMa_asRNA_502	935422	935627	-	-	0.261503	0.999678	0.71394	10.3778	0.970182	11.3878	6.37452	6.21565	6.50449	ID=SMa_asRNA_502; type=Transcript; genename=SMa_asRNA_502
SMa_asRNA_503	936164	936349	-	-	0.37277	0.999678	0.638424	5.66064	2.91055	6.13187	6.37452	3.10782	1.85843	ID=SMa_asRNA_503; type=Transcript; genename=SMa_asRNA_503
SMa_asRNA_507	943425	943534	+	-	-0.515338	0.999678	0.560129	6.60408	0	3.50392	2.73194	7.25159	4.64606	ID=SMa_asRNA_507; type=Transcript; genename=SMa_asRNA_507
SMa_asRNA_510	947603	947699	+	-	0.264454	0.999678	0.798401	0	6.79127	3.50392	3.64258	2.07188	2.78764	ID=SMa_asRNA_510; type=Transcript; genename=SMa_asRNA_510
SMa_asRNA_511	947844	947943	+	-	-0.19773	0.999678	0.817191	0.94344	1.94036	7.00785	4.55323	5.17971	1.85843	ID=SMa_asRNA_511; type=Transcript; genename=SMa_asRNA_511
SMa_asRNA_514	952777	952876	-	-	-0.133059	0.999678	0.751443	23.586	9.70182	27.1554	25.4981	18.6469	22.3011	ID=SMa_asRNA_514; type=Transcript; genename=SMa_asRNA_514
SMa_asRNA_515	953369	953465	-	-	0.438823	0.999678	0.360487	10.3778	16.4931	21.8995	12.749	8.28753	14.8674	ID=SMa_asRNA_515; type=Transcript; genename=SMa_asRNA_515
SMa_asRNA_519	960805	960902	+	-	0.300135	0.999678	0.526926	13.2082	11.6422	14.0157	11.8384	12.4313	7.4337	ID=SMa_asRNA_519; type=Transcript; genename=SMa_asRNA_519
SMa_asRNA_520	962195	962325	-	-	-0.29795	0.999678	0.529411	16.9819	10.672	11.3878	19.1235	19.6829	9.29213	ID=SMa_asRNA_520; type=Transcript; genename=SMa_asRNA_520
SMa_asRNA_524	971027	971141	-	-	0.503233	0.999678	0.610886	8.49096	0.970182	2.62794	5.46387	2.07188	0.929213	ID=SMa_asRNA_524; type=Transcript; genename=SMa_asRNA_524
SMa_asRNA_526	973921	974018	+	-	0.134491	0.999678	0.804315	19.8122	11.6422	31.5353	16.3916	21.7548	19.5135	ID=SMa_asRNA_526; type=Transcript; genename=SMa_asRNA_526
SMa_asRNA_527	974620	974785	-	-	-0.0431907	0.999678	0.965614	0.94344	1.94036	4.37991	2.73194	1.03594	3.71685	ID=SMa_asRNA_527; type=Transcript; genename=SMa_asRNA_527
SMa_asRNA_528	975423	975519	-	-	0.403287	0.999678	0.747786	0.94344	1.94036	3.50392	0.910645	3.10782	0.929213	ID=SMa_asRNA_528; type=Transcript; genename=SMa_asRNA_528
SMa_asRNA_53	81902	82017	-	-	0.355538	0.999678	0.650625	6.60408	1.94036	6.13187	3.64258	5.17971	2.78764	ID=SMa_asRNA_53; type=Transcript; genename=SMa_asRNA_53
SMa_asRNA_531	980280	980378	-	-	-0.244401	0.999678	0.699644	3.77376	5.82109	10.5118	6.37452	9.32347	8.36292	ID=SMa_asRNA_531; type=Transcript; genename=SMa_asRNA_531
SMa_asRNA_532	980513	980609	-	-	0.131514	0.999678	0.779961	9.4344	14.5527	22.7755	14.5703	12.4313	15.7966	ID=SMa_asRNA_532; type=Transcript; genename=SMa_asRNA_532
SMa_asRNA_534	983890	983988	+	-	0.949635	0.999678	0.391254	6.60408	0.970182	7.00785	0	1.03594	6.50449	ID=SMa_asRNA_534; type=Transcript; genename=SMa_asRNA_534
SMa_asRNA_536	989230	989327	-	-	0.784521	0.999678	0.157392	4.7172	15.5229	17.5196	6.37452	7.25159	8.36292	ID=SMa_asRNA_536; type=Transcript; genename=SMa_asRNA_536
SMa_asRNA_537	989743	989840	-	-	1.96159	0.999678	0.0725083	2.83032	3.88073	12.2637	0.910645	4.14376	0	ID=SMa_asRNA_537; type=Transcript; genename=SMa_asRNA_537
SMa_asRNA_54	82180	82276	-	-	0.111324	0.999678	0.850216	6.60408	5.82109	13.1397	9.10645	7.25159	7.4337	ID=SMa_asRNA_54; type=Transcript; genename=SMa_asRNA_54
SMa_asRNA_541	993318	993414	-	-	1.17537	0.999678	0.167276	4.7172	3.88073	10.5118	2.73194	1.03594	4.64606	ID=SMa_asRNA_541; type=Transcript; genename=SMa_asRNA_541
SMa_asRNA_542	996584	996684	+	-	0.770423	0.999678	0.321922	4.7172	2.91055	7.00785	2.73194	4.14376	1.85843	ID=SMa_asRNA_542; type=Transcript; genename=SMa_asRNA_542
SMa_asRNA_543	1001599	1001697	-	-	-0.0366582	0.999678	0.97723	1.88688	0.970182	0.875981	0.910645	1.03594	1.85843	ID=SMa_asRNA_543; type=Transcript; genename=SMa_asRNA_543
SMa_asRNA_544	1005925	1006022	+	-	0.104734	0.999678	0.72561	36.7942	26.1949	31.5353	31.8726	31.0782	25.0887	ID=SMa_asRNA_544; type=Transcript; genename=SMa_asRNA_544
SMa_asRNA_546	1013956	1014055	-	-	0.445651	0.999678	0.252424	16.9819	16.4931	26.2794	11.8384	16.5751	15.7966	ID=SMa_asRNA_546; type=Transcript; genename=SMa_asRNA_546
SMa_asRNA_550	1019906	1020002	-	-	-0.243036	0.999678	0.534241	16.9819	9.70182	24.5275	17.3023	17.611	26.018	ID=SMa_asRNA_550; type=Transcript; genename=SMa_asRNA_550
SMa_asRNA_551	1020448	1020544	-	-	0.344503	0.999678	0.188204	55.663	55.3004	69.2025	44.6216	42.4736	54.8236	ID=SMa_asRNA_551; type=Transcript; genename=SMa_asRNA_551
SMa_asRNA_552	1020636	1020734	-	-	0.620597	0.999678	0.118857	21.6991	17.4633	35.0392	20.0342	12.4313	15.7966	ID=SMa_asRNA_552; type=Transcript; genename=SMa_asRNA_552
SMa_asRNA_553	1021382	1021499	-	-	0.0948987	0.999678	0.87152	14.1516	9.70182	6.13187	8.19581	13.4672	6.50449	ID=SMa_asRNA_553; type=Transcript; genename=SMa_asRNA_553
SMa_asRNA_555	1025613	1025711	+	-	-0.327182	0.999678	0.723423	1.88688	0.970182	6.13187	1.82129	3.10782	6.50449	ID=SMa_asRNA_555; type=Transcript; genename=SMa_asRNA_555
SMa_asRNA_558	1030464	1030561	+	-	0.71536	0.999678	0.554977	4.7172	0.970182	3.50392	2.73194	0	2.78764	ID=SMa_asRNA_558; type=Transcript; genename=SMa_asRNA_558
SMa_asRNA_559	1034749	1034847	+	-	0.107195	0.999678	0.894565	5.66064	5.82109	8.75981	14.5703	4.14376	0	ID=SMa_asRNA_559; type=Transcript; genename=SMa_asRNA_559
SMa_asRNA_560	1035407	1035505	+	-	0.94495	0.999678	0.383863	4.7172	0.970182	3.50392	1.82129	2.07188	0.929213	ID=SMa_asRNA_560; type=Transcript; genename=SMa_asRNA_560
SMa_asRNA_561	1038778	1038874	-	-	-2.00615	0.999678	0.128867	1.88688	0	0.875981	6.37452	0	4.64606	ID=SMa_asRNA_561; type=Transcript; genename=SMa_asRNA_561
SMa_asRNA_563	1041584	1041681	+	-	1.1883	0.999678	0.368212	1.88688	1.94036	2.62794	0	0	2.78764	ID=SMa_asRNA_563; type=Transcript; genename=SMa_asRNA_563
SMa_asRNA_564	1044448	1044596	-	-	-1.41268	0.999678	0.140696	0.94344	3.88073	2.62794	6.37452	3.10782	10.2213	ID=SMa_asRNA_564; type=Transcript; genename=SMa_asRNA_564
SMa_asRNA_566	1047142	1047239	-	-	0.793789	0.999678	0.153312	7.54752	11.6422	10.5118	7.28516	4.14376	5.57528	ID=SMa_asRNA_566; type=Transcript; genename=SMa_asRNA_566
SMa_asRNA_568	1055112	1055208	-	-	0.541414	0.999678	0.678887	0.94344	0.970182	3.50392	0.910645	0	2.78764	ID=SMa_asRNA_568; type=Transcript; genename=SMa_asRNA_568
SMa_asRNA_569	1055641	1055737	-	-	-1.12331	0.999678	0.165965	0	5.82109	1.75196	5.46387	6.21565	4.64606	ID=SMa_asRNA_569; type=Transcript; genename=SMa_asRNA_569
SMa_asRNA_57	89776	89872	-	-	-1.03692	0.999678	0.401067	2.83032	0	0.875981	2.73194	2.07188	2.78764	ID=SMa_asRNA_57; type=Transcript; genename=SMa_asRNA_57
SMa_asRNA_573	1060050	1060146	-	-	0.346672	0.999678	0.461141	13.2082	9.70182	15.7677	10.9277	9.32347	10.2213	ID=SMa_asRNA_573; type=Transcript; genename=SMa_asRNA_573
SMa_asRNA_575	1064651	1064747	-	-	2.65339	0.999678	0.0989379	1.88688	1.94036	2.62794	0.910645	0	0	ID=SMa_asRNA_575; type=Transcript; genename=SMa_asRNA_575
SMa_asRNA_576	1064922	1065040	-	-	1.47057	0.999678	0.262127	0.94344	1.94036	7.88383	0.910645	3.10782	0	ID=SMa_asRNA_576; type=Transcript; genename=SMa_asRNA_576
SMa_asRNA_580	1076419	1076515	-	-	-0.518771	0.999678	0.630884	1.88688	0.970182	1.75196	2.73194	1.03594	2.78764	ID=SMa_asRNA_580; type=Transcript; genename=SMa_asRNA_580
SMa_asRNA_583	1081159	1081255	-	-	-0.215532	0.999678	0.843055	2.83032	1.94036	1.75196	2.73194	1.03594	3.71685	ID=SMa_asRNA_583; type=Transcript; genename=SMa_asRNA_583
SMa_asRNA_584	1082536	1082636	-	-	-0.496626	0.999678	0.298959	9.4344	5.82109	12.2637	13.6597	11.3954	13.9382	ID=SMa_asRNA_584; type=Transcript; genename=SMa_asRNA_584
SMa_asRNA_585	1082698	1082794	-	-	0.133691	0.999678	0.807995	10.3778	9.70182	11.3878	9.10645	10.3594	9.29213	ID=SMa_asRNA_585; type=Transcript; genename=SMa_asRNA_585
SMa_asRNA_586	1082960	1083059	-	-	-0.202122	0.999678	0.820026	2.83032	0.970182	5.25589	2.73194	4.14376	3.71685	ID=SMa_asRNA_586; type=Transcript; genename=SMa_asRNA_586
SMa_asRNA_589	1091277	1091374	+	-	0.614604	0.999678	0.390026	5.66064	3.88073	7.88383	2.73194	3.10782	5.57528	ID=SMa_asRNA_589; type=Transcript; genename=SMa_asRNA_589
SMa_asRNA_590	1093812	1093955	+	-	-0.0306928	0.999678	0.974668	1.88688	2.91055	2.62794	1.82129	1.03594	4.64606	ID=SMa_asRNA_590; type=Transcript; genename=SMa_asRNA_590
SMa_asRNA_591	1095725	1095824	+	-	-0.26117	0.999678	0.817597	2.83032	0.970182	1.75196	3.64258	2.07188	0.929213	ID=SMa_asRNA_591; type=Transcript; genename=SMa_asRNA_591
SMa_asRNA_592	1097612	1097708	+	-	0.351873	0.999678	0.428466	12.2647	17.4633	23.6515	13.6597	12.4313	15.7966	ID=SMa_asRNA_592; type=Transcript; genename=SMa_asRNA_592
SMa_asRNA_593	1097844	1097941	+	-	0.129948	0.999678	0.826169	16.9819	3.88073	19.2716	15.481	7.25159	13.9382	ID=SMa_asRNA_593; type=Transcript; genename=SMa_asRNA_593
SMa_asRNA_594	1098166	1098264	+	-	1.26495	0.999678	0.302566	0.94344	2.91055	5.25589	0.910645	1.03594	1.85843	ID=SMa_asRNA_594; type=Transcript; genename=SMa_asRNA_594
SMa_asRNA_598	1113635	1113733	+	-	0.142743	0.999678	0.742957	16.0385	13.5825	10.5118	15.481	11.3954	9.29213	ID=SMa_asRNA_598; type=Transcript; genename=SMa_asRNA_598
SMa_asRNA_599	1119618	1119714	-	-	0.132617	0.999678	0.903057	0.94344	2.91055	3.50392	1.82129	3.10782	1.85843	ID=SMa_asRNA_599; type=Transcript; genename=SMa_asRNA_599
SMa_asRNA_60	93506	93605	+	-	-0.479956	0.999678	0.423994	4.7172	5.82109	7.88383	7.28516	8.28753	10.2213	ID=SMa_asRNA_60; type=Transcript; genename=SMa_asRNA_60
SMa_asRNA_600	1119904	1120000	-	-	1.30036	0.999678	0.281974	1.88688	3.88073	3.50392	1.82129	0	1.85843	ID=SMa_asRNA_600; type=Transcript; genename=SMa_asRNA_600
SMa_asRNA_601	1120995	1121092	-	-	-0.0408062	0.999678	0.973338	1.88688	0.970182	1.75196	0.910645	1.03594	2.78764	ID=SMa_asRNA_601; type=Transcript; genename=SMa_asRNA_601
SMa_asRNA_602	1121849	1121948	-	-	-0.0504523	0.999678	0.949365	4.7172	1.94036	5.25589	4.55323	4.14376	3.71685	ID=SMa_asRNA_602; type=Transcript; genename=SMa_asRNA_602
SMa_asRNA_606	1137499	1137600	+	-	-0.740589	0.999678	0.207018	6.60408	5.82109	5.25589	12.749	8.28753	8.36292	ID=SMa_asRNA_606; type=Transcript; genename=SMa_asRNA_606
SMa_asRNA_607	1137846	1138072	+	-	0.227832	0.999678	0.440692	49.0589	32.016	40.2951	35.5152	43.5095	25.0887	ID=SMa_asRNA_607; type=Transcript; genename=SMa_asRNA_607
SMa_asRNA_609	1151918	1152014	+	-	1.03728	0.999678	0.161667	10.3778	3.88073	5.25589	4.55323	2.07188	2.78764	ID=SMa_asRNA_609; type=Transcript; genename=SMa_asRNA_609
SMa_asRNA_61	93608	93706	+	-	0.326689	0.999678	0.68916	4.7172	3.88073	3.50392	3.64258	5.17971	0.929213	ID=SMa_asRNA_61; type=Transcript; genename=SMa_asRNA_61
SMa_asRNA_610	1152609	1152707	+	-	-0.509894	0.999678	0.620907	2.83032	0	4.37991	4.55323	2.07188	3.71685	ID=SMa_asRNA_610; type=Transcript; genename=SMa_asRNA_610
SMa_asRNA_614	1161980	1162077	+	-	0.498387	0.999678	0.670016	0.94344	5.82109	2.62794	1.82129	1.03594	3.71685	ID=SMa_asRNA_614; type=Transcript; genename=SMa_asRNA_614
SMa_asRNA_615	1162179	1162280	+	-	1.15739	0.999678	0.458106	0.94344	0	5.25589	0.910645	0	1.85843	ID=SMa_asRNA_615; type=Transcript; genename=SMa_asRNA_615
SMa_asRNA_616	1165761	1165859	+	-	0.999608	0.999678	0.207413	7.54752	7.76146	11.3878	2.73194	4.14376	6.50449	ID=SMa_asRNA_616; type=Transcript; genename=SMa_asRNA_616
SMa_asRNA_624	1184925	1185024	-	-	-1.30342	0.999678	0.376438	0	0	2.62794	0.910645	2.07188	3.71685	ID=SMa_asRNA_624; type=Transcript; genename=SMa_asRNA_624
SMa_asRNA_625	1187600	1187742	-	-	0.361561	0.999678	0.718929	0.94344	3.88073	6.13187	0.910645	2.07188	5.57528	ID=SMa_asRNA_625; type=Transcript; genename=SMa_asRNA_625
SMa_asRNA_626	1187982	1188078	-	-	0.7124	0.999678	0.0986533	24.5294	15.5229	33.2873	10.9277	14.5032	19.5135	ID=SMa_asRNA_626; type=Transcript; genename=SMa_asRNA_626
SMa_asRNA_627	1188424	1188520	-	-	-0.0283026	0.999678	0.923498	61.3236	48.5091	75.3344	67.3877	39.3658	81.7707	ID=SMa_asRNA_627; type=Transcript; genename=SMa_asRNA_627
SMa_asRNA_628	1188931	1189028	-	-	0.272974	0.999678	0.159841	158.498	139.706	199.724	145.703	112.918	153.32	ID=SMa_asRNA_628; type=Transcript; genename=SMa_asRNA_628
SMa_asRNA_629	1189191	1189288	+	-	-0.114184	0.999678	0.762537	24.5294	11.6422	25.4035	20.9448	22.7907	23.2303	ID=SMa_asRNA_629; type=Transcript; genename=SMa_asRNA_629
SMa_asRNA_64	96590	96686	+	-	-0.30698	0.999678	0.619407	5.66064	2.91055	11.3878	8.19581	10.3594	6.50449	ID=SMa_asRNA_64; type=Transcript; genename=SMa_asRNA_64
SMa_asRNA_646	1222461	1222558	+	-	0.458762	0.999678	0.18612	23.586	22.3142	42.9231	18.2129	20.7188	26.018	ID=SMa_asRNA_646; type=Transcript; genename=SMa_asRNA_646
SMa_asRNA_647	1228976	1229073	+	-	-0.261061	0.999678	0.826703	1.88688	0.970182	3.50392	1.82129	3.10782	2.78764	ID=SMa_asRNA_647; type=Transcript; genename=SMa_asRNA_647
SMa_asRNA_648	1229299	1229396	+	-	0.653625	0.999678	0.557433	0.94344	2.91055	3.50392	3.64258	0	0.929213	ID=SMa_asRNA_648; type=Transcript; genename=SMa_asRNA_648
SMa_asRNA_649	1230999	1231187	+	-	-0.00995167	0.999678	0.98599	12.2647	7.76146	14.0157	7.28516	10.3594	16.7258	ID=SMa_asRNA_649; type=Transcript; genename=SMa_asRNA_649
SMa_asRNA_65	100727	100826	+	-	-0.321308	0.999678	0.7909	0.94344	1.94036	1.75196	1.82129	3.10782	0.929213	ID=SMa_asRNA_65; type=Transcript; genename=SMa_asRNA_65
SMa_asRNA_650	1231233	1231330	+	-	0.304419	0.999678	0.54175	11.3213	8.73164	21.0235	9.10645	11.3954	13.009	ID=SMa_asRNA_650; type=Transcript; genename=SMa_asRNA_650
SMa_asRNA_651	1231449	1231546	+	-	0.0246419	0.999678	0.950287	21.6991	27.1651	23.6515	24.5874	17.611	28.8056	ID=SMa_asRNA_651; type=Transcript; genename=SMa_asRNA_651
SMa_asRNA_652	1232129	1232223	+	-	0.522989	0.999678	0.56347	11.3213	0	7.88383	0	4.14376	9.29213	ID=SMa_asRNA_652; type=Transcript; genename=SMa_asRNA_652
SMa_asRNA_653	1233441	1233593	+	-	1.16274	0.999678	0.207603	1.88688	3.88073	11.3878	1.82129	4.14376	1.85843	ID=SMa_asRNA_653; type=Transcript; genename=SMa_asRNA_653
SMa_asRNA_654	1234307	1234405	+	-	-0.138334	0.999678	0.86069	5.66064	1.94036	6.13187	7.28516	4.14376	3.71685	ID=SMa_asRNA_654; type=Transcript; genename=SMa_asRNA_654
SMa_asRNA_655	1234785	1234881	+	-	0.101928	0.999678	0.921112	3.77376	0	4.37991	1.82129	3.10782	2.78764	ID=SMa_asRNA_655; type=Transcript; genename=SMa_asRNA_655
SMa_asRNA_658	1237620	1237721	+	-	-0.36003	0.999678	0.736439	3.77376	0.970182	2.62794	2.73194	2.07188	4.64606	ID=SMa_asRNA_658; type=Transcript; genename=SMa_asRNA_658
SMa_asRNA_659	1242006	1242102	-	-	-0.0490734	0.999678	0.956686	0.94344	2.91055	3.50392	3.64258	3.10782	0.929213	ID=SMa_asRNA_659; type=Transcript; genename=SMa_asRNA_659
SMa_asRNA_660	1246940	1247039	-	-	-0.0883758	0.999678	0.784257	59.4367	29.1055	45.551	47.3535	39.3658	55.7528	ID=SMa_asRNA_660; type=Transcript; genename=SMa_asRNA_660
SMa_asRNA_661	1249443	1249539	-	-	0.402664	0.999678	0.610807	4.7172	0.970182	10.5118	5.46387	4.14376	2.78764	ID=SMa_asRNA_661; type=Transcript; genename=SMa_asRNA_661
SMa_asRNA_664	1253036	1253207	+	-	-0.337383	0.999678	0.419094	35.8507	19.4036	50.8069	44.6216	30.0423	59.4696	ID=SMa_asRNA_664; type=Transcript; genename=SMa_asRNA_664
SMa_asRNA_665	1253532	1253629	+	-	-0.136125	0.999678	0.726582	16.0385	18.4335	29.7834	30.9619	13.4672	26.018	ID=SMa_asRNA_665; type=Transcript; genename=SMa_asRNA_665
SMa_asRNA_666	1253869	1253971	+	-	0.0687124	0.999678	0.85593	16.9819	16.4931	26.2794	21.8555	17.611	17.655	ID=SMa_asRNA_666; type=Transcript; genename=SMa_asRNA_666
SMa_asRNA_667	1254241	1254338	-	-	-0.283494	0.999678	0.496893	20.7557	10.672	30.6593	28.23	19.6829	27.8764	ID=SMa_asRNA_667; type=Transcript; genename=SMa_asRNA_667
SMa_asRNA_668	1254358	1254589	-	-	0.330719	0.999678	0.584512	7.54752	9.70182	21.8995	11.8384	7.25159	12.0798	ID=SMa_asRNA_668; type=Transcript; genename=SMa_asRNA_668
SMa_asRNA_669	1254888	1254988	-	-	0.374212	0.999678	0.764855	0.94344	2.91055	3.50392	0.910645	1.03594	3.71685	ID=SMa_asRNA_669; type=Transcript; genename=SMa_asRNA_669
SMa_asRNA_67	102913	103009	-	-	0.616179	0.999678	0.573924	1.88688	2.91055	7.00785	1.82129	4.14376	1.85843	ID=SMa_asRNA_67; type=Transcript; genename=SMa_asRNA_67
SMa_asRNA_670	1255060	1255160	-	-	1.1599	0.999678	0.226361	5.66064	1.94036	5.25589	1.82129	3.10782	0.929213	ID=SMa_asRNA_670; type=Transcript; genename=SMa_asRNA_670
SMa_asRNA_671	1255810	1255977	-	-	0.258605	0.999678	0.704729	6.60408	5.82109	7.88383	10.0171	3.10782	3.71685	ID=SMa_asRNA_671; type=Transcript; genename=SMa_asRNA_671
SMa_asRNA_673	1256153	1256249	-	-	1.10933	0.999678	0.371504	3.77376	1.94036	2.62794	0	2.07188	1.85843	ID=SMa_asRNA_673; type=Transcript; genename=SMa_asRNA_673
SMa_asRNA_675	1257184	1257373	+	-	-0.342945	0.999678	0.79556	0.94344	0	7.00785	4.55323	0	5.57528	ID=SMa_asRNA_675; type=Transcript; genename=SMa_asRNA_675
SMa_asRNA_676	1257625	1257724	+	-	0.379123	0.999678	0.745708	0.94344	1.94036	4.37991	1.82129	0	3.71685	ID=SMa_asRNA_676; type=Transcript; genename=SMa_asRNA_676
SMa_asRNA_677	1257730	1257827	+	-	0.199884	0.999678	0.665126	30.1901	15.5229	35.9152	24.5874	18.6469	27.8764	ID=SMa_asRNA_677; type=Transcript; genename=SMa_asRNA_677
SMa_asRNA_678	1258000	1258098	+	-	0.125651	0.999678	0.6555	46.2286	46.5687	53.4348	50.9961	37.2939	45.5314	ID=SMa_asRNA_678; type=Transcript; genename=SMa_asRNA_678
SMa_asRNA_679	1258250	1258347	+	-	0.600603	0.999678	0.316914	9.4344	8.73164	10.5118	8.19581	3.10782	7.4337	ID=SMa_asRNA_679; type=Transcript; genename=SMa_asRNA_679
SMa_asRNA_681	1259472	1259569	+	-	1.26607	0.999678	0.226059	5.66064	0.970182	11.3878	3.64258	1.03594	2.78764	ID=SMa_asRNA_681; type=Transcript; genename=SMa_asRNA_681
SMa_asRNA_683	1262144	1262241	-	-	-0.0893745	0.999678	0.681899	168.876	103.809	160.305	150.256	159.535	151.462	ID=SMa_asRNA_683; type=Transcript; genename=SMa_asRNA_683
SMa_asRNA_684	1266172	1266268	-	-	-0.519669	0.999678	0.231669	11.3213	15.5229	21.8995	25.4981	15.5391	28.8056	ID=SMa_asRNA_684; type=Transcript; genename=SMa_asRNA_684
SMa_asRNA_685	1266481	1266578	-	-	-0.420704	0.999678	0.252455	29.2466	14.5527	30.6593	28.23	27.9704	43.673	ID=SMa_asRNA_685; type=Transcript; genename=SMa_asRNA_685
SMa_asRNA_686	1278668	1278765	-	-	0.187025	0.999678	0.704156	13.2082	6.79127	15.7677	9.10645	11.3954	11.1506	ID=SMa_asRNA_686; type=Transcript; genename=SMa_asRNA_686
SMa_asRNA_687	1279352	1279450	-	-	-0.0982266	0.999678	0.882858	8.49096	4.85091	6.13187	7.28516	4.14376	9.29213	ID=SMa_asRNA_687; type=Transcript; genename=SMa_asRNA_687
SMa_asRNA_688	1285508	1285604	-	-	-0.0619999	0.999678	0.939061	5.66064	1.94036	6.13187	4.55323	6.21565	3.71685	ID=SMa_asRNA_688; type=Transcript; genename=SMa_asRNA_688
SMa_asRNA_689	1286248	1286344	-	-	0.606341	0.999678	0.482257	4.7172	3.88073	4.37991	1.82129	1.03594	5.57528	ID=SMa_asRNA_689; type=Transcript; genename=SMa_asRNA_689
SMa_asRNA_69	103916	104012	-	-	1.97022	0.999678	0.202261	0	3.88073	3.50392	0.910645	0	0.929213	ID=SMa_asRNA_69; type=Transcript; genename=SMa_asRNA_69
SMa_asRNA_690	1291695	1291792	-	-	-0.433125	0.999678	0.457532	7.54752	6.79127	6.13187	9.10645	7.25159	11.1506	ID=SMa_asRNA_690; type=Transcript; genename=SMa_asRNA_690
SMa_asRNA_692	1293663	1293759	-	-	2.10692	0.999678	0.132823	3.77376	0.970182	3.50392	0	1.03594	0.929213	ID=SMa_asRNA_692; type=Transcript; genename=SMa_asRNA_692
SMa_asRNA_695	1303911	1304008	+	-	-0.0515749	0.999678	0.975829	0	0.970182	0.875981	0.910645	1.03594	0	ID=SMa_asRNA_695; type=Transcript; genename=SMa_asRNA_695
SMa_asRNA_698	1306032	1306131	-	-	0.187096	0.999678	0.809614	3.77376	3.88073	10.5118	7.28516	3.10782	5.57528	ID=SMa_asRNA_698; type=Transcript; genename=SMa_asRNA_698
SMa_asRNA_7	12061	12159	-	-	-0.156818	0.999678	0.886987	3.77376	1.94036	2.62794	6.37452	0	2.78764	ID=SMa_asRNA_7; type=Transcript; genename=SMa_asRNA_7
SMa_asRNA_70	104317	104414	-	-	0.299606	0.999678	0.818143	3.77376	0	4.37991	2.73194	2.07188	1.85843	ID=SMa_asRNA_70; type=Transcript; genename=SMa_asRNA_70
SMa_asRNA_700	1310284	1310383	-	-	0.452397	0.999678	0.589744	4.7172	5.82109	2.62794	1.82129	3.10782	4.64606	ID=SMa_asRNA_700; type=Transcript; genename=SMa_asRNA_700
SMa_asRNA_701	1310562	1310660	-	-	0.859235	0.999678	0.331705	2.83032	4.85091	7.88383	1.82129	3.10782	3.71685	ID=SMa_asRNA_701; type=Transcript; genename=SMa_asRNA_701
SMa_asRNA_702	1312084	1312181	-	-	-0.0515676	0.999678	0.968451	1.88688	0.970182	0.875981	0.910645	2.07188	0.929213	ID=SMa_asRNA_702; type=Transcript; genename=SMa_asRNA_702
SMa_asRNA_703	1314884	1314981	+	-	1.05396	0.999678	0.024103	30.1901	23.2844	14.0157	10.9277	9.32347	12.0798	ID=SMa_asRNA_703; type=Transcript; genename=SMa_asRNA_703
SMa_asRNA_704	1315174	1315271	+	-	0.159449	0.999678	0.801949	5.66064	9.70182	6.13187	3.64258	7.25159	8.36292	ID=SMa_asRNA_704; type=Transcript; genename=SMa_asRNA_704
SMa_asRNA_705	1316575	1316813	-	-	0.262348	0.999678	0.583152	15.095	11.6422	16.6436	9.10645	10.3594	16.7258	ID=SMa_asRNA_705; type=Transcript; genename=SMa_asRNA_705
SMa_asRNA_706	1317066	1317165	-	-	-0.368254	0.999678	0.406777	13.2082	10.672	11.3878	17.3023	9.32347	18.5843	ID=SMa_asRNA_706; type=Transcript; genename=SMa_asRNA_706
SMa_asRNA_707	1317199	1317316	-	-	1.56274	0.999678	0.226175	5.66064	0.970182	1.75196	0.910645	0	1.85843	ID=SMa_asRNA_707; type=Transcript; genename=SMa_asRNA_707
SMa_asRNA_708	1317610	1317767	-	-	1.54956	0.999678	0.182845	1.88688	2.91055	3.50392	0.910645	0	1.85843	ID=SMa_asRNA_708; type=Transcript; genename=SMa_asRNA_708
SMa_asRNA_709	1320950	1321047	-	-	-0.407095	0.999678	0.789014	0.94344	0	2.62794	0.910645	2.07188	1.85843	ID=SMa_asRNA_709; type=Transcript; genename=SMa_asRNA_709
SMa_asRNA_71	107057	107153	+	-	-0.958784	0.999678	0.305193	1.88688	3.88073	2.62794	1.82129	5.17971	9.29213	ID=SMa_asRNA_71; type=Transcript; genename=SMa_asRNA_71
SMa_asRNA_712	1324664	1324761	-	-	-1.05206	0.999678	0.338918	0.94344	1.94036	1.75196	2.73194	4.14376	2.78764	ID=SMa_asRNA_712; type=Transcript; genename=SMa_asRNA_712
SMa_asRNA_714	1329355	1329451	-	-	-0.117111	0.999678	0.800128	14.1516	8.73164	14.8917	15.481	14.5032	11.1506	ID=SMa_asRNA_714; type=Transcript; genename=SMa_asRNA_714
SMa_asRNA_717	1345584	1345680	-	-	0.274668	0.999678	0.834265	1.88688	0.970182	1.75196	0	1.03594	2.78764	ID=SMa_asRNA_717; type=Transcript; genename=SMa_asRNA_717
SMa_asRNA_72	107458	107555	+	-	0.442709	0.999678	0.437633	7.54752	5.82109	17.5196	6.37452	7.25159	9.29213	ID=SMa_asRNA_72; type=Transcript; genename=SMa_asRNA_72
SMa_asRNA_720	1352223	1352374	+	-	0.460902	0.999678	0.422236	8.49096	6.79127	13.1397	10.0171	2.07188	8.36292	ID=SMa_asRNA_720; type=Transcript; genename=SMa_asRNA_720
SMa_asRNA_75	118267	118442	+	-	0.0575925	0.999678	0.920565	8.49096	4.85091	12.2637	10.0171	7.25159	7.4337	ID=SMa_asRNA_75; type=Transcript; genename=SMa_asRNA_75
SMa_asRNA_77	122901	122997	+	-	-0.314367	0.999678	0.483703	16.9819	8.73164	17.5196	19.1235	10.3594	24.1595	ID=SMa_asRNA_77; type=Transcript; genename=SMa_asRNA_77
SMa_asRNA_79	128452	128549	-	-	0.457683	0.999678	0.617707	3.77376	1.94036	3.50392	0	3.10782	3.71685	ID=SMa_asRNA_79; type=Transcript; genename=SMa_asRNA_79
SMa_asRNA_8	14448	14557	+	-	-0.107042	0.999678	0.631378	56.6064	56.2706	71.8304	59.1919	74.5878	65.9741	ID=SMa_asRNA_8; type=Transcript; genename=SMa_asRNA_8
SMa_asRNA_82	131031	131129	+	-	0.10558	0.999678	0.932215	0	1.94036	5.25589	0.910645	3.10782	2.78764	ID=SMa_asRNA_82; type=Transcript; genename=SMa_asRNA_82
SMa_asRNA_84	139802	139898	-	-	0.511995	0.999678	0.54677	3.77376	5.82109	2.62794	3.64258	1.03594	3.71685	ID=SMa_asRNA_84; type=Transcript; genename=SMa_asRNA_84
SMa_asRNA_85	139954	140050	-	-	-0.586805	0.999678	0.630082	1.88688	3.88073	0	3.64258	2.07188	2.78764	ID=SMa_asRNA_85; type=Transcript; genename=SMa_asRNA_85
SMa_asRNA_88	154247	154343	-	-	-0.398198	0.999678	0.778823	0	0	3.50392	0.910645	1.03594	2.78764	ID=SMa_asRNA_88; type=Transcript; genename=SMa_asRNA_88
SMa_asRNA_9	14638	14769	+	-	-0.0110897	0.999678	0.972044	21.6991	27.1651	33.2873	26.4087	24.8626	31.5932	ID=SMa_asRNA_9; type=Transcript; genename=SMa_asRNA_9
SMa_asRNA_91	155395	155491	-	-	0.385881	0.999678	0.625425	3.77376	2.91055	7.00785	0.910645	4.14376	5.57528	ID=SMa_asRNA_91; type=Transcript; genename=SMa_asRNA_91
SMa_asRNA_92	155522	155618	+	-	0.0722954	0.999678	0.897854	6.60408	7.76146	9.63579	10.0171	7.25159	5.57528	ID=SMa_asRNA_92; type=Transcript; genename=SMa_asRNA_92
SMa_asRNA_93	155696	155796	+	-	0.307106	0.999678	0.614518	8.49096	7.76146	12.2637	9.10645	11.3954	2.78764	ID=SMa_asRNA_93; type=Transcript; genename=SMa_asRNA_93
SMa_asRNA_95	159078	159175	+	-	0.452218	0.999678	0.495924	9.4344	6.79127	7.00785	4.55323	1.03594	11.1506	ID=SMa_asRNA_95; type=Transcript; genename=SMa_asRNA_95
SMa_asRNA_96	159203	159300	+	-	-0.11647	0.999678	0.904046	5.66064	3.88073	2.62794	3.64258	1.03594	8.36292	ID=SMa_asRNA_96; type=Transcript; genename=SMa_asRNA_96
SMa_asRNA_97	159605	159702	+	-	-0.616252	0.999678	0.553398	0.94344	2.91055	1.75196	2.73194	2.07188	3.71685	ID=SMa_asRNA_97; type=Transcript; genename=SMa_asRNA_97
SMa_asRNA_98	160512	160609	+	-	-0.735523	0.999678	0.550062	1.88688	0.970182	1.75196	0.910645	3.10782	3.71685	ID=SMa_asRNA_98; type=Transcript; genename=SMa_asRNA_98
SMa_asRNA_99	161224	161321	+	-	-0.0669114	0.999678	0.96039	0	0.970182	4.37991	0.910645	1.03594	3.71685	ID=SMa_asRNA_99; type=Transcript; genename=SMa_asRNA_99
SMa_ORF_1	80386	80772	+	-	0.0446061	0.999678	0.859523	60.3802	44.6284	62.1947	46.4429	51.7971	64.1157	ID=SMa_ORF_1; type=exon; genename=SMa_ORF_1
SMa_ORF_10	336376	336585	+	-	-0.0152466	0.999678	0.954935	54.7195	41.7178	53.4348	52.8174	46.6173	52.0359	ID=SMa_ORF_10; type=exon; genename=SMa_ORF_10
SMa_ORF_11	375078	375335	-	-	-1.79529	0.999678	0.178926	10.3778	32.9862	48.179	9.10645	301.459	7.4337	ID=SMa_ORF_11; type=exon; genename=SMa_ORF_11
SMa_ORF_12	394948	395193	-	-	-0.198848	0.999678	0.332825	98.1178	92.1673	134.901	122.937	117.061	133.807	ID=SMa_ORF_12; type=exon; genename=SMa_ORF_12
SMa_ORF_14	550742	551053	-	-	-0.275968	0.999678	0.622736	22.6426	8.73164	14.8917	27.3194	16.5751	12.0798	ID=SMa_ORF_14; type=exon; genename=SMa_ORF_14
SMa_ORF_16	699810	700208	+	-	-2.67052	0.999678	0.163679	1.88688	37.8371	49.0549	0.910645	563.552	0.929213	ID=SMa_ORF_16; type=exon; genename=SMa_ORF_16
SMa_ORF_17	798865	799065	-	-	-0.294721	0.999678	0.314181	36.7942	22.3142	35.0392	39.1577	41.4376	35.3101	ID=SMa_ORF_17; type=exon; genename=SMa_ORF_17
SMa_ORF_18	883062	883178	-	-	-0.280345	0.999678	0.651786	2.83032	5.82109	7.00785	6.37452	6.21565	6.50449	ID=SMa_ORF_18; type=exon; genename=SMa_ORF_18
SMa_ORF_19	959966	960085	-	-	-0.462995	0.999678	0.673783	1.88688	1.94036	1.75196	1.82129	3.10782	2.78764	ID=SMa_ORF_19; type=exon; genename=SMa_ORF_19
SMa_ORF_2	97256	97582	+	-	-0.148956	0.999678	0.574272	50.0023	46.5687	63.9466	65.5664	69.4081	43.673	ID=SMa_ORF_2; type=exon; genename=SMa_ORF_2
SMa_ORF_20	1017644	1017847	-	-	-0.0671361	0.999678	0.806146	65.0974	63.0618	115.63	73.7622	82.8753	99.4258	ID=SMa_ORF_20; type=exon; genename=SMa_ORF_20
SMa_ORF_21	1082462	1082632	+	-	-0.564904	0.999678	0.0236704	68.8711	67.9127	64.8226	105.635	89.0909	103.143	ID=SMa_ORF_21; type=exon; genename=SMa_ORF_21
SMa_ORF_22	1105340	1105546	-	-	-0.197302	0.999678	0.570881	23.586	15.5229	34.1633	26.4087	34.1861	24.1595	ID=SMa_ORF_22; type=exon; genename=SMa_ORF_22
SMa_ORF_24	1137281	1137418	-	-	-0.188169	0.999678	0.727974	12.2647	5.82109	7.00785	7.28516	7.25159	13.9382	ID=SMa_ORF_24; type=exon; genename=SMa_ORF_24
SMa_ORF_26	1262339	1262659	-	-	-0.221037	0.999678	0.18056	379.263	255.158	351.268	370.633	433.023	346.596	ID=SMa_ORF_26; type=exon; genename=SMa_ORF_26
SMa_ORF_27	1263008	1263298	+	-	-0.305943	0.999678	0.248061	93.4006	51.4196	88.4741	85.6006	97.3785	105.93	ID=SMa_ORF_27; type=exon; genename=SMa_ORF_27
SMa_ORF_28	1266131	1266400	+	-	-0.080644	0.999678	0.784501	31.1335	32.016	33.2873	33.6939	30.0423	38.0977	ID=SMa_ORF_28; type=exon; genename=SMa_ORF_28
SMa_ORF_29	1329330	1329509	+	-	-0.572287	0.999678	0.48802	2.83032	2.91055	12.2637	10.0171	12.4313	4.64606	ID=SMa_ORF_29; type=exon; genename=SMa_ORF_29
SMa_ORF_3	235480	235731	-	-	0.142773	0.999678	0.881617	1.88688	2.91055	2.62794	1.82129	3.10782	1.85843	ID=SMa_ORF_3; type=exon; genename=SMa_ORF_3
SMa_ORF_4	242901	243155	+	-	-0.156434	0.999678	0.689268	16.9819	14.5527	23.6515	25.4981	15.5391	20.4427	ID=SMa_ORF_4; type=exon; genename=SMa_ORF_4
SMa_ORF_5	289179	289439	-	-	0.23909	0.999678	0.738162	10.3778	1.94036	7.00785	2.73194	8.28753	5.57528	ID=SMa_ORF_5; type=exon; genename=SMa_ORF_5
SMa_ORF_6	304285	304560	+	-	0.785772	0.999678	0.503925	4.7172	1.94036	1.75196	0	3.10782	1.85843	ID=SMa_ORF_6; type=exon; genename=SMa_ORF_6
SMa_ORF_7	314197	314442	-	-	0.448839	0.999678	0.702343	2.83032	0	3.50392	2.73194	0	1.85843	ID=SMa_ORF_7; type=exon; genename=SMa_ORF_7
SMa_ORF_8	330449	330640	+	-	-0.140717	0.999678	0.849083	2.83032	3.88073	7.00785	5.46387	4.14376	5.57528	ID=SMa_ORF_8; type=exon; genename=SMa_ORF_8
SMa_ORF_9	333985	334296	+	-	0.241903	0.999678	0.527767	26.4163	16.4931	23.6515	22.7661	19.6829	13.9382	ID=SMa_ORF_9; type=exon; genename=SMa_ORF_9
SMa_sRNA_1	313	410	+	-	-0.149825	0.999678	0.834141	4.7172	3.88073	4.37991	3.64258	6.21565	4.64606	ID=SMa_sRNA_1; type=Transcript; genename=SMa_sRNA_1
SMa_sRNA_101	910984	911080	-	-	0.156085	0.999678	0.841999	6.60408	1.94036	6.13187	5.46387	2.07188	5.57528	ID=SMa_sRNA_101; type=Transcript; genename=SMa_sRNA_101
SMa_sRNA_103	911428	911525	-	-	-0.193438	0.999678	0.559094	25.4729	16.4931	26.2794	30.9619	25.8985	21.3719	ID=SMa_sRNA_103; type=Transcript; genename=SMa_sRNA_103
SMa_sRNA_104	917039	917136	+	-	0.551371	0.999678	0.494549	7.54752	4.85091	1.75196	4.55323	4.14376	0.929213	ID=SMa_sRNA_104; type=Transcript; genename=SMa_sRNA_104
SMa_sRNA_105	925647	925746	-	-	-0.0203927	0.999678	0.946153	33.0204	30.0756	23.6515	30.9619	26.9345	29.7348	ID=SMa_sRNA_105; type=Transcript; genename=SMa_sRNA_105
SMa_sRNA_107	938159	938256	-	-	0.1444	0.999678	0.881622	3.77376	1.94036	1.75196	0.910645	3.10782	2.78764	ID=SMa_sRNA_107; type=Transcript; genename=SMa_sRNA_107
SMa_sRNA_108	954034	954133	+	-	0.206119	0.999678	0.69946	10.3778	9.70182	21.8995	7.28516	15.5391	13.9382	ID=SMa_sRNA_108; type=Transcript; genename=SMa_sRNA_108
SMa_sRNA_109	954222	954325	+	-	-0.244293	0.999678	0.202594	139.629	113.511	138.405	157.542	139.852	166.329	ID=SMa_sRNA_109; type=Transcript; genename=SMa_sRNA_109
SMa_sRNA_11	93352	93448	-	-	0.122812	0.999678	0.800359	13.2082	7.76146	13.1397	10.0171	8.28753	13.009	ID=SMa_sRNA_11; type=Transcript; genename=SMa_sRNA_11
SMa_sRNA_111	960330	960427	-	-	-0.197967	0.999678	0.815894	2.83032	0.970182	4.37991	3.64258	2.07188	3.71685	ID=SMa_sRNA_111; type=Transcript; genename=SMa_sRNA_111
SMa_sRNA_112	962330	962428	+	-	0.136795	0.999678	0.662678	30.1901	21.344	26.2794	20.0342	25.8985	25.0887	ID=SMa_sRNA_112; type=Transcript; genename=SMa_sRNA_112
SMa_sRNA_113	962683	962779	-	-	-0.19644	0.999678	0.338646	150.007	90.2269	141.909	148.435	145.032	144.957	ID=SMa_sRNA_113; type=Transcript; genename=SMa_sRNA_113
SMa_sRNA_115	964986	965313	+	-	-0.570951	0.999678	0.362758	5.66064	2.91055	8.75981	7.28516	11.3954	7.4337	ID=SMa_sRNA_115; type=Transcript; genename=SMa_sRNA_115
SMa_sRNA_116	965229	965326	-	-	0.227792	0.999678	0.63779	14.1516	10.672	13.1397	11.8384	10.3594	10.2213	ID=SMa_sRNA_116; type=Transcript; genename=SMa_sRNA_116
SMa_sRNA_117	971678	971774	-	-	0.533449	0.999678	0.480355	2.83032	3.88073	11.3878	3.64258	8.28753	0.929213	ID=SMa_sRNA_117; type=Transcript; genename=SMa_sRNA_117
SMa_sRNA_118	979960	980059	+	-	-0.196638	0.999678	0.847401	2.83032	0.970182	4.37991	5.46387	2.07188	1.85843	ID=SMa_sRNA_118; type=Transcript; genename=SMa_sRNA_118
SMa_sRNA_119	983808	983904	-	-	-0.287233	0.999678	0.353244	53.7761	34.9266	59.5667	47.3535	78.7315	55.7528	ID=SMa_sRNA_119; type=Transcript; genename=SMa_sRNA_119
SMa_sRNA_120	992502	992698	+	-	-0.651696	0.999678	0.483798	3.77376	1.94036	4.37991	10.9277	2.07188	2.78764	ID=SMa_sRNA_120; type=Transcript; genename=SMa_sRNA_120
SMa_sRNA_121	994487	994583	-	-	0.148665	0.999678	0.840008	2.83032	4.85091	7.88383	6.37452	1.03594	6.50449	ID=SMa_sRNA_121; type=Transcript; genename=SMa_sRNA_121
SMa_sRNA_122	1004551	1004647	-	-	0.25034	0.999678	0.41979	35.8507	25.2247	34.1633	23.6768	24.8626	31.5932	ID=SMa_sRNA_122; type=Transcript; genename=SMa_sRNA_122
SMa_sRNA_124	1008415	1008512	+	-	-0.0565194	0.999678	0.859048	24.5294	30.0756	39.4191	29.1406	41.4376	27.8764	ID=SMa_sRNA_124; type=Transcript; genename=SMa_sRNA_124
SMa_sRNA_126	1021704	1021801	+	-	-0.0405817	0.999678	0.95185	5.66064	5.82109	6.13187	4.55323	5.17971	8.36292	ID=SMa_sRNA_126; type=Transcript; genename=SMa_sRNA_126
SMa_sRNA_129	1038028	1038126	+	-	0.546609	0.999678	0.387562	9.4344	6.79127	11.3878	9.10645	4.14376	5.57528	ID=SMa_sRNA_129; type=Transcript; genename=SMa_sRNA_129
SMa_sRNA_13	105682	105778	+	-	-0.376875	0.999678	0.771669	0	0.970182	2.62794	0.910645	1.03594	2.78764	ID=SMa_sRNA_13; type=Transcript; genename=SMa_sRNA_13
SMa_sRNA_132	1065256	1065352	-	-	-0.2114	0.999678	0.782179	5.66064	3.88073	6.13187	3.64258	6.21565	8.36292	ID=SMa_sRNA_132; type=Transcript; genename=SMa_sRNA_132
SMa_sRNA_133	1067450	1067546	-	-	-0.877358	0.999678	0.446402	0.94344	0.970182	1.75196	0.910645	4.14376	1.85843	ID=SMa_sRNA_133; type=Transcript; genename=SMa_sRNA_133
SMa_sRNA_134	1067547	1067643	-	-	-0.0111551	0.999678	0.993812	5.66064	0	0	1.82129	1.03594	2.78764	ID=SMa_sRNA_134; type=Transcript; genename=SMa_sRNA_134
SMa_sRNA_135	1081947	1082043	+	-	0.00106456	0.999678	0.997527	20.7557	26.1949	29.7834	21.8555	31.0782	24.1595	ID=SMa_sRNA_135; type=Transcript; genename=SMa_sRNA_135
SMa_sRNA_136	1085389	1085538	+	-	0.161254	0.999678	0.745562	11.3213	7.76146	14.8917	10.0171	9.32347	11.1506	ID=SMa_sRNA_136; type=Transcript; genename=SMa_sRNA_136
SMa_sRNA_137	1085669	1085765	-	-	0.0236971	0.999678	0.963179	15.095	6.79127	13.1397	12.749	14.5032	7.4337	ID=SMa_sRNA_137; type=Transcript; genename=SMa_sRNA_137
SMa_sRNA_138	1086329	1086427	+	-	0.955223	0.999678	0.334832	9.4344	3.88073	1.75196	1.82129	4.14376	1.85843	ID=SMa_sRNA_138; type=Transcript; genename=SMa_sRNA_138
SMa_sRNA_139	1092945	1093042	+	-	0.387826	0.999678	0.330397	24.5294	22.3142	29.7834	20.0342	25.8985	13.009	ID=SMa_sRNA_139; type=Transcript; genename=SMa_sRNA_139
SMa_sRNA_140	1093005	1093102	-	-	0.104624	0.999678	0.826071	13.2082	12.6124	12.2637	10.0171	12.4313	13.009	ID=SMa_sRNA_140; type=Transcript; genename=SMa_sRNA_140
SMa_sRNA_141	1093266	1093363	-	-	-0.51292	0.999678	0.148793	33.0204	15.5229	31.5353	29.1406	48.6892	37.1685	ID=SMa_sRNA_141; type=Transcript; genename=SMa_sRNA_141
SMa_sRNA_143	1098406	1098503	+	-	0.630697	0.999678	0.574838	1.88688	2.91055	2.62794	1.82129	2.07188	0.929213	ID=SMa_sRNA_143; type=Transcript; genename=SMa_sRNA_143
SMa_sRNA_144	1103378	1103478	-	-	-0.106163	0.999678	0.785773	16.0385	12.6124	14.0157	12.749	16.5751	16.7258	ID=SMa_sRNA_144; type=Transcript; genename=SMa_sRNA_144
SMa_sRNA_145	1103547	1103643	-	-	0.648801	0.999678	0.122734	16.9819	17.4633	16.6436	8.19581	12.4313	12.0798	ID=SMa_sRNA_145; type=Transcript; genename=SMa_sRNA_145
SMa_sRNA_146	1105110	1105206	-	-	-0.399381	0.999678	0.335411	14.1516	13.5825	11.3878	18.2129	15.5391	17.655	ID=SMa_sRNA_146; type=Transcript; genename=SMa_sRNA_146
SMa_sRNA_147	1105216	1105314	+	-	-0.133951	0.999678	0.809803	5.66064	9.70182	16.6436	12.749	11.3954	11.1506	ID=SMa_sRNA_147; type=Transcript; genename=SMa_sRNA_147
SMa_sRNA_149	1126215	1126311	-	-	-0.0470814	0.999678	0.960796	0.94344	4.85091	2.62794	2.73194	4.14376	1.85843	ID=SMa_sRNA_149; type=Transcript; genename=SMa_sRNA_149
SMa_sRNA_150	1142523	1142621	+	-	-0.97776	0.999678	0.200184	5.66064	1.94036	4.37991	14.5703	6.21565	2.78764	ID=SMa_sRNA_150; type=Transcript; genename=SMa_sRNA_150
SMa_sRNA_151	1149692	1149789	-	-	0.686831	0.999678	0.538085	5.66064	1.94036	1.75196	1.82129	3.10782	0.929213	ID=SMa_sRNA_151; type=Transcript; genename=SMa_sRNA_151
SMa_sRNA_152	1150853	1150949	-	-	0.152849	0.999678	0.76599	12.2647	6.79127	15.7677	8.19581	9.32347	13.9382	ID=SMa_sRNA_152; type=Transcript; genename=SMa_sRNA_152
SMa_sRNA_153	1151140	1151237	-	-	0.0036459	0.999678	0.992828	22.6426	15.5229	26.2794	25.4981	14.5032	24.1595	ID=SMa_sRNA_153; type=Transcript; genename=SMa_sRNA_153
SMa_sRNA_154	1151479	1151576	-	-	-0.236339	0.999678	0.441732	29.2466	28.1353	29.7834	34.6045	42.4736	26.018	ID=SMa_sRNA_154; type=Transcript; genename=SMa_sRNA_154
SMa_sRNA_155	1172787	1172884	+	-	-0.354622	0.999678	0.572872	3.77376	4.85091	7.88383	6.37452	11.3954	3.71685	ID=SMa_sRNA_155; type=Transcript; genename=SMa_sRNA_155
SMa_sRNA_158	1193364	1193461	+	-	-0.348564	0.999678	0.616878	2.83032	5.82109	7.00785	9.10645	6.21565	4.64606	ID=SMa_sRNA_158; type=Transcript; genename=SMa_sRNA_158
SMa_sRNA_159	1214898	1215061	+	-	-0.506199	0.999678	0.0318562	104.722	70.8233	94.606	142.061	118.097	123.585	ID=SMa_sRNA_159; type=Transcript; genename=SMa_sRNA_159
SMa_sRNA_16	158832	158928	+	-	-0.465766	0.999678	0.231974	13.2082	18.4335	21.0235	27.3194	29.0063	16.7258	ID=SMa_sRNA_16; type=Transcript; genename=SMa_sRNA_16
SMa_sRNA_162	1220811	1220908	+	-	-0.27445	0.999678	0.480143	23.586	20.3738	35.9152	35.5152	25.8985	35.3101	ID=SMa_sRNA_162; type=Transcript; genename=SMa_sRNA_162
SMa_sRNA_163	1220852	1220949	-	-	-1.04523	0.999678	0.20556	2.83032	0.970182	3.50392	5.46387	4.14376	5.57528	ID=SMa_sRNA_163; type=Transcript; genename=SMa_sRNA_163
SMa_sRNA_165	1221101	1221272	+	-	0.181387	0.999678	0.463011	46.2286	58.2109	70.0785	51.9068	41.4376	60.3988	ID=SMa_sRNA_165; type=Transcript; genename=SMa_sRNA_165
SMa_sRNA_166	1265716	1265813	-	-	-0.0502832	0.999678	0.956675	2.83032	1.94036	5.25589	5.46387	3.10782	1.85843	ID=SMa_sRNA_166; type=Transcript; genename=SMa_sRNA_166
SMa_sRNA_167	1269282	1269378	-	-	-0.460755	0.999678	0.622183	1.88688	1.94036	4.37991	6.37452	3.10782	1.85843	ID=SMa_sRNA_167; type=Transcript; genename=SMa_sRNA_167
SMa_sRNA_168	1269644	1269740	-	-	0.450239	0.999678	0.522542	8.49096	4.85091	14.0157	4.55323	7.25159	8.36292	ID=SMa_sRNA_168; type=Transcript; genename=SMa_sRNA_168
SMa_sRNA_17	162018	162198	-	-	-0.370442	0.999678	0.735098	4.7172	0.970182	1.75196	3.64258	4.14376	1.85843	ID=SMa_sRNA_17; type=Transcript; genename=SMa_sRNA_17
SMa_sRNA_170	1293063	1293159	-	-	-1.71707	0.999678	0.166519	1.88688	1.94036	0	1.82129	3.10782	7.4337	ID=SMa_sRNA_170; type=Transcript; genename=SMa_sRNA_170
SMa_sRNA_171	1319143	1319271	+	-	0.83366	0.999678	0.043334	39.6245	25.2247	46.427	30.9619	15.5391	15.7966	ID=SMa_sRNA_171; type=Transcript; genename=SMa_sRNA_171
SMa_sRNA_173	1328352	1328451	+	-	0.945759	0.999678	0.370799	1.88688	1.94036	5.25589	0.910645	1.03594	2.78764	ID=SMa_sRNA_173; type=Transcript; genename=SMa_sRNA_173
SMa_sRNA_174	1328950	1329047	+	-	-0.0964115	0.999678	0.863478	8.49096	8.73164	9.63579	11.8384	11.3954	5.57528	ID=SMa_sRNA_174; type=Transcript; genename=SMa_sRNA_174
SMa_sRNA_175	1329724	1329862	-	-	-0.452354	0.999678	0.491285	5.66064	0.970182	13.1397	10.9277	5.17971	11.1506	ID=SMa_sRNA_175; type=Transcript; genename=SMa_sRNA_175
SMa_sRNA_18	162808	162908	+	-	0.219383	0.999678	0.720593	11.3213	2.91055	7.88383	5.46387	5.17971	8.36292	ID=SMa_sRNA_18; type=Transcript; genename=SMa_sRNA_18
SMa_sRNA_19	171755	171852	+	-	0.662825	0.999678	0.585578	1.88688	0	7.00785	0.910645	1.03594	3.71685	ID=SMa_sRNA_19; type=Transcript; genename=SMa_sRNA_19
SMa_sRNA_20	207207	207460	+	-	0.288608	0.999678	0.571096	9.4344	9.70182	21.0235	12.749	5.17971	14.8674	ID=SMa_sRNA_20; type=Transcript; genename=SMa_sRNA_20
SMa_sRNA_21	207232	207338	-	-	0.553602	0.999678	0.337186	10.3778	9.70182	14.8917	3.64258	7.25159	13.009	ID=SMa_sRNA_21; type=Transcript; genename=SMa_sRNA_21
SMa_sRNA_22	221956	222052	-	-	0.366395	0.999678	0.650846	6.60408	2.91055	5.25589	3.64258	4.14376	3.71685	ID=SMa_sRNA_22; type=Transcript; genename=SMa_sRNA_22
SMa_sRNA_25	224381	224645	-	-	-0.406781	0.999678	0.23274	22.6426	29.1055	18.3956	32.7832	31.0782	28.8056	ID=SMa_sRNA_25; type=Transcript; genename=SMa_sRNA_25
SMa_sRNA_29	235209	235305	-	-	0.0737348	0.999678	0.88439	21.6991	3.88073	11.3878	13.6597	9.32347	12.0798	ID=SMa_sRNA_29; type=Transcript; genename=SMa_sRNA_29
SMa_sRNA_33	241431	241529	+	-	0.164126	0.999678	0.832799	3.77376	2.91055	7.00785	4.55323	2.07188	5.57528	ID=SMa_sRNA_33; type=Transcript; genename=SMa_sRNA_33
SMa_sRNA_34	242142	242239	-	-	0.736896	0.999678	0.588368	0	2.91055	3.50392	0.910645	2.07188	0.929213	ID=SMa_sRNA_34; type=Transcript; genename=SMa_sRNA_34
SMa_sRNA_35	243637	243735	-	-	0.235331	0.999678	0.709397	7.54752	5.82109	7.88383	8.19581	5.17971	4.64606	ID=SMa_sRNA_35; type=Transcript; genename=SMa_sRNA_35
SMa_sRNA_36	243784	243880	-	-	-0.0406944	0.999678	0.965506	1.88688	3.88073	2.62794	2.73194	3.10782	2.78764	ID=SMa_sRNA_36; type=Transcript; genename=SMa_sRNA_36
SMa_sRNA_38	244204	244459	+	-	-0.217155	0.999678	0.186811	133.025	118.362	146.289	147.524	171.966	144.028	ID=SMa_sRNA_38; type=Transcript; genename=SMa_sRNA_38
SMa_sRNA_39	244391	244488	-	-	-1.09104	0.999678	0.36449	0	0.970182	3.50392	1.82129	5.17971	2.78764	ID=SMa_sRNA_39; type=Transcript; genename=SMa_sRNA_39
SMa_sRNA_4	13805	13901	-	-	-0.0852392	0.999678	0.890543	6.60408	8.73164	7.00785	8.19581	4.14376	11.1506	ID=SMa_sRNA_4; type=Transcript; genename=SMa_sRNA_4
SMa_sRNA_40	244511	244615	+	-	-0.0796753	0.999678	0.73437	66.9843	73.7338	91.102	79.2261	91.1628	75.2662	ID=SMa_sRNA_40; type=Transcript; genename=SMa_sRNA_40
SMa_sRNA_41	244793	244891	+	-	0.132843	0.999678	0.503517	110.383	115.452	162.932	126.58	117.061	111.506	ID=SMa_sRNA_41; type=Transcript; genename=SMa_sRNA_41
SMa_sRNA_43	263234	263330	-	-	-0.243313	0.999678	0.591167	18.8688	5.82109	23.6515	17.3023	22.7907	17.655	ID=SMa_sRNA_43; type=Transcript; genename=SMa_sRNA_43
SMa_sRNA_45	295198	295294	-	-	0.05878	0.999678	0.883752	14.1516	19.4036	21.0235	20.0342	16.5751	15.7966	ID=SMa_sRNA_45; type=Transcript; genename=SMa_sRNA_45
SMa_sRNA_46	295258	295357	+	-	-0.0469368	0.999678	0.965474	3.77376	1.94036	1.75196	0.910645	3.10782	3.71685	ID=SMa_sRNA_46; type=Transcript; genename=SMa_sRNA_46
SMa_sRNA_47	304037	304133	-	-	-0.572884	0.999678	0.553675	7.54752	3.88073	0	5.46387	1.03594	10.2213	ID=SMa_sRNA_47; type=Transcript; genename=SMa_sRNA_47
SMa_sRNA_49	317684	317780	-	-	0.280915	0.999678	0.642399	6.60408	9.70182	7.88383	7.28516	3.10782	9.29213	ID=SMa_sRNA_49; type=Transcript; genename=SMa_sRNA_49
SMa_sRNA_50	317877	317974	-	-	1.76835	0.999678	0.223501	0.94344	3.88073	1.75196	0.910645	1.03594	0	ID=SMa_sRNA_50; type=Transcript; genename=SMa_sRNA_50
SMa_sRNA_53	342269	342365	+	-	-0.596101	0.999678	0.705386	2.83032	2.91055	10.5118	0	23.8266	0.929213	ID=SMa_sRNA_53; type=Transcript; genename=SMa_sRNA_53
SMa_sRNA_55	343326	343424	-	-	0.430371	0.999678	0.707686	2.83032	0.970182	2.62794	1.82129	2.07188	0.929213	ID=SMa_sRNA_55; type=Transcript; genename=SMa_sRNA_55
SMa_sRNA_56	344734	344832	+	-	-0.161742	0.999678	0.763815	12.2647	8.73164	13.1397	17.3023	14.5032	6.50449	ID=SMa_sRNA_56; type=Transcript; genename=SMa_sRNA_56
SMa_sRNA_57	345104	345201	-	-	-0.130512	0.999678	0.798365	6.60408	11.6422	10.5118	9.10645	9.32347	13.009	ID=SMa_sRNA_57; type=Transcript; genename=SMa_sRNA_57
SMa_sRNA_59	346691	346826	-	-	0.971168	0.999678	0.333161	0	4.85091	4.37991	2.73194	0	1.85843	ID=SMa_sRNA_59; type=Transcript; genename=SMa_sRNA_59
SMa_sRNA_6	14244	14353	+	-	-0.138581	0.999678	0.688773	29.2466	21.344	28.0314	22.7661	38.3298	26.018	ID=SMa_sRNA_6; type=Transcript; genename=SMa_sRNA_6
SMa_sRNA_62	358394	358491	+	-	1.23531	0.999678	0.14186	4.7172	2.91055	7.88383	3.64258	1.03594	1.85843	ID=SMa_sRNA_62; type=Transcript; genename=SMa_sRNA_62
SMa_sRNA_63	371560	371657	+	-	1.40327	0.999678	0.173633	3.77376	1.94036	7.00785	0	3.10782	1.85843	ID=SMa_sRNA_63; type=Transcript; genename=SMa_sRNA_63
SMa_sRNA_64	371621	371717	-	-	0.0684766	0.999678	0.923844	3.77376	3.88073	11.3878	2.73194	8.28753	7.4337	ID=SMa_sRNA_64; type=Transcript; genename=SMa_sRNA_64
SMa_sRNA_66	401255	401355	+	-	0.117646	0.999678	0.867765	10.3778	4.85091	4.37991	7.28516	4.14376	6.50449	ID=SMa_sRNA_66; type=Transcript; genename=SMa_sRNA_66
SMa_sRNA_68	408221	408318	-	-	0.198938	0.999678	0.757555	7.54752	8.73164	8.75981	10.0171	5.17971	6.50449	ID=SMa_sRNA_68; type=Transcript; genename=SMa_sRNA_68
SMa_sRNA_7	15479	15576	+	-	-0.0060853	0.999678	0.990311	15.095	6.79127	14.0157	14.5703	10.3594	11.1506	ID=SMa_sRNA_7; type=Transcript; genename=SMa_sRNA_7
SMa_sRNA_72	451833	451929	-	-	-0.228788	0.999678	0.727557	8.49096	3.88073	7.88383	10.0171	7.25159	6.50449	ID=SMa_sRNA_72; type=Transcript; genename=SMa_sRNA_72
SMa_sRNA_73	452412	452509	-	-	0.236725	0.999678	0.735398	6.60408	2.91055	10.5118	9.10645	5.17971	2.78764	ID=SMa_sRNA_73; type=Transcript; genename=SMa_sRNA_73
SMa_sRNA_75	483059	483158	+	-	0.276668	0.999678	0.528335	28.3032	21.344	28.0314	31.8726	12.4313	19.5135	ID=SMa_sRNA_75; type=Transcript; genename=SMa_sRNA_75
SMa_sRNA_77	510468	510577	+	-	-0.492073	0.999678	0.194294	27.3598	16.4931	29.7834	29.1406	42.4736	32.5225	ID=SMa_sRNA_77; type=Transcript; genename=SMa_sRNA_77
SMa_sRNA_8	58664	58761	+	-	0.0917165	0.999678	0.885726	5.66064	8.73164	7.00785	10.0171	7.25159	2.78764	ID=SMa_sRNA_8; type=Transcript; genename=SMa_sRNA_8
SMa_sRNA_81	579726	579822	-	-	-0.113	0.999678	0.738632	26.4163	22.3142	29.7834	28.23	29.0063	27.8764	ID=SMa_sRNA_81; type=Transcript; genename=SMa_sRNA_81
SMa_sRNA_82	587485	587582	+	-	-0.148198	0.999678	0.644306	25.4729	26.1949	28.9074	28.23	21.7548	39.0269	ID=SMa_sRNA_82; type=Transcript; genename=SMa_sRNA_82
SMa_sRNA_83	597386	597482	+	-	-0.469697	0.999678	0.605905	4.7172	0.970182	2.62794	3.64258	5.17971	2.78764	ID=SMa_sRNA_83; type=Transcript; genename=SMa_sRNA_83
SMa_sRNA_84	682432	682531	-	-	0.86337	0.999678	0.330241	4.7172	3.88073	5.25589	1.82129	2.07188	3.71685	ID=SMa_sRNA_84; type=Transcript; genename=SMa_sRNA_84
SMa_sRNA_85	687066	687163	-	-	0.673999	0.999678	0.535683	2.83032	0.970182	5.25589	2.73194	2.07188	0.929213	ID=SMa_sRNA_85; type=Transcript; genename=SMa_sRNA_85
SMa_sRNA_86	691251	691350	+	-	1.21099	0.999678	0.223208	4.7172	3.88073	2.62794	0.910645	3.10782	0.929213	ID=SMa_sRNA_86; type=Transcript; genename=SMa_sRNA_86
SMa_sRNA_88	706497	706594	+	-	-0.262419	0.999678	0.564508	11.3213	11.6422	15.7677	19.1235	12.4313	14.8674	ID=SMa_sRNA_88; type=Transcript; genename=SMa_sRNA_88
SMa_sRNA_89	706600	706696	-	-	-1.18465	0.999678	0.0403422	7.54752	18.4335	10.5118	12.749	52.833	17.655	ID=SMa_sRNA_89; type=Transcript; genename=SMa_sRNA_89
SMa_sRNA_9	59346	59446	+	-	-0.829831	0.999678	0.234327	3.77376	1.94036	7.00785	5.46387	6.21565	11.1506	ID=SMa_sRNA_9; type=Transcript; genename=SMa_sRNA_9
SMa_sRNA_94	824200	824296	-	-	-0.176128	0.999678	0.850521	1.88688	3.88073	2.62794	1.82129	1.03594	6.50449	ID=SMa_sRNA_94; type=Transcript; genename=SMa_sRNA_94
SMa_sRNA_95	824241	824337	+	-	-0.512386	0.999678	0.254419	14.1516	10.672	10.5118	19.1235	12.4313	18.5843	ID=SMa_sRNA_95; type=Transcript; genename=SMa_sRNA_95
SMa_sRNA_97	883941	884105	-	-	-1.51118	0.999678	0.21833	2.83032	0	1.75196	2.73194	1.03594	9.29213	ID=SMa_sRNA_97; type=Transcript; genename=SMa_sRNA_97
SMa_sRNA_98	890682	890779	-	-	-0.144196	0.999678	0.814181	14.1516	4.85091	4.37991	5.46387	7.25159	13.009	ID=SMa_sRNA_98; type=Transcript; genename=SMa_sRNA_98
SMa_sRNA_99	909419	909515	+	-	0.0814894	0.999678	0.930796	0.94344	1.94036	7.00785	4.55323	2.07188	2.78764	ID=SMa_sRNA_99; type=Transcript; genename=SMa_sRNA_99
SMa0002	1353	4457	+	formate dehydrogenase, major subunit (formate dehydrogenase alpha subunit)	-0.224936	0.999678	0.124799	460.399	324.041	354.772	472.625	389.514	468.323	ID=SMa0002; type=exon; aliases=AAK64659.1; genename=fdoI OR SMa0002; product=formate dehydrogenase, major subunit (formate dehydrogenase alpha subunit); ec_number=1.2.1.2
SMa0005	4454	5446	+	formate dehydrogenase-O, iron-sulfur subunit	-0.233254	0.999678	0.302425	51.8892	51.4196	55.1868	68.2984	48.6892	68.7618	ID=SMa0005; type=exon; aliases=AAK64660.1; genename=fdoH OR SMa0005; product=formate dehydrogenase-O, iron-sulfur subunit; ec_number=1.2.1.2
SMa0007	5424	6110	+	formate dehydrogenase, cytochrome B556 (FDO) subunit	-0.377711	0.999678	0.291149	16.9819	15.5229	24.5275	23.6768	22.7907	27.8764	ID=SMa0007; type=exon; aliases=AAK64661.1; genename=fdoI OR SMa0007; product=formate dehydrogenase, cytochrome B556 (FDO) subunit; ec_number=1.2.1.2
SMa0009	6149	7069	+	Formate dehydrogenase accessory protein FdhE	-0.00189508	0.999678	0.989248	198.122	195.007	191.84	195.789	208.224	182.126	ID=SMa0009; type=exon; aliases=AAK64662.1; genename=fdhE OR SMa0009; product=Formate dehydrogenase accessory protein FdhE
SMa0011	7074	8474	+	L-seryl-tRNA selenium transferase	0.145195	0.999678	0.351773	233.03	180.454	211.987	187.593	164.715	212.79	ID=SMa0011; type=exon; aliases=AAK64663.1; genename=selA OR SMa0011; product=L-seryl-tRNA selenium transferase; ec_number=2.9.1.1
SMa0013	8383	9255	+	hypothetical protein	0.0254833	0.999678	0.936149	53.7761	59.1811	28.0314	46.4429	39.3658	52.0359	ID=SMa0013; type=exon; aliases=AAK64664.1; genename=SMa0013; product=hypothetical protein
SMa0015	9252	11252	+	Selenocysteine-specific elongation factor	-0.0342617	0.999678	0.800498	243.408	208.589	211.111	235.857	221.691	221.153	ID=SMa0015; type=exon; aliases=AAK64665.1; genename=selB OR SMa0015; product=Selenocysteine-specific elongation factor
SMa0017	11506	12063	+	hypothetical protein	0.0679158	0.999678	0.684981	383.98	280.383	409.083	337.849	335.645	351.242	ID=SMa0017; type=exon; aliases=AAK64666.1; genename=SMa0017; product=hypothetical protein
SMa0018	12754	13161	+	TRm2011-2a transposase	-0.102776	0.999678	0.478157	172.65	179.484	155.049	176.665	200.973	167.258	ID=SMa0018; type=exon; aliases=AAK64667.1; genename=SMa0018; product=TRm2011-2a transposase
SMa0020	13227	13700	+	TRm2011-2b transposase	-0.11191	0.999678	0.791212	18.8688	23.2844	14.8917	33.6939	13.4672	13.9382	ID=SMa0020; type=exon; aliases=AAK64668.1; genename=SMa0020; product=TRm2011-2b transposase
SMa0021	14450	15094	-	hypothetical protein	-0.13396	0.999678	0.65435	27.3598	39.7775	38.5432	40.0684	30.0423	45.5314	ID=SMa0021; type=exon; aliases=AAK64669.1; genename=SMa0021; product=hypothetical protein
SMa0022	15716	15807	+	-	-0.425251	0.999678	0.550678	5.66064	4.85091	4.37991	7.28516	5.17971	7.4337	ID=SMa0022; type=Transcript::tRNA; function=tRNA-Sec
SMa0025	16251	17318	-	hypothetical protein	-0.169643	0.999678	0.315687	189.631	127.094	156.801	175.754	173.002	183.984	ID=SMa0025; type=exon; aliases=AAK64670.1; genename=SMa0025; product=hypothetical protein
SMa0026	17424	17852	-	hypothetical protein predicted by Glimmer	-0.159091	0.999678	0.645143	20.7557	17.4633	20.1476	20.9448	26.9345	17.655	ID=SMa0026; type=exon; aliases=AAK64671.1; genename=SMa0026; product=hypothetical protein predicted by Glimmer
SMa0028	17865	18914	-	selenide, water dikinase	-0.154601	0.999678	0.267566	233.03	232.844	206.732	228.572	257.949	262.038	ID=SMa0028; type=exon; aliases=AAK64672.1; genename=selD OR SMa0028; product=selenide, water dikinase; ec_number=2.7.9.3
SMa0031	19209	19436	-	conserved hypothetical protein	-0.109047	0.999678	0.500186	195.292	171.722	181.328	186.682	219.62	185.843	ID=SMa0031; type=exon; aliases=AAK64673.1; genename=SMa0031; product=conserved hypothetical protein
SMa0034	19453	21108	-	Serralysin-like metalloprotease	-0.0360318	0.999678	0.741619	1105.71	1029.36	1109.87	1084.58	1146.79	1096.47	ID=SMa0034; type=exon; aliases=AAK64674.1; genename=SMa0034; product=Serralysin-like metalloprotease; ec_number=3.4.24.40
SMa0036	21429	23051	+	ABC transporter, ATP-binding protein	-0.0337289	0.999678	0.732586	2012.36	2286.72	1935.04	2118.16	2226.24	2036.83	ID=SMa0036; type=exon; aliases=AAK64675.1; genename=SMa0036; product=ABC transporter, ATP-binding protein
SMa0039	23398	24297	-	Transcriptional regulator, LysR family	-0.233523	0.999678	0.38989	32.077	39.7775	36.7912	35.5152	51.7971	40.8854	ID=SMa0039; type=exon; aliases=AAK64676.1; genename=SMa0039; product=Transcriptional regulator, LysR family
SMa0041	24399	25388	+	quinone oxidoreductase and related zinc dependent oxidoreductases	0.0716442	0.999678	0.88667	9.4344	5.82109	15.7677	7.28516	12.4313	10.2213	ID=SMa0041; type=exon; aliases=AAK64677.1; genename=SMa0041; product=quinone oxidoreductase and related zinc dependent oxidoreductases
SMa0044	25417	25683	-	conserved hypothetical protein	-0.125306	0.999678	0.446619	212.274	145.527	216.367	204.895	223.763	198.852	ID=SMa0044; type=exon; aliases=AAK64678.1; genename=SMa0044; product=conserved hypothetical protein
SMa0045	25848	26597	-	-	-0.00381516	0.999678	0.991846	17.9254	16.4931	24.5275	22.7661	21.7548	14.8674	ID=SMa0045; type=exon; aliases=AAK64679.1; genename=cah OR SMa0045; ec_number=4.2.1.1
SMa0050	27295	27516	+	hypothetical protein	-0.373723	0.999678	0.770433	0	0.970182	2.62794	1.82129	1.03594	1.85843	ID=SMa0050; type=exon; aliases=AAK64681.1; genename=SMa0050; product=hypothetical protein
SMa0056	28295	29428	-	dehydratase/enolase	0.033635	0.999678	0.897101	54.7195	48.5091	41.1711	54.6387	39.3658	46.4606	ID=SMa0056; type=exon; aliases=AAK64683.1; genename=SMa0056; product=dehydratase/enolase
SMa0058	29492	30688	-	N-acylglucosamine 2-epimerase family protein	-0.138021	0.999678	0.555388	51.8892	58.2109	54.3108	53.7281	63.1924	64.1157	ID=SMa0058; type=exon; aliases=AAK64684.1; genename=SMa0058; product=N-acylglucosamine 2-epimerase family protein; ec_number=5.-.-.-
SMa0059	30703	31488	-	dehydrogenase related to short chain alcohol dehydrogenases	0.0503228	0.999678	0.853902	39.6245	36.8669	33.2873	35.5152	32.1142	38.0977	ID=SMa0059; type=exon; aliases=AAK64685.1; genename=SMa0059; product=dehydrogenase related to short chain alcohol dehydrogenases
SMa0060	31488	32423	-	gluconolactonase/regucalcin homolog	0.162897	0.999678	0.526181	67.9277	53.36	80.5903	64.6558	48.6892	66.9033	ID=SMa0060; type=exon; aliases=AAK64686.1; genename=SMa0060; product=gluconolactonase/regucalcin homolog
SMa0062	32634	33323	+	Transcriptional regulator, GntR family	-0.16354	0.999678	0.513049	33.9639	56.2706	53.4348	52.8174	61.1205	47.3899	ID=SMa0062; type=exon; aliases=AAK64687.1; genename=SMa0062; product=Transcriptional regulator, GntR family
SMa0063	33453	34187	+	Transcriptional regulator, GntR family	0.139708	0.999678	0.456452	139.629	104.78	99.8618	111.099	88.055	112.435	ID=SMa0063; type=exon; aliases=AAK64688.1; genename=SMa0063; product=Transcriptional regulator, GntR family
SMa0064	34190	35392	+	dehydratase/enolase	-0.180579	0.999678	0.207203	257.559	243.516	209.359	269.551	292.135	243.454	ID=SMa0064; type=exon; aliases=AAK64689.1; genename=SMa0064; product=dehydratase/enolase
SMa0065	35455	36147	+	Transcriptional regulator, GntR family	-0.079572	0.999678	0.704587	99.0612	72.7636	103.366	85.6006	119.133	87.346	ID=SMa0065; type=exon; aliases=AAK64690.1; genename=SMa0065; product=Transcriptional regulator, GntR family
SMa0067	36205	37167	+	ABC transporter, periplasmic solute-binding protein	0.0889868	0.999678	0.754047	43.3983	64.032	36.7912	39.1577	36.2579	59.4696	ID=SMa0067; type=exon; aliases=AAK64691.1; genename=SMa0067; product=ABC transporter, periplasmic solute-binding protein
SMa0070	37353	38336	+	ABC transporter permease	0.511567	0.999678	0.111564	29.2466	23.2844	26.2794	18.2129	15.5391	21.3719	ID=SMa0070; type=exon; aliases=AAK64692.1; genename=SMa0070; product=ABC transporter permease
SMa0072	38333	39064	+	ABC transporter, ATP-binding protein	-0.512118	0.999678	0.197502	15.095	8.73164	19.2716	22.7661	16.5751	22.3011	ID=SMa0072; type=exon; aliases=AAK64693.1; genename=SMa0072; product=ABC transporter, ATP-binding protein
SMa0074	39072	39830	+	dehydrogenase related to short chain alcohol dehydrogenases	0.11208	0.999678	0.783765	18.8688	12.6124	14.0157	16.3916	15.5391	10.2213	ID=SMa0074; type=exon; aliases=AAK64694.1; genename=SMa0074; product=dehydrogenase related to short chain alcohol dehydrogenases
SMa0077	39830	40717	+	conserved hypothetical protein	0.123286	0.999678	0.795791	10.3778	17.4633	14.0157	16.3916	16.5751	5.57528	ID=SMa0077; type=exon; aliases=AAK64695.1; genename=SMa0077; product=conserved hypothetical protein
SMa0078	40959	41981	+	Transcriptional regulator, LacI family	-0.0337576	0.999678	0.824153	291.523	232.844	296.958	288.674	276.596	275.976	ID=SMa0078; type=exon; aliases=AAK64696.1; genename=SMa0078; product=Transcriptional regulator, LacI family
SMa0079	42106	42774	+	ABC transporter, permease	0.142281	0.999678	0.706247	25.4729	17.4633	40.2951	21.8555	29.0063	25.0887	ID=SMa0079; type=exon; aliases=AAK64697.1; genename=SMa0079; product=ABC transporter, permease
SMa0081	42785	43441	+	ABC transporter, permease	0.253895	0.999678	0.506319	22.6426	17.4633	20.1476	13.6597	14.5032	22.3011	ID=SMa0081; type=exon; aliases=AAK64698.1; genename=SMa0081; product=ABC transporter, permease
SMa0082	43471	44286	+	ABC transporter, periplasmic solute-binding protein	-0.122002	0.999678	0.479381	133.969	123.213	120.885	144.793	145.032	121.727	ID=SMa0082; type=exon; aliases=AAK64699.1; genename=SMa0082; product=ABC transporter, periplasmic solute-binding protein
SMa0083	44302	45081	+	ABC transporter, ATP-binding protein	0.0253647	0.999678	0.890728	114.156	94.1077	97.2339	98.3497	85.9831	115.222	ID=SMa0083; type=exon; aliases=AAK64700.1; genename=SMa0083; product=ABC transporter, ATP-binding protein
SMa0085	45099	46052	+	dehydrogenase	-0.0357294	0.999678	0.887108	67.9277	86.3462	44.675	69.209	64.2283	69.691	ID=SMa0085; type=exon; aliases=AAK64701.1; genename=SMa0085; product=dehydrogenase
SMa0087	46069	46401	+	conserved hypothetical protein	-0.0817016	0.999678	0.785021	50.9458	47.5389	26.2794	40.979	52.833	38.0977	ID=SMa0087; type=exon; aliases=AAK64702.1; genename=SMa0087; product=conserved hypothetical protein
SMa0089	46684	47100	+	conserved hypothetical protein	-0.219855	0.999678	0.244131	123.591	97.9884	113.002	152.078	121.205	116.152	ID=SMa0089; type=exon; aliases=AAK64703.1; genename=SMa0089; product=conserved hypothetical protein
SMa0091	47225	47920	+	conserved hypothetical protein	-0.204441	0.999678	0.425817	62.2671	34.9266	49.9309	54.6387	50.7611	64.1157	ID=SMa0091; type=exon; aliases=AAK64704.1; genename=SMa0091; product=conserved hypothetical protein
SMa0093	48182	49033	+	Branched-chain amino acid aminotransferase	-0.15626	0.999678	0.529602	36.7942	46.5687	39.4191	47.3535	46.6173	42.7438	ID=SMa0093; type=exon; aliases=AAK64705.1; genename=SMa0093; product=Branched-chain amino acid aminotransferase; ec_number=2.6.1.21
SMa0095	49084	50121	+	D-aminopeptidase	-0.0154275	0.999678	0.957607	35.8507	41.7178	25.4035	38.2471	26.9345	38.0977	ID=SMa0095; type=exon; aliases=AAK64706.1; genename=SMa0095; product=D-aminopeptidase; ec_number=3.4.11.19
SMa0097	50138	51079	-	Transcriptional regulator, LysR family	-0.210638	0.999678	0.226916	107.552	130.004	103.366	122.026	148.14	124.515	ID=SMa0097; type=exon; aliases=AAK64707.1; genename=SMa0097; product=Transcriptional regulator, LysR family
SMa0101	51262	52887	+	Amidohydrolase	0.120898	0.999678	0.662223	42.4548	53.36	34.1633	44.6216	36.2579	38.0977	ID=SMa0101; type=exon; aliases=AAK64708.1; genename=SMa0101; product=Amidohydrolase
SMa0104	52944	54536	+	ABC transporter, periplasmic solute-binding protein	-0.449491	0.999678	0.034243	121.704	84.4058	85.8461	142.061	123.277	132.877	ID=SMa0104; type=exon; aliases=AAK64709.1; genename=SMa0104; product=ABC transporter, periplasmic solute-binding protein
SMa0105	54624	55559	+	ABC transporter, permease	0.343927	0.999678	0.390012	27.3598	16.4931	13.1397	16.3916	12.4313	15.7966	ID=SMa0105; type=exon; aliases=AAK64710.1; genename=SMa0105; product=ABC transporter, permease
SMa0106	55565	56386	+	ABC transporter, permease	0.0984016	0.999678	0.814787	15.095	20.3738	9.63579	13.6597	10.3594	17.655	ID=SMa0106; type=exon; aliases=AAK64711.1; genename=SMa0106; product=ABC transporter, permease
SMa0108	56383	57297	+	ABC transporter, ATP-binding protein	-0.693488	0.999678	0.345056	2.83032	5.82109	7.88383	14.5703	11.3954	0.929213	ID=SMa0108; type=exon; aliases=AAK64712.1; genename=SMa0108; product=ABC transporter, ATP-binding protein
SMa0110	57294	58256	+	ABC transporter, ATP-binding protein	-0.0123336	0.999678	0.974313	11.3213	20.3738	21.0235	20.9448	13.4672	18.5843	ID=SMa0110; type=exon; aliases=AAK64713.1; genename=SMa0110; product=ABC transporter, ATP-binding protein
SMa0112	58803	59234	-	conserved hypothetical protein	-0.291941	0.999678	0.246609	38.6811	43.6582	49.9309	63.7452	51.7971	46.4606	ID=SMa0112; type=exon; aliases=AAK64714.1; genename=SMa0112; product=conserved hypothetical protein
SMa0113	59703	62264	+	Sensor histidine kinase	0.100939	0.999678	0.524514	316.052	256.128	353.02	276.836	303.531	283.41	ID=SMa0113; type=exon; aliases=AAK64715.1; genename=SMa0113; product=Sensor histidine kinase
SMa0114	62292	62654	+	two-component response regulator	0.0960351	0.999678	0.683607	83.9662	62.0916	89.3501	56.46	81.8393	82.6999	ID=SMa0114; type=exon; aliases=AAK64716.1; genename=SMa0114; product=two-component response regulator
SMa0116	63200	64117	+	DnaJ/CbpA-type protein	-0.130922	0.999678	0.652976	31.1335	26.1949	42.0471	30.0513	40.4017	39.0269	ID=SMa0116; type=exon; aliases=AAK64717.1; genename=SMa0116; product=DnaJ/CbpA-type protein
SMa0117	64114	64452	+	hypothetical protein	0.209987	0.999678	0.60985	16.9819	14.5527	20.1476	13.6597	12.4313	18.5843	ID=SMa0117; type=exon; aliases=AAK64718.1; genename=SMa0117; product=hypothetical protein
SMa0118	64679	65206	+	hypothetical protein	-0.126209	0.999678	0.447547	158.498	138.736	158.553	171.201	165.751	160.754	ID=SMa0118; type=exon; aliases=AAK64719.1; genename=SMa0118; product=hypothetical protein
SMa0121	65491	65658	-	hypothetical protein	0.839587	0.999678	0.177913	3.77376	10.672	6.13187	4.55323	3.10782	3.71685	ID=SMa0121; type=exon; aliases=AAK64720.1; genename=SMa0121; product=hypothetical protein
SMa0123	65729	66112	-	hypothetical protein	0.54887	0.999678	0.194072	20.7557	27.1651	14.0157	15.481	16.5751	10.2213	ID=SMa0123; type=exon; aliases=AAK64721.1; genename=SMa0123; product=hypothetical protein
SMa0124	66192	67826	-	60 kDa chaperonin	0.360202	0.999678	0.116106	98.1178	177.543	122.637	86.5113	117.061	106.859	ID=SMa0124; type=exon; aliases=AAK64722.1; genename=groEL3 OR SMa0124; product=60 kDa chaperonin
SMa0125	67874	68191	-	10 kDa chaperonin	0.00727739	0.999678	0.986761	15.095	19.4036	26.2794	17.3023	25.8985	17.655	ID=SMa0125; type=exon; aliases=AAK64723.1; genename=groES3 OR SMa0125; product=10 kDa chaperonin
SMa0132	70668	70955	+	hypothetical protein	0.700765	0.999678	0.043299	81.1359	187.245	185.708	77.4048	146.068	56.682	ID=SMa0132; type=exon; aliases=AAK64727.1; genename=SMa0132; product=hypothetical protein
SMa0134	71066	71671	-	conserved hypothetical protein	-0.0707514	0.999678	0.804892	55.663	48.5091	31.5353	48.2642	58.0127	36.2393	ID=SMa0134; type=exon; aliases=AAK64728.1; genename=SMa0134; product=conserved hypothetical protein
SMa0136	72274	74286	+	conserved hypothetical protein	0.303859	0.999678	0.371363	40.5679	19.4036	49.9309	31.8726	23.8266	33.4517	ID=SMa0136; type=exon; aliases=AAK64729.1; genename=SMa0136; product=conserved hypothetical protein
SMa0137	74378	76579	+	Diguanylate cyclase/phosphodiesterase	0.0614413	0.999678	0.658955	853.813	763.533	1087.97	869.666	870.19	853.947	ID=SMa0137; type=exon; aliases=AAK64730.1; genename=SMa0137; product=Diguanylate cyclase/phosphodiesterase
SMa0139	76655	76975	-	conserved hypothetical protein	-0.0965397	0.999678	0.546697	204.727	152.319	191.84	213.091	182.326	191.418	ID=SMa0139; type=exon; aliases=AAK64731.1; genename=SMa0139; product=conserved hypothetical protein
SMa0142	77422	78822	-	extracellular serine protease	-0.151774	0.999678	0.329668	210.387	183.364	176.948	215.823	215.476	202.568	ID=SMa0142; type=exon; aliases=AAK64732.1; genename=SMa0142; product=extracellular serine protease; ec_number=3.4.21.-
SMa0146	80295	80819	-	hypothetical protein	0.761735	0.999678	0.303172	7.54752	3.88073	9.63579	2.73194	5.17971	4.64606	ID=SMa0146; type=exon; aliases=AAK64735.1; genename=SMa0146; product=hypothetical protein
SMa0148	80960	81673	-	conserved hypothetical protein	0.604936	0.999678	0.483419	3.77376	1.94036	11.3878	4.55323	2.07188	4.64606	ID=SMa0148; type=exon; aliases=AAK64736.1; genename=SMa0148; product=conserved hypothetical protein
SMa0149	81858	82340	+	conserved hypothetical protein	-0.240901	0.999678	0.224059	107.552	78.5847	116.505	108.367	142.96	107.789	ID=SMa0149; type=exon; aliases=AAK64737.1; genename=SMa0149; product=conserved hypothetical protein
SMa0150	82374	83900	-	fatty acid CoA ligase	-0.0339897	0.999678	0.881035	66.0408	46.5687	63.9466	62.8345	52.833	65.0449	ID=SMa0150; type=exon; aliases=AAK64738.1; genename=SMa0150; product=fatty acid CoA ligase; ec_number=6.2.1.-
SMa0151	83897	86626	-	hypothetical protein	-0.124749	0.999678	0.59305	41.5114	48.5091	53.4348	52.8174	50.7611	52.9651	ID=SMa0151; type=exon; aliases=AAK64739.1; genename=SMa0151; product=hypothetical protein
SMa0155	86647	87216	-	hypothetical protein	0.372905	0.999678	0.485804	12.2647	5.82109	14.0157	5.46387	9.32347	10.2213	ID=SMa0155; type=exon; aliases=AAK64740.1; genename=SMa0155; product=hypothetical protein
SMa0157	87283	88287	-	ABC transporter, periplasmic solute-binding protein	0.0423106	0.999678	0.845802	86.7965	66.9426	82.3422	72.8516	63.1924	92.9213	ID=SMa0157; type=exon; aliases=AAK64741.1; genename=SMa0157; product=ABC transporter, periplasmic solute-binding protein
SMa0160	88416	89090	+	Transcriptional regulator, GntR family	0.15307	0.999678	0.486207	124.534	79.5549	132.273	96.5284	89.0909	117.081	ID=SMa0160; type=exon; aliases=AAK64742.1; genename=SMa0160; product=Transcriptional regulator, GntR family
SMa0162	89275	89520	-	hypothetical protein	0.454586	0.999678	0.447578	9.4344	5.82109	9.63579	4.55323	7.25159	6.50449	ID=SMa0162; type=exon; aliases=AAK64743.1; genename=SMa0162; product=hypothetical protein
SMa0163	89324	90724	+	PilQ2 pilus assembly protein	-0.0765948	0.999678	0.686966	721.732	434.642	621.071	631.077	539.725	703.414	ID=SMa0163; type=exon; aliases=AAK64744.1; genename=pilQ2 OR SMa0163; product=PilQ2 pilus assembly protein
SMa0164	90721	91017	+	hypothetical protein	0.491197	0.999678	0.121623	67.9277	35.8967	60.4427	40.0684	32.1142	44.6022	ID=SMa0164; type=exon; aliases=AAK64745.1; genename=SMa0164; product=hypothetical protein
SMa0166	91039	91569	+	conserved hypothetical protein	0.0249297	0.999678	0.904708	226.426	144.557	268.05	208.538	179.218	240.666	ID=SMa0166; type=exon; aliases=AAK64746.1; genename=SMa0166; product=conserved hypothetical protein
SMa0168	91653	92465	+	conserved hypothetical protein	0.0858223	0.999678	0.625422	143.403	147.468	199.724	151.167	148.14	163.541	ID=SMa0168; type=exon; aliases=AAK64747.1; genename=SMa0168; product=conserved hypothetical protein
SMa0169	92526	93311	+	putative methyltransferase	0.189863	0.999678	0.28774	155.668	134.855	171.692	156.631	120.169	128.231	ID=SMa0169; type=exon; aliases=AAK64748.1; genename=SMa0169; product=putative methyltransferase
SMa0171	93492	94256	-	conserved hypothetical protein	-0.331008	0.999678	0.221336	41.5114	29.1055	36.7912	51.9068	39.3658	43.673	ID=SMa0171; type=exon; aliases=AAK64749.1; genename=SMa0171; product=conserved hypothetical protein
SMa0172	94473	95393	+	conserved hypothetical protein	0.010558	0.999678	0.951502	216.991	148.438	191.84	207.627	168.858	176.55	ID=SMa0172; type=exon; aliases=AAK64750.1; genename=SMa0172; product=conserved hypothetical protein
SMa0175	95789	96871	-	conserved hypothetical protein	0.193943	0.999678	0.42391	99.0612	80.5251	146.289	94.7071	80.8034	109.647	ID=SMa0175; type=exon; aliases=AAK64751.1; genename=SMa0175; product=conserved hypothetical protein
SMa0179	98400	99317	-	Transcriptional regulator, LysR family	0.121084	0.999678	0.553691	128.308	99.9287	100.738	113.831	82.8753	105.001	ID=SMa0179; type=exon; aliases=AAK64752.1; genename=SMa0179; product=Transcriptional regulator, LysR family
SMa0180	99435	100307	+	epimerase	-0.0775954	0.999678	0.675586	152.837	156.199	148.041	184.861	161.607	135.665	ID=SMa0180; type=exon; aliases=AAK64753.1; genename=SMa0180; product=epimerase
SMa0181	100505	100708	-	CspA7 cold shock protein	-0.294431	0.999678	0.134305	1850.09	1177.8	1854.45	1911.44	1962.07	2114.89	ID=SMa0181; type=exon; aliases=AAK64754.1; genename=cspA7 OR SMa0181; product=CspA7 cold shock protein
SMa0185	100964	102508	+	conserved hypothetical protein	-0.0375185	0.999678	0.808991	791.546	581.139	834.81	790.44	674.398	800.982	ID=SMa0185; type=exon; aliases=AAK64755.1; genename=SMa0185; product=conserved hypothetical protein
SMa0187	102649	103602	+	dehydrogenase related to short chain alcohol dehydrogenases	0.123417	0.999678	0.538515	250.012	169.782	273.306	211.27	185.433	239.737	ID=SMa0187; type=exon; aliases=AAK64756.1; genename=SMa0187; product=dehydrogenase related to short chain alcohol dehydrogenases
SMa0189	104028	104471	+	hypothetical protein	-0.0941028	0.999678	0.571844	158.498	140.676	168.188	157.542	184.398	157.966	ID=SMa0189; type=exon; aliases=AAK64757.1; genename=SMa0189; product=hypothetical protein
SMa0190	104560	105189	+	putative transcriptional regulator	0.130655	0.999678	0.492096	202.84	144.557	239.143	189.414	152.283	194.205	ID=SMa0190; type=exon; aliases=AAK64758.1; genename=SMa0190; product=putative transcriptional regulator
SMa0191	105799	106329	-	conserved hypothetical protein	-0.172742	0.999678	0.349213	190.575	131.945	193.592	209.448	168.858	203.498	ID=SMa0191; type=exon; aliases=AAK64759.1; genename=SMa0191; product=conserved hypothetical protein
SMa0193	106326	106652	-	conserved hypothetical protein	0.125267	0.999678	0.793515	33.9639	12.6124	31.5353	21.8555	24.8626	25.0887	ID=SMa0193; type=exon; aliases=AAK64760.1; genename=SMa0193; product=conserved hypothetical protein
SMa0196	106949	107863	-	gluconolactonase	0.412898	0.999678	0.22314	27.3598	42.688	39.4191	20.9448	42.4736	19.5135	ID=SMa0196; type=exon; aliases=AAK64761.1; genename=SMa0196; product=gluconolactonase; ec_number=3.1.1.17
SMa0197	107878	108825	-	ABC transporter, permease	0.0866457	0.999678	0.842152	16.9819	8.73164	28.0314	13.6597	21.7548	15.7966	ID=SMa0197; type=exon; aliases=AAK64762.1; genename=SMa0197; product=ABC transporter, permease
SMa0198	108822	109769	-	ABC transporter, permease	0.228044	0.999678	0.604363	13.2082	13.5825	12.2637	12.749	8.28753	12.0798	ID=SMa0198; type=exon; aliases=AAK64763.1; genename=SMa0198; product=ABC transporter, permease
SMa0199	109766	111229	-	ABC transporter, ATP-binding protein	0.144616	0.999678	0.605772	41.5114	35.8967	55.1868	43.711	39.3658	37.1685	ID=SMa0199; type=exon; aliases=AAK64764.1; genename=SMa0199; product=ABC transporter, ATP-binding protein
SMa0203	111288	112304	-	ABC transporter, periplasmic solute-binding protein	-0.0702949	0.999678	0.760606	48.1155	43.6582	54.3108	50.0855	47.6533	55.7528	ID=SMa0203; type=exon; aliases=AAK64765.1; genename=SMa0203; product=ABC transporter, periplasmic solute-binding protein
SMa0204	112578	113825	+	sensor histidine kinase	0.00201973	0.999678	0.991391	86.7965	100.899	80.5903	100.171	74.5878	91.9921	ID=SMa0204; type=exon; aliases=AAK64766.1; genename=SMa0204; product=sensor histidine kinase
SMa0206	113822	114544	+	Response regulator	-0.0946359	0.999678	0.704821	84.9096	45.5986	79.7143	91.9752	70.444	62.2573	ID=SMa0206; type=exon; aliases=AAK64767.1; genename=SMa0206; product=Response regulator
SMa0209	114669	115757	+	conserved hypothetical protein	0.148989	0.999678	0.52237	100.948	63.0618	121.761	91.9752	79.7675	86.4168	ID=SMa0209; type=exon; aliases=AAK64768.1; genename=SMa0209; product=conserved hypothetical protein
SMa0210	115852	116118	-	hypothetical protein	1.01865	0.999678	0.125347	7.54752	5.82109	9.63579	4.55323	2.07188	4.64606	ID=SMa0210; type=exon; aliases=AAK64769.1; genename=SMa0210; product=hypothetical protein
SMa0211	116261	116455	-	hypothetical protein	-1.97647	0.999678	0.0512548	0.94344	0.970182	1.75196	2.73194	8.28753	3.71685	ID=SMa0211; type=exon; aliases=AAK64770.1; genename=SMa0211; product=hypothetical protein
SMa0214	116673	117515	-	putative KduI DKI isomerase	0.606712	0.999678	0.100502	19.8122	23.2844	35.0392	18.2129	15.5391	17.655	ID=SMa0214; type=exon; aliases=AAK64771.1; genename=kduI OR SMa0214; product=putative KduI DKI isomerase
SMa0217	118284	119363	-	ABC transporter, permease	0.845456	0.999678	0.1935	21.6991	3.88073	16.6436	9.10645	3.10782	11.1506	ID=SMa0217; type=exon; aliases=AAK64773.1; genename=SMa0217; product=ABC transporter, permease
SMa0222	122050	122778	+	Transcriptional regulator, GntR family	0.00583164	0.999678	0.965206	191.518	186.275	196.22	192.146	183.362	196.064	ID=SMa0222; type=exon; aliases=AAK64776.1; genename=SMa0222; product=Transcriptional regulator, GntR family
SMa0223	122852	123637	-	Transcriptional regulator, TetR family	-0.05987	0.999678	0.775649	87.7399	59.1811	70.9545	81.0474	73.5518	72.4786	ID=SMa0223; type=exon; aliases=AAK64777.1; genename=SMa0223; product=Transcriptional regulator, TetR family
SMa0224	123589	125061	+	Permease, MFS	-0.0429485	0.999678	0.858151	54.7195	59.1811	57.8148	68.2984	47.6533	60.3988	ID=SMa0224; type=exon; aliases=AAK64778.1; genename=SMa0224; product=Permease, MFS
SMa0226	125261	126253	+	dehydrogenase	0.110145	0.999678	0.830437	7.54752	10.672	8.75981	4.55323	10.3594	10.2213	ID=SMa0226; type=exon; aliases=AAK64779.1; genename=SMa0226; product=dehydrogenase
SMa0228	126420	127766	+	NADP-specific glutamate dehydrogenase	-0.0868617	0.999678	0.395388	966.083	891.597	992.487	986.229	1052.52	989.612	ID=SMa0228; type=exon; aliases=AAK64780.1; genename=gdhA OR SMa0228; product=NADP-specific glutamate dehydrogenase; ec_number=1.4.1.4
SMa0229	128085	128507	+	conserved hypothetical protein	0.0222523	0.999678	0.903797	111.326	88.2866	110.374	99.2603	98.4144	107.789	ID=SMa0229; type=exon; aliases=AAK64781.1; genename=SMa0229; product=conserved hypothetical protein
SMa0232	128727	129278	+	conserved hypothetical protein	0.0585268	0.999678	0.788272	73.5883	72.7636	93.73	87.4219	60.0846	82.6999	ID=SMa0232; type=exon; aliases=AAK64782.1; genename=SMa0232; product=conserved hypothetical protein
SMa0233	129300	130691	-	OtsA trehalose-6-phosphate synthase	-0.147903	0.999678	0.629373	23.586	25.2247	27.1554	21.8555	30.0423	32.5225	ID=SMa0233; type=exon; aliases=AAK64783.1; genename=otsA OR SMa0233; product=OtsA trehalose-6-phosphate synthase; ec_number=2.4.1.15
SMa0235	131106	132884	-	dihydroxy-acid dehydratase	0.0338228	0.999678	0.85711	335.865	469.568	254.035	324.19	360.507	349.384	ID=SMa0235; type=exon; aliases=AAK64784.1; genename=SMa0235; product=dihydroxy-acid dehydratase; ec_number=4.2.1.9
SMa0237	132893	133774	-	dehydrogenase	0.153585	0.999678	0.608554	89.6268	132.915	42.9231	83.7793	80.8034	73.4078	ID=SMa0237; type=exon; aliases=AAK64785.1; genename=SMa0237; product=dehydrogenase
SMa0241	133771	134754	-	epimerase	-0.17019	0.999678	0.213746	188.688	195.977	198.848	193.057	244.482	220.223	ID=SMa0241; type=exon; aliases=AAK64786.1; genename=SMa0241; product=epimerase
SMa0244	134949	136394	+	Dehydrogenase, FAD-dependent	-0.124963	0.999678	0.403959	238.69	196.947	249.655	257.713	272.452	218.365	ID=SMa0244; type=exon; aliases=AAK64787.1; genename=SMa0244; product=Dehydrogenase, FAD-dependent
SMa0246	136409	137119	+	Transcriptional regulator, GntR family	0.0161626	0.999678	0.931197	165.102	121.273	150.669	134.775	124.313	172.834	ID=SMa0246; type=exon; aliases=AAK64788.1; genename=SMa0246; product=Transcriptional regulator, GntR family
SMa0247	137290	138486	+	conserved hypothetical protein	0.0277741	0.999678	0.773588	1362.33	1165.19	1362.15	1295.85	1235.88	1284.17	ID=SMa0247; type=exon; aliases=AAK64789.1; genename=SMa0247; product=conserved hypothetical protein
SMa0249	138487	139020	+	TRAP-type small permease component	-0.0725631	0.999678	0.634623	403.792	346.355	399.447	389.756	458.922	361.464	ID=SMa0249; type=exon; aliases=AAK64790.1; genename=SMa0249; product=TRAP-type small permease component
SMa0250	139020	140297	+	TRAP-type large permease component	-0.126344	0.999678	0.165575	1209.49	1082.72	1075.7	1214.8	1263.85	1197.76	ID=SMa0250; type=exon; aliases=AAK64791.1; genename=SMa0250; product=TRAP-type large permease component
SMa0252	140349	141353	+	TRAP-type periplasmic solute-binding protein	-0.096608	0.999678	0.389583	2913.34	2485.61	3253.39	3048.84	3279.79	2925.16	ID=SMa0252; type=exon; aliases=AAK64792.1; genename=SMa0252; product=TRAP-type periplasmic solute-binding protein
SMa0254	141517	142197	+	conserved hypothetical protein	-0.0532912	0.999678	0.6867	322.657	292.995	337.253	302.334	315.962	370.756	ID=SMa0254; type=exon; aliases=AAK64793.1; genename=SMa0254; product=conserved hypothetical protein
SMa0255	142327	143304	+	conserved hypothetical protein	-0.0419909	0.999678	0.803997	543.422	403.596	572.892	542.744	509.683	512.926	ID=SMa0255; type=exon; aliases=AAK64794.1; genename=SMa0255; product=conserved hypothetical protein
SMa0257	143473	145566	-	oxidoreductase	-0.0628855	0.999678	0.744754	233.973	283.293	161.181	244.053	233.087	230.445	ID=SMa0257; type=exon; aliases=AAK64795.1; genename=SMa0257; product=oxidoreductase
SMa0259	145822	146667	-	conserved hypothetical protein	0.0371852	0.999678	0.880648	54.7195	64.032	51.6829	57.3706	49.7252	58.5404	ID=SMa0259; type=exon; aliases=AAK64796.1; genename=SMa0259; product=conserved hypothetical protein
SMa0260	146683	148146	-	GabD3 succinate-semialdehyde dehdyrogenase	0.172046	0.999678	0.556313	79.249	141.647	53.4348	76.4942	93.2347	73.4078	ID=SMa0260; type=exon; aliases=AAK64797.1; genename=gabD3 OR SMa0260; product=GabD3 succinate-semialdehyde dehdyrogenase; ec_number=1.2.1.16
SMa0263	148163	149362	-	alcohol dehydrogenase	-0.574405	0.999678	0.116705	17.9254	32.9862	12.2637	40.0684	30.0423	23.2303	ID=SMa0263; type=exon; aliases=AAK64798.1; genename=SMa0263; product=alcohol dehydrogenase; ec_number=1.1.1.-
SMa0265	149384	150388	-	dehydrogenase	0.181416	0.999678	0.710969	13.2082	12.6124	17.5196	13.6597	14.5032	10.2213	ID=SMa0265; type=exon; aliases=AAK64799.1; genename=SMa0265; product=dehydrogenase
SMa0267	150483	151175	+	Transcriptional regulator, GntR family	-0.00498375	0.999678	0.978598	119.817	121.273	113.878	112.92	139.852	104.072	ID=SMa0267; type=exon; aliases=AAK64800.1; genename=SMa0267; product=Transcriptional regulator, GntR family
SMa0270	151172	152764	+	ABC transporter, ATP-binding protein	0.0228697	0.999678	0.891319	169.819	182.394	153.297	155.72	180.254	161.683	ID=SMa0270; type=exon; aliases=AAK64801.1; genename=SMa0270; product=ABC transporter, ATP-binding protein
SMa0271	152730	153725	+	ABC transporter, permease	-0.0570977	0.999678	0.795357	57.5499	59.1811	50.8069	58.2813	61.1205	54.8236	ID=SMa0271; type=exon; aliases=AAK64802.1; genename=SMa0271; product=ABC transporter, permease
SMa0273	153755	154720	+	ABC transporter, periplasmic solute-binding protein	-0.0984839	0.999678	0.642838	76.4187	70.8233	85.8461	81.9581	90.1269	78.0539	ID=SMa0273; type=exon; aliases=AAK64803.1; genename=SMa0273; product=ABC transporter, periplasmic solute-binding protein
SMa0275	154841	155428	+	conserved hypothetical protein	-0.029992	0.999678	0.849299	159.441	139.706	176.072	155.72	180.254	150.532	ID=SMa0275; type=exon; aliases=AAK64804.1; genename=SMa0275; product=conserved hypothetical protein
SMa0277	155598	155948	-	conserved hypothetical protein	0.193295	0.999678	0.492498	61.3236	37.8371	67.4505	59.1919	35.222	51.1067	ID=SMa0277; type=exon; aliases=AAK64805.1; genename=SMa0277; product=conserved hypothetical protein
SMa0279	156800	157411	-	conserved hypothetical protein	0.331365	0.999678	0.427961	21.6991	15.5229	16.6436	19.1235	11.3954	12.0798	ID=SMa0279; type=exon; aliases=AAK64807.1; genename=SMa0279; product=conserved hypothetical protein
SMa0280	157557	158345	-	conserved hypothetical protein	-0.104429	0.999678	0.768977	18.8688	18.4335	28.0314	21.8555	19.6829	28.8056	ID=SMa0280; type=exon; aliases=AAK64808.1; genename=SMa0280; product=conserved hypothetical protein
SMa0281	158400	158804	+	Transcriptional regulator, MerR/CueR family	-0.199593	0.999678	0.290877	135.855	108.66	161.181	165.737	162.643	138.453	ID=SMa0281; type=exon; aliases=AAK64809.1; genename=SMa0281; product=Transcriptional regulator, MerR/CueR family
SMa0285	159165	159389	-	conserved hypothetical protein	-0.290978	0.999678	0.631338	7.54752	4.85091	7.88383	3.64258	8.28753	13.009	ID=SMa0285; type=exon; aliases=AAK64810.1; genename=SMa0285; product=conserved hypothetical protein
SMa0286	159590	160051	-	hypothetical protein	-0.0348715	0.999678	0.838718	149.064	138.736	167.312	166.648	150.211	149.603	ID=SMa0286; type=exon; aliases=AAK64811.1; genename=SMa0286; product=hypothetical protein
SMa0287	160062	160508	-	conserved hypothetical protein	0.162929	0.999678	0.580406	57.5499	27.1651	52.5589	43.711	36.2579	42.7438	ID=SMa0287; type=exon; aliases=AAK64812.1; genename=SMa0287; product=conserved hypothetical protein
SMa0288	160505	161341	-	conserved hypothetical protein	0.704919	0.999678	0.16063	13.2082	15.5229	13.1397	11.8384	6.21565	7.4337	ID=SMa0288; type=exon; aliases=AAK64813.1; genename=SMa0288; product=conserved hypothetical protein
SMa0291	161616	161984	+	conserved hypothetical protein	0.083542	0.999678	0.712255	116.987	58.2109	102.49	74.6729	94.2706	93.8505	ID=SMa0291; type=exon; aliases=AAK64814.1; genename=SMa0291; product=conserved hypothetical protein
SMa0293	162273	162668	-	conserved hypothetical protein	0.192967	0.999678	0.558731	22.6426	27.1651	35.0392	24.5874	22.7907	26.9472	ID=SMa0293; type=exon; aliases=AAK64816.1; genename=SMa0293; product=conserved hypothetical protein
SMa0298	163041	164855	-	ABC transporter, ATP-binding protein	0.193304	0.999678	0.383641	109.439	97.0182	128.769	115.652	78.7315	98.4966	ID=SMa0298; type=exon; aliases=AAK64817.1; genename=SMa0298; product=ABC transporter, ATP-binding protein
SMa0299	164858	165745	-	ABC transporter, permease	0.255688	0.999678	0.553873	18.8688	21.344	20.1476	8.19581	13.4672	28.8056	ID=SMa0299; type=exon; aliases=AAK64818.1; genename=SMa0299; product=ABC transporter, permease
SMa0300	165742	166695	-	ABC transporter, permease	-0.292698	0.999678	0.386832	22.6426	21.344	24.5275	28.23	26.9345	28.8056	ID=SMa0300; type=exon; aliases=AAK64819.1; genename=SMa0300; product=ABC transporter, permease
SMa0301	166692	167360	-	hypothetical protein	0.441756	0.999678	0.388915	10.3778	13.5825	6.13187	9.10645	8.28753	4.64606	ID=SMa0301; type=exon; aliases=AAK64820.1; genename=SMa0301; product=hypothetical protein
SMa0302	167430	168956	-	ABC transporter, periplasmic solute-binding protein	-0.251787	0.999678	0.268436	79.249	85.376	49.9309	81.9581	91.1628	81.7707	ID=SMa0302; type=exon; aliases=AAK64821.1; genename=SMa0302; product=ABC transporter, periplasmic solute-binding protein
SMa0303	169064	169942	+	Transcriptional regulator, LysR family	-0.040878	0.999678	0.853626	116.043	77.6146	82.3422	94.7071	95.3066	93.8505	ID=SMa0303; type=exon; aliases=AAK64822.1; genename=SMa0303; product=Transcriptional regulator, LysR family
SMa0306	170035	171675	-	histidine ammonia-lyase	0.112213	0.999678	0.585429	133.025	114.481	148.917	128.401	113.954	124.515	ID=SMa0306; type=exon; aliases=AAK64823.1; genename=SMa0306; product=histidine ammonia-lyase; ec_number=4.3.1.3
SMa0307	172016	173002	-	Transcriptional regulator, LysR family	-0.0390251	0.999678	0.839516	239.634	165.901	254.91	224.929	191.649	262.038	ID=SMa0307; type=exon; aliases=AAK64824.1; genename=SMa0307; product=Transcriptional regulator, LysR family
SMa0308	173063	174022	+	conserved hypothetical protein	0.0428662	0.999678	0.85969	60.3802	54.3302	70.0785	53.7281	59.0486	66.9033	ID=SMa0308; type=exon; aliases=AAK64825.1; genename=SMa0308; product=conserved hypothetical protein
SMa0310	174273	175004	-	hypothetical protein	0.107751	0.999678	0.775788	42.4548	19.4036	42.0471	26.4087	33.1501	37.1685	ID=SMa0310; type=exon; aliases=AAK64826.1; genename=SMa0310; product=hypothetical protein
SMa0312	175343	175876	+	hypothetical protein	0.387741	0.999678	0.0643143	79.249	65.9724	90.226	63.7452	55.9408	60.3988	ID=SMa0312; type=exon; aliases=AAK64827.1; genename=SMa0312; product=hypothetical protein
SMa0314	175873	176124	+	conserved hypothetical protein	0.175612	0.999678	0.615225	16.0385	28.1353	32.4113	21.8555	24.8626	21.3719	ID=SMa0314; type=exon; aliases=AAK64828.1; genename=SMa0314; product=conserved hypothetical protein
SMa0316	176207	177469	+	conserved hypothetical protein	-0.0762299	0.999678	0.675648	191.518	129.034	190.088	182.129	192.685	164.471	ID=SMa0316; type=exon; aliases=AAK64829.1; genename=SMa0316; product=conserved hypothetical protein
SMa0319	177973	178974	+	Transcriptional regulator, AraC family	0.0407555	0.999678	0.861997	72.6449	64.032	117.381	83.7793	87.019	77.1247	ID=SMa0319; type=exon; aliases=AAK64830.1; genename=SMa0319; product=Transcriptional regulator, AraC family
SMa0320	179119	179868	+	dehydrogenase related to short chain alcohol dehydrogenases	0.023409	0.999678	0.905759	105.665	102.839	128.769	94.7071	130.529	107.789	ID=SMa0320; type=exon; aliases=AAK64831.1; genename=SMa0320; product=dehydrogenase related to short chain alcohol dehydrogenases
SMa0322	179926	180474	+	conserved hypothetical protein	0.14977	0.999678	0.640869	27.3598	32.016	29.7834	25.4981	27.9704	26.9472	ID=SMa0322; type=exon; aliases=AAK64832.1; genename=SMa0322; product=conserved hypothetical protein
SMa0325	180910	181212	+	conserved hypothetical protein	0.640818	0.999678	0.0284656	47.172	36.8669	47.303	22.7661	32.1142	29.7348	ID=SMa0325; type=exon; aliases=AAK64834.1; genename=SMa0325; product=conserved hypothetical protein
SMa0335	183576	184352	-	dehydrogenase related to short chain alcohol dehydrogenases	0.000582308	0.999678	0.998764	23.586	18.4335	26.2794	16.3916	31.0782	21.3719	ID=SMa0335; type=exon; aliases=AAK64838.1; genename=SMa0335; product=dehydrogenase related to short chain alcohol dehydrogenases
SMa0337	184339	184821	-	hypothetical protein	-0.496726	0.999678	0.452269	2.83032	9.70182	7.00785	7.28516	6.21565	13.9382	ID=SMa0337; type=exon; aliases=AAK64839.1; genename=SMa0337; product=hypothetical protein
SMa0339	184847	185620	-	dehydrogenase related to short chain alcohol dehydrogenases	0.642445	0.999678	0.395361	7.54752	1.94036	7.00785	2.73194	6.21565	1.85843	ID=SMa0339; type=exon; aliases=AAK64840.1; genename=SMa0339; product=dehydrogenase related to short chain alcohol dehydrogenases
SMa0340	185692	186300	-	WrbA2 flavoprotein	0.540354	0.999678	0.13496	28.3032	25.2247	21.8995	19.1235	21.7548	11.1506	ID=SMa0340; type=exon; aliases=AAK64841.1; genename=wrbA2 OR SMa0340; product=WrbA2 flavoprotein
SMa0341	186524	186718	+	conserved hypothetical protein	0.524388	0.999678	0.187748	13.2082	14.5527	22.7755	13.6597	11.3954	10.2213	ID=SMa0341; type=exon; aliases=AAK64842.1; genename=SMa0341; product=conserved hypothetical protein
SMa0343	186903	187337	-	conserved hypothetical protein	0.794567	0.999678	0.211118	7.54752	5.82109	13.1397	5.46387	7.25159	2.78764	ID=SMa0343; type=exon; aliases=AAK64843.1; genename=SMa0343; product=conserved hypothetical protein
SMa0346	187341	187958	-	NAD(P)H dehydrogenase	-0.146701	0.999678	0.769123	8.49096	6.79127	10.5118	11.8384	10.3594	6.50449	ID=SMa0346; type=exon; aliases=AAK64844.1; genename=SMa0346; product=NAD(P)H dehydrogenase
SMa0347	188006	188893	+	Transcriptional regulator, LysR family	-0.0627917	0.999678	0.728637	106.609	92.1673	110.374	107.456	111.882	104.072	ID=SMa0347; type=exon; aliases=AAK64845.1; genename=SMa0347; product=Transcriptional regulator, LysR family
SMa0352	189834	190730	-	conserved hypothetical protein	-0.0745474	0.999678	0.92921	0.94344	2.91055	7.88383	0.910645	5.17971	6.50449	ID=SMa0352; type=exon; aliases=AAK64847.1; genename=SMa0352; product=conserved hypothetical protein
SMa0353	190833	191747	+	Transcriptional regulator, LysR family	-0.037279	0.999678	0.852552	147.177	130.975	198.848	176.665	155.391	157.966	ID=SMa0353; type=exon; aliases=AAK64848.1; genename=SMa0353; product=Transcriptional regulator, LysR family
SMa0355	191922	192416	+	Transcriptional regulator, LysR family	0.0631477	0.999678	0.693216	274.541	220.231	319.733	274.104	238.266	267.613	ID=SMa0355; type=exon; aliases=AAK64849.1; genename=SMa0355; product=Transcriptional regulator, LysR family
SMa0357	193272	193553	-	conserved hypothetical protein	-0.212773	0.999678	0.560504	50.0023	31.0458	56.9388	43.711	47.6533	68.7618	ID=SMa0357; type=exon; aliases=AAK64851.1; genename=SMa0357; product=conserved hypothetical protein
SMa0359	193562	193807	-	conserved hypothetical protein	0.0587888	0.999678	0.792639	94.344	65.0022	90.226	90.1539	69.4081	79.9123	ID=SMa0359; type=exon; aliases=AAK64852.1; genename=SMa0359; product=conserved hypothetical protein
SMa0360	193804	194493	-	putative transposase	0.0750929	0.999678	0.648181	575.499	399.715	630.706	528.174	455.814	540.802	ID=SMa0360; type=exon; aliases=AAK64853.1; genename=SMa0360; product=putative transposase
SMa0367	196912	197808	+	conserved hypothetical protein	0.365808	0.999678	0.402775	18.8688	16.4931	11.3878	14.5703	9.32347	12.0798	ID=SMa0367; type=exon; aliases=AAK64855.1; genename=SMa0367; product=conserved hypothetical protein
SMa0369	197906	198172	+	hypothetical protein	-1.04815	0.999678	0.43686	1.88688	0	0.875981	1.82129	2.07188	1.85843	ID=SMa0369; type=exon; aliases=AAK64856.1; genename=SMa0369; product=hypothetical protein
SMa0372	199105	200004	-	Transcriptional regulator, LysR family	-0.0430441	0.999678	0.758662	966.083	783.907	1044.17	983.497	932.347	963.594	ID=SMa0372; type=exon; aliases=AAK64858.1; genename=SMa0372; product=Transcriptional regulator, LysR family
SMa0374	200116	201048	+	dioxygenase/lyase	0.0180343	0.999678	0.89891	224.539	193.066	209.359	194.878	233.087	192.347	ID=SMa0374; type=exon; aliases=AAK64859.1; genename=SMa0374; product=dioxygenase/lyase
SMa0376	201366	202055	+	hydrolase	0.0671865	0.999678	0.72706	129.251	111.571	121.761	101.082	142.96	103.143	ID=SMa0376; type=exon; aliases=AAK64860.1; genename=SMa0376; product=hydrolase
SMa0380	202407	204389	+	hydrolase	-0.0406247	0.999678	0.761524	446.247	447.254	354.772	439.842	415.412	427.438	ID=SMa0380; type=exon; aliases=AAK64861.1; genename=SMa0380; product=hydrolase
SMa0383	204990	206588	+	conserved hypothetical protein	0.0194685	0.999678	0.940075	50.9458	74.704	41.1711	49.1748	48.6892	65.9741	ID=SMa0383; type=exon; aliases=AAK64862.1; genename=SMa0383; product=conserved hypothetical protein
SMa0384	207586	208788	-	TRm3 transposase	0.0373302	0.999678	0.795353	357.564	282.323	388.936	322.368	344.968	336.375	ID=SMa0384; type=exon; aliases=AAK64863.1; genename=SMa0384; product=TRm3 transposase
SMa0387	209020	210132	-	HisC3 histidinol-phosphate aminotransferase	-0.0893262	0.999678	0.746321	66.0408	39.7775	76.2104	61.0132	53.8689	78.9831	ID=SMa0387; type=exon; aliases=AAK64864.1; genename=hisC3 OR SMa0387; product=HisC3 histidinol-phosphate aminotransferase; ec_number=2.6.1.9
SMa0389	210263	211030	+	dehydrogenase related to short chain alcohol dehydrogenases	0.0713632	0.999678	0.607668	215.104	180.454	219.871	196.699	189.577	199.781	ID=SMa0389; type=exon; aliases=AAK64865.1; genename=SMa0389; product=dehydrogenase related to short chain alcohol dehydrogenases
SMa0391	211336	212469	+	ABC transporter, ATP-binding protein	-0.171958	0.999678	0.357062	180.197	145.527	162.056	201.253	142.96	204.427	ID=SMa0391; type=exon; aliases=AAK64866.1; genename=SMa0391; product=ABC transporter, ATP-binding protein
SMa0392	212503	213618	+	ABC transporter, periplasmic solute-binding protein	-0.206741	0.999678	0.239269	1416.1	1525.13	900.509	1561.76	1509.37	1361.3	ID=SMa0392; type=exon; aliases=AAK64867.1; genename=SMa0392; product=ABC transporter, periplasmic solute-binding protein
SMa0394	213683	214627	+	ABC transporter, permease	-0.140529	0.999678	0.410297	162.272	188.215	157.677	187.593	184.398	187.701	ID=SMa0394; type=exon; aliases=AAK64868.1; genename=SMa0394; product=ABC transporter, permease
SMa0396	214624	215424	+	ABC transporter, permease	-0.134602	0.999678	0.413543	110.383	130.004	127.017	139.329	137.78	126.373	ID=SMa0396; type=exon; aliases=AAK64869.1; genename=SMa0396; product=ABC transporter, permease
SMa0398	215421	216791	+	HisD2 histidinol dehydrogenase	-0.0286592	0.999678	0.858503	316.996	352.176	229.507	305.977	329.429	280.622	ID=SMa0398; type=exon; aliases=AAK64870.1; genename=hisD2 OR SMa0398; product=HisD2 histidinol dehydrogenase; ec_number=1.1.1.23
SMa0400	216795	217808	+	Dehydrogenase, Zn-dependent	0.0537382	0.999678	0.782746	165.102	233.814	144.537	190.325	167.822	164.471	ID=SMa0400; type=exon; aliases=AAK64871.1; genename=SMa0400; product=Dehydrogenase, Zn-dependent
SMa0402	217871	218602	+	Transcriptional regulator, GntR family	-0.0495518	0.999678	0.787971	100.005	84.4058	96.3579	101.082	102.558	87.346	ID=SMa0402; type=exon; aliases=AAK64872.1; genename=SMa0402; product=Transcriptional regulator, GntR family
SMa0403	218550	219938	+	hypothetical protein	-0.126622	0.999678	0.361069	169.819	177.543	185.708	195.789	198.901	187.701	ID=SMa0403; type=exon; aliases=AAK64873.1; genename=SMa0403; product=hypothetical protein
SMa0404	219940	221085	+	FMN-dependent dehydrogenase	-0.277086	0.999678	0.196565	70.758	71.7935	51.6829	70.1197	87.019	78.0539	ID=SMa0404; type=exon; aliases=AAK64874.1; genename=SMa0404; product=FMN-dependent dehydrogenase
SMa0407	222078	222866	+	conserved hypothetical protein	0.446666	0.999678	0.1099	58.4933	39.7775	62.1947	38.2471	46.6173	33.4517	ID=SMa0407; type=exon; aliases=AAK64876.1; genename=SMa0407; product=conserved hypothetical protein
SMa0412	223861	224175	-	conserved hypothetical protein	-0.0741684	0.999678	0.590261	301.901	272.621	360.028	340.581	304.567	339.163	ID=SMa0412; type=exon; aliases=AAK64878.1; genename=SMa0412; product=conserved hypothetical protein
SMa0414	224805	226475	+	conserved hypothetical protein	0.0761223	0.999678	0.749779	68.8711	67.9127	90.226	71.941	54.9049	88.2752	ID=SMa0414; type=exon; aliases=AAK64879.1; genename=SMa0414; product=conserved hypothetical protein
SMa0417	226536	227393	+	conserved hypothetical protein	0.110815	0.999678	0.858183	8.49096	5.82109	5.25589	4.55323	4.14376	9.29213	ID=SMa0417; type=exon; aliases=AAK64880.1; genename=SMa0417; product=conserved hypothetical protein
SMa0421	228306	228824	+	conserved hypothetical protein	-0.400212	0.999678	0.682144	4.7172	0.970182	0.875981	2.73194	3.10782	2.78764	ID=SMa0421; type=exon; aliases=AAK64881.1; genename=SMa0421; product=conserved hypothetical protein
SMa0424	229290	230330	-	ATP-dependent DNA ligase	0.0426772	0.999678	0.869267	42.4548	35.8967	48.179	40.979	38.3298	43.673	ID=SMa0424; type=exon; aliases=AAK64882.1; genename=SMa0424; product=ATP-dependent DNA ligase
SMa0426	230327	231133	-	conserved hypothetical protein	0.00263868	0.999678	0.993089	53.7761	29.1055	44.675	35.5152	33.1501	58.5404	ID=SMa0426; type=exon; aliases=AAK64883.1; genename=SMa0426; product=conserved hypothetical protein
SMa0429	231427	232443	-	conserved hypothetical protein	-0.0765227	0.999678	0.580643	247.181	203.738	268.05	254.07	257.949	247.171	ID=SMa0429; type=exon; aliases=AAK64884.1; genename=SMa0429; product=conserved hypothetical protein
SMa0431	232436	233029	-	conserved hypothetical protein	-0.136419	0.999678	0.341856	161.328	151.348	161.181	182.129	164.715	173.763	ID=SMa0431; type=exon; aliases=AAK64885.1; genename=SMa0431; product=conserved hypothetical protein
SMa0433	233560	234030	+	hypothetical protein	-0.193681	0.999678	0.595956	21.6991	16.4931	21.0235	20.0342	21.7548	26.018	ID=SMa0433; type=exon; aliases=AAK64886.1; genename=SMa0433; product=hypothetical protein
SMa0436	234248	234631	-	hypothetical protein	0.846851	0.999678	0.21352	5.66064	8.73164	7.88383	3.64258	3.10782	5.57528	ID=SMa0436; type=exon; aliases=AAK64887.1; genename=SMa0436; product=hypothetical protein
SMa0444	236878	237708	-	TRm1b transposase	-0.0938567	0.999678	0.714053	53.7761	43.6582	60.4427	57.3706	66.3002	45.5314	ID=SMa0444; type=exon; aliases=AAK64890.1; genename=SMa0444; product=TRm1b transposase
SMa0445	237705	238097	-	TRm1a transposase	-0.287843	0.999678	0.558348	8.49096	9.70182	11.3878	10.0171	9.32347	16.7258	ID=SMa0445; type=exon; aliases=AAK64891.1; genename=SMa0445; product=TRm1a transposase
SMa0447	238528	239649	+	conserved hypothetical protein	-0.0965004	0.999678	0.532273	219.822	162.02	210.235	222.197	202.009	209.073	ID=SMa0447; type=exon; aliases=AAK64892.1; genename=SMa0447; product=conserved hypothetical protein
SMa0448	240025	240435	-	hypothetical protein	-0.656165	0.999678	0.0868915	18.8688	11.6422	14.0157	28.23	15.5391	26.018	ID=SMa0448; type=exon; aliases=AAK64893.1; genename=SMa0448; product=hypothetical protein
SMa0450	240985	241272	+	hypothetical protein	0.469256	0.999678	0.323414	10.3778	17.4633	10.5118	12.749	7.25159	7.4337	ID=SMa0450; type=exon; aliases=AAK64894.1; genename=SMa0450; product=hypothetical protein
SMa0453	243155	243562	+	Yle homolog	-0.0123739	0.999678	0.935504	172.65	184.335	197.096	182.129	187.505	189.559	ID=SMa0453; type=exon; aliases=AAK64896.1; genename=SMa0453; product=Yle homolog
SMa0461	245116	246318	+	TRm3 transposase	-0.0860962	0.999678	0.620137	214.161	155.229	236.515	208.538	213.404	222.082	ID=SMa0461; type=exon; aliases=AAK64898.1; genename=SMa0461; product=TRm3 transposase
SMa0462	246386	248227	-	conserved hypothetical protein	-0.160696	0.999678	0.373278	247.181	196.947	299.586	290.496	269.345	272.259	ID=SMa0462; type=exon; aliases=AAK64899.1; genename=SMa0462; product=conserved hypothetical protein
SMa0464	248442	251618	-	adenylate/guanylate cyclase	-0.0465786	0.999678	0.811887	97.1744	84.4058	105.118	121.116	78.7315	95.7089	ID=SMa0464; type=exon; aliases=AAK64900.1; genename=cyaI2 OR SMa0464; product=adenylate/guanylate cyclase; ec_number=4.6.1.1
SMa0466	252021	253625	+	ABC transporter, periplasmic solute-binding protein	-0.129672	0.999678	0.442951	199.066	151.348	205.856	212.18	176.11	220.223	ID=SMa0466; type=exon; aliases=AAK64901.1; genename=SMa0466; product=ABC transporter, periplasmic solute-binding protein
SMa0467	253863	254879	+	ABC transporter, permease	-0.0287386	0.999678	0.899515	57.5499	55.3004	50.8069	62.8345	49.7252	53.8943	ID=SMa0467; type=exon; aliases=AAK64902.1; genename=SMa0467; product=ABC transporter, permease
SMa0469	254921	255718	+	ABC transporter, permease	0.239669	0.999678	0.533794	20.7557	24.2545	41.1711	29.1406	20.7188	23.2303	ID=SMa0469; type=exon; aliases=AAK64903.1; genename=SMa0469; product=ABC transporter, permease
SMa0470	255727	257562	+	ABC transporter, ATP-binding protein	0.0486084	0.999678	0.866044	57.5499	37.8371	67.4505	45.5323	40.4017	71.5494	ID=SMa0470; type=exon; aliases=AAK64904.1; genename=SMa0470; product=ABC transporter, ATP-binding protein
SMa0471	258225	258533	+	conserved hypothetical protein	-0.272541	0.999678	0.34076	57.5499	34.9266	46.427	62.8345	53.8689	51.1067	ID=SMa0471; type=exon; aliases=AAK64905.1; genename=SMa0471; product=conserved hypothetical protein
SMa0473	258530	258823	+	conserved hypothetical protein	-0.0955996	0.999678	0.552842	155.668	141.647	167.312	160.274	191.649	145.886	ID=SMa0473; type=exon; aliases=AAK64906.1; genename=SMa0473; product=conserved hypothetical protein
SMa0475	259012	259911	+	TRm17a transposase	0.325492	0.999678	0.206035	54.7195	37.8371	58.6907	40.979	34.1861	45.5314	ID=SMa0475; type=exon; aliases=AAK64907.1; genename=SMa0475; product=TRm17a transposase
SMa0476	259996	260349	+	TRm17b transposase	0.113919	0.999678	0.863892	8.49096	5.82109	4.37991	6.37452	6.21565	4.64606	ID=SMa0476; type=exon; aliases=AAK64908.1; genename=SMa0476; product=TRm17b transposase
SMa0478	260764	261969	-	Dehydrogenase, NAD-dependent	-0.357909	0.999678	0.551219	8.49096	2.91055	7.00785	7.28516	4.14376	12.0798	ID=SMa0478; type=exon; aliases=AAK64909.1; genename=SMa0478; product=Dehydrogenase, NAD-dependent
SMa0483	263506	264432	-	Phosphatase	0.00474977	0.999678	0.981677	102.835	68.8829	79.7143	71.941	100.486	78.9831	ID=SMa0483; type=exon; aliases=AAK64912.1; genename=SMa0483; product=Phosphatase
SMa0485	264485	265939	-	ThrC2 threonine synthase	-0.0572777	0.999678	0.662394	240.577	217.321	204.98	239.5	223.763	225.799	ID=SMa0485; type=exon; aliases=AAK64913.1; genename=thrC2 OR SMa0485; product=ThrC2 threonine synthase; ec_number=4.2.3.1
SMa0486	266004	266954	-	putative cyclodeaminase	-0.00319577	0.999678	0.98733	71.7015	62.0916	74.4584	78.3155	66.3002	64.1157	ID=SMa0486; type=exon; aliases=AAK64914.1; genename=SMa0486; product=putative cyclodeaminase
SMa0489	267102	267869	-	ABC transporter, ATP-binding protein	-0.144129	0.999678	0.412716	163.215	122.243	165.56	161.184	167.822	170.046	ID=SMa0489; type=exon; aliases=AAK64915.1; genename=SMa0489; product=ABC transporter, ATP-binding protein
SMa0492	267881	268564	-	ABC transporter, permease	0.044693	0.999678	0.877329	33.0204	37.8371	64.8226	40.0684	46.6173	45.5314	ID=SMa0492; type=exon; aliases=AAK64916.1; genename=SMa0492; product=ABC transporter, permease
SMa0493	268561	269259	-	ABC transporter, permease	-0.120367	0.999678	0.512884	128.308	98.9586	139.281	129.312	140.888	129.161	ID=SMa0493; type=exon; aliases=AAK64917.1; genename=SMa0493; product=ABC transporter, permease
SMa0495	269299	270117	-	ABC transporter, periplasmic solute-binding protein	-0.103492	0.999678	0.49298	287.749	208.589	289.95	285.032	281.776	278.764	ID=SMa0495; type=exon; aliases=AAK64918.1; genename=SMa0495; product=ABC transporter, periplasmic solute-binding protein
SMa0496	270311	270979	+	conserved hypothetical protein	-0.0558158	0.999678	0.712323	377.376	304.637	419.595	406.148	379.154	360.535	ID=SMa0496; type=exon; aliases=AAK64919.1; genename=SMa0496; product=conserved hypothetical protein
SMa0498	271057	271956	-	Transcriptional regulator, LysR family	-0.103027	0.999678	0.733583	50.9458	52.3898	48.179	60.1026	33.1501	68.7618	ID=SMa0498; type=exon; aliases=AAK64920.1; genename=SMa0498; product=Transcriptional regulator, LysR family
SMa0499	272059	272691	+	hypothetical protein	-0.055094	0.999678	0.839728	39.6245	42.688	75.3344	48.2642	54.9049	61.3281	ID=SMa0499; type=exon; aliases=AAK64921.1; genename=SMa0499; product=hypothetical protein
SMa0501	272734	273420	+	ABC transporter, permease	-0.25475	0.999678	0.328615	36.7942	43.6582	56.0628	49.1748	66.3002	48.3191	ID=SMa0501; type=exon; aliases=AAK64922.1; genename=SMa0501; product=ABC transporter, permease
SMa0503	273422	274078	+	ABC transporter, permease	-0.506141	0.999678	0.102816	25.4729	15.5229	27.1554	39.1577	29.0063	28.8056	ID=SMa0503; type=exon; aliases=AAK64923.1; genename=SMa0503; product=ABC transporter, permease
SMa0506	274136	274933	+	ABC transporter, periplasmic solute-binding protein	-0.156743	0.999678	0.308786	295.297	292.995	237.391	328.743	316.998	274.118	ID=SMa0506; type=exon; aliases=AAK64924.1; genename=SMa0506; product=ABC transporter, periplasmic solute-binding protein
SMa0508	274983	275714	+	ABC transporter, ATP-binding protein	0.201317	0.999678	0.34704	100.005	98.9586	70.0785	80.1368	69.4081	83.6292	ID=SMa0508; type=exon; aliases=AAK64925.1; genename=SMa0508; product=ABC transporter, ATP-binding protein
SMa0512	276745	277776	+	IdnD L-idonate 5-dehydrogenase	-0.00189503	0.999678	0.996998	7.54752	25.2247	7.00785	12.749	18.6469	8.36292	ID=SMa0512; type=exon; aliases=AAK64927.1; genename=idnD OR SMa0512; product=IdnD L-idonate 5-dehydrogenase
SMa0513	277846	278601	+	IdnO1 gluconate 5-dehydrogenase	0.149004	0.999678	0.765591	7.54752	28.1353	11.3878	10.9277	16.5751	14.8674	ID=SMa0513; type=exon; aliases=AAK64928.1; genename=idnO1 OR SMa0513; product=IdnO1 gluconate 5-dehydrogenase; ec_number=1.1.1.69
SMa0514	278603	279121	+	IdnK gluconate kinase IdnK	-0.241729	0.999678	0.62672	10.3778	14.5527	4.37991	12.749	10.3594	11.1506	ID=SMa0514; type=exon; aliases=AAK64929.1; genename=idnK OR SMa0514; product=IdnK gluconate kinase IdnK; ec_number=2.7.1.12
SMa0516	279118	280005	+	dehydrogenase	0.213163	0.999678	0.603702	16.0385	30.0756	10.5118	18.2129	12.4313	17.655	ID=SMa0516; type=exon; aliases=AAK64930.1; genename=SMa0516; product=dehydrogenase
SMa0518	280002	280334	+	conserved hypothetical protein	0.0972955	0.999678	0.68776	44.3417	40.7476	50.8069	38.2471	45.5814	43.673	ID=SMa0518; type=exon; aliases=AAK64931.1; genename=SMa0518; product=conserved hypothetical protein
SMa0520	280693	281535	+	Transcriptional regulator, RpiR family	-0.00418477	0.999678	0.976813	249.068	206.649	234.763	233.125	218.584	240.666	ID=SMa0520; type=exon; aliases=AAK64932.1; genename=SMa0520; product=Transcriptional regulator, RpiR family
SMa0522	281664	282392	+	ABC transporter, periplasmic solute-binding protein	-0.00546196	0.999678	0.981987	49.0589	41.7178	46.427	40.0684	48.6892	49.2483	ID=SMa0522; type=exon; aliases=AAK64933.1; genename=SMa0522; product=ABC transporter, periplasmic solute-binding protein
SMa0523	282373	282777	+	ABC transporter, periplasmic solute-binding protein	-0.256943	0.999678	0.529273	18.8688	11.6422	14.8917	20.0342	15.5391	18.5843	ID=SMa0523; type=exon; aliases=AAK64934.1; genename=SMa0523; product=ABC transporter, periplasmic solute-binding protein
SMa0525	282774	284579	+	ABC transporter, permease	0.108104	0.999678	0.838597	11.3213	6.79127	10.5118	13.6597	7.25159	5.57528	ID=SMa0525; type=exon; aliases=AAK64935.1; genename=SMa0525; product=ABC transporter, permease
SMa0526	284576	285622	+	ABC transporter, ATP-binding protein	0.130184	0.999678	0.735146	18.8688	23.2844	17.5196	15.481	16.5751	22.3011	ID=SMa0526; type=exon; aliases=AAK64936.1; genename=SMa0526; product=ABC transporter, ATP-binding protein
SMa0527	285619	286218	+	phosphatase	-0.0490218	0.999678	0.932426	8.49096	5.82109	6.13187	5.46387	9.32347	6.50449	ID=SMa0527; type=exon; aliases=AAK64937.1; genename=SMa0527; product=phosphatase
SMa0535	287402	287641	-	hypothetical protein	-0.0624889	0.999678	0.830656	40.5679	28.1353	30.6593	30.9619	43.5095	29.7348	ID=SMa0535; type=exon; aliases=AAK64938.1; genename=SMa0535; product=hypothetical protein
SMa0537	287923	288336	+	conserved hypothetical protein	0.0860949	0.999678	0.851385	12.2647	11.6422	12.2637	13.6597	5.17971	14.8674	ID=SMa0537; type=exon; aliases=AAK64939.1; genename=SMa0537; product=conserved hypothetical protein
SMa0538	288341	288703	+	conserved hypothetical protein	0.273495	0.999678	0.282302	98.1178	169.782	90.226	108.367	95.3066	91.9921	ID=SMa0538; type=exon; aliases=AAK64940.1; genename=SMa0538; product=conserved hypothetical protein
SMa0541	289833	290228	+	conserved hypothetical protein	-0.125091	0.999678	0.85957	6.60408	1.94036	7.88383	5.46387	4.14376	8.36292	ID=SMa0541; type=exon; aliases=AAK64941.1; genename=SMa0541; product=conserved hypothetical protein
SMa0543	290367	290957	+	hypothetical protein	0.852694	0.999678	0.311208	6.60408	1.94036	8.75981	3.64258	5.17971	0.929213	ID=SMa0543; type=exon; aliases=AAK64942.1; genename=SMa0543; product=hypothetical protein
SMa0545	291198	291638	-	conserved hypothetical protein	0.00683485	0.999678	0.969248	378.32	251.277	385.432	324.19	386.406	301.065	ID=SMa0545; type=exon; aliases=AAK64943.1; genename=SMa0545; product=conserved hypothetical protein
SMa0551	292217	293509	+	hydrolase	0.935019	0.999678	0.187162	4.7172	5.82109	13.1397	3.64258	5.17971	3.71685	ID=SMa0551; type=exon; aliases=AAK64945.1; genename=SMa0551; product=hydrolase
SMa0552	293602	294093	+	putative cyclic amidohydrolase	0.112566	0.999678	0.861437	6.60408	3.88073	7.88383	5.46387	3.10782	8.36292	ID=SMa0552; type=exon; aliases=AAK64946.1; genename=SMa0552; product=putative cyclic amidohydrolase
SMa0554	294071	294868	+	hypothetical protein	-0.0761585	0.999678	0.832344	32.077	21.344	28.9074	28.23	27.9704	30.664	ID=SMa0554; type=exon; aliases=AAK64947.1; genename=SMa0554; product=hypothetical protein
SMa0557	295587	296474	-	Transcriptional regulator, LysR family	0.101254	0.999678	0.564996	151.894	142.617	180.452	147.524	159.535	136.594	ID=SMa0557; type=exon; aliases=AAK64948.1; genename=SMa0557; product=Transcriptional regulator, LysR family
SMa0558	296598	296990	+	conserved hypothetical protein	-0.12991	0.999678	0.843108	6.60408	3.88073	7.00785	5.46387	8.28753	5.57528	ID=SMa0558; type=exon; aliases=AAK64949.1; genename=SMa0558; product=conserved hypothetical protein
SMa0559	297048	297791	+	4-carboxymuconolactone decarboxylase	-0.748573	0.999678	0.0667816	12.2647	11.6422	13.1397	18.2129	23.8266	20.4427	ID=SMa0559; type=exon; aliases=AAK64950.1; genename=SMa0559; product=4-carboxymuconolactone decarboxylase
SMa0561	297935	298318	+	conserved hypothetical protein	0.625973	0.999678	0.398256	7.54752	3.88073	6.13187	2.73194	2.07188	6.50449	ID=SMa0561; type=exon; aliases=AAK64951.1; genename=SMa0561; product=conserved hypothetical protein
SMa0563	298329	299318	+	aldo/keto reductase	0.0685596	0.999678	0.856102	16.9819	16.4931	23.6515	16.3916	21.7548	16.7258	ID=SMa0563; type=exon; aliases=AAK64952.1; genename=SMa0563; product=aldo/keto reductase
SMa0564	299384	300487	+	dehydrogenase	-0.00312821	0.999678	0.992306	30.1901	16.4931	35.0392	24.5874	29.0063	28.8056	ID=SMa0564; type=exon; aliases=AAK64953.1; genename=SMa0564; product=dehydrogenase
SMa0567	301204	301761	+	hypothetical protein	0.0158334	0.999678	0.967609	24.5294	11.6422	28.0314	20.9448	17.611	25.0887	ID=SMa0567; type=exon; aliases=AAK64955.1; genename=SMa0567; product=hypothetical protein
SMa0570	301877	303766	-	CyaF4 adenylate cyclase	0.106848	0.999678	0.56861	159.441	144.557	207.608	165.737	147.104	162.612	ID=SMa0570; type=exon; aliases=AAK64956.1; genename=cyaF4 OR SMa0570; product=CyaF4 adenylate cyclase
SMa0572	304557	304880	+	conserved hypothetical protein	0.13542	0.999678	0.524767	441.53	306.578	468.65	364.258	297.315	446.022	ID=SMa0572; type=exon; aliases=AAK64957.1; genename=SMa0572; product=conserved hypothetical protein
SMa0574	305128	305841	-	conserved hypothetical protein	0.0282085	0.999678	0.920622	55.663	37.8371	81.4662	54.6387	46.6173	70.6202	ID=SMa0574; type=exon; aliases=AAK64958.1; genename=SMa0574; product=conserved hypothetical protein
SMa0576	306248	307339	+	ABC transporter, periplasmic solute-binding protein	-0.0298495	0.999678	0.927767	24.5294	27.1651	39.4191	21.8555	39.3658	32.5225	ID=SMa0576; type=exon; aliases=AAK64960.1; genename=SMa0576; product=ABC transporter, periplasmic solute-binding protein
SMa0579	307530	309989	+	adenylate/guanylate cyclase	0.104598	0.999678	0.616724	134.912	101.869	162.056	117.473	108.774	144.957	ID=SMa0579; type=exon; aliases=AAK64961.1; genename=cyaN OR SMa0579; product=adenylate/guanylate cyclase
SMa0581	310425	311225	-	Nitrate transporter, ATP binding protein	0.513261	0.999678	0.117028	216.991	597.632	220.747	242.232	277.632	205.356	ID=SMa0581; type=exon; aliases=AAK64963.1; genename=nrtC OR SMa0581; product=Nitrate transporter, ATP binding protein
SMa0583	311239	312132	-	Nitrate transporter, permease	0.962314	0.999678	0.187524	186.801	924.583	186.584	194.878	299.387	171.904	ID=SMa0583; type=exon; aliases=AAK64964.1; genename=nrtB OR SMa0583; product=Nitrate transporter, permease
SMa0585	312195	313487	-	Nitrate transporter, periplasmic nitrate binding protein	-0.0196058	0.999678	0.97205	535.874	1845.29	900.509	998.067	1306.32	1022.13	ID=SMa0585; type=exon; aliases=AAK64965.1; genename=nrtA OR SMa0585; product=Nitrate transporter, periplasmic nitrate binding protein
SMa0592	315280	316452	+	conserved hypothetical protein	-0.0119963	0.999678	0.953711	261.333	150.378	260.166	218.555	242.41	217.436	ID=SMa0592; type=exon; aliases=AAK64968.1; genename=SMa0592; product=conserved hypothetical protein
SMa0594	316428	317459	+	conserved hypothetical protein	-0.14501	0.999678	0.413029	147.177	130.975	183.956	174.844	166.787	170.046	ID=SMa0594; type=exon; aliases=AAK64969.1; genename=SMa0594; product=conserved hypothetical protein
SMa0599	318078	319409	-	conserved hypothetical protein	0.304498	0.999678	0.220469	66.0408	42.688	69.2025	43.711	49.7252	51.1067	ID=SMa0599; type=exon; aliases=AAK64971.1; genename=SMa0599; product=conserved hypothetical protein
SMa0601	319553	321799	-	conserved hypothetical protein	0.0468966	0.999678	0.804441	120.76	106.72	111.25	127.49	101.522	98.4966	ID=SMa0601; type=exon; aliases=AAK64972.1; genename=SMa0601; product=conserved hypothetical protein
SMa0604	322421	323233	+	conserved hypothetical protein	-0.37607	0.999678	0.372447	10.3778	6.79127	15.7677	11.8384	16.5751	14.8674	ID=SMa0604; type=exon; aliases=AAK64973.1; genename=SMa0604; product=conserved hypothetical protein
SMa0606	323230	323565	+	hypothetical protein	0.960522	0.999678	0.342528	1.88688	2.91055	2.62794	1.82129	1.03594	0.929213	ID=SMa0606; type=exon; aliases=AAK64974.1; genename=SMa0606; product=hypothetical protein
SMa0607	323618	325168	+	conserved hypothetical protein	-0.0816483	0.999678	0.658427	88.6834	115.452	84.0942	112.009	97.3785	94.7797	ID=SMa0607; type=exon; aliases=AAK64975.1; genename=SMa0607; product=conserved hypothetical protein
SMa0609	325226	325801	+	hypothetical protein	-0.0811546	0.999678	0.757809	35.8507	32.9862	29.7834	38.2471	36.2579	29.7348	ID=SMa0609; type=exon; aliases=AAK64976.1; genename=SMa0609; product=hypothetical protein
SMa0610	325807	326667	+	hypothetical protein	0.091851	0.999678	0.708569	40.5679	42.688	58.6907	44.6216	41.4376	47.3899	ID=SMa0610; type=exon; aliases=AAK64977.1; genename=SMa0610; product=hypothetical protein
SMa0612	326972	328627	+	FixN3 cytochrome c oxidase subunit 1	0.0625693	0.999678	0.732938	117.93	86.3462	103.366	101.992	91.1628	101.284	ID=SMa0612; type=exon; aliases=AAK64978.1; genename=fixN3 OR SMa0612; product=FixN3 cytochrome c oxidase subunit 1; ec_number=1.9.3.1
SMa0615	328632	329384	+	FixO3 cytochrome-c oxidase subunit	0.00454613	0.999678	0.988134	63.2105	28.1353	52.5589	36.4258	50.7611	56.682	ID=SMa0615; type=exon; aliases=AAK64979.1; genename=fixO3 OR SMa0615; product=FixO3 cytochrome-c oxidase subunit; ec_number=1.9.3.1
SMa0616	329407	329577	+	FixQ3 nitrogen fixation protein	-0.460809	0.999678	0.598445	2.83032	4.85091	0.875981	0.910645	6.21565	4.64606	ID=SMa0616; type=exon; aliases=AAK64980.1; genename=fixQ3 OR SMa0616; product=FixQ3 nitrogen fixation protein; ec_number=1.9.3.1
SMa0617	329568	330449	+	FixP3 Diheme c-type cytochrome	0.341091	0.999678	0.156608	68.8711	44.6284	56.0628	37.3364	46.6173	50.1775	ID=SMa0617; type=exon; aliases=AAK64981.1; genename=fixP3 OR SMa0617; product=FixP3 Diheme c-type cytochrome; ec_number=1.9.3.1
SMa0620	330668	331474	+	conserved hypothetical protein	-0.0749923	0.999678	0.816404	31.1335	16.4931	30.6593	31.8726	21.7548	28.8056	ID=SMa0620; type=exon; aliases=AAK64982.1; genename=SMa0620; product=conserved hypothetical protein
SMa0621	331477	333744	+	FixI2 E1-E2 type cation ATPase	0.272665	0.999678	0.191789	88.6834	65.0022	74.4584	58.2813	56.9768	73.4078	ID=SMa0621; type=exon; aliases=AAK64983.1; genename=fixI2 OR SMa0621; product=FixI2 E1-E2 type cation ATPase
SMa0622	333741	334001	+	FixS2 nitrogen fixation protein	1.1293	0.999678	0.325216	1.88688	4.85091	1.75196	0.910645	2.07188	0.929213	ID=SMa0622; type=exon; aliases=AAK64984.1; genename=fixS2 OR SMa0622; product=FixS2 nitrogen fixation protein
SMa0625	334433	334594	+	hypothetical protein	-0.193488	0.999678	0.779658	5.66064	5.82109	5.25589	4.55323	6.21565	8.36292	ID=SMa0625; type=exon; aliases=AAK64985.1; genename=SMa0625; product=hypothetical protein
SMa0626	335117	336379	+	outer membrane protein	0.0412992	0.999678	0.870684	54.7195	44.6284	70.9545	54.6387	50.7611	60.3988	ID=SMa0626; type=exon; aliases=AAK64986.1; genename=SMa0626; product=outer membrane protein
SMa0627	336766	337464	+	AqpZ2 aquaporin	0.102155	0.999678	0.685829	105.665	60.1513	111.25	86.5113	81.8393	90.1336	ID=SMa0627; type=exon; aliases=AAK64987.1; genename=aqpZ2 OR SMa0627; product=AqpZ2 aquaporin
SMa0629	337732	338109	-	hypothetical protein	-0.645078	0.999678	0.647781	0.94344	0	2.62794	0.910645	1.03594	3.71685	ID=SMa0629; type=exon; aliases=AAK64988.1; genename=SMa0629; product=hypothetical protein
SMa0630	338133	339704	-	conserved hypothetical membrane protein	0.171749	0.999678	0.704673	12.2647	13.5825	32.4113	15.481	23.8266	13.009	ID=SMa0630; type=exon; aliases=AAK64989.1; genename=SMa0630; product=conserved hypothetical membrane protein
SMa0631	339652	340218	-	hypothetical protein	-0.997941	0.999678	0.34903	6.60408	12.6124	24.5275	4.55323	76.6596	6.50449	ID=SMa0631; type=exon; aliases=AAK64990.1; genename=SMa0631; product=hypothetical protein
SMa0633	340397	340783	-	hypothetical protein	-1.77625	0.999678	0.148661	16.9819	41.7178	63.0706	14.5703	392.622	10.2213	ID=SMa0633; type=exon; aliases=AAK64991.1; genename=SMa0633; product=hypothetical protein
SMa0637	342592	342981	+	hypothetical protein	-0.553056	0.999678	0.606637	2.83032	0	4.37991	1.82129	6.21565	2.78764	ID=SMa0637; type=exon; aliases=AAK64993.1; genename=SMa0637; product=hypothetical protein
SMa0639	343640	344044	+	conserved hypothetical protein	1.10809	0.999678	0.164733	8.49096	2.91055	7.00785	2.73194	2.07188	3.71685	ID=SMa0639; type=exon; aliases=AAK64995.1; genename=SMa0639; product=conserved hypothetical protein
SMa0640	344135	344554	+	hypothetical protein	0.106257	0.999678	0.866965	5.66064	8.73164	6.13187	4.55323	4.14376	10.2213	ID=SMa0640; type=exon; aliases=AAK64996.1; genename=SMa0640; product=hypothetical protein
SMa0643	345407	345667	+	transposase, fragment	-0.203394	0.999678	0.681938	22.6426	7.76146	11.3878	22.7661	8.28753	16.7258	ID=SMa0643; type=exon; aliases=AAK64997.1; genename=SMa0643; product=transposase, fragment
SMa0645	345684	345992	+	hypothetical protein	-0.121029	0.999678	0.645718	34.9073	38.8073	40.2951	45.5323	39.3658	39.0269	ID=SMa0645; type=exon; aliases=AAK64998.1; genename=SMa0645; product=hypothetical protein
SMa0647	346110	346361	+	hypothetical protein	0.15872	0.999678	0.693405	11.3213	17.4633	20.1476	14.5703	14.5032	14.8674	ID=SMa0647; type=exon; aliases=AAK64999.1; genename=SMa0647; product=hypothetical protein
SMa0649	346342	346659	+	hypothetical protein	0.0215087	0.999678	0.967782	9.4344	13.5825	6.13187	10.0171	7.25159	11.1506	ID=SMa0649; type=exon; aliases=AAK65000.1; genename=SMa0649; product=hypothetical protein
SMa0656	348248	349249	-	TRm24 transposase	-0.309704	0.999678	0.284802	37.7376	23.2844	34.1633	40.979	35.222	41.8146	ID=SMa0656; type=exon; aliases=AAK65002.1; genename=SMa0656; product=TRm24 transposase
SMa0657	349400	349597	+	cytochrome c binding protein, amino terminus	0.248866	0.999678	0.801104	4.7172	1.94036	3.50392	1.82129	2.07188	4.64606	ID=SMa0657; type=exon; aliases=AAK65003.1; genename=SMa0657; product=cytochrome c binding protein, amino terminus
SMa0659	349623	350021	+	cytochrome c binding protein, carboxyl terminus	-0.355048	0.999678	0.731611	3.77376	0.970182	2.62794	5.46387	2.07188	1.85843	ID=SMa0659; type=exon; aliases=AAK65004.1; genename=SMa0659; product=cytochrome c binding protein, carboxyl terminus
SMa0661	350388	350867	+	conserved hypothetical protein	-1.10212	0.999678	0.0753527	11.3213	9.70182	19.2716	11.8384	65.2643	10.2213	ID=SMa0661; type=exon; aliases=AAK65005.1; genename=SMa0661; product=conserved hypothetical protein
SMa0662	350925	351560	-	Transcriptional regulator, CAP/Crp family	0.178246	0.999678	0.565305	30.1901	27.1651	27.1554	20.9448	26.9345	26.9472	ID=SMa0662; type=exon; aliases=AAK65006.1; genename=SMa0662; product=Transcriptional regulator, CAP/Crp family
SMa0663	351675	351944	-	hypothetical protein	0.945958	0.999678	0.26946	4.7172	1.94036	6.13187	0.910645	2.07188	3.71685	ID=SMa0663; type=exon; aliases=AAK65007.1; genename=SMa0663; product=hypothetical protein
SMa0664	352085	353842	+	conserved hypothetical protein	0.323307	0.999678	0.126856	171.706	100.899	167.312	119.295	110.846	121.727	ID=SMa0664; type=exon; aliases=AAK65008.1; genename=SMa0664; product=conserved hypothetical protein
SMa0665	353876	355030	-	conserved hypothetical protein	-0.318925	0.999678	0.357049	22.6426	21.344	40.2951	30.0513	27.9704	47.3899	ID=SMa0665; type=exon; aliases=AAK65009.1; genename=SMa0665; product=conserved hypothetical protein
SMa0667	355528	356016	+	conserved hypothetical protein	-1.96124	0.999678	0.0744294	1.88688	9.70182	10.5118	4.55323	72.5159	9.29213	ID=SMa0667; type=exon; aliases=AAK65010.1; genename=SMa0667; product=conserved hypothetical protein
SMa0669	356020	357249	+	HlyD-family protein	-0.603145	0.999678	0.166296	38.6811	34.9266	34.1633	32.7832	95.3066	36.2393	ID=SMa0669; type=exon; aliases=AAK65011.1; genename=SMa0669; product=HlyD-family protein
SMa0670	357359	358213	+	conserved hypothetical protein	0.0191606	0.999678	0.939715	44.3417	45.5986	42.0471	35.5152	45.5814	49.2483	ID=SMa0670; type=exon; aliases=AAK65012.1; genename=SMa0670; product=conserved hypothetical protein
SMa0673	358810	360012	+	TRm3 transposase	0.0664857	0.999678	0.708132	266.994	204.708	347.764	253.159	249.662	280.622	ID=SMa0673; type=exon; aliases=AAK65013.1; genename=SMa0673; product=TRm3 transposase
SMa0674	360005	360349	-	hypothetical protein	0.148144	0.999678	0.731303	22.6426	12.6124	17.5196	22.7661	15.5391	9.29213	ID=SMa0674; type=exon; aliases=AAK65014.1; genename=SMa0674; product=hypothetical protein
SMa0675	360346	361491	-	Ca2+/H+ antiporter	0.0284612	0.999678	0.92531	39.6245	38.8073	74.4584	46.4429	42.4736	61.3281	ID=SMa0675; type=exon; aliases=AAK65015.1; genename=SMa0675; product=Ca2+/H+ antiporter
SMa0677	361696	362637	-	ABC transporter, periplasmic solute-binding protein	0.14426	0.999678	0.553421	167.932	136.796	220.747	144.793	125.349	205.356	ID=SMa0677; type=exon; aliases=AAK65016.1; genename=SMa0677; product=ABC transporter, periplasmic solute-binding protein
SMa0678	362667	364025	-	amino acid transporter	0.312743	0.999678	0.430439	24.5294	14.5527	31.5353	20.9448	15.5391	20.4427	ID=SMa0678; type=exon; aliases=AAK65017.1; genename=SMa0678; product=amino acid transporter
SMa0680	364053	366401	-	decarboxylase (lysine, ornithine, arginine)	0.0459764	0.999678	0.879187	36.7942	48.5091	67.4505	34.6045	62.1565	52.0359	ID=SMa0680; type=exon; aliases=AAK65018.1; genename=SMa0680; product=decarboxylase (lysine, ornithine, arginine); ec_number=4.1.1.174.1.1.19
SMa0682	366403	368673	-	decarboxylase (lysine, ornithine, arginine)	-1.64616	0.999678	0.111032	11.3213	31.0458	42.0471	19.1235	226.871	18.5843	ID=SMa0682; type=exon; aliases=AAK65019.1; genename=SMa0682; product=decarboxylase (lysine, ornithine, arginine); ec_number=4.1.1.174.1.1.19
SMa0683	368879	369805	-	Cation efflux protein	0.17124	0.999678	0.584631	29.2466	27.1651	38.5432	24.5874	36.2579	24.1595	ID=SMa0683; type=exon; aliases=AAK65020.1; genename=SMa0683; product=Cation efflux protein
SMa0684	369951	371276	-	amino acid transporter	-0.688323	0.999678	0.0665569	38.6811	42.688	43.7991	37.3364	116.025	49.2483	ID=SMa0684; type=exon; aliases=AAK65021.1; genename=SMa0684; product=amino acid transporter
SMa0687	371790	372296	-	hypothetical protein	-0.0186303	0.999678	0.959429	22.6426	14.5527	36.7912	24.5874	23.8266	26.9472	ID=SMa0687; type=exon; aliases=AAK65022.1; genename=SMa0687; product=hypothetical protein
SMa0689	372485	373435	-	conserved hypothetical protein	-0.0460893	0.999678	0.902809	18.8688	15.5229	22.7755	22.7661	19.6829	16.7258	ID=SMa0689; type=exon; aliases=AAK65023.1; genename=SMa0689; product=conserved hypothetical protein
SMa0690	373456	374856	-	conserved hypothetical protein	-1.29649	0.999678	0.186377	15.095	28.1353	33.2873	18.2129	153.319	16.7258	ID=SMa0690; type=exon; aliases=AAK65024.1; genename=SMa0690; product=conserved hypothetical protein
SMa0693	375708	376937	+	ArcA1 arginine deiminase	-1.31646	0.999678	0.241718	21.6991	24.2545	44.675	11.8384	203.044	11.1506	ID=SMa0693; type=exon; aliases=AAK65025.1; genename=arcA1 OR SMa0693; product=ArcA1 arginine deiminase; ec_number=3.5.3.6
SMa0695	376973	377977	+	ArcB, ornithine carbamoyltransferase, catabolic	0.25368	0.999678	0.373938	42.4548	38.8073	40.2951	25.4981	44.5455	32.5225	ID=SMa0695; type=exon; aliases=AAK65026.1; genename=arcB OR SMa0695; product=ArcB, ornithine carbamoyltransferase, catabolic; ec_number=2.1.3.3
SMa0697	377980	378954	+	ArcC carbamate kinase	-0.014974	0.999678	0.957172	59.4367	42.688	73.5824	53.7281	48.6892	75.2662	ID=SMa0697; type=exon; aliases=AAK65027.1; genename=arcC OR SMa0697; product=ArcC carbamate kinase; ec_number=2.7.2.2
SMa0699	379173	379643	+	hypothetical protein	0.0326045	0.999678	0.876413	107.552	87.3164	82.3422	95.6177	97.3785	78.0539	ID=SMa0699; type=exon; aliases=AAK65028.1; genename=SMa0699; product=hypothetical protein
SMa0702	380049	380483	+	hypothetical protein	0.522227	0.999678	0.391526	7.54752	5.82109	9.63579	8.19581	2.07188	5.57528	ID=SMa0702; type=exon; aliases=AAK65029.1; genename=SMa0702; product=hypothetical protein
SMa0705	380966	381907	-	DgoK2 2-dehydro-3-deoxygalactonokinase	-0.307863	0.999678	0.291095	28.3032	24.2545	28.9074	39.1577	29.0063	32.5225	ID=SMa0705; type=exon; aliases=AAK65030.1; genename=dgoK2 OR SMa0705; product=DgoK2 2-dehydro-3-deoxygalactonokinase; ec_number=2.7.1.58
SMa0707	381959	382921	+	dihydrodipicolinate synthase family protein	-0.276299	0.999678	0.199572	58.4933	64.032	63.0706	65.5664	92.1988	67.8325	ID=SMa0707; type=exon; aliases=AAK65031.1; genename=SMa0707; product=dihydrodipicolinate synthase family protein
SMa0708	382918	384087	+	enolase	-0.042865	0.999678	0.824948	104.722	118.362	86.7221	91.0645	108.774	118.939	ID=SMa0708; type=exon; aliases=AAK65032.1; genename=SMa0708; product=enolase
SMa0709	384120	385385	+	ABC transporter, periplasmic solute-binding protein	-0.055337	0.999678	0.788104	130.195	89.2567	141.909	127.49	133.636	115.222	ID=SMa0709; type=exon; aliases=AAK65033.1; genename=SMa0709; product=ABC transporter, periplasmic solute-binding protein
SMa0710	385360	386373	+	ABC transporter, permease	-0.323597	0.999678	0.190681	45.2851	44.6284	37.6672	46.4429	65.2643	48.3191	ID=SMa0710; type=exon; aliases=AAK65034.1; genename=SMa0710; product=ABC transporter, permease
SMa0711	386385	387215	+	ABC transporter, permease	0.284642	0.999678	0.329896	74.5318	42.688	40.2951	57.3706	34.1861	37.1685	ID=SMa0711; type=exon; aliases=AAK65035.1; genename=SMa0711; product=ABC transporter, permease
SMa0713	387217	387810	+	ABC transporter, ATP-binding protein, amino terminus	0.0251362	0.999678	0.926383	62.2671	47.5389	29.7834	45.5323	46.6173	44.6022	ID=SMa0713; type=exon; aliases=AAK65036.1; genename=SMa0713; product=ABC transporter, ATP-binding protein, amino terminus
SMa0714	387807	388304	+	ABC transporter, ATP-binding protein, carboxyl terminus	0.252275	0.999678	0.524213	25.4729	18.4335	21.8995	16.3916	15.5391	23.2303	ID=SMa0714; type=exon; aliases=AAK65037.1; genename=SMa0714; product=ABC transporter, ATP-binding protein, carboxyl terminus
SMa0715	388306	389286	+	Nucleoside-diphosphate-sugar epimerase	0.189502	0.999678	0.408809	66.9843	67.9127	65.6986	51.9068	58.0127	65.9741	ID=SMa0715; type=exon; aliases=AAK65038.1; genename=SMa0715; product=Nucleoside-diphosphate-sugar epimerase
SMa0717	389265	390974	+	conserved hypothetical protein	0.0449786	0.999678	0.689446	410.397	396.804	382.804	359.705	390.55	403.278	ID=SMa0717; type=exon; aliases=AAK65039.1; genename=SMa0717; product=conserved hypothetical protein
SMa0719	391032	391751	+	dehydrogenase related to short chain alcohol dehydrogenases	0.0180611	0.999678	0.920086	115.1	101.869	123.513	111.099	101.522	123.585	ID=SMa0719; type=exon; aliases=AAK65040.1; genename=SMa0719; product=dehydrogenase related to short chain alcohol dehydrogenases
SMa0722	391850	392461	+	transposase, fragment	-0.181525	0.999678	0.539404	33.9639	27.1651	35.9152	33.6939	42.4736	34.3809	ID=SMa0722; type=exon; aliases=AAK65041.1; genename=SMa0722; product=transposase, fragment
SMa0723	392499	393287	+	conserved hypothetical protein	-0.32393	0.999678	0.384102	19.8122	9.70182	19.2716	19.1235	23.8266	18.5843	ID=SMa0723; type=exon; aliases=AAK65042.1; genename=SMa0723; product=conserved hypothetical protein
SMa0726	393877	394269	+	hypothetical protein	0.372363	0.999678	0.608314	6.60408	8.73164	7.88383	4.55323	2.07188	11.1506	ID=SMa0726; type=exon; aliases=AAK65044.1; genename=SMa0726; product=hypothetical protein
SMa0731	395232	395579	+	hypothetical protein	0.118738	0.999678	0.834119	6.60408	6.79127	16.6436	10.0171	12.4313	5.57528	ID=SMa0731; type=exon; aliases=AAK65046.1; genename=SMa0731; product=hypothetical protein
SMa0734	395775	396098	+	hypothetical protein	-0.501893	0.999678	0.586718	2.83032	1.94036	5.25589	3.64258	4.14376	6.50449	ID=SMa0734; type=exon; aliases=AAK65047.1; genename=SMa0734; product=hypothetical protein
SMa0738	396650	396853	-	CspA6 cold shock protein	-0.202282	0.999678	0.151969	691.542	637.41	773.491	830.508	803.89	785.185	ID=SMa0738; type=exon; aliases=AAK65049.1; genename=cspA6 OR SMa0738; product=CspA6 cold shock protein
SMa0739	396954	397382	-	hypothetical protein	-0.110943	0.999678	0.785281	17.9254	12.6124	29.7834	21.8555	15.5391	27.8764	ID=SMa0739; type=exon; aliases=AAK65050.1; genename=SMa0739; product=hypothetical protein
SMa0742	398183	398623	-	hypothetical protein	0.234979	0.999678	0.454838	26.4163	30.0756	40.2951	28.23	33.1501	21.3719	ID=SMa0742; type=exon; aliases=AAK65052.1; genename=SMa0742; product=hypothetical protein
SMa0744	399043	400680	-	groEL2 chaperonin	-0.313678	0.999678	0.163053	32128.9	32515.6	15151.8	32588.3	34352.8	32234.4	ID=SMa0744; type=exon; aliases=AAK65053.1; genename=groEL2 OR SMa0744; product=groEL2 chaperonin; ec_number=1.3.1.-
SMa0745	400756	401052	-	groES2 chaperonin	-0.395853	0.999678	0.0246407	3221.85	2653.45	1767.73	3383.05	3400.99	3270.83	ID=SMa0745; type=exon; aliases=AAK65054.1; genename=groES2 OR SMa0745; product=groES2 chaperonin
SMa0747	401607	401768	+	hypothetical protein	1.26824	0.999678	0.416403	0	0.970182	3.50392	0.910645	0	0.929213	ID=SMa0747; type=exon; aliases=AAK65055.1; genename=SMa0747; product=hypothetical protein
SMa0748	402138	402587	+	Transcriptional regulator, MucR family	-0.16049	0.999678	0.250233	780.225	598.602	867.221	866.023	877.442	768.459	ID=SMa0748; type=exon; aliases=AAK65056.1; genename=SMa0748; product=Transcriptional regulator, MucR family
SMa0750	403178	404056	-	Transcriptional regulator, LysR family	0.00281076	0.999678	0.987038	243.408	174.633	254.91	217.644	218.584	236.02	ID=SMa0750; type=exon; aliases=AAK65057.1; genename=SMa0750; product=Transcriptional regulator, LysR family
SMa0751	404204	405442	+	Ring-hydroxylating dioxygenase	0.438354	0.999678	0.214661	33.0204	17.4633	33.2873	23.6768	19.6829	18.5843	ID=SMa0751; type=exon; aliases=AAK65058.1; genename=SMa0751; product=Ring-hydroxylating dioxygenase
SMa0752	405447	406508	+	oxidoreductase	0.137007	0.999678	0.749617	14.1516	15.5229	12.2637	13.6597	9.32347	14.8674	ID=SMa0752; type=exon; aliases=AAK65059.1; genename=SMa0752; product=oxidoreductase
SMa0753	406804	407496	+	oxidoreductase	-0.126327	0.999678	0.682228	40.5679	29.1055	49.9309	57.3706	33.1501	39.9562	ID=SMa0753; type=exon; aliases=AAK65060.1; genename=SMa0753; product=oxidoreductase
SMa0754	407780	408106	+	hypothetical protein	0.234755	0.999678	0.634734	13.2082	9.70182	9.63579	8.19581	7.25159	12.0798	ID=SMa0754; type=exon; aliases=AAK65061.1; genename=SMa0754; product=hypothetical protein
SMa0757	409254	410186	+	NodD2 nod box-dependent transcription activator	-0.134805	0.999678	0.384006	613.236	470.538	597.419	605.579	656.787	584.475	ID=SMa0757; type=exon; aliases=AAK65062.1; genename=nodD2 OR SMa0757; product=NodD2 nod box-dependent transcription activator
SMa0758	411107	411682	+	conserved hypothetical protein	-0.083496	0.999678	0.738871	62.2671	50.4495	80.5903	73.7622	68.3721	63.1865	ID=SMa0758; type=exon; aliases=AAK65063.1; genename=SMa0758; product=conserved hypothetical protein
SMa0759	411913	412314	+	hypothetical protein	0.827925	0.999678	0.155068	11.3213	9.70182	9.63579	5.46387	7.25159	4.64606	ID=SMa0759; type=exon; aliases=AAK65064.1; genename=SMa0759; product=hypothetical protein
SMa0760	412363	412710	+	FixT2 anti-kinase protein	-1.99518	0.999678	0.369792	1.88688	48.5091	63.0706	1.82129	450.634	0	ID=SMa0760; type=exon; aliases=AAK65065.1; genename=fixT2 OR SMa0760; product=FixT2 anti-kinase protein
SMa0763	413437	414084	+	hypothetical protein	-1.69559	0.999678	0.276562	13.2082	249.337	201.476	11.8384	1478.29	13.009	ID=SMa0763; type=exon; aliases=AAK65067.1; genename=SMa0763; product=hypothetical protein
SMa0765	414187	415806	+	FixN2 cytochrome c oxidase subunit I	-2.19613	0.999678	0.0802019	35.8507	92.1673	48.179	20.9448	743.806	42.7438	ID=SMa0765; type=exon; aliases=AAK65068.1; genename=fixN2 OR SMa0765; product=FixN2 cytochrome c oxidase subunit I; ec_number=1.9.3.1
SMa0766	415818	416549	+	FixO2 cytochrome c oxidase subunit	-0.94926	0.999678	0.113617	26.4163	11.6422	7.88383	12.749	53.8689	22.3011	ID=SMa0766; type=exon; aliases=AAK65069.1; genename=fixO2 OR SMa0766; product=FixO2 cytochrome c oxidase subunit; ec_number=1.9.3.1
SMa0769	416717	417580	+	FixP2 Diheme c-type cytochrome	0.139876	0.999678	0.705408	45.2851	24.2545	21.8995	25.4981	37.2939	20.4427	ID=SMa0769; type=exon; aliases=AAK65071.1; genename=fixP2 OR SMa0769; product=FixP2 Diheme c-type cytochrome; ec_number=1.9.3.1
SMa0771	417769	418242	+	hypothetical protein	-0.218785	0.999678	0.82922	0.94344	0.970182	7.00785	3.64258	4.14376	2.78764	ID=SMa0771; type=exon; aliases=AAK65072.1; genename=SMa0771; product=hypothetical protein
SMa0772	418345	418896	+	NodL Nod factor acetyltransferase	0.250346	0.999678	0.516201	27.3598	19.4036	37.6672	20.9448	16.5751	33.4517	ID=SMa0772; type=exon; aliases=AAK65073.1; genename=nodL OR SMa0772; product=NodL Nod factor acetyltransferase
SMa0773	419284	420714	+	NoeA host specific nodulation protein	0.106968	0.999678	0.610228	315.109	238.665	416.091	287.764	270.381	342.88	ID=SMa0773; type=exon; aliases=AAK65074.1; genename=noeA OR SMa0773; product=NoeA host specific nodulation protein
SMa0774	420721	422382	+	NoeB host specific nodulation protein	0.0189816	0.999678	0.917681	271.711	247.396	364.408	298.692	265.201	308.499	ID=SMa0774; type=exon; aliases=AAK65075.1; genename=noeB OR SMa0774; product=NoeB host specific nodulation protein
SMa0775	422708	423034	-	hypothetical protein	0.608013	0.999678	0.350367	7.54752	6.79127	10.5118	2.73194	7.25159	6.50449	ID=SMa0775; type=exon; aliases=AAK65076.1; genename=SMa0775; product=hypothetical protein
SMa0776	423440	424177	-	TRm23b IS ATP-binding protein	0.021754	0.999678	0.972408	4.7172	6.79127	7.00785	5.46387	8.28753	4.64606	ID=SMa0776; type=exon; aliases=AAK65077.1; genename=SMa0776; product=TRm23b IS ATP-binding protein
SMa0779	424190	425086	-	transposase, fragment	-0.556955	0.999678	0.656063	0.94344	0	3.50392	1.82129	2.07188	2.78764	ID=SMa0779; type=exon; aliases=AAK65078.1; genename=SMa0779; product=transposase, fragment
SMa0781	425462	425911	+	conserved hypothetical protein	-0.486044	0.999678	0.0393633	42.4548	58.2109	71.8304	83.7793	87.019	71.5494	ID=SMa0781; type=exon; aliases=AAK65079.1; genename=SMa0781; product=conserved hypothetical protein
SMa0783	425934	426203	+	conserved hypothetical protein	-0.213427	0.999678	0.53447	27.3598	17.4633	21.0235	28.23	24.8626	23.2303	ID=SMa0783; type=exon; aliases=AAK65080.1; genename=SMa0783; product=conserved hypothetical protein
SMa0785	426193	428277	+	Recombinase	-0.0203274	0.999678	0.898767	421.718	294.935	434.487	374.275	404.017	390.269	ID=SMa0785; type=exon; aliases=AAK65081.1; genename=SMa0785; product=Recombinase
SMa0787	428239	429057	-	transposase, fragment	-0.111641	0.999678	0.868984	4.7172	6.79127	10.5118	9.10645	8.28753	6.50449	ID=SMa0787; type=exon; aliases=AAK65082.1; genename=SMa0787; product=transposase, fragment
SMa0789	429441	430136	+	Transcriptional regulator, GntR family	-0.145578	0.999678	0.290023	793.433	658.754	862.841	788.619	900.233	873.46	ID=SMa0789; type=exon; aliases=AAK65083.1; genename=SMa0789; product=Transcriptional regulator, GntR family
SMa0791	430599	431201	+	conserved hypothetical protein	-0.143417	0.999678	0.552564	46.2286	38.8073	47.303	41.8897	50.7611	53.8943	ID=SMa0791; type=exon; aliases=AAK65085.1; genename=SMa0791; product=conserved hypothetical protein
SMa0792	431220	432053	+	conserved hypothetical protein	0.107264	0.999678	0.656698	58.4933	39.7775	59.5667	56.46	45.5814	44.6022	ID=SMa0792; type=exon; aliases=AAK65086.1; genename=SMa0792; product=conserved hypothetical protein
SMa0793	432050	432985	+	conserved hypothetical protein	0.0876831	0.999678	0.69423	62.2671	56.2706	57.8148	45.5323	65.2643	55.7528	ID=SMa0793; type=exon; aliases=AAK65087.1; genename=SMa0793; product=conserved hypothetical protein
SMa0794	432982	434022	+	Monoxygenase	-0.0797047	0.999678	0.696808	65.0974	67.9127	68.3265	77.4048	67.3362	67.8325	ID=SMa0794; type=exon; aliases=AAK65088.1; genename=SMa0794; product=Monoxygenase
SMa0796	434028	435491	+	aldehyde dehydrogenase	0.250063	0.999678	0.277803	73.5883	94.1077	54.3108	55.5493	56.9768	73.4078	ID=SMa0796; type=exon; aliases=AAK65089.1; genename=SMa0796; product=aldehyde dehydrogenase
SMa0797	435497	435823	+	conserved hypothetical protein	0.199586	0.999678	0.621721	16.9819	13.5825	21.0235	15.481	18.6469	11.1506	ID=SMa0797; type=exon; aliases=AAK65090.1; genename=SMa0797; product=conserved hypothetical protein
SMa0799	435861	436871	+	ABC transporter, periplasmic solute-binding protein	-0.101976	0.999678	0.509563	190.575	196.947	192.716	182.129	248.626	193.276	ID=SMa0799; type=exon; aliases=AAK65091.1; genename=SMa0799; product=ABC transporter, periplasmic solute-binding protein
SMa0800	436964	437839	+	ABC transporter, permease	-0.138982	0.999678	0.591362	46.2286	35.8967	49.0549	53.7281	56.9768	34.3809	ID=SMa0800; type=exon; aliases=AAK65092.1; genename=SMa0800; product=ABC transporter, permease
SMa0802	437841	438641	+	ABC transporter, permease	0.414774	0.999678	0.215823	34.9073	23.2844	45.551	34.6045	23.8266	19.5135	ID=SMa0802; type=exon; aliases=AAK65093.1; genename=SMa0802; product=ABC transporter, permease
SMa0803	438638	439717	+	ABC transporter, ATP-binding protein	0.127335	0.999678	0.542687	107.552	74.704	101.614	83.7793	104.63	72.4786	ID=SMa0803; type=exon; aliases=AAK65094.1; genename=SMa0803; product=ABC transporter, ATP-binding protein
SMa0805	439799	441271	+	GabD4 succinate-semialdehyde dehdyrogenase	0.0402575	0.999678	0.801777	152.837	125.153	155.925	143.882	142.96	135.665	ID=SMa0805; type=exon; aliases=AAK65095.1; genename=gabD4 OR SMa0805; product=GabD4 succinate-semialdehyde dehdyrogenase; ec_number=1.2.1.16
SMa0806	441631	442086	+	SyrB3 regulator	-0.0742246	0.999678	0.60324	1014.2	734.428	1076.58	974.39	1026.62	974.744	ID=SMa0806; type=exon; aliases=AAK65096.1; genename=syrB3 OR SMa0806; product=SyrB3 regulator
SMa0809	442329	442967	+	hypothetical protein	-0.0229844	0.999678	0.880775	1929.34	1457.21	2241.64	1873.2	1936.17	1910.46	ID=SMa0809; type=exon; aliases=AAK65097.1; genename=SMa0809; product=hypothetical protein
SMa0810	443587	443793	-	FixU nitrogen fixation protein	0.120659	0.999678	0.592648	163.215	118.362	206.732	163.916	127.421	157.966	ID=SMa0810; type=exon; aliases=AAK65098.1; genename=fixU OR SMa0810; product=FixU nitrogen fixation protein
SMa0811	443981	444175	-	FdxN ferredoxin	0.282593	0.999678	0.200718	90.5703	68.8829	88.4741	60.1026	74.5878	69.691	ID=SMa0811; type=exon; aliases=AAK65099.1; genename=fdxN OR SMa0811; product=FdxN ferredoxin
SMa0814	444206	445678	-	NifB FeMo cofactor biosynthesis protein	0.319691	0.999678	0.0879863	327.374	239.635	399.447	224.019	306.639	245.312	ID=SMa0814; type=exon; aliases=AAK65100.1; genename=nifB OR SMa0814; product=NifB FeMo cofactor biosynthesis protein
SMa0815	445895	447520	-	NifA transcriptional activator	-0.175376	0.999678	0.787093	800.981	1217.58	1658.23	563.689	2996.98	591.909	ID=SMa0815; type=exon; aliases=AAK65101.1; genename=nifA OR SMa0815; product=NifA transcriptional activator
SMa0816	447740	448036	-	FixX ferredoxin-like protein	-0.147679	0.999678	0.637879	36.7942	34.9266	84.0942	60.1026	51.7971	61.3281	ID=SMa0816; type=exon; aliases=AAK65102.1; genename=fixX OR SMa0816; product=FixX ferredoxin-like protein
SMa0817	448049	449356	-	FixC oxidoreductase	-0.276382	0.999678	0.164824	252.842	144.557	254.91	244.964	256.913	288.985	ID=SMa0817; type=exon; aliases=AAK65103.1; genename=fixC OR SMa0817; product=FixC oxidoreductase
SMa0819	449368	450429	-	FixB electron transfer flavoprotein alpha chain	-0.213444	0.999678	0.321463	145.29	91.1971	128.769	148.435	126.385	148.674	ID=SMa0819; type=exon; aliases=AAK65104.1; genename=fixB OR SMa0819; product=FixB electron transfer flavoprotein alpha chain
SMa0822	450461	451339	-	FixA electron transfer flavoprotein beta chain	-0.061488	0.999678	0.787546	74.5318	54.3302	74.4584	76.4942	63.1924	72.4786	ID=SMa0822; type=exon; aliases=AAK65105.1; genename=fixA OR SMa0822; product=FixA electron transfer flavoprotein beta chain
SMa0824	452858	453325	+	hypothetical protein	-0.0251809	0.999678	0.917603	76.4187	52.3898	82.3422	79.2261	64.2283	71.5494	ID=SMa0824; type=exon; aliases=AAK65106.1; genename=SMa0824; product=hypothetical protein
SMa0825	453556	454449	+	NifH nitrogenase iron protein	-0.150819	0.999678	0.518719	56.6064	47.5389	73.5824	70.1197	53.8689	73.4078	ID=SMa0825; type=exon; aliases=AAK65107.1; genename=nifH OR SMa0825; product=NifH nitrogenase iron protein; ec_number=1.18.6.1
SMa0827	454549	456051	+	NifD nitrogenase molybdenum-iron protein alpha chain	-0.0488181	0.999678	0.785089	268.88	211.5	331.997	252.249	257.949	330.8	ID=SMa0827; type=exon; aliases=AAK65108.1; genename=nifD OR SMa0827; product=NifD nitrogenase molybdenum-iron protein alpha chain; ec_number=1.18.6.1
SMa0829	456142	457683	+	NifK nitrogenase molybdenum-iron protein beta chain	-0.0682849	0.999678	0.7075	172.65	129.034	193.592	162.095	174.038	183.984	ID=SMa0829; type=exon; aliases=AAK65109.1; genename=nifK OR SMa0829; product=NifK nitrogenase molybdenum-iron protein beta chain; ec_number=1.18.6.1
SMa0830	457737	459167	+	NifE nitrogenase molybdenum-cofactor synthesis protein	0.154565	0.999678	0.458616	100.948	73.7338	118.257	89.2432	89.0909	85.4876	ID=SMa0830; type=exon; aliases=AAK65110.1; genename=nifE OR SMa0830; product=NifE nitrogenase molybdenum-cofactor synthesis protein; ec_number=1.18.6.1
SMa0831	459663	460163	+	NifX iron-molybdenum cluster-binding protein	0.0811166	0.999678	0.754733	56.6064	40.7476	70.9545	49.1748	52.833	57.6112	ID=SMa0831; type=exon; aliases=AAK65111.1; genename=nifX OR SMa0831; product=NifX iron-molybdenum cluster-binding protein
SMa0833	460706	460846	+	conserved hypothetical protein	-1.38257	0.999678	0.370581	0.94344	0	0.875981	0.910645	2.07188	1.85843	ID=SMa0833; type=exon; aliases=AAK65112.1; genename=SMa0833; product=conserved hypothetical protein
SMa0834	460843	461160	+	FdxB ferredoxin III	0.324361	0.999678	0.615926	8.49096	4.85091	7.00785	5.46387	6.21565	4.64606	ID=SMa0834; type=exon; aliases=AAK65113.1; genename=fdxB OR SMa0834; product=FdxB ferredoxin III
SMa0835	461770	462060	+	hypothetical 10.5 kDa ORF	0.09136	0.999678	0.800945	33.0204	22.3142	38.5432	20.9448	34.1861	33.4517	ID=SMa0835; type=exon; aliases=AAK65114.1; genename=SMa0835; product=hypothetical 10.5 kDa ORF
SMa0838	462211	462456	+	SyrA protein involved in EPS production	0.833754	0.999678	0.22312	6.60408	4.85091	8.75981	4.55323	2.07188	4.64606	ID=SMa0838; type=exon; aliases=AAK65115.1; genename=syrA OR SMa0838; product=SyrA protein involved in EPS production
SMa0840	462751	463692	-	NodD3 nod box-dependent transcriptional activator	0.0854094	0.999678	0.826489	22.6426	15.5229	25.4035	21.8555	18.6469	19.5135	ID=SMa0840; type=exon; aliases=AAK65116.1; genename=nodD3 OR SMa0840; product=NodD3 nod box-dependent transcriptional activator
SMa0846	465363	465620	+	transposase, fragment	0.25831	0.999678	0.740868	7.54752	4.85091	2.62794	1.82129	5.17971	5.57528	ID=SMa0846; type=exon; aliases=AAK65118.1; genename=SMa0846; product=transposase, fragment
SMa0848	465944	466360	+	hypothetical protein	-0.959494	0.999678	0.0224625	11.3213	18.4335	13.1397	17.3023	40.4017	26.018	ID=SMa0848; type=exon; aliases=AAK65119.1; genename=SMa0848; product=hypothetical protein
SMa0849	466418	467398	+	SyrM transcriptional regulator	-0.130551	0.999678	0.612881	62.2671	36.8669	61.3187	66.4771	49.7252	59.4696	ID=SMa0849; type=exon; aliases=AAK65120.1; genename=syrM OR SMa0849; product=SyrM transcriptional regulator
SMa0850	467700	468065	-	hypothetical protein	0.0903042	0.999678	0.716779	80.1924	51.4196	83.2182	78.3155	64.2283	59.4696	ID=SMa0850; type=exon; aliases=AAK65121.1; genename=SMa0850; product=hypothetical protein
SMa0851	468199	468942	-	NodH sulfotransferase	-0.222114	0.999678	0.184425	234.917	196.947	307.469	297.781	266.237	299.207	ID=SMa0851; type=exon; aliases=AAK65122.1; genename=nodH OR SMa0851; product=NodH sulfotransferase; ec_number=1.8.4.8
SMa0852	469631	469912	+	NodF acyl carrier protein	0.124081	0.999678	0.751736	17.9254	14.5527	18.3956	16.3916	14.5032	15.7966	ID=SMa0852; type=exon; aliases=AAK65123.1; genename=nodF OR SMa0852; product=NodF acyl carrier protein
SMa0853	469913	471121	+	NodE beta ketoacyl ACP synthase	-0.144931	0.999678	0.504309	84.9096	84.4058	63.0706	76.4942	89.0909	91.0629	ID=SMa0853; type=exon; aliases=AAK65124.1; genename=nodE OR SMa0853; product=NodE beta ketoacyl ACP synthase
SMa0854	471615	472352	+	NodG 3-oxoacyl-(acyl carrier protein) reductase	-0.212008	0.999678	0.360933	64.1539	54.3302	73.5824	78.3155	78.7315	65.9741	ID=SMa0854; type=exon; aliases=AAK65125.1; genename=nodG OR SMa0854; product=NodG 3-oxoacyl-(acyl carrier protein) reductase
SMa0855	472764	473663	+	NodP1 ATP-sulfurylase small subunit	0.123005	0.999678	0.499193	135.855	117.392	124.389	123.848	102.558	119.868	ID=SMa0855; type=exon; aliases=AAK65126.1; genename=nodP1 OR SMa0855; product=NodP1 ATP-sulfurylase small subunit; ec_number=2.7.7.4
SMa0857	473663	475588	+	NodQ1 ATP-sulfurylase large subunit-APS kinase	-0.0103915	0.999678	0.927941	349.073	356.057	324.989	333.296	360.507	343.809	ID=SMa0857; type=exon; aliases=AAK65127.1; genename=nodQ1 OR SMa0857; product=NodQ1 ATP-sulfurylase large subunit-APS kinase; ec_number=2.7.1.25
SMa0861	475959	476840	+	transposase, fragment	-0.0702319	0.999678	0.648824	220.765	233.814	248.779	243.142	246.554	249.029	ID=SMa0861; type=exon; aliases=AAK65128.1; genename=SMa0861; product=transposase, fragment
SMa0863	477142	477930	-	NodJ ABC transporter, permease	-0.127048	0.999678	0.491299	105.665	90.2269	99.8618	112.009	110.846	100.355	ID=SMa0863; type=exon; aliases=AAK65129.1; genename=nodJ OR SMa0863; product=NodJ ABC transporter, permease
SMa0864	477934	479001	-	NodI ABC transporter, ATP-binding protein	-0.211886	0.999678	0.281889	161.328	107.69	159.429	164.827	164.715	167.258	ID=SMa0864; type=exon; aliases=AAK65130.1; genename=nodI OR SMa0864; product=NodI ABC transporter, ATP-binding protein
SMa0866	479009	480289	-	NodC N-acetylglucosaminyltransferase	-0.238914	0.999678	0.11983	170.763	161.05	197.972	202.163	220.655	203.498	ID=SMa0866; type=exon; aliases=AAK65131.1; genename=nodC OR SMa0866; product=NodC N-acetylglucosaminyltransferase
SMa0868	480304	480957	-	NodB chitooligosaccharide deacetylase	-0.0280593	0.999678	0.888852	93.4006	75.6742	107.746	90.1539	93.2347	99.4258	ID=SMa0868; type=exon; aliases=AAK65132.1; genename=nodB OR SMa0868; product=NodB chitooligosaccharide deacetylase
SMa0869	480954	481544	-	NodA N-acyltransferase	-0.322077	0.999678	0.115779	96.2309	65.0022	94.606	101.992	96.3425	121.727	ID=SMa0869; type=exon; aliases=AAK65133.1; genename=nodA OR SMa0869; product=NodA N-acyltransferase
SMa0870	481810	482736	+	NodD1 nod-box dependent transcriptional activator	-0.166246	0.999678	0.256888	356.62	310.458	437.115	406.148	454.778	380.048	ID=SMa0870; type=exon; aliases=AAK65134.1; genename=nodD1 OR SMa0870; product=NodD1 nod-box dependent transcriptional activator
SMa0872	483424	483756	+	hypothetical protein ORF 110	0.115399	0.999678	0.610243	105.665	86.3462	138.405	81.0474	107.738	117.081	ID=SMa0872; type=exon; aliases=AAK65135.1; genename=orf110 OR SMa0872; product=hypothetical protein ORF 110
SMa0873	483756	485081	+	NifN Nitrogenase Fe-Mo cofactor biosynthesis protein	0.287012	0.999678	0.111094	231.143	189.185	273.306	229.483	169.894	169.117	ID=SMa0873; type=exon; aliases=AAK65136.1; genename=nifN OR SMa0873; product=NifN Nitrogenase Fe-Mo cofactor biosynthesis protein; ec_number=1.18.6.1
SMa0874	485169	485654	-	NodN dehydratase	0.299336	0.999678	0.441662	30.1901	20.3738	34.1633	26.4087	12.4313	29.7348	ID=SMa0874; type=exon; aliases=AAK65137.1; genename=nodN OR SMa0874; product=NodN dehydratase
SMa0875	485661	488858	-	NolG efflux transporter	-0.0364375	0.999678	0.860016	236.804	175.603	308.345	234.946	260.021	245.312	ID=SMa0875; type=exon; aliases=AAK65138.1; genename=nolG OR SMa0875; product=NolG efflux transporter
SMa0876	488862	489965	-	NolF secretion protein	0.084469	0.999678	0.690565	132.082	85.376	119.133	104.724	125.349	88.2752	ID=SMa0876; type=exon; aliases=AAK65139.1; genename=nolF OR SMa0876; product=NolF secretion protein
SMa0878	490023	491849	-	NodM Glucosamine--fructose-6-phosphate aminotransferase	-0.148095	0.999678	0.172929	585.876	594.722	517.705	607.4	673.362	601.201	ID=SMa0878; type=exon; aliases=AAK65140.1; genename=nodM OR SMa0878; product=NodM Glucosamine--fructose-6-phosphate aminotransferase
SMa0882	492523	493113	-	conserved hypothetical protein	-0.084158	0.999678	0.79974	28.3032	26.1949	34.1633	24.5874	38.3298	31.5932	ID=SMa0882; type=exon; aliases=AAK65141.1; genename=SMa0882; product=conserved hypothetical protein
SMa0883	493138	493668	+	conserved hypothetical protein	-0.0446062	0.999678	0.924941	14.1516	6.79127	12.2637	10.0171	10.3594	13.9382	ID=SMa0883; type=exon; aliases=AAK65142.1; genename=SMa0883; product=conserved hypothetical protein
SMa0886	493801	494535	-	hypothetical protein	0.20173	0.999678	0.616559	18.8688	10.672	27.1554	18.2129	15.5391	15.7966	ID=SMa0886; type=exon; aliases=AAK65143.1; genename=SMa0886; product=hypothetical protein
SMa0888	495196	496014	+	conserved hypothetical protein	-0.105634	0.999678	0.758178	21.6991	24.2545	14.8917	17.3023	24.8626	23.2303	ID=SMa0888; type=exon; aliases=AAK65145.1; genename=SMa0888; product=conserved hypothetical protein
SMa0890	495968	497392	+	conserved hypothetical protein	-0.474525	0.999678	0.0864459	40.5679	39.7775	29.7834	61.9239	49.7252	40.8854	ID=SMa0890; type=exon; aliases=AAK65146.1; genename=SMa0890; product=conserved hypothetical protein
SMa0892	497392	500655	+	DnaE3 DNA polymerase III alpha chain	0.197782	0.999678	0.325441	66.9843	89.2567	84.0942	71.941	75.6237	62.2573	ID=SMa0892; type=exon; aliases=AAK65147.1; genename=dnaE3 OR SMa0892; product=DnaE3 DNA polymerase III alpha chain; ec_number=2.7.7.6
SMa0894	500772	501068	+	hypothetical protein	0.460779	0.999678	0.694916	0.94344	3.88073	1.75196	1.82129	1.03594	1.85843	ID=SMa0894; type=exon; aliases=AAK65148.1; genename=SMa0894; product=hypothetical protein
SMa0896	501235	501954	+	conserved hypothetical protein	-0.0163237	0.999678	0.929679	250.955	183.364	286.446	228.572	258.985	242.525	ID=SMa0896; type=exon; aliases=AAK65149.1; genename=SMa0896; product=conserved hypothetical protein
SMa0900	502545	503021	+	conserved hypothetical protein	0.410942	0.999678	0.629268	2.83032	0.970182	6.13187	2.73194	1.03594	3.71685	ID=SMa0900; type=exon; aliases=AAK65150.1; genename=SMa0900; product=conserved hypothetical protein
SMa0903	503167	504357	+	conserved hypothetical protein	0.313432	0.999678	0.440909	13.2082	21.344	13.1397	15.481	13.4672	9.29213	ID=SMa0903; type=exon; aliases=AAK65151.1; genename=SMa0903; product=conserved hypothetical protein
SMa0907	504976	506214	-	conserved hypothetical protein	-0.162403	0.999678	0.568933	29.2466	37.8371	35.0392	31.8726	46.6173	36.2393	ID=SMa0907; type=exon; aliases=AAK65153.1; genename=SMa0907; product=conserved hypothetical protein
SMa0909	506549	507442	+	hypothetical protein	0.61985	0.999678	0.28815	6.60408	11.6422	9.63579	4.55323	5.17971	8.36292	ID=SMa0909; type=exon; aliases=AAK65154.1; genename=SMa0909; product=hypothetical protein
SMa0914	508807	509748	+	conserved hypothetical protein	0.486557	0.999678	0.704355	0	4.85091	3.50392	0	5.17971	0.929213	ID=SMa0914; type=exon; aliases=AAK65156.1; genename=SMa0914; product=conserved hypothetical protein
SMa0922	511757	512080	+	conserved hypothetical protein	0.889191	0.999678	0.271471	3.77376	4.85091	7.00785	4.55323	0	3.71685	ID=SMa0922; type=exon; aliases=AAK65159.1; genename=SMa0922; product=conserved hypothetical protein
SMa0929	513088	515007	-	TraG conjugal transfer protein	0.243627	0.999678	0.528349	26.4163	22.3142	16.6436	20.0342	12.4313	22.3011	ID=SMa0929; type=exon; aliases=AAK65160.1; genename=traG OR SMa0929; product=TraG conjugal transfer protein
SMa0933	515227	515514	-	TraC conjugal transfer protein	-0.881086	0.999678	0.516848	0	1.94036	1.75196	1.82129	4.14376	0.929213	ID=SMa0933; type=exon; aliases=AAK65162.1; genename=traC OR SMa0933; product=TraC conjugal transfer protein
SMa0934	515693	520312	+	TraA1 conjugal transfer protein	-0.10834	0.999678	0.710868	25.4729	28.1353	35.0392	24.5874	35.222	36.2393	ID=SMa0934; type=exon; aliases=AAK65163.1; genename=traA1 OR SMa0934; product=TraA1 conjugal transfer protein
SMa0937	520761	522920	-	conserved hypothetical protein	-0.0596043	0.999678	0.716307	166.989	139.706	173.444	191.235	148.14	160.754	ID=SMa0937; type=exon; aliases=AAK65164.1; genename=SMa0937; product=conserved hypothetical protein
SMa0939	523213	525114	+	Sensory histidine kinase	-0.054743	0.999678	0.844403	69.8146	38.8073	68.3265	61.9239	58.0127	64.1157	ID=SMa0939; type=exon; aliases=AAK65165.1; genename=SMa0939; product=Sensory histidine kinase
SMa0940	525119	525733	+	Response regulator	-0.166142	0.999678	0.75712	9.4344	7.76146	14.0157	13.6597	9.32347	12.0798	ID=SMa0940; type=exon; aliases=AAK65166.1; genename=SMa0940; product=Response regulator
SMa0941	525854	526237	+	conserved hypothetical protein	-0.305097	0.999678	0.665835	11.3213	1.94036	4.37991	10.9277	5.17971	5.57528	ID=SMa0941; type=exon; aliases=AAK65167.1; genename=SMa0941; product=conserved hypothetical protein
SMa0943	526469	528106	+	arylsulfatase	0.417975	0.999678	0.0734784	55.663	50.4495	63.0706	41.8897	37.2939	47.3899	ID=SMa0943; type=exon; aliases=AAK65168.1; genename=SMa0943; product=arylsulfatase
SMa0945	528169	528744	+	conserved hypothetical protein	0.383797	0.999678	0.296486	29.2466	17.4633	28.9074	17.3023	15.5391	25.0887	ID=SMa0945; type=exon; aliases=AAK65169.1; genename=SMa0945; product=conserved hypothetical protein
SMa0947	529150	529464	+	hypothetical protein	-0.275514	0.999678	0.696009	3.77376	5.82109	6.13187	4.55323	5.17971	9.29213	ID=SMa0947; type=exon; aliases=AAK65170.1; genename=SMa0947; product=hypothetical protein
SMa0950	529782	530855	-	ABC transporter, periplasmic solute-binding protein	0.0255993	0.999678	0.860576	247.181	195.977	226.003	207.627	233.087	217.436	ID=SMa0950; type=exon; aliases=AAK65171.1; genename=SMa0950; product=ABC transporter, periplasmic solute-binding protein
SMa0951	530886	531749	-	ABC transporter, permease	-0.0435552	0.999678	0.814189	107.552	84.4058	90.226	91.9752	101.522	97.5674	ID=SMa0951; type=exon; aliases=AAK65172.1; genename=SMa0951; product=ABC transporter, permease
SMa0952	531739	532629	-	ABC transporter, permease	-0.223232	0.999678	0.290105	102.835	129.034	72.7064	101.992	128.457	124.515	ID=SMa0952; type=exon; aliases=AAK65173.1; genename=SMa0952; product=ABC transporter, permease
SMa0953	532626	533744	-	ABC transporter, ATP-binding protein	-0.238382	0.999678	0.115251	178.31	189.185	146.289	223.108	197.865	183.984	ID=SMa0953; type=exon; aliases=AAK65174.1; genename=SMa0953; product=ABC transporter, ATP-binding protein
SMa0955	534018	534710	+	Transcriptional regulator, GntR family	-0.075222	0.999678	0.668464	198.122	135.825	202.352	190.325	189.577	185.843	ID=SMa0955; type=exon; aliases=AAK65175.1; genename=SMa0955; product=Transcriptional regulator, GntR family
SMa0956	534818	536179	+	Aminotransferase, class III	0.0772462	0.999678	0.598618	250.012	218.291	229.507	224.019	237.231	200.71	ID=SMa0956; type=exon; aliases=AAK65176.1; genename=SMa0956; product=Aminotransferase, class III
SMa0958	536176	537888	+	Thiamine pyrophosphate-requiring protein	0.00390692	0.999678	0.982589	253.785	278.442	167.312	213.091	250.698	233.232	ID=SMa0958; type=exon; aliases=AAK65177.1; genename=SMa0958; product=Thiamine pyrophosphate-requiring protein
SMa0959	537885	538661	+	dehydrogenase related to short chain alcohol dehydrogenases	0.0059033	0.999678	0.981947	60.3802	50.4495	37.6672	36.4258	52.833	58.5404	ID=SMa0959; type=exon; aliases=AAK65178.1; genename=SMa0959; product=dehydrogenase related to short chain alcohol dehydrogenases
SMa0961	538682	539404	+	Response regulator	-0.041368	0.999678	0.893221	33.0204	35.8967	22.7755	27.3194	37.2939	29.7348	ID=SMa0961; type=exon; aliases=AAK65179.1; genename=SMa0961; product=Response regulator
SMa0964	539452	539682	-	hypothetical protein	0.0277472	0.999678	0.883898	128.308	116.422	172.568	139.329	127.421	143.099	ID=SMa0964; type=exon; aliases=AAK65180.1; genename=SMa0964; product=hypothetical protein
SMa0967	539831	540751	-	conserved hypothetical protein	-0.0739123	0.999678	0.660058	546.252	416.208	642.094	588.277	524.186	577.041	ID=SMa0967; type=exon; aliases=AAK65181.1; genename=SMa0967; product=conserved hypothetical protein
SMa0969	540997	541746	+	Response regulator	0.149452	0.999678	0.648592	32.077	24.2545	42.0471	30.0513	32.1142	26.9472	ID=SMa0969; type=exon; aliases=AAK65182.1; genename=SMa0969; product=Response regulator
SMa0972	541929	543182	+	putative aminotransferase	0.171659	0.999678	0.665698	36.7942	14.5527	35.0392	30.0513	19.6829	26.9472	ID=SMa0972; type=exon; aliases=AAK65183.1; genename=SMa0972; product=putative aminotransferase
SMa0974	543237	543596	+	hypothetical protein	-0.0293852	0.999678	0.964227	7.54752	4.85091	5.25589	6.37452	3.10782	8.36292	ID=SMa0974; type=exon; aliases=AAK65184.1; genename=SMa0974; product=hypothetical protein
SMa0976	543828	544616	-	TRm3 transposase fragment	-0.0838314	0.999678	0.668219	115.1	96.048	127.893	135.686	130.529	93.8505	ID=SMa0976; type=exon; aliases=AAK65185.1; genename=SMa0976; product=TRm3 transposase fragment
SMa0977	544943	545944	-	TRm24 transposase	-0.260618	0.999678	0.445525	20.7557	21.344	22.7755	18.2129	31.0782	28.8056	ID=SMa0977; type=exon; aliases=AAK65186.1; genename=SMa0977; product=TRm24 transposase
SMa0981	546465	546884	-	NtrR2 PIN domain protein	0.0147386	0.999678	0.927547	405.679	319.19	487.921	359.705	438.203	404.208	ID=SMa0981; type=exon; aliases=AAK65187.1; genename=ntrR2 OR SMa0981; product=NtrR2 PIN domain protein
SMa0983	547033	547404	-	hypothetical protein	0.37687	0.999678	0.67319	5.66064	2.91055	2.62794	3.64258	3.10782	1.85843	ID=SMa0983; type=exon; aliases=AAK65188.1; genename=SMa0983; product=hypothetical protein
SMa0985	547525	548370	-	Transcriptional regulator, LysR family	-0.0538185	0.999678	0.823401	75.4752	41.7178	74.4584	64.6558	62.1565	72.4786	ID=SMa0985; type=exon; aliases=AAK65189.1; genename=SMa0985; product=Transcriptional regulator, LysR family
SMa0990	549348	549827	+	hypothetical protein	0.234615	0.999678	0.873214	0	0	4.37991	0.910645	1.03594	1.85843	ID=SMa0990; type=exon; aliases=AAK65191.1; genename=SMa0990; product=hypothetical protein
SMa0992	549895	550287	+	hypothetical protein	-0.362022	0.999678	0.532583	5.66064	3.88073	13.1397	10.0171	7.25159	12.0798	ID=SMa0992; type=exon; aliases=AAK65192.1; genename=SMa0992; product=hypothetical protein
SMa0995	551249	552481	-	TRm5 transposase	-0.176599	0.999678	0.408151	140.573	98.9586	88.4741	146.614	123.277	100.355	ID=SMa0995; type=exon; aliases=AAK65194.1; genename=SMa0995; product=TRm5 transposase
SMa0997	553196	553492	+	transposase, fragment	-0.869161	0.999678	0.198336	6.60408	1.94036	3.50392	7.28516	8.28753	6.50449	ID=SMa0997; type=exon; aliases=AAK65195.1; genename=SMa0997; product=transposase, fragment
SMa0998	553516	554085	+	ISRm25b transposase	0.938769	0.999678	0.101901	8.49096	19.4036	8.75981	9.10645	5.17971	4.64606	ID=SMa0998; type=exon; aliases=AAK65196.1; genename=SMa0998; product=ISRm25b transposase
SMa1001	554434	555633	+	conserved hypothetical protein	-0.212271	0.999678	0.257782	138.686	98.9586	150.669	142.971	143.996	163.541	ID=SMa1001; type=exon; aliases=AAK65197.1; genename=SMa1001; product=conserved hypothetical protein
SMa1002	555788	556162	+	hypothetical protein	-0.434239	0.999678	0.440933	6.60408	6.79127	7.00785	11.8384	7.25159	8.36292	ID=SMa1002; type=exon; aliases=AAK65198.1; genename=SMa1002; product=hypothetical protein
SMa1005	556840	557640	+	hypothetical protein	1.46443	0.999678	0.0457379	3.77376	6.79127	10.5118	2.73194	4.14376	0.929213	ID=SMa1005; type=exon; aliases=AAK65200.1; genename=SMa1005; product=hypothetical protein
SMa1007	557826	558254	+	conserved hypothetical protein	1.2752	0.999678	0.383529	2.83032	0.970182	0.875981	0	1.03594	0.929213	ID=SMa1007; type=exon; aliases=AAK65201.1; genename=SMa1007; product=conserved hypothetical protein
SMa1008	558537	558992	-	conserved hypothetical protein	0.00785929	0.999678	0.975551	42.4548	41.7178	58.6907	43.711	48.6892	50.1775	ID=SMa1008; type=exon; aliases=AAK65202.1; genename=SMa1008; product=conserved hypothetical protein
SMa1009	559107	559328	+	Heavy metal binding protein	-0.0398454	0.999678	0.9114	28.3032	16.4931	22.7755	23.6768	19.6829	26.018	ID=SMa1009; type=exon; aliases=AAK65203.1; genename=SMa1009; product=Heavy metal binding protein
SMa1010	559459	559965	-	hypothetical protein	-0.0501114	0.999678	0.826565	77.3621	60.1513	75.3344	64.6558	83.9112	72.4786	ID=SMa1010; type=exon; aliases=AAK65204.1; genename=SMa1010; product=hypothetical protein
SMa1011	560008	560433	+	conserved hypothetical protein	0.333272	0.999678	0.496651	11.3213	8.73164	15.7677	8.19581	7.25159	13.009	ID=SMa1011; type=exon; aliases=AAK65205.1; genename=SMa1011; product=conserved hypothetical protein
SMa1013	560686	563166	+	ActP Copper translocating P-type ATPase	0.0538976	0.999678	0.77565	84.9096	76.6444	82.3422	71.941	76.6596	86.4168	ID=SMa1013; type=exon; aliases=AAK65206.1; genename=actP OR SMa1013; product=ActP Copper translocating P-type ATPase; ec_number=3.6.3.4
SMa1014	563252	563668	+	HmrR	0.253043	0.999678	0.499665	29.2466	19.4036	28.9074	18.2129	24.8626	22.3011	ID=SMa1014; type=exon; aliases=AAK65207.1; genename=hmrR OR SMa1014; product=HmrR
SMa1016	563673	564947	-	acyltransferase	0.0318722	0.999678	0.877625	259.446	169.782	231.259	220.376	167.822	257.392	ID=SMa1016; type=exon; aliases=AAK65208.1; genename=SMa1016; product=acyltransferase
SMa1017	565090	565296	+	hypothetical protein	-0.210061	0.999678	0.77621	5.66064	2.91055	7.00785	4.55323	5.17971	8.36292	ID=SMa1017; type=exon; aliases=AAK65209.1; genename=SMa1017; product=hypothetical protein
SMa1018	565293	565655	+	hypothetical protein	0.442312	0.999678	0.408885	12.2647	8.73164	8.75981	8.19581	5.17971	8.36292	ID=SMa1018; type=exon; aliases=AAK65210.1; genename=SMa1018; product=hypothetical protein
SMa1021	565836	566402	-	conserved hypothetical protein	-0.0787609	0.999678	0.714905	141.516	95.0778	153.297	138.418	132.6	141.24	ID=SMa1021; type=exon; aliases=AAK65211.1; genename=SMa1021; product=conserved hypothetical protein
SMa1024	566897	567319	-	conserved hypothetical protein	0.201061	0.999678	0.631815	16.9819	10.672	28.9074	19.1235	14.5032	15.7966	ID=SMa1024; type=exon; aliases=AAK65212.1; genename=SMa1024; product=conserved hypothetical protein
SMa1028	567768	567962	-	hypothetical protein	-0.115538	0.999678	0.796999	10.3778	13.5825	12.2637	10.0171	13.4672	15.7966	ID=SMa1028; type=exon; aliases=AAK65214.1; genename=SMa1028; product=hypothetical protein
SMa1029	568081	568911	-	TRm1b transposase	-0.129376	0.999678	0.445971	143.403	130.004	173.444	148.435	177.146	164.471	ID=SMa1029; type=exon; aliases=AAK65215.1; genename=SMa1029; product=TRm1b transposase
SMa1030	568908	569279	-	TRm1a transposase	-0.0670621	0.999678	0.808815	38.6811	32.9862	48.179	52.8174	40.4017	32.5225	ID=SMa1030; type=exon; aliases=AAK65216.1; genename=SMa1030; product=TRm1a transposase
SMa1032	569367	569612	-	hypothetical protein	-0.258999	0.999678	0.630641	8.49096	6.79127	14.0157	11.8384	10.3594	13.009	ID=SMa1032; type=exon; aliases=AAK65217.1; genename=SMa1032; product=hypothetical protein
SMa1033	569810	570190	+	conserved hypothetical protein	-0.0749696	0.999678	0.675892	430.209	292.025	457.262	383.382	398.837	460.89	ID=SMa1033; type=exon; aliases=AAK65218.1; genename=SMa1033; product=conserved hypothetical protein
SMa1036	570243	570512	+	conserved hypothetical protein	0.00603028	0.999678	0.985617	29.2466	17.4633	29.7834	24.5874	24.8626	26.9472	ID=SMa1036; type=exon; aliases=AAK65219.1; genename=SMa1036; product=conserved hypothetical protein
SMa1037	570509	571975	+	outer membrane protein	0.22198	0.999678	0.189174	122.647	118.362	124.389	102.903	103.594	106.859	ID=SMa1037; type=exon; aliases=AAK65220.1; genename=SMa1037; product=outer membrane protein
SMa1038	571990	573339	+	Multicopper oxidase	0.101965	0.999678	0.52464	321.713	313.369	261.918	292.317	305.603	237.878	ID=SMa1038; type=exon; aliases=AAK65221.1; genename=SMa1038; product=Multicopper oxidase
SMa1041	573346	573858	+	Copper binding protein	0.0576743	0.999678	0.665409	414.17	387.103	475.658	384.292	457.886	386.553	ID=SMa1041; type=exon; aliases=AAK65222.1; genename=SMa1041; product=Copper binding protein
SMa1043	573878	574162	+	conserved hypothetical protein	0.267072	0.999678	0.0880302	298.127	252.247	361.78	242.232	264.165	252.746	ID=SMa1043; type=exon; aliases=AAK65223.1; genename=SMa1043; product=conserved hypothetical protein
SMa1045	574255	574542	+	hypothetical protein	-0.132473	0.999678	0.633791	31.1335	32.016	38.5432	32.7832	34.1861	44.6022	ID=SMa1045; type=exon; aliases=AAK65224.1; genename=SMa1045; product=hypothetical protein
SMa1046	574539	575606	+	CyaE2 adenylate/guanylate cyclase	0.146638	0.999678	0.718511	13.2082	17.4633	16.6436	16.3916	9.32347	16.7258	ID=SMa1046; type=exon; aliases=AAK65225.1; genename=cyaE2 OR SMa1046; product=CyaE2 adenylate/guanylate cyclase; ec_number=4.6.1.1
SMa1050	576097	576642	-	Hypothetical protein	0.0582359	0.999678	0.855826	32.077	32.9862	21.8995	28.23	30.0423	25.0887	ID=SMa1050; type=exon; aliases=AAK65226.1; genename=SMa1050; product=Hypothetical protein
SMa1052	576639	577070	-	Conserved hypothetical protein	-0.272694	0.999678	0.440433	25.4729	23.2844	12.2637	29.1406	20.7188	23.2303	ID=SMa1052; type=exon; aliases=AAK65227.1; genename=SMa1052; product=Conserved hypothetical protein
SMa1053	577067	577477	-	Conserved hypothetical protein	0.00764357	0.999678	0.983962	31.1335	35.8967	10.5118	22.7661	27.9704	26.018	ID=SMa1053; type=exon; aliases=AAK65228.1; genename=SMa1053; product=Conserved hypothetical protein
SMa1056	577474	577821	-	Transcriptional regulator, ArsR family	0.0343066	0.999678	0.925374	24.5294	18.4335	16.6436	22.7661	16.5751	18.5843	ID=SMa1056; type=exon; aliases=AAK65229.1; genename=SMa1056; product=Transcriptional regulator, ArsR family
SMa1057	577812	579110	-	Conserved hypothetical protein	-0.170923	0.999678	0.355077	116.043	101.869	85.8461	122.026	106.702	112.435	ID=SMa1057; type=exon; aliases=AAK65230.1; genename=SMa1057; product=Conserved hypothetical protein
SMa1058	579232	579684	+	conserved hypothetical protein	-0.167421	0.999678	0.507255	45.2851	37.8371	47.303	55.5493	42.4736	48.3191	ID=SMa1058; type=exon; aliases=AAK65231.1; genename=SMa1058; product=conserved hypothetical protein
SMa1060	579986	581353	-	conserved hypothetical protein	0.019865	0.999678	0.916581	130.195	106.72	171.692	147.524	133.636	122.656	ID=SMa1060; type=exon; aliases=AAK65232.1; genename=SMa1060; product=conserved hypothetical protein
SMa1062	581350	582180	-	conserved hypothetical protein	-0.0911616	0.999678	0.712897	66.9843	46.5687	65.6986	59.1919	50.7611	80.8415	ID=SMa1062; type=exon; aliases=AAK65233.1; genename=SMa1062; product=conserved hypothetical protein
SMa1065	582419	583207	-	conserved hypothetical protein	0.856041	0.999678	0.267713	5.66064	1.94036	13.1397	4.55323	6.21565	0.929213	ID=SMa1065; type=exon; aliases=AAK65235.1; genename=SMa1065; product=conserved hypothetical protein
SMa1067	583446	584192	+	Transcriptional regulator, CAP/Crp family	-0.206171	0.999678	0.234454	159.441	126.124	162.932	172.112	185.433	160.754	ID=SMa1067; type=exon; aliases=AAK65236.1; genename=SMa1067; product=Transcriptional regulator, CAP/Crp family
SMa1070	584979	586571	+	TRm23a transposase	-0.327481	0.999678	0.387937	17.9254	18.4335	14.0157	20.9448	20.7188	21.3719	ID=SMa1070; type=exon; aliases=AAK65237.1; genename=SMa1070; product=TRm23a transposase
SMa1073	586541	587278	+	TRm23b IS ATP-binding protein	-0.176944	0.999678	0.630183	22.6426	18.4335	28.0314	30.0513	26.9345	21.3719	ID=SMa1073; type=exon; aliases=AAK65238.1; genename=SMa1073; product=TRm23b IS ATP-binding protein
SMa1076	587855	588439	-	conserved hypothetical protein	-0.101526	0.999678	0.575772	226.426	237.695	268.05	263.176	321.142	202.568	ID=SMa1076; type=exon; aliases=AAK65239.1; genename=SMa1076; product=conserved hypothetical protein; ec_number=1.14.-.-
SMa1077	588601	589083	+	Nex18 Symbiotically induced conserved protein	-0.196881	0.999678	0.735328	45.2851	177.543	248.779	152.078	136.744	251.817	ID=SMa1077; type=exon; aliases=AAK65240.1; genename=nex18 OR SMa1077; product=Nex18 Symbiotically induced conserved protein
SMa1078	589113	589337	+	Conserved hypothetical protein	-0.0334849	0.999678	0.933661	26.4163	74.704	86.7221	44.6216	53.8689	93.8505	ID=SMa1078; type=exon; aliases=AAK65241.1; genename=SMa1078; product=Conserved hypothetical protein
SMa1079	589343	589885	+	TspO Tryptophan rich sensory protein	-0.05598	0.999678	0.895157	21.6991	89.2567	95.4819	59.1919	76.6596	78.9831	ID=SMa1079; type=exon; aliases=AAK65242.1; genename=tspO OR SMa1079; product=TspO Tryptophan rich sensory protein
SMa1081	589907	590068	+	hypothetical protein	0.728354	0.999678	0.251868	1.88688	19.4036	26.2794	9.10645	11.3954	8.36292	ID=SMa1081; type=exon; aliases=AAK65243.1; genename=SMa1081; product=hypothetical protein
SMa1084	591065	593440	-	phosphoketolase	-0.836396	0.999678	0.125521	121.704	87.3164	139.281	110.188	391.586	120.798	ID=SMa1084; type=exon; aliases=AAK65245.1; genename=SMa1084; product=phosphoketolase
SMa1087	594396	596597	+	Cation transport ATPase	-1.3721	0.999678	0.14378	157.555	238.665	258.414	133.865	1405.77	155.179	ID=SMa1087; type=exon; aliases=AAK65247.1; genename=SMa1087; product=Cation transport ATPase
SMa1091	596794	597297	+	hypothetical protein	-0.302178	0.999678	0.422588	39.6245	30.0756	40.2951	23.6768	76.6596	36.2393	ID=SMa1091; type=exon; aliases=AAK65249.1; genename=SMa1091; product=hypothetical protein
SMa1095	598804	599112	+	hypothetical protein	-1.41677	0.999678	0.0720868	3.77376	6.79127	6.13187	5.46387	31.0782	8.36292	ID=SMa1095; type=exon; aliases=AAK65252.1; genename=SMa1095; product=hypothetical protein
SMa1096	599155	599616	+	Conserved hypothetical protein	-0.319384	0.999678	0.321953	22.6426	23.2844	19.2716	28.23	26.9345	26.018	ID=SMa1096; type=exon; aliases=AAK65253.1; genename=SMa1096; product=Conserved hypothetical protein
SMa1097	599529	600044	-	hypothetical protein	1.18035	0.999678	0.390432	0.94344	1.94036	3.50392	0	0	2.78764	ID=SMa1097; type=exon; aliases=AAK65254.1; genename=SMa1097; product=hypothetical protein
SMa1101	601408	601827	+	hypothetical protein	-1.32068	0.999678	0.127076	1.88688	0.970182	5.25589	3.64258	13.4672	3.71685	ID=SMa1101; type=exon; aliases=AAK65257.1; genename=SMa1101; product=hypothetical protein
SMa1103	601805	603559	+	Adenylate/guanylate cyclase	0.0111086	0.999678	0.966459	77.3621	51.4196	92.854	71.941	81.8393	66.9033	ID=SMa1103; type=exon; aliases=AAK65258.1; genename=cyaP OR SMa1103; product=Adenylate/guanylate cyclase; ec_number=4.6.1.1
SMa1104	604238	604468	-	hypothetical protein fragment	-0.266436	0.999678	0.380542	36.7942	20.3738	35.9152	31.8726	44.5455	36.2393	ID=SMa1104; type=exon; aliases=AAK65259.1; genename=SMa1104; product=hypothetical protein fragment
SMa1113	606021	606329	-	conserved hypothetical protein	-0.0861088	0.999678	0.884706	6.60408	9.70182	7.88383	10.0171	6.21565	9.29213	ID=SMa1113; type=exon; aliases=AAK65261.1; genename=SMa1113; product=conserved hypothetical protein
SMa1115	606562	607890	+	Mn2+/Fe2+ transporter, NRAMP family	0.20736	0.999678	0.549927	27.3598	19.4036	22.7755	21.8555	21.7548	16.7258	ID=SMa1115; type=exon; aliases=AAK65262.1; genename=SMa1115; product=Mn2+/Fe2+ transporter, NRAMP family
SMa1120	609267	610181	+	ABC transporter, ATP-binding protein	-2.02492	0.999678	0.0720033	32.077	19.4036	30.6593	15.481	292.135	26.9472	ID=SMa1120; type=exon; aliases=AAK65264.1; genename=SMa1120; product=ABC transporter, ATP-binding protein
SMa1122	610188	612551	+	Putative permease	-0.427384	0.999678	0.198422	30.1901	27.1651	29.7834	34.6045	47.6533	35.3101	ID=SMa1122; type=exon; aliases=AAK65265.1; genename=SMa1122; product=Putative permease
SMa1124	612555	613754	+	Membrane protein	-0.0439782	0.999678	0.872534	37.7376	28.1353	35.9152	31.8726	34.1861	39.0269	ID=SMa1124; type=exon; aliases=AAK65266.1; genename=SMa1124; product=Membrane protein
SMa1126	613774	614892	-	Protease	-1.44194	0.999678	0.102424	17.9254	14.5527	28.9074	12.749	128.457	26.018	ID=SMa1126; type=exon; aliases=AAK65267.1; genename=SMa1126; product=Protease
SMa1128	614946	616274	-	DegP4 protease like protein	-2.87541	0.999678	0.0399716	13.2082	47.5389	92.854	28.23	1074.27	25.0887	ID=SMa1128; type=exon; aliases=AAK65268.1; genename=degP4 OR SMa1128; product=DegP4 protease like protein; ec_number=3.4.21.-
SMa1131	616469	618064	-	Metallo-beta-lactamase superfamily protein	-2.45377	0.999678	0.10283	23.586	138.736	244.399	20.9448	2171.33	36.2393	ID=SMa1131; type=exon; aliases=AAK65269.1; genename=SMa1131; product=Metallo-beta-lactamase superfamily protein
SMa1132	618493	618882	+	hypothetical protein	-2.13783	0.999678	0.108133	11.3213	65.9724	98.9859	19.1235	736.554	20.4427	ID=SMa1132; type=exon; aliases=AAK65270.1; genename=SMa1132; product=hypothetical protein
SMa1134	618930	619556	+	hypothetical protein	-1.64079	0.999678	0.160256	12.2647	32.9862	59.5667	21.8555	294.207	11.1506	ID=SMa1134; type=exon; aliases=AAK65271.1; genename=SMa1134; product=hypothetical protein
SMa1138	620365	620856	-	Response regulator, truncated	-0.0158779	0.999678	0.943881	99.0612	63.0618	121.761	95.6177	98.4144	93.8505	ID=SMa1138; type=exon; aliases=AAK65273.1; genename=SMa1138; product=Response regulator, truncated
SMa1139	620850	621116	-	Response regulator, truncated	-0.13027	0.999678	0.707147	20.7557	16.4931	22.7755	21.8555	20.7188	23.2303	ID=SMa1139; type=exon; aliases=AAK65274.1; genename=SMa1139; product=Response regulator, truncated
SMa1141	621245	622009	+	Transcriptional regulator, CAP/Crp family	0.313158	0.999678	0.769619	3.77376	0.970182	3.50392	2.73194	2.07188	1.85843	ID=SMa1141; type=exon; aliases=AAK65275.1; genename=SMa1141; product=Transcriptional regulator, CAP/Crp family
SMa1142	622009	623595	+	FixL-related histidine kinase	-0.0707538	0.999678	0.706694	206.613	153.289	236.515	209.448	202.009	215.577	ID=SMa1142; type=exon; aliases=AAK65276.1; genename=SMa1142; product=FixL-related histidine kinase
SMa1146	623735	626434	+	conserved hypothetical protein	-0.827595	0.999678	0.148471	141.516	116.422	150.669	109.277	491.036	125.444	ID=SMa1146; type=exon; aliases=AAK65277.1; genename=SMa1146; product=conserved hypothetical protein
SMa1147	626512	627336	+	Conserved hypothetical protein	-1.89474	0.999678	0.119617	52.8327	145.527	165.56	43.711	1267.99	41.8146	ID=SMa1147; type=exon; aliases=AAK65278.1; genename=SMa1147; product=Conserved hypothetical protein
SMa1149	627474	628307	+	Conserved hypothetical protein	-0.954168	0.999678	0.151399	144.346	139.706	204.104	131.133	660.93	154.249	ID=SMa1149; type=exon; aliases=AAK65279.1; genename=SMa1149; product=Conserved hypothetical protein
SMa1151	628366	628821	-	Conserved hypothetical protein	-0.472238	0.999678	0.108003	155.668	120.303	188.336	165.737	337.717	142.17	ID=SMa1151; type=exon; aliases=AAK65280.1; genename=SMa1151; product=Conserved hypothetical protein
SMa1154	629734	630129	+	conserved hypothetical protein	-1.35997	0.999678	0.0502316	35.8507	26.1949	24.5275	33.6939	155.391	33.4517	ID=SMa1154; type=exon; aliases=AAK65282.1; genename=SMa1154; product=conserved hypothetical protein
SMa1155	630205	632907	+	Cation transport P-type ATPase	-0.115881	0.999678	0.608025	124.534	103.809	138.405	109.277	188.541	101.284	ID=SMa1155; type=exon; aliases=AAK65283.1; genename=SMa1155; product=Cation transport P-type ATPase
SMa1156	632973	634046	-	Alcohol dehydrogenase, Zn-dependent class III	-1.25926	0.999678	0.0742705	63.2105	38.8073	61.3187	58.2813	275.56	57.6112	ID=SMa1156; type=exon; aliases=AAK65284.1; genename=SMa1156; product=Alcohol dehydrogenase, Zn-dependent class III; ec_number=1.1.1.1
SMa1158	634156	634998	-	Conserved hypothetical protein	-2.11868	0.999678	0.0758946	62.2671	183.364	188.336	74.6729	1742.45	67.8325	ID=SMa1158; type=exon; aliases=AAK65285.1; genename=SMa1158; product=Conserved hypothetical protein
SMa1159	635179	635622	-	hypothetical protein	0.554263	0.999678	0.452993	6.60408	6.79127	8.75981	5.46387	2.07188	7.4337	ID=SMa1159; type=exon; aliases=AAK65286.1; genename=SMa1159; product=hypothetical protein
SMa1160	635570	636151	-	hypothetical protein	0.256224	0.999678	0.580242	15.095	9.70182	18.3956	12.749	12.4313	11.1506	ID=SMa1160; type=exon; aliases=AAK65287.1; genename=SMa1160; product=hypothetical protein
SMa1161	636148	636429	-	hypothetical protein	-0.0740378	0.999678	0.723211	92.4571	69.8531	90.226	89.2432	96.3425	80.8415	ID=SMa1161; type=exon; aliases=AAK65288.1; genename=SMa1161; product=hypothetical protein
SMa1162	636581	637258	-	Conserved hypothetical protein	-0.103754	0.999678	0.559344	351.903	260.979	373.168	346.956	327.357	385.623	ID=SMa1162; type=exon; aliases=AAK65289.1; genename=SMa1162; product=Conserved hypothetical protein
SMa1163	637388	639787	+	Cation transport P-type ATPase	-0.641152	0.999678	0.22249	102.835	145.527	115.63	106.545	367.759	93.8505	ID=SMa1163; type=exon; aliases=AAK65290.1; genename=SMa1163; product=Cation transport P-type ATPase
SMa1166	639902	640945	+	Protein containing an alpha/beta hydrolase fold	-1.90612	0.999678	0.110691	35.8507	71.7935	143.661	30.9619	881.586	29.7348	ID=SMa1166; type=exon; aliases=AAK65291.1; genename=SMa1166; product=Protein containing an alpha/beta hydrolase fold
SMa1168	640997	641578	+	Dehydrogenase, FAD-dependent	-0.843075	0.999678	0.369997	3.77376	1.94036	11.3878	5.46387	23.8266	1.85843	ID=SMa1168; type=exon; aliases=AAK65292.1; genename=SMa1168; product=Dehydrogenase, FAD-dependent
SMa1169	641662	642003	+	hypothetical protein	-1.85547	0.999678	0.144917	9.4344	47.5389	64.8226	18.2129	406.089	16.7258	ID=SMa1169; type=exon; aliases=AAK65293.1; genename=SMa1169; product=hypothetical protein
SMa1171	642385	642645	-	Hypothetical protein	0.612609	0.999678	0.278671	8.49096	10.672	11.3878	6.37452	5.17971	8.36292	ID=SMa1171; type=exon; aliases=AAK65295.1; genename=SMa1171; product=Hypothetical protein
SMa1174	642811	643314	-	Hypothetical protein	-0.216758	0.999678	0.523171	31.1335	28.1353	30.6593	30.9619	53.8689	20.4427	ID=SMa1174; type=exon; aliases=AAK65297.1; genename=SMa1174; product=Hypothetical protein
SMa1176	643876	644394	-	Hypothetical protein	-1.68192	0.999678	0.0719241	90.5703	117.392	155.049	87.4219	990.36	87.346	ID=SMa1176; type=exon; aliases=AAK65298.1; genename=SMa1176; product=Hypothetical protein
SMa1179	645676	647943	+	NosR regulatory protein	-2.36204	0.999678	0.149491	11.3213	156.199	181.328	12.749	1772.5	8.36292	ID=SMa1179; type=exon; aliases=AAK65300.1; genename=nosR OR SMa1179; product=NosR regulatory protein
SMa1182	647969	649888	+	NosZ nitrous oxide reductase	-0.440732	0.999678	0.182952	100.005	86.3462	91.978	94.7071	204.08	79.9123	ID=SMa1182; type=exon; aliases=AAK65301.1; genename=nosZ OR SMa1182; product=NosZ nitrous oxide reductase; ec_number=1.7.99.6
SMa1183	649888	651249	+	NosD nitrous oxidase accessory protein	-0.184043	0.999678	0.504942	39.6245	46.5687	31.5353	36.4258	51.7971	45.5314	ID=SMa1183; type=exon; aliases=AAK65302.1; genename=nosD OR SMa1183; product=NosD nitrous oxidase accessory protein
SMa1184	651246	652160	+	NosF ATPase	0.360669	0.999678	0.387332	15.095	14.5527	15.7677	10.0171	12.4313	13.009	ID=SMa1184; type=exon; aliases=AAK65303.1; genename=nosF OR SMa1184; product=NosF ATPase
SMa1185	652157	652984	+	NosY permease	0.0667584	0.999678	0.845276	18.8688	29.1055	27.1554	20.9448	24.8626	26.018	ID=SMa1185; type=exon; aliases=AAK65304.1; genename=nosY OR SMa1185; product=NosY permease
SMa1186	652981	653538	+	NosL copper chaperone	-0.256361	0.999678	0.405149	38.6811	32.9862	18.3956	33.6939	36.2579	37.1685	ID=SMa1186; type=exon; aliases=AAK65305.1; genename=nosL OR SMa1186; product=NosL copper chaperone
SMa1188	653531	654535	+	NosX accesory protein	-0.0252577	0.999678	0.943034	23.586	32.9862	19.2716	24.5874	33.1501	19.5135	ID=SMa1188; type=exon; aliases=AAK65306.1; genename=nosX OR SMa1188; product=NosX accesory protein
SMa1191	654733	655944	+	flavohemoprotein	0.255489	0.999678	0.126005	128.308	131.945	148.041	109.277	117.061	116.152	ID=SMa1191; type=exon; aliases=AAK65307.1; genename=fhp OR SMa1191; product=flavohemoprotein; ec_number=1.14.12.17
SMa1192	656023	656316	-	hypothetical protein	-0.11961	0.999678	0.724596	26.4163	22.3142	21.0235	23.6768	29.0063	23.2303	ID=SMa1192; type=exon; aliases=AAK65308.1; genename=SMa1192; product=hypothetical protein
SMa1194	656365	657546	-	NnrS dehydrogenase	-0.877377	0.999678	0.322873	3.77376	2.91055	0.875981	1.82129	10.3594	1.85843	ID=SMa1194; type=exon; aliases=AAK65309.1; genename=nnrS OR SMa1194; product=NnrS dehydrogenase
SMa1195	657562	658236	-	conserved hypothetical protein	-2.23821	0.999678	0.0791003	5.66064	6.79127	7.00785	2.73194	81.8393	7.4337	ID=SMa1195; type=exon; aliases=AAK65310.1; genename=SMa1195; product=conserved hypothetical protein
SMa1198	658828	660453	-	Copper binding protein	-0.174059	0.999678	0.686293	22.6426	14.5527	21.8995	20.0342	34.1861	13.009	ID=SMa1198; type=exon; aliases=AAK65312.1; genename=SMa1198; product=Copper binding protein
SMa1200	660518	661033	-	conserved hypothetical protein	-1.75232	0.999678	0.0451326	5.66064	15.5229	8.75981	9.10645	80.8034	11.1506	ID=SMa1200; type=exon; aliases=AAK65313.1; genename=SMa1200; product=conserved hypothetical protein
SMa1201	661252	661632	-	hypothetical protein	-1.94164	0.999678	0.192839	10.3778	67.9127	64.8226	10.0171	532.474	7.4337	ID=SMa1201; type=exon; aliases=AAK65314.1; genename=SMa1201; product=hypothetical protein
SMa1207	661869	662549	-	Transcriptional regulator, CAP/Crp family	-2.40111	0.999678	0.150078	14.1516	126.124	157.677	8.19581	1561.16	4.64606	ID=SMa1207; type=exon; aliases=AAK65315.1; genename=SMa1207; product=Transcriptional regulator, CAP/Crp family
SMa1209	662787	665060	-	FixI1 ATPase	-1.19437	0.999678	0.150842	26.4163	32.9862	22.7755	20.0342	145.032	23.2303	ID=SMa1209; type=exon; aliases=AAK65317.1; genename=fixI1 OR SMa1209; product=FixI1 ATPase
SMa1210	665057	665560	-	FixH nitrogen fixation protein	-3.58276	0.999678	0.0402304	2.83032	2.91055	10.5118	0.910645	190.613	3.71685	ID=SMa1210; type=exon; aliases=AAK65318.1; genename=fixH OR SMa1210; product=FixH nitrogen fixation protein
SMa1211	665557	667131	-	FixG iron sulfur membrane protein	-2.53166	0.999678	0.143641	15.095	209.559	213.739	5.46387	2519.41	10.2213	ID=SMa1211; type=exon; aliases=AAK65319.1; genename=fixG OR SMa1211; product=FixG iron sulfur membrane protein
SMa1213	667360	668229	-	FixP1 di-heme c-type cytochrome	-1.25271	0.999678	0.165181	17.9254	15.5229	13.1397	6.37452	89.0909	15.7966	ID=SMa1213; type=exon; aliases=AAK65320.1; genename=fixP1 OR SMa1213; product=FixP1 di-heme c-type cytochrome; ec_number=1.9.3.1
SMa1220	669143	670762	-	FixN1 cytochrome c oxidase subunit 1	-2.56366	0.999678	0.134118	18.8688	260.979	339.005	17.3023	3625.79	15.7966	ID=SMa1220; type=exon; aliases=AAK65323.1; genename=fixN1 OR SMa1220; product=FixN1 cytochrome c oxidase subunit 1; ec_number=1.9.3.1
SMa1223	671077	671532	-	FixM flavoprotein oxidoreductase	-1.00258	0.999678	0.627911	1.88688	1381.54	1923.65	4.55323	6618.63	2.78764	ID=SMa1223; type=exon; aliases=AAK65324.1; genename=fixM OR SMa1223; product=FixM flavoprotein oxidoreductase
SMa1225	671613	672248	-	FixK1 transcriptional regulator	-0.701745	0.999678	0.706661	20.7557	8467.75	10415.4	96.5284	30597.6	52.0359	ID=SMa1225; type=exon; aliases=AAK65325.1; genename=fixK1 OR SMa1225; product=FixK1 transcriptional regulator
SMa1226	672328	672675	-	FixT 1 antikinase protein	-1.16086	0.999678	0.1626	67.9277	126.124	185.708	79.2261	685.793	84.5584	ID=SMa1226; type=exon; aliases=AAK65326.1; genename=fixT1 OR SMa1226; product=FixT 1 antikinase protein
SMa1227	672774	673388	-	FixJ response regulator	-0.140491	0.999678	0.367857	342.469	258.068	367.036	345.134	387.442	335.446	ID=SMa1227; type=exon; aliases=AAK65327.1; genename=fixJ OR SMa1227; product=FixJ response regulator
SMa1229	673381	674898	-	FixL oxygen-regulated histidine kinase	-0.131421	0.999678	0.364244	610.406	544.272	739.328	693.001	765.56	617.927	ID=SMa1229; type=exon; aliases=AAK65328.1; genename=fixL OR SMa1229; product=FixL oxygen-regulated histidine kinase
SMa1231	675132	675956	+	conserved hypothetical protein	-2.60801	0.999678	0.0996483	42.4548	330.832	423.975	44.6216	4790.19	26.018	ID=SMa1231; type=exon; aliases=AAK65329.1; genename=SMa1231; product=conserved hypothetical protein
SMa1232	676020	676721	-	NapC membrane-bound tetraheme cytochrome c subunit	0.238433	0.999678	0.439177	34.9073	33.9564	32.4113	27.3194	24.8626	33.4517	ID=SMa1232; type=exon; aliases=AAK65330.1; genename=napC OR SMa1232; product=NapC membrane-bound tetraheme cytochrome c subunit
SMa1233	676725	677228	-	NapB periplasmic nitrate reductase cytochrome c- type subunit	0.031609	0.999678	0.932686	16.0385	13.5825	21.8995	15.481	16.5751	18.5843	ID=SMa1233; type=exon; aliases=AAK65331.1; genename=napB OR SMa1233; product=NapB periplasmic nitrate reductase cytochrome c- type subunit
SMa1236	677198	679702	-	NapA periplasmic nitrate reductase	-0.0771923	0.999678	0.682237	142.459	109.631	141.033	126.58	166.787	122.656	ID=SMa1236; type=exon; aliases=AAK65332.1; genename=napA OR SMa1236; product=NapA periplasmic nitrate reductase; ec_number=1.7.99.4
SMa1239	679677	679964	-	NapD component of periplasmic nitrate reductase	-2.37973	0.999678	0.0660886	0.94344	0	0.875981	0.910645	4.14376	4.64606	ID=SMa1239; type=exon; aliases=AAK65333.1; genename=napD OR SMa1239; product=NapD component of periplasmic nitrate reductase
SMa1240	679957	680457	-	NapF component of periplasmic nitrate reductase	-0.939878	0.999678	0.103941	14.1516	21.344	11.3878	16.3916	58.0127	15.7966	ID=SMa1240; type=exon; aliases=AAK65334.1; genename=napF OR SMa1240; product=NapF component of periplasmic nitrate reductase
SMa1245	681464	682111	-	NnrR transcriptional regulator	-0.243986	0.999678	0.0707931	288.693	248.367	332.873	330.564	369.831	331.729	ID=SMa1245; type=exon; aliases=AAK65337.1; genename=nnrR OR SMa1245; product=NnrR transcriptional regulator
SMa1247	682736	683650	-	NirV protein	0.018528	0.999678	0.97242	8.49096	10.672	12.2637	13.6597	3.10782	13.9382	ID=SMa1247; type=exon; aliases=AAK65338.1; genename=nirV OR SMa1247; product=NirV protein
SMa1250	683749	684879	-	NirK nitrite reductase	0.174932	0.999678	0.638133	22.6426	17.4633	18.3956	17.3023	21.7548	13.009	ID=SMa1250; type=exon; aliases=AAK65339.1; genename=nirK OR SMa1250; product=NirK nitrite reductase; ec_number=1.7.2.1
SMa1252	685125	686336	+	NnrS family protein	-0.810838	0.999678	0.256584	25.4729	47.5389	34.1633	21.8555	136.744	29.7348	ID=SMa1252; type=exon; aliases=AAK65340.1; genename=nnrS OR SMa1252; product=NnrS family protein
SMa1253	686450	686719	+	Hypothetical protein	0.325103	0.999678	0.564826	6.60408	7.76146	13.1397	6.37452	9.32347	6.50449	ID=SMa1253; type=exon; aliases=AAK65342.1; genename=SMa1253; product=Hypothetical protein
SMa1255	687399	687710	-	Conserved hypothetical protein	0.0936622	0.999678	0.884794	5.66064	8.73164	5.25589	3.64258	9.32347	5.57528	ID=SMa1255; type=exon; aliases=AAK65343.1; genename=SMa1255; product=Conserved hypothetical protein
SMa1256	687697	688227	-	conserved hypothetical protein	-0.250911	0.999678	0.558915	12.2647	19.4036	11.3878	17.3023	23.8266	10.2213	ID=SMa1256; type=exon; aliases=AAK65344.1; genename=SMa1256; product=conserved hypothetical protein
SMa1259	688231	689589	-	conserved hypothetical protein	-1.98861	0.999678	0.0831981	2.83032	3.88073	7.00785	3.64258	45.5814	5.57528	ID=SMa1259; type=exon; aliases=AAK65345.1; genename=SMa1259; product=conserved hypothetical protein
SMa1261	689635	689952	-	conserved hypothetical protein	-2.06956	0.999678	0.27445	0.94344	4.85091	6.13187	1.82129	45.5814	2.78764	ID=SMa1261; type=exon; aliases=AAK65346.1; genename=SMa1261; product=conserved hypothetical protein
SMa1262	690309	691118	+	Conserved hypothetical protein	-0.175545	0.999678	0.649755	16.9819	13.5825	16.6436	18.2129	15.5391	19.5135	ID=SMa1262; type=exon; aliases=AAK65347.1; genename=SMa1262; product=Conserved hypothetical protein
SMa1264	691495	692028	-	Conserved hypothetical protein	-0.556131	0.999678	0.256561	7.54752	6.79127	18.3956	14.5703	13.4672	20.4427	ID=SMa1264; type=exon; aliases=AAK65348.1; genename=SMa1264; product=Conserved hypothetical protein
SMa1269	693908	695803	-	NorD accessory protein for nitric oxide reductase	0.558226	0.999678	0.274502	10.3778	15.5229	10.5118	8.19581	4.14376	12.0798	ID=SMa1269; type=exon; aliases=AAK65350.1; genename=norD OR SMa1269; product=NorD accessory protein for nitric oxide reductase
SMa1272	695808	696626	-	NorQ accessory protein for nitric oxide reductase	-0.281986	0.999678	0.65263	0.94344	8.73164	6.13187	6.37452	8.28753	4.64606	ID=SMa1272; type=exon; aliases=AAK65351.1; genename=norQ OR SMa1272; product=NorQ accessory protein for nitric oxide reductase
SMa1273	696686	698032	-	NorB nitric oxide reductase, large subunit	-0.156387	0.999678	0.782808	15.095	17.4633	12.2637	15.481	31.0782	3.71685	ID=SMa1273; type=exon; aliases=AAK65352.1; genename=norB OR SMa1273; product=NorB nitric oxide reductase, large subunit; ec_number=1.7.99.7
SMa1276	698057	698509	-	NorC nitric oxide reductase, small subunit	-1.47634	0.999678	0.138031	1.88688	2.91055	3.50392	1.82129	20.7188	0.929213	ID=SMa1276; type=exon; aliases=AAK65353.1; genename=norC OR SMa1276; product=NorC nitric oxide reductase, small subunit; ec_number=1.7.99.7
SMa1279	698968	699534	-	NorE accessory protein for nitric oxide reductase	-2.22727	0.999678	0.0950487	2.83032	8.73164	9.63579	1.82129	91.1628	6.50449	ID=SMa1279; type=exon; aliases=AAK65354.1; genename=norE OR SMa1279; product=NorE accessory protein for nitric oxide reductase
SMa1283	700220	700906	+	NnrU-like protein	-1.83566	0.999678	0.081284	29.2466	34.9266	28.9074	12.749	289.028	30.664	ID=SMa1283; type=exon; aliases=AAK65355.1; genename=NnrU OR SMa1283; product=NnrU-like protein
SMa1285	701272	701874	-	Aromatic acid decarboxylase	-0.184431	0.999678	0.834814	3.77376	1.94036	4.37991	4.55323	5.17971	1.85843	ID=SMa1285; type=exon; aliases=AAK65356.1; genename=SMa1285; product=Aromatic acid decarboxylase
SMa1288	701871	703322	-	Carboxylase	-1.37928	0.999678	0.0703839	8.49096	7.76146	8.75981	6.37452	50.7611	8.36292	ID=SMa1288; type=exon; aliases=AAK65357.1; genename=SMa1288; product=Carboxylase
SMa1289	703500	704006	+	conserved hypothetical protein	-0.879193	0.999678	0.432724	2.83032	3.88073	2.62794	0.910645	15.5391	0.929213	ID=SMa1289; type=exon; aliases=AAK65358.1; genename=SMa1289; product=conserved hypothetical protein
SMa1291	703997	704974	+	Protease	-0.77064	0.999678	0.523509	1.88688	0.970182	1.75196	0.910645	6.21565	0.929213	ID=SMa1291; type=exon; aliases=AAK65359.1; genename=SMa1291; product=Protease
SMa1292	704981	705916	+	Peptidase	-0.421928	0.999678	0.585869	8.49096	0.970182	3.50392	2.73194	8.28753	6.50449	ID=SMa1292; type=exon; aliases=AAK65360.1; genename=SMa1292; product=Peptidase
SMa1296	706855	707877	-	Alcohol dehydrogenase, Zn-dependent class III	-1.27179	0.999678	0.135528	91.5137	171.722	81.4662	94.7071	630.888	106.859	ID=SMa1296; type=exon; aliases=AAK65362.1; genename=adhA1 OR SMa1296; product=Alcohol dehydrogenase, Zn-dependent class III; ec_number=1.1.1.1
SMa1297	708125	708802	-	conserved hypothetical protein	-0.068662	0.999678	0.645866	321.713	234.784	305.717	283.211	320.106	301.994	ID=SMa1297; type=exon; aliases=AAK65363.1; genename=SMa1297; product=conserved hypothetical protein
SMa1299	709054	709665	+	Transcriptional regulator, TetR family	0.152572	0.999678	0.634397	45.2851	32.016	40.2951	38.2471	18.6469	48.3191	ID=SMa1299; type=exon; aliases=AAK65365.1; genename=SMa1299; product=Transcriptional regulator, TetR family
SMa1301	709700	710926	+	Permease	0.0425005	0.999678	0.824289	206.613	244.486	150.669	213.091	205.116	165.4	ID=SMa1301; type=exon; aliases=AAK65366.1; genename=SMa1301; product=Permease
SMa1302	711238	712227	-	VirB11-like ATPase	0.227351	0.999678	0.624666	22.6426	13.5825	31.5353	19.1235	16.5751	22.3011	ID=SMa1302; type=exon; aliases=AAK65367.1; genename=virB11 OR SMa1302; product=VirB11-like ATPase
SMa1303	712238	713410	-	VirB10-like transmembrane secretion protein	-0.248334	0.999678	0.344152	45.2851	40.7476	63.0706	51.9068	70.444	55.7528	ID=SMa1303; type=exon; aliases=AAK65368.1; genename=virB10 OR SMa1303; product=VirB10-like transmembrane secretion protein
SMa1306	713420	714274	-	VirB9 type IV secretion protein	-0.314281	0.999678	0.339679	18.8688	28.1353	22.7755	24.5874	22.7907	39.0269	ID=SMa1306; type=exon; aliases=AAK65369.1; genename=virB9 OR SMa1306; product=VirB9 type IV secretion protein
SMa1308	714274	714945	-	VirB8 type IV secretion protein	-0.306183	0.999678	0.496553	10.3778	8.73164	14.8917	10.9277	17.611	13.9382	ID=SMa1308; type=exon; aliases=AAK65370.1; genename=virB8 OR SMa1308; product=VirB8 type IV secretion protein
SMa1310	714950	715264	-	VirB7-like protein	-1.49538	0.999678	0.0830682	0.94344	0.970182	4.37991	5.46387	5.17971	7.4337	ID=SMa1310; type=exon; aliases=AAK65371.1; genename=virB7 OR SMa1310; product=VirB7-like protein
SMa1311	715261	716202	-	VirB6 type IV secretion protein	0.332716	0.999678	0.453582	29.2466	9.70182	25.4035	25.4981	13.4672	12.0798	ID=SMa1311; type=exon; aliases=AAK65372.1; genename=virB6 OR SMa1311; product=VirB6 type IV secretion protein
SMa1313	716432	717133	-	VirB5 type IV secretion protein	-0.0846684	0.999678	0.795357	26.4163	24.2545	31.5353	30.0513	36.2579	21.3719	ID=SMa1313; type=exon; aliases=AAK65373.1; genename=virB5 OR SMa1313; product=VirB5 type IV secretion protein
SMa1315	717133	719511	-	VirB4 type IV secretion protein	-0.220714	0.999678	0.351366	61.3236	44.6284	53.4348	50.0855	67.3362	68.7618	ID=SMa1315; type=exon; aliases=AAK65374.1; genename=virB4 OR SMa1315; product=VirB4 type IV secretion protein
SMa1318	719504	719845	-	VirB3 type IV secretion protein	-0.372397	0.999678	0.522486	3.77376	4.85091	14.0157	10.0171	10.3594	9.29213	ID=SMa1318; type=exon; aliases=AAK65375.1; genename=virB3 OR SMa1318; product=VirB3 type IV secretion protein
SMa1319	719850	720149	-	VirB2 type IV secretion protein	0.617554	0.999678	0.381486	6.60408	3.88073	7.00785	2.73194	3.10782	5.57528	ID=SMa1319; type=exon; aliases=AAK65376.1; genename=virB2 OR SMa1319; product=VirB2 type IV secretion protein
SMa1321	720146	720817	-	VirB1 type IV secretion protein	0.289069	0.999678	0.625462	9.4344	4.85091	12.2637	8.19581	5.17971	8.36292	ID=SMa1321; type=exon; aliases=AAK65377.1; genename=virB1 OR SMa1321; product=VirB1 type IV secretion protein
SMa1322	720821	721339	-	conserved hypothetical protein	-0.679571	0.999678	0.205675	8.49096	4.85091	10.5118	14.5703	16.5751	7.4337	ID=SMa1322; type=exon; aliases=AAK65378.1; genename=SMa1322; product=conserved hypothetical protein
SMa1323	721436	721804	+	Transcription regulator	-0.132569	0.999678	0.428463	233.973	162.991	240.019	212.18	247.59	239.737	ID=SMa1323; type=exon; aliases=AAK65379.1; genename=rctA OR SMa1323; product=Transcription regulator
SMa1325	722065	722316	-	Hypothetical protein	-1.03515	0.999678	0.0970119	4.7172	1.94036	5.25589	10.0171	4.14376	10.2213	ID=SMa1325; type=exon; aliases=AAK65380.1; genename=SMa1325; product=Hypothetical protein
SMa1326	722390	723037	-	Conserved hypothetical protein	-0.0232702	0.999678	0.914343	98.1178	83.4356	65.6986	90.1539	92.1988	68.7618	ID=SMa1326; type=exon; aliases=AAK65381.1; genename=SMa1326; product=Conserved hypothetical protein
SMa1327	723087	723935	-	conserved hypothetical protein	-0.0687448	0.999678	0.759212	80.1924	57.2407	78.8383	78.3155	72.5159	76.1955	ID=SMa1327; type=exon; aliases=AAK65382.1; genename=SMa1327; product=conserved hypothetical protein
SMa1328	724533	725855	-	Permease	0.173094	0.999678	0.649681	28.3032	21.344	52.5589	33.6939	21.7548	35.3101	ID=SMa1328; type=exon; aliases=AAK65383.1; genename=SMa1328; product=Permease
SMa1329	726444	727706	-	Peptidase	-0.0189209	0.999678	0.925849	80.1924	66.9426	70.0785	69.209	77.6956	73.4078	ID=SMa1329; type=exon; aliases=AAK65384.1; genename=SMa1329; product=Peptidase
SMa1331	727741	728154	-	conserved hypothetical protein	0.411016	0.999678	0.371192	15.095	9.70182	13.1397	9.10645	7.25159	12.0798	ID=SMa1331; type=exon; aliases=AAK65385.1; genename=SMa1331; product=conserved hypothetical protein
SMa1332	728184	729026	-	Conserved hypothetical protein	-0.150878	0.999678	0.576849	33.0204	42.688	37.6672	47.3535	37.2939	40.8854	ID=SMa1332; type=exon; aliases=AAK65386.1; genename=SMa1332; product=Conserved hypothetical protein
SMa1334	729038	730234	-	conserved hypothetical protein	0.531333	0.999678	0.193417	30.1901	14.5527	17.5196	9.10645	14.5032	19.5135	ID=SMa1334; type=exon; aliases=AAK65387.1; genename=SMa1334; product=conserved hypothetical protein
SMa1337	731337	732644	+	ABC transporter, periplasmic solute-binding protein	0.0291165	0.999678	0.875214	234.917	174.633	208.483	213.091	193.721	198.852	ID=SMa1337; type=exon; aliases=AAK65389.1; genename=SMa1337; product=ABC transporter, periplasmic solute-binding protein
SMa1339	732787	733692	+	ABC transporter, permease	0.0796495	0.999678	0.800657	22.6426	26.1949	37.6672	25.4981	26.9345	29.7348	ID=SMa1339; type=exon; aliases=AAK65390.1; genename=SMa1339; product=ABC transporter, permease
SMa1341	733694	734653	+	ABC transporter, permease	0.354397	0.999678	0.232299	41.5114	32.016	38.5432	33.6939	26.9345	26.9472	ID=SMa1341; type=exon; aliases=AAK65391.1; genename=SMa1341; product=ABC transporter, permease
SMa1344	734850	735959	+	ABC transporter, ATP-binding protein	-0.0886869	0.999678	0.678095	112.269	81.4953	104.242	103.814	117.061	96.6381	ID=SMa1344; type=exon; aliases=AAK65392.1; genename=SMa1344; product=ABC transporter, ATP-binding protein
SMa1345	735959	737035	+	ABC transporter ATP-binding protein	0.111786	0.999678	0.542433	144.346	130.975	168.188	120.205	121.205	169.117	ID=SMa1345; type=exon; aliases=AAK65393.1; genename=SMa1345; product=ABC transporter ATP-binding protein
SMa1347	737144	738118	-	dehydrogenase	-0.133189	0.999678	0.409929	162.272	126.124	166.436	167.559	176.11	156.108	ID=SMa1347; type=exon; aliases=AAK65394.1; genename=SMa1347; product=dehydrogenase
SMa1349	738144	738836	-	Transcriptional regulator, GntR family	0.132609	0.999678	0.392826	273.598	222.172	301.337	224.019	235.159	268.543	ID=SMa1349; type=exon; aliases=AAK65395.1; genename=SMa1349; product=Transcriptional regulator, GntR family
SMa1351	738839	740047	-	enolase	0.0335373	0.999678	0.863534	108.496	84.4058	103.366	101.992	100.486	87.346	ID=SMa1351; type=exon; aliases=AAK65396.1; genename=SMa1351; product=enolase
SMa1353	740057	740944	-	Isomerase	-0.106007	0.999678	0.537622	212.274	146.497	198.848	191.235	193.721	215.577	ID=SMa1353; type=exon; aliases=AAK65397.1; genename=SMa1353; product=Isomerase
SMa1354	741258	742109	+	Isomerase	0.0754556	0.999678	0.711882	175.48	125.153	141.033	152.078	114.989	151.462	ID=SMa1354; type=exon; aliases=AAK65398.1; genename=SMa1354; product=Isomerase
SMa1355	742432	743280	-	Conserved hypothetical protein	-0.0431943	0.999678	0.782251	309.448	254.188	355.648	298.692	326.321	323.366	ID=SMa1355; type=exon; aliases=AAK65399.1; genename=SMa1355; product=Conserved hypothetical protein
SMa1356	743344	744546	-	TRm3 transposase	-0.144655	0.999678	0.263668	305.675	256.128	301.337	293.228	327.357	334.517	ID=SMa1356; type=exon; aliases=AAK65400.1; genename=SMa1356; product=TRm3 transposase
SMa1358	744913	745287	+	Lyase	-0.190284	0.999678	0.268301	135.855	133.885	157.677	184.861	139.852	162.612	ID=SMa1358; type=exon; aliases=AAK65401.1; genename=SMa1358; product=Lyase
SMa1361	745608	745790	-	conserved hypothetical protein	-0.195346	0.999678	0.685883	14.1516	12.6124	10.5118	21.8555	9.32347	11.1506	ID=SMa1361; type=exon; aliases=AAK65402.1; genename=SMa1361; product=conserved hypothetical protein
SMa1362	746199	747599	-	ABC transporter, permease	0.328033	0.999678	0.517994	10.3778	9.70182	20.1476	10.9277	6.21565	14.8674	ID=SMa1362; type=exon; aliases=AAK65403.1; genename=SMa1362; product=ABC transporter, permease
SMa1363	747596	748684	-	ABC transporter, permease	0.0183444	0.999678	0.975299	8.49096	7.76146	7.00785	10.0171	8.28753	4.64606	ID=SMa1363; type=exon; aliases=AAK65404.1; genename=SMa1363; product=ABC transporter, permease
SMa1364	748748	749968	-	ABC transporter, periplasmic solute-binding protein	0.564739	0.999678	0.0891221	33.9639	29.1055	41.1711	21.8555	21.7548	26.9472	ID=SMa1364; type=exon; aliases=AAK65405.1; genename=SMa1364; product=ABC transporter, periplasmic solute-binding protein
SMa1365	750652	751026	-	hypothetical protein	0.156558	0.999678	0.669234	24.5294	18.4335	21.8995	15.481	17.611	25.0887	ID=SMa1365; type=exon; aliases=AAK65406.1; genename=SMa1365; product=hypothetical protein
SMa1367	751181	751939	-	dehydrogenase related to short chain alcohol dehydrogenases	-0.157608	0.999678	0.281631	173.593	173.663	174.32	201.253	193.721	186.772	ID=SMa1367; type=exon; aliases=AAK65407.1; genename=SMa1367; product=dehydrogenase related to short chain alcohol dehydrogenases
SMa1368	751947	752672	-	conserved hypothetical protein	-0.0223076	0.999678	0.920718	74.5318	61.1215	56.0628	71.0303	59.0486	64.1157	ID=SMa1368; type=exon; aliases=AAK65408.1; genename=SMa1368; product=conserved hypothetical protein
SMa1370	752672	753655	-	ABC transporter, ATP-binding protein	-0.076541	0.999678	0.761016	72.6449	91.1971	49.9309	66.4771	89.0909	69.691	ID=SMa1370; type=exon; aliases=AAK65409.1; genename=SMa1370; product=ABC transporter, ATP-binding protein
SMa1371	753652	754632	-	ABC transporter, ATP-binding protein	-0.0129751	0.999678	0.940007	131.138	168.812	136.653	152.988	156.427	131.019	ID=SMa1371; type=exon; aliases=AAK65410.1; genename=SMa1371; product=ABC transporter, ATP-binding protein
SMa1373	755594	756514	-	ABC transporter, permease	-0.237898	0.999678	0.253224	188.688	284.263	150.669	241.321	260.021	233.232	ID=SMa1373; type=exon; aliases=AAK65412.1; genename=SMa1373; product=ABC transporter, permease
SMa1374	754635	755594	-	ABC transporter, permease	-0.00869386	0.999678	0.965543	146.233	181.424	109.498	142.061	174.038	123.585	ID=SMa1374; type=exon; aliases=AAK65411.1; genename=SMa1374; product=ABC transporter, permease
SMa1375	756593	758077	-	ABC transporter, periplasmic solute-binding protein	-0.157457	0.999678	0.331064	1035.9	1160.34	741.956	1082.76	1139.54	1053.73	ID=SMa1375; type=exon; aliases=AAK65413.1; genename=SMa1375; product=ABC transporter, periplasmic solute-binding protein
SMa1377	758107	759522	-	Amidase	0.0507607	0.999678	0.767683	217.935	287.174	185.708	224.019	222.727	219.294	ID=SMa1377; type=exon; aliases=AAK65414.1; genename=SMa1377; product=Amidase
SMa1379	759691	761166	-	ABC transporter, periplasmic solute-binding protein	-0.0982079	0.999678	0.396459	449.078	383.222	417.843	455.323	456.85	426.509	ID=SMa1379; type=exon; aliases=AAK65415.1; genename=SMa1379; product=ABC transporter, periplasmic solute-binding protein
SMa1381	761267	762625	-	Possible oxidase	0.275404	0.999678	0.283312	58.4933	75.6742	38.5432	52.8174	44.5455	44.6022	ID=SMa1381; type=exon; aliases=AAK65416.1; genename=SMa1381; product=Possible oxidase
SMa1386	762866	763846	-	oxidoreductase	0.0226799	0.999678	0.920073	58.4933	79.5549	63.0706	58.2813	78.7315	61.3281	ID=SMa1386; type=exon; aliases=AAK65417.1; genename=SMa1386; product=oxidoreductase
SMa1387	764198	765112	+	Transcriptional regulator, LysR family	-0.14479	0.999678	0.471797	89.6268	80.5251	98.1099	108.367	97.3785	91.0629	ID=SMa1387; type=exon; aliases=AAK65418.1; genename=SMa1387; product=Transcriptional regulator, LysR family
SMa1389	765128	766057	-	EtfA2 electron-transport flavoprotein, alpha- subunit	0.338232	0.999678	0.349585	131.138	238.665	77.9623	112.92	99.4503	141.24	ID=SMa1389; type=exon; aliases=AAK65419.1; genename=etfA2 OR SMa1389; product=EtfA2 electron-transport flavoprotein, alpha- subunit
SMa1391	766174	766923	-	EtfB2 electron transport flavoprotein, beta subunit	0.0836502	0.999678	0.643724	920.798	1099.22	812.91	913.377	906.448	853.017	ID=SMa1391; type=exon; aliases=AAK65420.1; genename=etfB2 OR SMa1391; product=EtfB2 electron transport flavoprotein, beta subunit
SMa1394	766940	767797	-	Conserved hypothetical protein	0.109527	0.999678	0.697143	32.077	43.6582	28.9074	34.6045	36.2579	26.018	ID=SMa1394; type=exon; aliases=AAK65421.1; genename=SMa1394; product=Conserved hypothetical protein
SMa1397	767799	768947	-	Conserved hypothetical protein	0.14066	0.999678	0.652478	48.1155	79.5549	28.0314	49.1748	49.7252	41.8146	ID=SMa1397; type=exon; aliases=AAK65422.1; genename=SMa1397; product=Conserved hypothetical protein
SMa1398	768956	769735	-	dehydrogenase related to short chain alcohol dehydrogenases	-0.161509	0.999678	0.609367	32.077	38.8073	21.0235	25.4981	34.1861	42.7438	ID=SMa1398; type=exon; aliases=AAK65423.1; genename=SMa1398; product=dehydrogenase related to short chain alcohol dehydrogenases
SMa1400	769732	770874	-	Acyl-CoA dehydrogenase	0.15071	0.999678	0.531404	104.722	89.2567	63.0706	59.1919	84.9472	87.346	ID=SMa1400; type=exon; aliases=AAK65424.1; genename=SMa1400; product=Acyl-CoA dehydrogenase
SMa1403	771034	772050	+	oxidoreductase	0.175197	0.999678	0.518933	45.2851	41.7178	38.5432	35.5152	41.4376	34.3809	ID=SMa1403; type=exon; aliases=AAK65425.1; genename=SMa1403; product=oxidoreductase
SMa1406	772165	773424	-	TtuD3 hydroxypyruvate reductase	0.131564	0.999678	0.747568	16.0385	20.3738	14.8917	14.5703	13.4672	18.5843	ID=SMa1406; type=exon; aliases=AAK65426.1; genename=ttuD3 OR SMa1406; product=TtuD3 hydroxypyruvate reductase; ec_number=1.1.1.81
SMa1408	773437	774207	-	Hydratase/isomerase	0.368798	0.999678	0.301112	16.9819	34.9266	27.1554	15.481	19.6829	26.018	ID=SMa1408; type=exon; aliases=AAK65427.1; genename=SMa1408; product=Hydratase/isomerase
SMa1409	774204	775775	-	Acyl-CoA transferase	-0.0199849	0.999678	0.932538	63.2105	83.4356	54.3108	55.5493	75.6237	72.4786	ID=SMa1409; type=exon; aliases=AAK65428.1; genename=SMa1409; product=Acyl-CoA transferase; ec_number=2.8.3.-
SMa1410	775888	776721	+	Oxidoreductase	0.148213	0.999678	0.620293	40.5679	23.2844	39.4191	37.3364	29.0063	26.9472	ID=SMa1410; type=exon; aliases=AAK65429.1; genename=SMa1410; product=Oxidoreductase
SMa1413	777118	777393	-	conserved hypothetical protein	-0.120425	0.999678	0.582078	204.727	124.183	157.677	163.005	181.29	184.913	ID=SMa1413; type=exon; aliases=AAK65430.1; genename=SMa1413; product=conserved hypothetical protein
SMa1414	777621	779216	-	Dehydrogenase, FAD-dependent	-0.00734887	0.999678	0.978827	37.7376	65.0022	38.5432	46.4429	49.7252	45.5314	ID=SMa1414; type=exon; aliases=AAK65431.1; genename=SMa1414; product=Dehydrogenase, FAD-dependent
SMa1415	779216	780712	-	aldehyde dehydrogenase, NAD(P)-dependent	0.19138	0.999678	0.425849	43.3983	60.1513	53.4348	50.0855	43.5095	43.673	ID=SMa1415; type=exon; aliases=AAK65432.1; genename=SMa1415; product=aldehyde dehydrogenase, NAD(P)-dependent
SMa1417	780875	781900	-	Dehydrogenase, Zn-dependent	-0.152109	0.999678	0.511201	42.4548	50.4495	46.427	50.9961	50.7611	52.9651	ID=SMa1417; type=exon; aliases=AAK65433.1; genename=SMa1417; product=Dehydrogenase, Zn-dependent
SMa1418	781919	782860	-	ABC transporter, permease	-0.0547475	0.999678	0.880067	19.8122	25.2247	26.2794	31.8726	19.6829	22.3011	ID=SMa1418; type=exon; aliases=AAK65434.1; genename=SMa1418; product=ABC transporter, permease
SMa1421	782868	784379	-	ABC transporter, ATP-binding protein	0.133874	0.999678	0.552658	54.7195	56.2706	67.4505	56.46	45.5814	60.3988	ID=SMa1421; type=exon; aliases=AAK65435.1; genename=SMa1421; product=ABC transporter, ATP-binding protein
SMa1424	784390	785355	-	ABC transporter, permease	0.149143	0.999678	0.648843	30.1901	35.8967	25.4035	23.6768	29.0063	29.7348	ID=SMa1424; type=exon; aliases=AAK65436.1; genename=SMa1424; product=ABC transporter, permease
SMa1427	785430	786548	-	ABC transporter, periplasmic solute-binding protein	-0.133725	0.999678	0.582447	56.6064	41.7178	51.6829	60.1026	46.6173	57.6112	ID=SMa1427; type=exon; aliases=AAK65437.1; genename=SMa1427; product=ABC transporter, periplasmic solute-binding protein
SMa1428	786798	787457	+	Transcriptional regulator, TetR family	-0.103811	0.999678	0.427202	470.777	416.208	576.396	509.051	534.546	530.581	ID=SMa1428; type=exon; aliases=AAK65438.1; genename=SMa1428; product=Transcriptional regulator, TetR family
SMa1430	787459	788475	-	Dehydrogenase, Zn-dependent	-0.199926	0.999678	0.460869	42.4548	36.8669	42.0471	41.8897	61.1205	37.1685	ID=SMa1430; type=exon; aliases=AAK65439.1; genename=SMa1430; product=Dehydrogenase, Zn-dependent
SMa1431	788523	789041	-	conserved hypothetical protein	-0.350232	0.999678	0.603626	3.77376	2.91055	9.63579	6.37452	7.25159	7.4337	ID=SMa1431; type=exon; aliases=AAK65440.1; genename=SMa1431; product=conserved hypothetical protein
SMa1434	789214	790866	-	ABC transporter, ATP-binding protein	0.072843	0.999678	0.713032	103.778	97.0182	97.2339	83.7793	113.954	86.4168	ID=SMa1434; type=exon; aliases=AAK65441.1; genename=SMa1434; product=ABC transporter, ATP-binding protein
SMa1435	790863	791780	-	ABC transporter, permease	0.138969	0.999678	0.673491	27.3598	24.2545	32.4113	29.1406	26.9345	20.4427	ID=SMa1435; type=exon; aliases=AAK65442.1; genename=SMa1435; product=ABC transporter, permease
SMa1437	791793	792707	-	ABC transporter, permease	-0.0587606	0.999678	0.844545	33.9639	29.1055	27.1554	33.6939	36.2579	24.1595	ID=SMa1437; type=exon; aliases=AAK65443.1; genename=SMa1437; product=ABC transporter, permease
SMa1438	792785	794293	-	ABC transporter, periplasmic solute-binding protein	-0.115281	0.999678	0.57451	76.4187	87.3164	55.1868	76.4942	83.9112	76.1955	ID=SMa1438; type=exon; aliases=AAK65444.1; genename=SMa1438; product=ABC transporter, periplasmic solute-binding protein
SMa1440	794368	795273	-	5-dehydro-4-deoxyglucarate dehydratase	0.18226	0.999678	0.261726	266.05	254.188	209.359	227.661	197.865	216.507	ID=SMa1440; type=exon; aliases=AAK65445.1; genename=SMa1440; product=5-dehydro-4-deoxyglucarate dehydratase; ec_number=4.2.1.41
SMa1442	795334	796098	-	Transcriptional regulator, GntR family	0.0396904	0.999678	0.806177	150.95	160.08	142.785	132.954	168.858	140.311	ID=SMa1442; type=exon; aliases=AAK65446.1; genename=SMa1442; product=Transcriptional regulator, GntR family
SMa1445	796350	797222	+	hypothetical protein	-0.66872	0.999678	0.227516	11.3213	5.82109	7.88383	12.749	8.28753	18.5843	ID=SMa1445; type=exon; aliases=AAK65447.1; genename=SMa1445; product=hypothetical protein
SMa1447	797393	798706	-	Permease, MFS	-0.013212	0.999678	0.937744	170.763	175.603	126.141	173.933	151.247	150.532	ID=SMa1447; type=exon; aliases=AAK65448.1; genename=SMa1447; product=Permease, MFS
SMa1450	799195	800385	-	Thiolase	-0.0406239	0.999678	0.854189	83.9662	72.7636	52.5589	75.5835	68.3721	70.6202	ID=SMa1450; type=exon; aliases=AAK65449.1; genename=SMa1450; product=Thiolase
SMa1452	800410	801177	-	dehydrogenase related to short chain alcohol dehydrogenases	-0.180773	0.999678	0.521884	38.6811	49.4793	22.7755	44.6216	40.4017	39.9562	ID=SMa1452; type=exon; aliases=AAK65450.1; genename=SMa1452; product=dehydrogenase related to short chain alcohol dehydrogenases
SMa1454	801299	802342	+	Transcriptional regulator, AraC family	0.0238924	0.999678	0.901547	116.987	100.899	87.5981	101.082	101.522	97.5674	ID=SMa1454; type=exon; aliases=AAK65451.1; genename=SMa1454; product=Transcriptional regulator, AraC family
SMa1455	802324	802842	-	conserved hypothetical protein	-0.0259591	0.999678	0.878862	211.331	157.169	218.119	177.576	191.649	228.586	ID=SMa1455; type=exon; aliases=AAK65452.1; genename=SMa1455; product=conserved hypothetical protein
SMa1459	803336	804340	-	Dehydrogenase, malate/L-lactate family	0.0771182	0.999678	0.822138	20.7557	39.7775	25.4035	28.23	27.9704	25.0887	ID=SMa1459; type=exon; aliases=AAK65454.1; genename=SMa1459; product=Dehydrogenase, malate/L-lactate family
SMa1461	804337	805461	-	Mandelate racemase/muconate lactonizing enzyme family protein	-0.420243	0.999678	0.0749049	55.663	67.9127	35.9152	68.2984	75.6237	68.7618	ID=SMa1461; type=exon; aliases=AAK65455.1; genename=SMa1461; product=Mandelate racemase/muconate lactonizing enzyme family protein; ec_number=5.5.1.1
SMa1462	805588	806478	-	ABC transporter, periplasmic solute-binding protein	-0.0846333	0.999678	0.541117	201.896	196.947	191.84	205.806	213.404	207.214	ID=SMa1462; type=exon; aliases=AAK65456.1; genename=SMa1462; product=ABC transporter, periplasmic solute-binding protein
SMa1465	806502	807257	-	ABC transporter permease	0.157967	0.999678	0.707549	17.9254	17.4633	19.2716	17.3023	21.7548	10.2213	ID=SMa1465; type=exon; aliases=AAK65457.1; genename=SMa1465; product=ABC transporter permease
SMa1466	807254	808369	-	ABC transporter, ATP binding protein	0.064334	0.999678	0.78878	48.1155	45.5986	41.1711	44.6216	40.4017	43.673	ID=SMa1466; type=exon; aliases=AAK65458.1; genename=SMa1466; product=ABC transporter, ATP binding protein
SMa1467	808366	809028	-	ABC transporter, permease	-0.135489	0.999678	0.609506	40.5679	29.1055	42.0471	43.711	37.2939	41.8146	ID=SMa1467; type=exon; aliases=AAK65459.1; genename=SMa1467; product=ABC transporter, permease
SMa1471	809179	809859	-	conserved hypothetical protein	-0.0836066	0.999678	0.74694	39.6245	41.7178	42.0471	44.6216	41.4376	44.6022	ID=SMa1471; type=exon; aliases=AAK65460.1; genename=SMa1471; product=conserved hypothetical protein
SMa1473	809859	811163	-	proline dipeptidase	-0.140523	0.999678	0.664367	25.4729	26.1949	45.551	32.7832	44.5455	30.664	ID=SMa1473; type=exon; aliases=AAK65461.1; genename=SMa1473; product=proline dipeptidase; ec_number=3.4.13.9
SMa1476	811255	812211	-	Transcriptional regulator, AraC family	0.0597663	0.999678	0.802306	62.2671	50.4495	54.3108	48.2642	64.2283	48.3191	ID=SMa1476; type=exon; aliases=AAK65462.1; genename=SMa1476; product=Transcriptional regulator, AraC family
SMa1478	812255	813790	-	Trimethylamine methyltransferase	-0.0979922	0.999678	0.651808	82.0793	59.1811	68.3265	65.5664	70.444	88.2752	ID=SMa1478; type=exon; aliases=AAK65463.1; genename=SMa1478; product=Trimethylamine methyltransferase
SMa1480	814015	814902	+	Transcriptional regulator, LysR family	-0.226308	0.999678	0.234775	159.441	114.481	177.824	189.414	178.182	161.683	ID=SMa1480; type=exon; aliases=AAK65464.1; genename=SMa1480; product=Transcriptional regulator, LysR family
SMa1483	815138	817558	+	dehydrogenase	-0.145974	0.999678	0.461239	73.5883	76.6444	96.3579	94.7071	93.2347	85.4876	ID=SMa1483; type=exon; aliases=AAK65465.1; genename=SMa1483; product=dehydrogenase
SMa1485	817966	819255	-	Permease, MFS	0.335754	0.999678	0.313902	29.2466	28.1353	23.6515	24.5874	23.8266	15.7966	ID=SMa1485; type=exon; aliases=AAK65466.1; genename=SMa1485; product=Permease, MFS
SMa1487	819484	819852	-	Cytochrome C	1.01883	0.999678	0.0770304	10.3778	9.70182	18.3956	9.10645	6.21565	3.71685	ID=SMa1487; type=exon; aliases=AAK65467.1; genename=SMa1487; product=Cytochrome C
SMa1488	819849	822092	-	oxidoreductase	0.346282	0.999678	0.359367	15.095	36.8669	21.0235	16.3916	16.5751	24.1595	ID=SMa1488; type=exon; aliases=AAK65468.1; genename=SMa1488; product=oxidoreductase
SMa1491	822089	822553	-	Oxidoreductase	1.22927	0.999678	0.11307	5.66064	6.79127	7.88383	2.73194	5.17971	0.929213	ID=SMa1491; type=exon; aliases=AAK65469.1; genename=SMa1491; product=Oxidoreductase
SMa1493	822713	823636	+	Transcriptional regulator, LysR family	0.0426896	0.999678	0.824592	74.5318	89.2567	93.73	74.6729	95.3066	80.8415	ID=SMa1493; type=exon; aliases=AAK65470.1; genename=SMa1493; product=Transcriptional regulator, LysR family
SMa1494	823723	824163	+	Hypothetical protein	0.155248	0.999678	0.661112	22.6426	23.2844	25.4035	15.481	21.7548	26.9472	ID=SMa1494; type=exon; aliases=AAK65471.1; genename=SMa1494; product=Hypothetical protein
SMa1495	824592	825704	+	Aminotransferase	-0.0424602	0.999678	0.924052	1552.9	2858.16	2147.03	1545.36	3850.59	1358.51	ID=SMa1495; type=exon; aliases=AAK65472.1; genename=SMa1495; product=Aminotransferase; ec_number=2.6.1.51
SMa1497	825906	826553	-	Gst12 glutathione-S-transferase	0.159461	0.999678	0.481347	91.5137	72.7636	62.1947	67.3877	66.3002	68.7618	ID=SMa1497; type=exon; aliases=AAK65473.1; genename=gst12 OR SMa1497; product=Gst12 glutathione-S-transferase; ec_number=2.5.1.18
SMa1500	826564	828330	-	oxidoreductase	0.257619	0.999678	0.348064	112.269	156.199	77.0863	113.831	99.4503	75.2662	ID=SMa1500; type=exon; aliases=AAK65474.1; genename=SMa1500; product=oxidoreductase
SMa1501	828355	829269	-	conserved hypothetical protein	-0.143415	0.999678	0.527013	92.4571	58.2109	82.3422	78.3155	93.2347	86.4168	ID=SMa1501; type=exon; aliases=AAK65475.1; genename=SMa1501; product=conserved hypothetical protein
SMa1503	829300	830166	-	conserved hypothetical protein	-0.0769871	0.999678	0.794755	59.4367	37.8371	58.6907	65.5664	37.2939	61.3281	ID=SMa1503; type=exon; aliases=AAK65476.1; genename=SMa1503; product=conserved hypothetical protein
SMa1505	830383	831168	+	Transcriptional regulator, GntR family	-0.0590409	0.999678	0.706993	275.485	243.516	206.732	277.747	217.548	259.25	ID=SMa1505; type=exon; aliases=AAK65477.1; genename=SMa1505; product=Transcriptional regulator, GntR family
SMa1507	831222	832316	+	Conserved hypothetical protein	0.00613276	0.999678	0.979155	1430.26	1909.32	828.678	1283.1	1489.68	1377.09	ID=SMa1507; type=exon; aliases=AAK65478.1; genename=SMa1507; product=Conserved hypothetical protein
SMa1509	832401	833936	+	ABC transporter, ATP-binding protein	0.0933506	0.999678	0.642998	517.949	715.024	381.928	490.838	474.461	547.306	ID=SMa1509; type=exon; aliases=AAK65479.1; genename=SMa1509; product=ABC transporter, ATP-binding protein
SMa1513	833962	834984	+	ABC transporter, permease	-0.00726644	0.999678	0.961346	306.618	357.027	270.678	313.262	311.818	313.145	ID=SMa1513; type=exon; aliases=AAK65480.1; genename=SMa1513; product=ABC transporter, permease
SMa1514	834984	835904	+	ABC transporter, permease	-0.041621	0.999678	0.741128	335.865	318.22	296.958	311.441	360.507	307.569	ID=SMa1514; type=exon; aliases=AAK65481.1; genename=SMa1514; product=ABC transporter, permease
SMa1515	835950	836141	-	conserved hypothetical protein	-0.430629	0.999678	0.272227	16.9819	22.3142	12.2637	17.3023	27.9704	24.1595	ID=SMa1515; type=exon; aliases=AAK65482.1; genename=SMa1515; product=conserved hypothetical protein
SMa1516	836495	837481	+	NuoH2 NADH:ubiquinone oxidoreductase subunit 1 (chain H)	-0.0158372	0.999678	0.956041	34.9073	33.9564	50.8069	48.2642	42.4736	30.664	ID=SMa1516; type=exon; aliases=AAK65483.1; genename=nuoH2 OR SMa1516; product=NuoH2 NADH:ubiquinone oxidoreductase subunit 1 (chain H); ec_number=1.6.5.3
SMa1519	837551	838117	+	NADH:ubiquinone oxidoreductase subunit 6 (chain I)	-0.604027	0.999678	0.0699811	18.8688	19.4036	35.0392	29.1406	39.3658	43.673	ID=SMa1519; type=exon; aliases=AAK65484.1; genename=nuoI2 OR SMa1519; product=NADH:ubiquinone oxidoreductase subunit 6 (chain I); ec_number=1.6.5.3
SMa1521	838161	838601	+	conserved hypothetical protein	-0.354293	0.999678	0.346482	16.0385	25.2247	17.5196	24.5874	16.5751	33.4517	ID=SMa1521; type=exon; aliases=AAK65485.1; genename=SMa1521; product=conserved hypothetical protein
SMa1523	838689	841250	-	NuoG2 NADH:quinone oxidoreductase subunit 7 (chain G2)	-0.264899	0.999678	0.367453	51.8892	35.8967	37.6672	42.8003	44.5455	63.1865	ID=SMa1523; type=exon; aliases=AAK65486.1; genename=nuoG2 OR SMa1523; product=NuoG2 NADH:quinone oxidoreductase subunit 7 (chain G2); ec_number=1.6.5.3
SMa1525	841280	842545	-	NuoF2 NADH:quinone oxidoreductase (chain F)	0.458512	0.999678	0.280962	15.095	23.2844	19.2716	12.749	11.3954	17.655	ID=SMa1525; type=exon; aliases=AAK65487.1; genename=nuoF2 OR SMa1525; product=NuoF2 NADH:quinone oxidoreductase (chain F); ec_number=1.6.5.3
SMa1526	842549	843055	-	NuoE2 NADH:quinone oxidoreductase (chain E)	0.129532	0.999678	0.818967	9.4344	9.70182	7.88383	10.9277	5.17971	8.36292	ID=SMa1526; type=exon; aliases=AAK65488.1; genename=nuoE2 OR SMa1526; product=NuoE2 NADH:quinone oxidoreductase (chain E); ec_number=1.6.5.3
SMa1529	843074	844288	-	NuoD2 NADH:quinone oxidoreductase subunit 7 (chain D)	0.196575	0.999678	0.476189	45.2851	40.7476	44.675	40.979	29.0063	43.673	ID=SMa1529; type=exon; aliases=AAK65489.1; genename=nuoD2 OR SMa1529; product=NuoD2 NADH:quinone oxidoreductase subunit 7 (chain D); ec_number=1.6.5.3
SMa1531	844305	844853	-	NuoC2 NADH:quinone oxidoreductase (chain C)	0.639594	0.999678	0.201553	15.095	10.672	18.3956	10.0171	5.17971	13.009	ID=SMa1531; type=exon; aliases=AAK65490.1; genename=nuoC2 OR SMa1531; product=NuoC2 NADH:quinone oxidoreductase (chain C); ec_number=1.6.5.3
SMa1532	844850	845353	-	NuoB2 NADH:quinone oxidoreductase (chain B)	-0.086354	0.999678	0.843526	9.4344	16.4931	20.1476	10.0171	20.7188	18.5843	ID=SMa1532; type=exon; aliases=AAK65491.1; genename=nuoB2 OR SMa1532; product=NuoB2 NADH:quinone oxidoreductase (chain B); ec_number=1.6.5.3
SMa1533	845341	845706	-	NuoA2 NADH:quinone oxidoreductase subunit 3 (chain A)	-0.215356	0.999678	0.520388	19.8122	24.2545	22.7755	23.6768	29.0063	25.0887	ID=SMa1533; type=exon; aliases=AAK65492.1; genename=nuoA2 OR SMa1533; product=NuoA2 NADH:quinone oxidoreductase subunit 3 (chain A); ec_number=1.6.5.3
SMa1535	845922	847361	-	NuoN2 NADH:quinone oxidoreductase subunit 2 (chain N)	0.220721	0.999678	0.633735	29.2466	22.3142	50.8069	28.23	19.6829	39.9562	ID=SMa1535; type=exon; aliases=AAK65493.1; genename=nuoN2 OR SMa1535; product=NuoN2 NADH:quinone oxidoreductase subunit 2 (chain N); ec_number=1.6.5.3
SMa1536	847358	848833	-	NuoM2 NADH:quinone oxidoreductase subunit 4 (chain M)	0.439674	0.999678	0.305967	18.8688	25.2247	27.1554	20.9448	18.6469	13.009	ID=SMa1536; type=exon; aliases=AAK65494.1; genename=nuoM2 OR SMa1536; product=NuoM2 NADH:quinone oxidoreductase subunit 4 (chain M); ec_number=1.6.5.3
SMa1538	848840	850600	-	oxidoreductase	0.0502164	0.999678	0.870149	33.0204	38.8073	28.9074	31.8726	25.8985	39.0269	ID=SMa1538; type=exon; aliases=AAK65495.1; genename=SMa1538; product=oxidoreductase
SMa1539	850566	850880	+	conserved hypothetical protein	-2.20454	0.999678	0.0916323	0.94344	0.970182	0	3.64258	3.10782	1.85843	ID=SMa1539; type=exon; aliases=AAK65496.1; genename=SMa1539; product=conserved hypothetical protein
SMa1541	850844	852307	-	oxidoreductase	-0.168801	0.999678	0.596893	28.3032	23.2844	24.5275	34.6045	21.7548	28.8056	ID=SMa1541; type=exon; aliases=AAK65497.1; genename=SMa1541; product=oxidoreductase
SMa1544	852312	852614	-	NuoK2 NADH:quinone oxidoreductase subunit 11 (chain K)	-0.064642	0.999678	0.933899	4.7172	2.91055	5.25589	3.64258	7.25159	2.78764	ID=SMa1544; type=exon; aliases=AAK65498.1; genename=nuoK2 OR SMa1544; product=NuoK2 NADH:quinone oxidoreductase subunit 11 (chain K); ec_number=1.6.5.3
SMa1545	852614	853114	-	NuoJ2 NADH:quinone oxidoreductase subunit 6 (chain J)	-0.372658	0.999678	0.195233	37.7376	33.9564	32.4113	38.2471	58.0127	39.0269	ID=SMa1545; type=exon; aliases=AAK65499.1; genename=nuoJ2 OR SMa1545; product=NuoJ2 NADH:quinone oxidoreductase subunit 6 (chain J); ec_number=1.6.5.3
SMa1547	853409	854080	+	protein-L-isoaspartate O-methyltransferase	0.0609879	0.999678	0.699481	153.781	140.676	139.281	137.507	138.816	139.382	ID=SMa1547; type=exon; aliases=AAK65500.1; genename=pcm OR SMa1547; product=protein-L-isoaspartate O-methyltransferase; ec_number=2.1.1.77
SMa1548	854222	857437	+	Diguanylate cyclase/phosphodiesterase	0.121197	0.999678	0.459977	163.215	171.722	212.863	167.559	164.715	171.904	ID=SMa1548; type=exon; aliases=AAK65501.1; genename=SMa1548; product=Diguanylate cyclase/phosphodiesterase
SMa1550	857628	858311	+	Response regulator	-0.156539	0.999678	0.534722	50.9458	49.4793	36.7912	43.711	60.0846	49.2483	ID=SMa1550; type=exon; aliases=AAK65502.1; genename=SMa1550; product=Response regulator
SMa1552	858465	859826	+	MCP methyltransferase, CheR-type	-0.139663	0.999678	0.611555	41.5114	40.7476	37.6672	49.1748	32.1142	50.1775	ID=SMa1552; type=exon; aliases=AAK65503.1; genename=SMa1552; product=MCP methyltransferase, CheR-type
SMa1554	859823	860491	+	Putative chemotaxis protein	0.270373	0.999678	0.572376	19.8122	15.5229	15.7677	20.9448	5.17971	15.7966	ID=SMa1554; type=exon; aliases=AAK65504.1; genename=SMa1554; product=Putative chemotaxis protein
SMa1556	860424	862109	+	Methyl-accepting chemotaxis protein	0.0157171	0.999678	0.960726	55.663	31.0458	41.1711	34.6045	46.6173	45.5314	ID=SMa1556; type=exon; aliases=AAK65505.1; genename=mcpS OR SMa1556; product=Methyl-accepting chemotaxis protein
SMa1558	862096	864222	+	Sensor histidine kinase	0.0688498	0.999678	0.678321	131.138	133.885	112.126	113.831	116.025	129.161	ID=SMa1558; type=exon; aliases=AAK65506.1; genename=SMa1558; product=Sensor histidine kinase
SMa1561	864232	865296	+	CheB2 chemotaxis methylesterase	-0.0382186	0.999678	0.862764	61.3236	53.36	68.3265	68.2984	64.2283	55.7528	ID=SMa1561; type=exon; aliases=AAK65507.1; genename=cheB2 OR SMa1561; product=CheB2 chemotaxis methylesterase
SMa1562	865351	866316	-	Pilus assembly protein	0.0101199	0.999678	0.968281	36.7942	45.5986	49.0549	48.2642	40.4017	41.8146	ID=SMa1562; type=exon; aliases=AAK65508.1; genename=SMa1562; product=Pilus assembly protein
SMa1564	866326	867327	-	Pilus assembly protein	-0.118856	0.999678	0.802004	8.49096	12.6124	18.3956	13.6597	15.5391	13.9382	ID=SMa1564; type=exon; aliases=AAK65509.1; genename=SMa1564; product=Pilus assembly protein
SMa1568	867356	868849	-	CpaF2 pilus assembly protein	0.299149	0.999678	0.451647	23.586	22.3142	24.5275	21.8555	18.6469	16.7258	ID=SMa1568; type=exon; aliases=AAK65510.1; genename=cpaF2 OR SMa1568; product=CpaF2 pilus assembly protein
SMa1570	868893	869063	-	PilA2 pilus assembly protein	0.323542	0.999678	0.453854	12.2647	14.5527	21.0235	10.0171	15.5391	13.009	ID=SMa1570; type=exon; aliases=AAK65511.1; genename=pilA2 OR SMa1570; product=PilA2 pilus assembly protein
SMa1572	869408	869833	-	conserved hypothetical protein	0.116391	0.999678	0.872309	5.66064	2.91055	7.88383	0.910645	4.14376	10.2213	ID=SMa1572; type=exon; aliases=AAK65512.1; genename=SMa1572; product=conserved hypothetical protein
SMa1573	869830	871590	-	CpaE2 pilus assembly protein	0.102912	0.999678	0.75886	32.077	17.4633	24.5275	22.7661	27.9704	18.5843	ID=SMa1573; type=exon; aliases=AAK65513.1; genename=CpaE2 OR SMa1573; product=CpaE2 pilus assembly protein
SMa1576	871597	872388	-	CpaB2 pilus assembly protein	-0.752908	0.999678	0.297798	2.83032	5.82109	2.62794	7.28516	2.07188	9.29213	ID=SMa1576; type=exon; aliases=AAK65514.1; genename=CpaB2 OR SMa1576; product=CpaB2 pilus assembly protein
SMa1578	872431	872943	-	CpaA2 prepilin peptidase	0.0560225	0.999678	0.938402	5.66064	4.85091	4.37991	4.55323	4.14376	5.57528	ID=SMa1578; type=exon; aliases=AAK65515.1; genename=cpaA2 OR SMa1578; product=CpaA2 prepilin peptidase; ec_number=3.4.23.43
SMa1579	873203	874498	+	conserved hypothetical protein	0.0833232	0.999678	0.841475	19.8122	13.5825	17.5196	13.6597	21.7548	13.009	ID=SMa1579; type=exon; aliases=AAK65516.1; genename=SMa1579; product=conserved hypothetical protein
SMa1580	874611	875123	+	conserved hypothetical protein	0.134454	0.999678	0.711594	22.6426	16.4931	28.9074	23.6768	23.8266	14.8674	ID=SMa1580; type=exon; aliases=AAK65517.1; genename=SMa1580; product=conserved hypothetical protein
SMa1582	875222	876520	-	conserved hypothetical protein	0.0999647	0.999678	0.644933	104.722	71.7935	120.009	98.3497	82.8753	95.7089	ID=SMa1582; type=exon; aliases=AAK65518.1; genename=SMa1582; product=conserved hypothetical protein
SMa1583	876769	878538	-	CyaF5 adenylate cyclase	0.0924633	0.999678	0.525295	670.786	607.334	782.251	643.826	606.026	682.971	ID=SMa1583; type=exon; aliases=AAK65519.1; genename=cyaF5 OR SMa1583; product=CyaF5 adenylate cyclase; ec_number=4.6.1.1
SMa1585	878659	878961	-	conserved hypothetical protein	-0.0963692	0.999678	0.527881	280.202	245.456	318.857	299.602	308.71	295.49	ID=SMa1585; type=exon; aliases=AAK65520.1; genename=SMa1585; product=conserved hypothetical protein
SMa1586	879859	880314	-	SyrB2 regulator	-0.107699	0.999678	0.434787	1634.04	1311.69	1844.82	1703.82	1824.29	1635.41	ID=SMa1586; type=exon; aliases=AAK65521.1; genename=syrB2 OR SMa1586; product=SyrB2 regulator
SMa1587	880620	882017	+	EglC Endo-1,3-1,4-beta-glycanase	-0.130501	0.999678	0.308069	895.325	675.247	892.625	875.13	903.341	918.992	ID=SMa1587; type=exon; aliases=AAK65522.1; genename=eglC OR SMa1587; product=EglC Endo-1,3-1,4-beta-glycanase; ec_number=3.2.1.-
SMa1589	883252	883638	-	conserved hypothetical protein	-0.0415239	0.999678	0.891557	40.5679	22.3142	41.1711	45.5323	29.0063	32.5225	ID=SMa1589; type=exon; aliases=AAK65523.1; genename=SMa1589; product=conserved hypothetical protein
SMa1591	884133	887612	-	CyaI3 adenylate/guanylate cyclase	0.251775	0.999678	0.294576	75.4752	57.2407	85.8461	61.0132	53.8689	68.7618	ID=SMa1591; type=exon; aliases=AAK65524.1; genename=cyaI3 OR SMa1591; product=CyaI3 adenylate/guanylate cyclase; ec_number=4.6.1.1
SMa1592	887558	888271	-	oxidoreductase, fragment	-0.899609	0.999678	0.356691	0.94344	2.91055	1.75196	5.46387	2.07188	2.78764	ID=SMa1592; type=exon; aliases=AAK65525.1; genename=SMa1592; product=oxidoreductase, fragment
SMa1593	887977	889107	-	oxidoreductase, fragment	0.159259	0.999678	0.769166	10.3778	10.672	11.3878	3.64258	15.5391	10.2213	ID=SMa1593; type=exon; aliases=AAK65526.1; genename=SMa1593; product=oxidoreductase, fragment
SMa1594	889137	889790	+	hypothetical protein	0.515052	0.999678	0.639775	7.54752	0	6.13187	3.64258	4.14376	1.85843	ID=SMa1594; type=exon; aliases=AAK65527.1; genename=SMa1594; product=hypothetical protein
SMa1595	890034	890477	+	hypothetical protein	-0.439079	0.999678	0.367298	6.60408	7.76146	12.2637	12.749	12.4313	11.1506	ID=SMa1595; type=exon; aliases=AAK65528.1; genename=SMa1595; product=hypothetical protein
SMa1597	890927	891709	-	Pilus assembly chaperone	-0.118465	0.999678	0.46628	283.032	208.589	317.981	308.709	283.848	287.127	ID=SMa1597; type=exon; aliases=AAK65529.1; genename=SMa1597; product=Pilus assembly chaperone
SMa1600	891838	893592	+	Potassium efflux protein	-0.127978	0.999678	0.520589	245.294	164.931	276.81	247.695	255.877	248.1	ID=SMa1600; type=exon; aliases=AAK65530.1; genename=SMa1600; product=Potassium efflux protein
SMa1602	893872	894747	-	Transcriptional regulator, LysR family	-0.288535	0.999678	0.123465	101.892	91.1971	137.529	132.044	142.96	130.09	ID=SMa1602; type=exon; aliases=AAK65531.1; genename=SMa1602; product=Transcriptional regulator, LysR family
SMa1604	894831	895922	+	NADH:flavin oxidoreductase / NADH oxidase	0.0769032	0.999678	0.921743	1.88688	11.6422	4.37991	7.28516	1.03594	8.36292	ID=SMa1604; type=exon; aliases=AAK65532.1; genename=SMa1604; product=NADH:flavin oxidoreductase / NADH oxidase
SMa1606	895919	896896	+	conserved hypothetical protein	-0.288289	0.999678	0.489056	22.6426	17.4633	35.9152	20.0342	35.222	38.0977	ID=SMa1606; type=exon; aliases=AAK65533.1; genename=SMa1606; product=conserved hypothetical protein
SMa1608	897347	897643	-	conserved hypothetical protein	0.0180257	0.999678	0.947769	42.4548	35.8967	40.2951	40.0684	34.1861	42.7438	ID=SMa1608; type=exon; aliases=AAK65534.1; genename=SMa1608; product=conserved hypothetical protein
SMa1610	897643	897906	-	transposase, fragment	0.117911	0.999678	0.716257	23.586	27.1651	22.7755	22.7661	18.6469	26.018	ID=SMa1610; type=exon; aliases=AAK65535.1; genename=SMa1610; product=transposase, fragment
SMa1612	898016	899281	-	transposase, fragment	0.00827523	0.999678	0.95793	158.498	150.378	158.553	165.737	150.211	148.674	ID=SMa1612; type=exon; aliases=AAK65536.1; genename=SMa1612; product=transposase, fragment
SMa1613	899330	899647	-	transposase, fragment	-0.838484	0.999678	0.0650167	9.4344	14.5527	11.3878	17.3023	21.7548	24.1595	ID=SMa1613; type=exon; aliases=AAK65537.1; genename=SMa1613; product=transposase, fragment
SMa1614	899769	900599	-	TRm1b transposase	-0.064307	0.999678	0.702476	126.421	110.601	146.289	137.507	136.744	127.302	ID=SMa1614; type=exon; aliases=AAK65538.1; genename=SMa1614; product=TRm1b transposase
SMa1615	900596	900988	-	TRm1a transposase	0.0535594	0.999678	0.844018	40.5679	41.7178	49.0549	47.3535	37.2939	41.8146	ID=SMa1615; type=exon; aliases=AAK65539.1; genename=SMa1615; product=TRm1a transposase
SMa1617	901120	902349	+	integrase/recombinase	-0.0841325	0.999678	0.804762	47.172	23.2844	43.7991	33.6939	39.3658	48.3191	ID=SMa1617; type=exon; aliases=AAK65540.1; genename=SMa1617; product=integrase/recombinase
SMa1619	902343	903257	+	integrase/recombinase	-0.062882	0.999678	0.877608	14.1516	14.5527	19.2716	20.9448	10.3594	18.5843	ID=SMa1619; type=exon; aliases=AAK65541.1; genename=SMa1619; product=integrase/recombinase
SMa1620	903254	904243	+	integrase/recombinase	0.341658	0.999678	0.283643	37.7376	33.9564	21.0235	21.8555	29.0063	22.3011	ID=SMa1620; type=exon; aliases=AAK65542.1; genename=SMa1620; product=integrase/recombinase
SMa1623	904393	904767	-	transposase, fragment	0.169942	0.999678	0.54577	39.6245	41.7178	63.0706	43.711	39.3658	45.5314	ID=SMa1623; type=exon; aliases=AAK65543.1; genename=SMa1623; product=transposase, fragment
SMa1625	904985	905908	-	Transcriptional regulator, LysR family	0.038422	0.999678	0.803186	166.989	150.378	151.545	138.418	160.571	157.966	ID=SMa1625; type=exon; aliases=AAK65544.1; genename=SMa1625; product=Transcriptional regulator, LysR family
SMa1626	906013	906672	+	conserved hypothetical protein	0.067969	0.999678	0.882387	14.1516	7.76146	13.1397	10.9277	13.4672	9.29213	ID=SMa1626; type=exon; aliases=AAK65545.1; genename=SMa1626; product=conserved hypothetical protein
SMa1629	906813	907592	-	dehydrogenase related to short chain alcohol dehydrogenases	-0.156061	0.999678	0.662016	15.095	21.344	18.3956	17.3023	17.611	26.018	ID=SMa1629; type=exon; aliases=AAK65546.1; genename=SMa1629; product=dehydrogenase related to short chain alcohol dehydrogenases; ec_number=1.1.1.-
SMa1630	907592	907912	-	hypothetical protein	-1.1498	0.999678	0.194613	3.77376	0.970182	2.62794	5.46387	8.28753	2.78764	ID=SMa1630; type=exon; aliases=AAK65547.1; genename=SMa1630; product=hypothetical protein
SMa1632	907961	908914	+	Transcriptional regulator, LysR family	-0.0655055	0.999678	0.747741	132.082	107.69	149.793	123.848	135.708	148.674	ID=SMa1632; type=exon; aliases=AAK65548.1; genename=SMa1632; product=Transcriptional regulator, LysR family
SMa1635	910181	910639	-	hypothetical protein	0.388279	0.999678	0.190577	30.1901	37.8371	32.4113	23.6768	30.0423	23.2303	ID=SMa1635; type=exon; aliases=AAK65549.1; genename=SMa1635; product=hypothetical protein
SMa1636	911789	912589	+	TRm17a transposase fragment	0.364606	0.999678	0.296595	21.6991	22.3142	30.6593	17.3023	16.5751	24.1595	ID=SMa1636; type=exon; aliases=AAK65550.1; genename=SMa1636; product=TRm17a transposase fragment
SMa1637	912620	913126	+	TRm17b transposase fragment	-0.256926	0.999678	0.670624	6.60408	2.91055	7.88383	5.46387	5.17971	10.2213	ID=SMa1637; type=exon; aliases=AAK65551.1; genename=SMa1637; product=TRm17b transposase fragment
SMa1639	913725	914000	+	hypothetical protein	-0.051351	0.999678	0.930127	6.60408	3.88073	15.7677	12.749	6.21565	8.36292	ID=SMa1639; type=exon; aliases=AAK65553.1; genename=SMa1639; product=hypothetical protein
SMa1641	914013	915335	+	Permease, MFS	0.0715974	0.999678	0.692639	128.308	143.587	176.948	117.473	157.463	153.32	ID=SMa1641; type=exon; aliases=AAK65554.1; genename=SMa1641; product=Permease, MFS
SMa1643	915332	915670	+	hypothetical protein	-0.365688	0.999678	0.289373	16.9819	16.4931	25.4035	28.23	21.7548	26.018	ID=SMa1643; type=exon; aliases=AAK65555.1; genename=SMa1643; product=hypothetical protein
SMa1644	915768	916487	+	ABC transporter permease	-0.00767263	0.999678	0.979776	31.1335	39.7775	45.551	40.979	35.222	40.8854	ID=SMa1644; type=exon; aliases=AAK65556.1; genename=SMa1644; product=ABC transporter permease
SMa1646	917367	918389	-	ABC transporter, ATP-binding protein	-0.120347	0.999678	0.484737	234.917	164.931	268.926	228.572	261.057	238.808	ID=SMa1646; type=exon; aliases=AAK65557.1; genename=SMa1646; product=ABC transporter, ATP-binding protein
SMa1647	918386	919381	-	ABC transporter, ATP-binding protein	0.143692	0.999678	0.531002	143.403	81.4953	143.661	117.473	84.9472	131.019	ID=SMa1647; type=exon; aliases=AAK65558.1; genename=SMa1647; product=ABC transporter, ATP-binding protein
SMa1649	919371	920282	-	ABC transporter, permease	-0.175407	0.999678	0.408048	64.1539	67.9127	71.8304	62.8345	75.6237	91.9921	ID=SMa1649; type=exon; aliases=AAK65559.1; genename=SMa1649; product=ABC transporter, permease
SMa1650	920273	921208	-	ABC transporter, permease	-0.114331	0.999678	0.528769	99.0612	93.1375	105.994	112.92	95.3066	114.293	ID=SMa1650; type=exon; aliases=AAK65560.1; genename=SMa1650; product=ABC transporter, permease
SMa1651	921222	922799	-	ABC transporter, periplasmic solute-binding protein	0.583653	0.999678	0.225344	13.2082	10.672	20.1476	7.28516	7.25159	14.8674	ID=SMa1651; type=exon; aliases=AAK65561.1; genename=SMa1651; product=ABC transporter, periplasmic solute-binding protein
SMa1652	923065	923850	+	racemase	0.37782	0.999678	0.258702	33.0204	32.016	27.1554	16.3916	24.8626	29.7348	ID=SMa1652; type=exon; aliases=AAK65562.1; genename=SMa1652; product=racemase
SMa1653	923853	924578	+	conserved hypothetical protein	-0.244209	0.999678	0.417122	27.3598	24.2545	36.7912	37.3364	35.222	32.5225	ID=SMa1653; type=exon; aliases=AAK65563.1; genename=SMa1653; product=conserved hypothetical protein
SMa1654	924741	925439	+	Transcriptional regulator, GntR family	-0.00388501	0.999678	0.981514	619.84	455.015	710.421	544.566	610.169	636.511	ID=SMa1654; type=exon; aliases=AAK65564.1; genename=SMa1654; product=Transcriptional regulator, GntR family
SMa1657	925848	926255	-	hypothetical protein	0.162077	0.999678	0.57114	45.2851	32.016	42.0471	31.8726	31.0782	43.673	ID=SMa1657; type=exon; aliases=AAK65565.1; genename=SMa1657; product=hypothetical protein
SMa1658	926260	926625	-	hypothetical protein	0.084761	0.999678	0.773896	34.9073	32.016	35.0392	34.6045	26.9345	34.3809	ID=SMa1658; type=exon; aliases=AAK65566.1; genename=SMa1658; product=hypothetical protein
SMa1660	926871	927455	-	conserved hypothetical protein	-0.0532564	0.999678	0.801311	63.2105	56.2706	69.2025	57.3706	67.3362	71.5494	ID=SMa1660; type=exon; aliases=AAK65567.1; genename=SMa1660; product=conserved hypothetical protein
SMa1662	927892	931026	-	Cation/multidrug efflux pump	0.460105	0.999678	0.250616	19.8122	18.4335	25.4035	21.8555	8.28753	15.7966	ID=SMa1662; type=exon; aliases=AAK65568.1; genename=SMa1662; product=Cation/multidrug efflux pump
SMa1664	931023	932189	-	HlyD-family protein	-0.142185	0.999678	0.772585	11.3213	5.82109	9.63579	10.0171	10.3594	9.29213	ID=SMa1664; type=exon; aliases=AAK65569.1; genename=SMa1664; product=HlyD-family protein
SMa1666	932526	933005	-	hypothetical protein	0.023142	0.999678	0.948625	25.4729	24.2545	42.0471	33.6939	29.0063	27.8764	ID=SMa1666; type=exon; aliases=AAK65570.1; genename=SMa1666; product=hypothetical protein
SMa1667	933295	934722	+	ArcD1 arginine/ornithine antiporter	-0.0367473	0.999678	0.868484	84.9096	75.6742	111.25	84.69	83.9112	110.576	ID=SMa1667; type=exon; aliases=AAK65571.1; genename=arcD1 OR SMa1667; product=ArcD1 arginine/ornithine antiporter
SMa1668	935142	936563	+	ArcD2 arginine/ornithine antiporter	-0.192062	0.999678	0.667535	15.095	12.6124	21.8995	24.5874	13.4672	18.5843	ID=SMa1668; type=exon; aliases=AAK65572.1; genename=arcD2 OR SMa1668; product=ArcD2 arginine/ornithine antiporter
SMa1670	936579	937838	+	ArcA2 arginine deiminase	0.424608	0.999678	0.248314	29.2466	21.344	26.2794	22.7661	19.6829	14.8674	ID=SMa1670; type=exon; aliases=AAK65573.1; genename=arcA2 OR SMa1670; product=ArcA2 arginine deiminase; ec_number=3.5.3.6
SMa1672	938402	938896	+	conserved hypothetical protein	0.434336	0.999678	0.457606	6.60408	11.6422	14.0157	5.46387	8.28753	10.2213	ID=SMa1672; type=exon; aliases=AAK65574.1; genename=SMa1672; product=conserved hypothetical protein
SMa1675	939303	939953	+	conserved hypothetical protein	0.0876152	0.999678	0.83758	16.0385	11.6422	22.7755	19.1235	15.5391	13.009	ID=SMa1675; type=exon; aliases=AAK65576.1; genename=SMa1675; product=conserved hypothetical protein
SMa1676	940014	941072	-	conserved hypothetical protein	0.206989	0.999678	0.482904	42.4548	33.9564	50.8069	37.3364	31.0782	41.8146	ID=SMa1676; type=exon; aliases=AAK65577.1; genename=SMa1676; product=conserved hypothetical protein
SMa1677	941157	942590	-	Metallo-dependent hydrolase	0.024537	0.999678	0.898724	189.631	120.303	185.708	155.72	167.822	164.471	ID=SMa1677; type=exon; aliases=AAK65578.1; genename=SMa1677; product=Metallo-dependent hydrolase
SMa1678	942871	943152	-	hypothetical protein	-0.0119248	0.999678	0.977054	14.1516	11.6422	18.3956	14.5703	11.3954	18.5843	ID=SMa1678; type=exon; aliases=AAK65579.1; genename=SMa1678; product=hypothetical protein
SMa1680	943416	945809	-	conserved hypothetical protein	0.0932909	0.999678	0.665306	71.7015	71.7935	64.8226	64.6558	51.7971	78.0539	ID=SMa1680; type=exon; aliases=AAK65580.1; genename=SMa1680; product=conserved hypothetical protein
SMa1682	945870	946883	-	nonspecific acid phosphatase precursor	0.00452089	0.999678	0.986255	47.172	36.8669	34.1633	40.979	42.4736	34.3809	ID=SMa1682; type=exon; aliases=AAK65581.1; genename=SMa1682; product=nonspecific acid phosphatase precursor
SMa1683	946966	948633	-	Arylsulfatase	0.167657	0.999678	0.535012	50.9458	36.8669	56.9388	44.6216	46.6173	38.0977	ID=SMa1683; type=exon; aliases=AAK65582.1; genename=SMa1683; product=Arylsulfatase
SMa1684	948970	950853	+	Sensory histidine kinase	0.116758	0.999678	0.579535	189.631	144.557	211.111	182.129	157.463	163.541	ID=SMa1684; type=exon; aliases=AAK65583.1; genename=SMa1684; product=Sensory histidine kinase
SMa1686	950846	951487	+	Two-component response regulator	0.300815	0.999678	0.211543	107.552	73.7338	124.389	98.3497	88.055	62.2573	ID=SMa1686; type=exon; aliases=AAK65584.1; genename=SMa1686; product=Two-component response regulator
SMa1688	951569	951985	+	Two-component response regulator	0.131456	0.999678	0.678547	48.1155	33.9564	57.8148	40.0684	54.9049	33.4517	ID=SMa1688; type=exon; aliases=AAK65585.1; genename=SMa1688; product=Two-component response regulator
SMa1691	952528	953982	+	Cation transport ATPase	-0.175449	0.999678	0.272433	214.161	206.649	227.755	246.785	231.015	254.604	ID=SMa1691; type=exon; aliases=AAK65586.1; genename=SMa1691; product=Cation transport ATPase
SMa1696	955590	956786	+	Sensor histidine kinase	-0.161113	0.999678	0.348568	375.489	244.486	324.113	336.028	392.622	328.012	ID=SMa1696; type=exon; aliases=AAK65589.1; genename=SMa1696; product=Sensor histidine kinase
SMa1697	957068	957667	-	conserved hypothetical protein	-0.127494	0.999678	0.303309	1998.21	1517.36	2117.25	2068.07	2073.95	2012.68	ID=SMa1697; type=exon; aliases=AAK65590.1; genename=SMa1697; product=conserved hypothetical protein
SMa1698	957928	958383	-	SyrB1 regulator	-0.154428	0.999678	0.292148	1156.66	772.265	1127.39	1169.27	1140.57	1092.75	ID=SMa1698; type=exon; aliases=AAK65591.1; genename=syrB1 OR SMa1698; product=SyrB1 regulator
SMa1700	958960	959169	+	conserved hypothetical protein	-0.0679736	0.999678	0.947792	1.88688	0.970182	4.37991	1.82129	3.10782	2.78764	ID=SMa1700; type=exon; aliases=AAK65593.1; genename=SMa1700; product=conserved hypothetical protein
SMa1702	959316	959909	-	conserved hypothetical protein	-0.0769132	0.999678	0.655326	526.44	384.192	642.97	520.889	562.516	556.599	ID=SMa1702; type=exon; aliases=AAK65594.1; genename=SMa1702; product=conserved hypothetical protein
SMa1704	960493	961722	-	conserved hypothetical protein	-0.0712074	0.999678	0.748596	112.269	81.4953	120.885	104.724	102.558	123.585	ID=SMa1704; type=exon; aliases=AAK65595.1; genename=SMa1704; product=conserved hypothetical protein
SMa1705	961799	962215	+	Transcriptional regulator, MucR family	0.103993	0.999678	0.668644	59.4367	47.5389	72.7064	58.2813	47.6533	61.3281	ID=SMa1705; type=exon; aliases=AAK65596.1; genename=SMa1705; product=Transcriptional regulator, MucR family
SMa1706	962812	963234	-	hypothetical protein	-0.521234	0.999678	0.0245565	122.647	82.4655	113.002	133.865	161.607	161.683	ID=SMa1706; type=exon; aliases=AAK65597.1; genename=SMa1706; product=hypothetical protein
SMa1711	963647	964540	+	Arginase/agmatinase/formimionoglutamate hydrolase family protein	0.0506117	0.999678	0.824846	55.663	56.2706	44.675	54.6387	49.7252	46.4606	ID=SMa1711; type=exon; aliases=AAK65599.1; genename=SMa1711; product=Arginase/agmatinase/formimionoglutamate hydrolase family protein
SMa1715	965405	967192	-	AdeC3 adenine deaminase	-0.00679041	0.999678	0.966718	147.177	138.736	121.761	152.988	113.954	141.24	ID=SMa1715; type=exon; aliases=AAK65600.1; genename=adeC3 OR SMa1715; product=AdeC3 adenine deaminase; ec_number=3.5.4.2
SMa1717	967265	968665	-	Permease	-0.250795	0.999678	0.331925	36.7942	32.9862	42.9231	46.4429	39.3658	48.3191	ID=SMa1717; type=exon; aliases=AAK65601.1; genename=SMa1717; product=Permease
SMa1718	968713	970515	-	AdeC4 adenine deaminase	0.139134	0.999678	0.425562	116.043	98.9586	133.149	115.652	99.4503	101.284	ID=SMa1718; type=exon; aliases=AAK65602.1; genename=adeC4 OR SMa1718; product=AdeC4 adenine deaminase; ec_number=3.5.4.2
SMa1720	970632	971576	+	Transcriptional regulator, LysR family	-0.160853	0.999678	0.407052	194.349	119.332	176.072	176.665	176.11	195.135	ID=SMa1720; type=exon; aliases=AAK65603.1; genename=SMa1720; product=Transcriptional regulator, LysR family
SMa1724	972145	972690	-	Isochorismatase family protein	-0.0750928	0.999678	0.723664	106.609	70.8233	87.5981	96.5284	98.4144	84.5584	ID=SMa1724; type=exon; aliases=AAK65605.1; genename=SMa1724; product=Isochorismatase family protein
SMa1725	972775	973770	+	Transcriptional regulator	-0.130524	0.999678	0.490173	172.65	130.004	161.181	160.274	187.505	160.754	ID=SMa1725; type=exon; aliases=AAK65606.1; genename=SMa1725; product=Transcriptional regulator
SMa1726	973914	974525	-	Transcriptional regulator, TetR family	0.0616933	0.999678	0.760151	112.269	90.2269	127.017	114.741	93.2347	107.789	ID=SMa1726; type=exon; aliases=AAK65607.1; genename=SMa1726; product=Transcriptional regulator, TetR family
SMa1727	974626	975516	+	alpha/beta hydrolase fold protein	-0.155284	0.999678	0.335202	620.784	414.268	598.295	622.881	653.679	543.59	ID=SMa1727; type=exon; aliases=AAK65608.1; genename=SMa1727; product=alpha/beta hydrolase fold protein
SMa1729	975705	976706	-	ABC transporter, periplasmic solute-binding protein	0.0976985	0.999678	0.713963	64.1539	53.36	84.9702	52.8174	67.3362	69.691	ID=SMa1729; type=exon; aliases=AAK65609.1; genename=ProX OR SMa1729; product=ABC transporter, periplasmic solute-binding protein
SMa1731	976900	978369	-	BetB2 betaine aldehyde dehydrogenase	0.466445	0.999678	0.0856123	53.7761	48.5091	51.6829	31.8726	30.0423	49.2483	ID=SMa1731; type=exon; aliases=AAK65610.1; genename=betB2 OR SMa1731; product=BetB2 betaine aldehyde dehydrogenase; ec_number=1.2.1.8
SMa1732	978389	978742	-	conserved hypothetical protein	0.43633	0.999678	0.391378	10.3778	9.70182	18.3956	10.9277	8.28753	9.29213	ID=SMa1732; type=exon; aliases=AAK65611.1; genename=SMa1732; product=conserved hypothetical protein
SMa1734	978754	979836	-	conserved hypothetical protein	0.591692	0.999678	0.0552896	44.3417	36.8669	68.3265	33.6939	36.2579	29.7348	ID=SMa1734; type=exon; aliases=AAK65612.1; genename=SMa1734; product=conserved hypothetical protein
SMa1735	980276	981340	+	oxidoreductase	0.134376	0.999678	0.636075	73.5883	32.9862	64.8226	50.9961	48.6892	56.682	ID=SMa1735; type=exon; aliases=AAK65613.1; genename=SMa1735; product=oxidoreductase
SMa1736	981384	982265	-	Transcriptional regulator, LysR family	-0.0693678	0.999678	0.753655	197.179	139.706	218.119	174.844	190.613	217.436	ID=SMa1736; type=exon; aliases=AAK65614.1; genename=SMa1736; product=Transcriptional regulator, LysR family
SMa1737	982470	983528	+	conserved hypothetical protein	0.499156	0.999678	0.207833	37.7376	20.3738	28.0314	20.0342	17.611	23.2303	ID=SMa1737; type=exon; aliases=AAK65615.1; genename=SMa1737; product=conserved hypothetical protein
SMa1740	983996	985066	-	Siderophore-interacting protein	-0.116118	0.999678	0.667163	136.799	117.392	197.096	136.597	244.482	109.647	ID=SMa1740; type=exon; aliases=AAK65616.1; genename=SMa1740; product=Siderophore-interacting protein
SMa1741	985063	985905	-	ABC transporter, ATP-binding protein	-0.0360217	0.999678	0.890123	71.7015	76.6444	83.2182	59.1919	106.702	72.4786	ID=SMa1741; type=exon; aliases=AAK65617.1; genename=SMa1741; product=ABC transporter, ATP-binding protein
SMa1742	985905	986942	-	ABC transporter, permease, Fe3+-siderophore transport system	-0.182666	0.999678	0.466064	66.9843	63.0618	84.9702	63.7452	112.918	68.7618	ID=SMa1742; type=exon; aliases=AAK65618.1; genename=SMa1742; product=ABC transporter, permease, Fe3+-siderophore transport system
SMa1745	986939	988039	-	ABC transporter, permease, Fe3+-siderophore transport system	-0.0236197	0.999678	0.933976	138.686	87.3164	134.025	98.3497	183.362	85.4876	ID=SMa1745; type=exon; aliases=AAK65619.1; genename=SMa1745; product=ABC transporter, permease, Fe3+-siderophore transport system
SMa1746	987982	988983	-	ABC transporter, periplasmic solute-binding protein	-0.338655	0.999678	0.168785	193.405	159.11	228.631	205.806	353.256	177.48	ID=SMa1746; type=exon; aliases=AAK65620.1; genename=SMa1746; product=ABC transporter, periplasmic solute-binding protein
SMa1747	989276	991420	+	TonB-dependent siderophore receptor	-0.168857	0.999678	0.514973	237.747	193.066	303.965	213.091	380.19	234.162	ID=SMa1747; type=exon; aliases=AAK65621.1; genename=SMa1747; product=TonB-dependent siderophore receptor
SMa1749	991460	992359	-	putative transcriptional regulator	-0.0811653	0.999678	0.679632	262.276	206.649	341.633	247.695	343.932	267.613	ID=SMa1749; type=exon; aliases=AAK65622.1; genename=SMa1749; product=putative transcriptional regulator
SMa1750	992912	994291	+	conserved hypothetical protein	-0.114313	0.999678	0.390494	1283.08	976.003	1378.79	1253.05	1391.27	1295.32	ID=SMa1750; type=exon; aliases=AAK65623.1; genename=SMa1750; product=conserved hypothetical protein
SMa1751	994674	995456	-	ABC transporter, permease	0.00345815	0.999678	0.987579	94.344	75.6742	74.4584	79.2261	96.3425	68.7618	ID=SMa1751; type=exon; aliases=AAK65624.1; genename=SMa1751; product=ABC transporter, permease
SMa1753	995460	996638	-	ABC transporter, permease	-0.176747	0.999678	0.371424	83.9662	105.75	77.9623	93.7964	100.486	107.789	ID=SMa1753; type=exon; aliases=AAK65625.1; genename=SMa1753; product=ABC transporter, permease
SMa1754	996635	997714	-	ABC transporter, ATP-binding protein	-0.0295996	0.999678	0.85067	255.672	256.128	194.468	226.751	244.482	249.029	ID=SMa1754; type=exon; aliases=AAK65626.1; genename=SMa1754; product=ABC transporter, ATP-binding protein
SMa1755	997813	998865	-	ABC transporter, periplasmic solute-binding protein	-0.121339	0.999678	0.298987	1075.52	831.446	987.231	1013.55	1064.95	1070.45	ID=SMa1755; type=exon; aliases=AAK65627.1; genename=SMa1755; product=ABC transporter, periplasmic solute-binding protein
SMa1757	999071	999841	-	dehydrogenase related to short chain alcohol dehydrogenases	-0.131095	0.999678	0.500926	129.251	104.78	127.893	126.58	145.032	125.444	ID=SMa1757; type=exon; aliases=AAK65628.1; genename=SMa1757; product=dehydrogenase related to short chain alcohol dehydrogenases
SMa1759	999887	1000567	-	Transcriptional regulator, GntR family	-0.0612272	0.999678	0.839122	50.9458	29.1055	53.4348	48.2642	48.6892	42.7438	ID=SMa1759; type=exon; aliases=AAK65629.1; genename=SMa1759; product=Transcriptional regulator, GntR family
SMa1760	1000541	1001788	+	phosphotransferase	-0.0488435	0.999678	0.722067	275.485	316.279	342.509	322.368	344.968	300.136	ID=SMa1760; type=exon; aliases=AAK65630.1; genename=SMa1760; product=phosphotransferase
SMa1761	1001791	1003107	+	Aminotransferase	-0.187314	0.999678	0.0580618	631.162	614.125	644.722	699.375	765.56	688.547	ID=SMa1761; type=exon; aliases=AAK65631.1; genename=SMa1761; product=Aminotransferase
SMa1765	1003486	1003971	-	conserved hypothetical protein	-0.0870912	0.999678	0.511561	884.947	648.082	866.345	873.309	856.723	819.566	ID=SMa1765; type=exon; aliases=AAK65632.1; genename=SMa1765; product=conserved hypothetical protein
SMa1766	1003999	1004250	-	conserved hypothetical protein	-0.352898	0.999678	0.0409583	138.686	113.511	124.389	173.933	142.96	163.541	ID=SMa1766; type=exon; aliases=AAK65633.1; genename=SMa1766; product=conserved hypothetical protein
SMa1767	1005037	1005204	+	Hypothetical protein	0.182191	0.999678	0.46493	63.2105	54.3302	63.0706	52.8174	48.6892	57.6112	ID=SMa1767; type=exon; aliases=AAK65634.1; genename=SMa1767; product=Hypothetical protein
SMa1769	1005521	1005829	+	conserved hypothetical protein	-0.0863786	0.999678	0.687739	106.609	76.6444	132.273	117.473	105.666	112.435	ID=SMa1769; type=exon; aliases=AAK65635.1; genename=SMa1769; product=conserved hypothetical protein
SMa1776	1006786	1008156	+	conserved hypothetical protein	-0.0785349	0.999678	0.565034	301.901	262.919	346.889	319.636	339.789	304.782	ID=SMa1776; type=exon; aliases=AAK65638.1; genename=SMa1776; product=conserved hypothetical protein
SMa1779	1008864	1009310	-	Hypothetical protein	0.294096	0.999678	0.444311	21.6991	16.4931	28.9074	12.749	25.8985	16.7258	ID=SMa1779; type=exon; aliases=AAK65639.1; genename=SMa1779; product=Hypothetical protein
SMa1780	1009319	1009762	-	conserved hypothetical protein	0.351975	0.999678	0.478389	11.3213	18.4335	22.7755	15.481	16.5751	9.29213	ID=SMa1780; type=exon; aliases=AAK65640.1; genename=SMa1780; product=conserved hypothetical protein
SMa1782	1009854	1010747	+	Transcriptional regulator, LysR family	0.0925162	0.999678	0.624219	165.102	138.736	205.856	152.988	158.499	167.258	ID=SMa1782; type=exon; aliases=AAK65641.1; genename=SMa1782; product=Transcriptional regulator, LysR family
SMa1783	1010873	1011049	-	Hypothetical protein	0.242253	0.999678	0.551545	18.8688	22.3142	17.5196	19.1235	14.5032	15.7966	ID=SMa1783; type=exon; aliases=AAK65642.1; genename=SMa1783; product=Hypothetical protein
SMa1784	1011129	1011473	-	conserved hypothetical protein	0.207381	0.999678	0.460788	59.4367	34.9266	62.1947	48.2642	35.222	52.0359	ID=SMa1784; type=exon; aliases=AAK65643.1; genename=SMa1784; product=conserved hypothetical protein
SMa1787	1011513	1011938	-	transposase, fragment	0.2673	0.999678	0.243086	62.2671	61.1215	60.4427	50.0855	47.6533	54.8236	ID=SMa1787; type=exon; aliases=AAK65644.1; genename=SMa1787; product=transposase, fragment
SMa1789	1012465	1015821	+	CyaI4 adenylate/guanylate cyclase	0.216087	0.999678	0.394505	105.665	73.7338	146.289	92.8858	94.2706	93.8505	ID=SMa1789; type=exon; aliases=AAK65645.1; genename=cyaI4 OR SMa1789; product=CyaI4 adenylate/guanylate cyclase
SMa1793	1016940	1017362	+	conserved hypothetical protein	-0.0489873	0.999678	0.839047	64.1539	46.5687	75.3344	69.209	50.7611	72.4786	ID=SMa1793; type=exon; aliases=AAK65647.1; genename=SMa1793; product=conserved hypothetical protein
SMa1797	1018587	1018913	+	Hypothetical protein	-0.0276388	0.999678	0.891377	73.5883	70.8233	83.2182	78.3155	79.7675	74.337	ID=SMa1797; type=exon; aliases=AAK65648.1; genename=SMa1797; product=Hypothetical protein
SMa1798	1019529	1021430	+	Kup2 Potassium uptake protein	-0.0476131	0.999678	0.809745	90.5703	87.3164	127.017	103.814	99.4503	112.435	ID=SMa1798; type=exon; aliases=AAK65649.1; genename=kup2 OR SMa1798; product=Kup2 Potassium uptake protein
SMa1799	1022070	1022585	-	TRm2011-2b transposase	-0.164245	0.999678	0.690869	16.0385	8.73164	21.0235	20.0342	18.6469	13.009	ID=SMa1799; type=exon; aliases=AAK65650.1; genename=SMa1799; product=TRm2011-2b transposase
SMa1801	1022639	1023898	-	Reverse transcriptase, maturase	-0.146809	0.999678	0.403459	397.188	310.458	524.713	407.969	477.569	480.403	ID=SMa1801; type=exon; aliases=AAK65651.1; genename=SMa1801; product=Reverse transcriptase, maturase
SMa1803	1024493	1024900	-	TRm2011-2a transposase	-0.0815703	0.999678	0.602081	152.837	152.319	145.413	180.308	160.571	135.665	ID=SMa1803; type=exon; aliases=AAK65652.1; genename=SMa1803; product=TRm2011-2a transposase
SMa1808	1025646	1026050	-	Hypothetical protein	0.359781	0.999678	0.163878	77.3621	82.4655	42.9231	52.8174	49.7252	54.8236	ID=SMa1808; type=exon; aliases=AAK65654.1; genename=SMa1808; product=Hypothetical protein
SMa1809	1026068	1026898	-	Non-heme haloperoxidase	0.0973656	0.999678	0.511183	444.36	459.866	325.865	387.024	408.161	354.03	ID=SMa1809; type=exon; aliases=AAK65655.1; genename=SMa1809; product=Non-heme haloperoxidase
SMa1811	1026984	1027958	-	conserved hypothetical protein	-0.218013	0.999678	0.13677	183.027	208.589	187.46	234.946	208.224	229.516	ID=SMa1811; type=exon; aliases=AAK65656.1; genename=SMa1811; product=conserved hypothetical protein
SMa1814	1027980	1029572	-	conserved hypothetical protein	0.0837198	0.999678	0.621963	212.274	259.039	167.312	203.074	209.26	189.559	ID=SMa1814; type=exon; aliases=AAK65657.1; genename=SMa1814; product=conserved hypothetical protein
SMa1817	1029569	1030027	-	conserved hypothetical protein	0.0135944	0.999678	0.958905	60.3802	56.2706	29.7834	48.2642	50.7611	45.5314	ID=SMa1817; type=exon; aliases=AAK65658.1; genename=SMa1817; product=conserved hypothetical protein
SMa1819	1030041	1032026	-	Conserved hypothetical protein	-0.0459796	0.999678	0.763803	464.173	546.212	376.672	485.374	504.503	441.376	ID=SMa1819; type=exon; aliases=AAK65659.1; genename=SMa1819; product=Conserved hypothetical protein
SMa1820	1032026	1032334	-	conserved hypothetical protein	-0.263459	0.999678	0.25815	56.6064	58.2109	58.6907	74.6729	84.9472	49.2483	ID=SMa1820; type=exon; aliases=AAK65660.1; genename=SMa1820; product=conserved hypothetical protein
SMa1821	1032402	1033052	-	hydrolase	-0.15679	0.999678	0.207284	529.27	543.302	600.923	582.813	688.901	595.625	ID=SMa1821; type=exon; aliases=AAK65661.1; genename=SMa1821; product=hydrolase
SMa1822	1033278	1034189	-	conserved hypothetical protein	0.181601	0.999678	0.337101	259.446	212.47	257.538	217.644	208.224	217.436	ID=SMa1822; type=exon; aliases=AAK65662.1; genename=SMa1822; product=conserved hypothetical protein
SMa1823	1034405	1035313	-	Transcriptional regulator	0.098362	0.999678	0.63336	344.356	239.635	378.424	298.692	273.488	327.083	ID=SMa1823; type=exon; aliases=AAK65663.1; genename=SMa1823; product=Transcriptional regulator
SMa1825	1035458	1036366	-	Transcriptional regulator	0.071775	0.999678	0.715471	250.955	184.335	299.586	224.929	237.231	237.878	ID=SMa1825; type=exon; aliases=AAK65664.1; genename=SMa1825; product=Transcriptional regulator
SMa1828	1036363	1037514	-	Transcriptional regulator, LysR family	-0.0135256	0.999678	0.967048	38.6811	24.2545	39.4191	36.4258	25.8985	40.8854	ID=SMa1828; type=exon; aliases=AAK65665.1; genename=SMa1828; product=Transcriptional regulator, LysR family
SMa1831	1038347	1038949	+	conserved hypothetical protein	0.646355	0.999678	0.213599	21.6991	6.79127	19.2716	7.28516	10.3594	13.009	ID=SMa1831; type=exon; aliases=AAK65666.1; genename=SMa1831; product=conserved hypothetical protein
SMa1832	1039013	1039465	-	Hypothetical protein	0.514056	0.999678	0.44457	9.4344	4.85091	6.13187	5.46387	4.14376	4.64606	ID=SMa1832; type=exon; aliases=AAK65667.1; genename=SMa1832; product=Hypothetical protein
SMa1833	1039508	1040893	+	dehydrogenase	0.0650357	0.999678	0.689516	126.421	142.617	148.041	142.061	111.882	144.028	ID=SMa1833; type=exon; aliases=AAK65668.1; genename=SMa1833; product=dehydrogenase; ec_number=1.1.1.-
SMa1835	1041083	1041991	-	conserved hypothetical protein	-0.195043	0.999678	0.298776	143.403	113.511	155.925	170.291	138.816	163.541	ID=SMa1835; type=exon; aliases=AAK65669.1; genename=SMa1835; product=conserved hypothetical protein
SMa1836	1042302	1043426	+	ArgE acetylornithine deacetylase	0.0450294	0.999678	0.884212	28.3032	26.1949	26.2794	27.3194	24.8626	26.018	ID=SMa1836; type=exon; aliases=AAK65670.1; genename=argE OR SMa1836; product=ArgE acetylornithine deacetylase; ec_number=3.5.1.16
SMa1838	1043438	1044361	+	dehydrogenase	-0.230402	0.999678	0.611191	9.4344	14.5527	9.63579	11.8384	15.5391	12.0798	ID=SMa1838; type=exon; aliases=AAK65671.1; genename=SMa1838; product=dehydrogenase
SMa1840	1044451	1044804	+	conserved hypothetical protein	-0.0938903	0.999678	0.719969	40.5679	31.0458	51.6829	36.4258	46.6173	49.2483	ID=SMa1840; type=exon; aliases=AAK65672.1; genename=SMa1840; product=conserved hypothetical protein
SMa1844	1045137	1046600	+	aldehyde dehydrogenase, NAD(P)-dependent	1.69475	0.999678	0.0377552	5.66064	6.79127	6.13187	1.82129	2.07188	1.85843	ID=SMa1844; type=exon; aliases=AAK65673.1; genename=SMa1844; product=aldehyde dehydrogenase, NAD(P)-dependent; ec_number=1.2.1.3
SMa1846	1046610	1047653	+	dehydrogenase	-0.626291	0.999678	0.25394	5.66064	5.82109	7.00785	9.10645	8.28753	11.1506	ID=SMa1846; type=exon; aliases=AAK65674.1; genename=SMa1846; product=dehydrogenase; ec_number=1.1.1.93
SMa1850	1049406	1050683	-	oxidoreductase	0.0825938	0.999678	0.743193	57.5499	57.2407	40.2951	48.2642	46.6173	51.1067	ID=SMa1850; type=exon; aliases=AAK65676.1; genename=SMa1850; product=oxidoreductase
SMa1851	1050700	1051368	-	hydrolase	0.0228124	0.999678	0.921662	49.0589	52.3898	53.4348	50.0855	43.5095	58.5404	ID=SMa1851; type=exon; aliases=AAK65677.1; genename=SMa1851; product=hydrolase; ec_number=3.8.1.2
SMa1853	1051670	1052521	+	conserved hypothetical protein	0.310811	0.999678	0.642916	3.77376	8.73164	5.25589	4.55323	3.10782	6.50449	ID=SMa1853; type=exon; aliases=AAK65678.1; genename=SMa1853; product=conserved hypothetical protein
SMa1855	1052536	1053912	+	Aminotransferase	-0.259945	0.999678	0.588882	9.4344	10.672	10.5118	10.0171	18.6469	8.36292	ID=SMa1855; type=exon; aliases=AAK65679.1; genename=SMa1855; product=Aminotransferase
SMa1857	1054005	1054865	+	hydrolase	0.0687221	0.999678	0.84023	25.4729	16.4931	25.4035	18.2129	29.0063	17.655	ID=SMa1857; type=exon; aliases=AAK65680.1; genename=SMa1857; product=hydrolase
SMa1860	1054935	1056545	+	ABC transporter, periplasmic solute-binding protein	0.00923768	0.999678	0.954062	155.668	187.245	149.793	169.38	175.074	144.957	ID=SMa1860; type=exon; aliases=AAK65681.1; genename=SMa1860; product=ABC transporter, periplasmic solute-binding protein
SMa1862	1056637	1057587	+	ABC transporter permease	-0.0279245	0.999678	0.912119	39.6245	43.6582	32.4113	34.6045	40.4017	42.7438	ID=SMa1862; type=exon; aliases=AAK65682.1; genename=SMa1862; product=ABC transporter permease
SMa1863	1057584	1058447	+	ABC transporter, permease	0.15865	0.999678	0.617913	29.2466	27.1651	25.4035	30.0513	18.6469	24.1595	ID=SMa1863; type=exon; aliases=AAK65683.1; genename=SMa1863; product=ABC transporter, permease
SMa1864	1058447	1060102	+	ABC transporter, ATP-binding protein	-0.197407	0.999678	0.46835	50.9458	56.2706	29.7834	44.6216	61.1205	51.1067	ID=SMa1864; type=exon; aliases=AAK65684.1; genename=SMa1864; product=ABC transporter, ATP-binding protein
SMa1867	1060211	1060687	-	Transcriptional regulator, AsnC/Lrp family	-0.13735	0.999678	0.548162	84.9096	59.1811	75.3344	76.4942	63.1924	101.284	ID=SMa1867; type=exon; aliases=AAK65685.1; genename=SMa1867; product=Transcriptional regulator, AsnC/Lrp family
SMa1869	1060923	1062248	+	amino acid oxidase	0.468826	0.999678	0.401725	9.4344	7.76146	7.88383	7.28516	5.17971	5.57528	ID=SMa1869; type=exon; aliases=AAK65686.1; genename=SMa1869; product=amino acid oxidase
SMa1871	1062483	1063475	+	cyclodeaminase	0.305641	0.999678	0.355714	26.4163	24.2545	38.5432	22.7661	20.7188	28.8056	ID=SMa1871; type=exon; aliases=AAK65687.1; genename=SMa1871; product=cyclodeaminase
SMa1872	1063481	1064452	+	-	-0.0121608	0.999678	0.936033	270.767	227.023	293.454	267.73	264.165	266.684	ID=SMa1872; type=exon; aliases=AAK65688.1; genename=SMa1872
SMa1874	1064742	1065083	+	Hypothetical protein	0.361852	0.999678	0.207263	48.1155	35.8967	52.5589	37.3364	26.9345	41.8146	ID=SMa1874; type=exon; aliases=AAK65689.1; genename=SMa1874; product=Hypothetical protein
SMa1875	1065694	1067211	-	reverse transcriptase	-0.102864	0.999678	0.580967	117.93	96.048	133.149	117.473	120.169	135.665	ID=SMa1875; type=exon; aliases=AAK65690.1; genename=SMa1875; product=reverse transcriptase
SMa1878	1067876	1068031	-	transposase, fragment	-0.034144	0.999678	0.943822	11.3213	12.6124	7.00785	11.8384	10.3594	9.29213	ID=SMa1878; type=exon; aliases=AAK65691.1; genename=SMa1878; product=transposase, fragment
SMa1881	1068558	1069151	+	Hypothetical protein	-0.161326	0.999678	0.576515	48.1155	53.36	80.5903	68.2984	87.019	49.2483	ID=SMa1881; type=exon; aliases=AAK65692.1; genename=SMa1881; product=Hypothetical protein
SMa1882	1069239	1069898	-	Transcriptional regulator	0.39333	0.999678	0.403749	15.095	17.4633	11.3878	10.9277	9.32347	13.009	ID=SMa1882; type=exon; aliases=AAK65693.1; genename=SMa1882; product=Transcriptional regulator
SMa1884	1069938	1073048	-	Cation/multidrug efflux protein	0.00730487	0.999678	0.965984	152.837	108.66	146.289	138.418	137.78	130.09	ID=SMa1884; type=exon; aliases=AAK65694.1; genename=SMa1884; product=Cation/multidrug efflux protein
SMa1885	1073045	1074193	-	HlyD-family protein	-0.36835	0.999678	0.27792	26.4163	23.2844	21.0235	30.9619	21.7548	38.0977	ID=SMa1885; type=exon; aliases=AAK65695.1; genename=SMa1885; product=HlyD-family protein
SMa1887	1074259	1074861	+	Transcriptional regulator	-0.00688577	0.999678	0.982265	34.9073	43.6582	19.2716	30.9619	37.2939	29.7348	ID=SMa1887; type=exon; aliases=AAK65696.1; genename=SMa1887; product=Transcriptional regulator
SMa1890	1074958	1075602	+	hypothetical protein	0.262009	0.999678	0.505987	22.6426	28.1353	11.3878	20.9448	16.5751	13.9382	ID=SMa1890; type=exon; aliases=AAK65697.1; genename=SMa1890; product=hypothetical protein
SMa1891	1075520	1075816	+	hypothetical protein	0.568239	0.999678	0.650431	2.83032	2.91055	0	0.910645	1.03594	1.85843	ID=SMa1891; type=exon; aliases=AAK65698.1; genename=SMa1891; product=hypothetical protein
SMa1893	1075895	1076770	+	Transcriptional regulator, LysR family	-0.0258004	0.999678	0.897807	95.2875	138.736	88.4741	96.5284	118.097	113.364	ID=SMa1893; type=exon; aliases=AAK65699.1; genename=SMa1893; product=Transcriptional regulator, LysR family
SMa1894	1076880	1077323	+	conserved hypothetical protein	0.0998101	0.999678	0.669534	55.663	80.5251	56.9388	62.8345	64.2283	52.9651	ID=SMa1894; type=exon; aliases=AAK65700.1; genename=SMa1894; product=conserved hypothetical protein
SMa1896	1077324	1077830	+	Peptide methionine sulfoxide reductase	-0.184542	0.999678	0.284597	135.855	116.422	122.637	161.184	145.032	119.868	ID=SMa1896; type=exon; aliases=AAK65701.1; genename=msrA3 OR SMa1896; product=Peptide methionine sulfoxide reductase; ec_number=1.8.4.11
SMa1898	1078036	1079262	+	conserved hypothetical protein	0.20748	0.999678	0.399856	63.2105	43.6582	46.427	45.5323	42.4736	44.6022	ID=SMa1898; type=exon; aliases=AAK65702.1; genename=SMa1898; product=conserved hypothetical protein
SMa1900	1079608	1080165	+	Hypothetical protein	0.269587	0.999678	0.780517	1.88688	0.970182	6.13187	2.73194	1.03594	3.71685	ID=SMa1900; type=exon; aliases=AAK65703.1; genename=SMa1900; product=Hypothetical protein
SMa1902	1080265	1080747	+	Hypothetical protein	-0.19893	0.999678	0.6276	25.4729	19.4036	24.5275	28.23	19.6829	31.5932	ID=SMa1902; type=exon; aliases=AAK65704.1; genename=SMa1902; product=Hypothetical protein
SMa1903	1080814	1081800	+	serine protease	0.0649514	0.999678	0.818649	35.8507	37.8371	43.7991	35.5152	32.1142	44.6022	ID=SMa1903; type=exon; aliases=AAK65705.1; genename=SMa1903; product=serine protease; ec_number=3.4.21.-
SMa1905	1082806	1085151	+	MrcB penicillin binding protein B	0.12196	0.999678	0.487965	578.329	513.226	671.877	546.387	447.527	626.289	ID=SMa1905; type=exon; aliases=AAK65706.1; genename=mrcB OR SMa1905; product=MrcB penicillin binding protein B
SMa1907	1085810	1086190	-	Hypothetical protein	-0.602745	0.999678	0.0782864	17.9254	16.4931	28.0314	36.4258	29.0063	29.7348	ID=SMa1907; type=exon; aliases=AAK65707.1; genename=SMa1907; product=Hypothetical protein
SMa1910	1087264	1087539	+	conserved hypothetical protein	0.0580008	0.999678	0.904873	11.3213	8.73164	7.88383	7.28516	9.32347	10.2213	ID=SMa1910; type=exon; aliases=AAK65708.1; genename=SMa1910; product=conserved hypothetical protein
SMa1913	1087882	1089270	+	Na+/H+ antiporter	-0.00650287	0.999678	0.982762	48.1155	32.016	40.2951	47.3535	37.2939	36.2393	ID=SMa1913; type=exon; aliases=AAK65709.1; genename=SMa1913; product=Na+/H+ antiporter
SMa1916	1089430	1091208	-	Permease	-0.17326	0.999678	0.530575	62.2671	32.016	69.2025	50.0855	66.3002	68.7618	ID=SMa1916; type=exon; aliases=AAK65710.1; genename=SMa1916; product=Permease
SMa1917	1091549	1091971	-	conserved hypothetical protein	0.389901	0.999678	0.408405	15.095	12.6124	29.7834	11.8384	16.5751	15.7966	ID=SMa1917; type=exon; aliases=AAK65711.1; genename=SMa1917; product=conserved hypothetical protein
SMa1918	1092279	1092560	+	conserved hypothetical protein	0.0450848	0.999678	0.903366	33.0204	19.4036	28.0314	35.5152	23.8266	18.5843	ID=SMa1918; type=exon; aliases=AAK65712.1; genename=SMa1918; product=conserved hypothetical protein
SMa1919	1092557	1092790	+	Hypothetical protein	0.168692	0.999678	0.597755	35.8507	25.2247	34.1633	20.9448	40.4017	24.1595	ID=SMa1919; type=exon; aliases=AAK65713.1; genename=SMa1919; product=Hypothetical protein
SMa1921	1093539	1093883	-	Hypothetical protein	-0.216397	0.999678	0.243008	192.462	135.825	142.785	177.576	212.368	157.966	ID=SMa1921; type=exon; aliases=AAK65714.1; genename=SMa1921; product=Hypothetical protein
SMa1924	1095016	1095690	-	Conserved hypothetical protein	0.0271286	0.999678	0.85617	366.998	256.128	330.245	309.619	296.279	329.871	ID=SMa1924; type=exon; aliases=AAK65715.1; genename=SMa1924; product=Conserved hypothetical protein
SMa1927	1096027	1097019	+	Conserved hypothetical protein	-0.0960342	0.999678	0.459761	520.779	416.208	480.038	536.37	537.653	441.376	ID=SMa1927; type=exon; aliases=AAK65716.1; genename=SMa1927; product=Conserved hypothetical protein
SMa1929	1097612	1098121	-	conserved hypothetical protein	-0.0715949	0.999678	0.727742	166.045	120.303	184.832	174.844	131.565	188.63	ID=SMa1929; type=exon; aliases=AAK65717.1; genename=SMa1929; product=conserved hypothetical protein
SMa1933	1098786	1099427	-	Transcriptional regulator, LysR family	-0.00665406	0.999678	0.967413	136.799	130.004	124.389	140.239	134.672	118.01	ID=SMa1933; type=exon; aliases=AAK65718.1; genename=SMa1933; product=Transcriptional regulator, LysR family
SMa1935	1099582	1100220	+	WrbA3 flavoprotein	-0.394759	0.999678	0.174581	26.4163	26.1949	24.5275	35.5152	35.222	30.664	ID=SMa1935; type=exon; aliases=AAK65719.1; genename=wrbA3 OR SMa1935; product=WrbA3 flavoprotein
SMa1937	1100217	1101455	+	Membrane protein	0.217216	0.999678	0.504068	31.1335	42.688	26.2794	37.3364	27.9704	20.4427	ID=SMa1937; type=exon; aliases=AAK65720.1; genename=SMa1937; product=Membrane protein
SMa1939	1101631	1103166	-	oxidoreductase	0.162273	0.999678	0.399581	248.125	177.543	279.438	209.448	178.182	242.525	ID=SMa1939; type=exon; aliases=AAK65721.1; genename=SMa1939; product=oxidoreductase
SMa1943	1103712	1104167	-	hypothetical protein	-0.0214731	0.999678	0.910896	103.778	119.332	91.102	116.563	83.9112	117.081	ID=SMa1943; type=exon; aliases=AAK65722.1; genename=SMa1943; product=hypothetical protein
SMa1945	1104180	1105040	+	Hypothetical protein	-0.54064	0.999678	0.153328	18.8688	26.1949	26.2794	23.6768	53.8689	26.9472	ID=SMa1945; type=exon; aliases=AAK65723.1; genename=SMa1945; product=Hypothetical protein
SMa1948	1105815	1106531	+	Transcriptional regulator, CAP/Crp family	-0.149227	0.999678	0.560729	73.5883	58.2109	103.366	86.5113	70.444	104.072	ID=SMa1948; type=exon; aliases=AAK65724.1; genename=SMa1948; product=Transcriptional regulator, CAP/Crp family
SMa1951	1107299	1107562	-	Hypothetical protein	0.396491	0.999678	0.210605	53.7761	44.6284	65.6986	30.9619	35.222	58.5404	ID=SMa1951; type=exon; aliases=AAK65725.1; genename=SMa1951; product=Hypothetical protein
SMa1952	1107687	1108532	-	Beta-lactamase	0.02998	0.999678	0.858444	292.466	253.217	365.284	320.547	266.237	305.711	ID=SMa1952; type=exon; aliases=AAK65726.1; genename=SMa1952; product=Beta-lactamase
SMa1953	1108753	1109757	-	conserved hypothetical protein	0.327067	0.999678	0.259524	51.8892	36.8669	69.2025	30.0513	42.4736	53.8943	ID=SMa1953; type=exon; aliases=AAK65727.1; genename=SMa1953; product=conserved hypothetical protein
SMa1954	1109860	1110843	+	Transcriptional regulator, LysR family	-0.12972	0.999678	0.531092	97.1744	78.5847	127.017	120.205	106.702	105.001	ID=SMa1954; type=exon; aliases=AAK65728.1; genename=SMa1954; product=Transcriptional regulator, LysR family
SMa1956	1111325	1112239	-	conserved hypothetical protein	-0.220808	0.999678	0.132047	225.482	175.603	188.336	242.232	229.979	214.648	ID=SMa1956; type=exon; aliases=AAK65729.1; genename=SMa1956; product=conserved hypothetical protein
SMa1957	1112318	1113208	+	conserved hypothetical protein	-0.386835	0.999678	0.0821398	65.0974	69.8531	52.5589	88.3326	83.9112	72.4786	ID=SMa1957; type=exon; aliases=AAK65730.1; genename=SMa1957; product=conserved hypothetical protein
SMa1959	1113513	1114751	-	conserved hypothetical protein	-0.0662899	0.999678	0.732237	99.0612	87.3164	77.0863	97.439	98.4144	79.9123	ID=SMa1959; type=exon; aliases=AAK65731.1; genename=SMa1959; product=conserved hypothetical protein
SMa1960	1114844	1115299	+	Conserved hypothetical protein	0.0923955	0.999678	0.671563	133.025	87.3164	120.009	124.758	90.1269	104.072	ID=SMa1960; type=exon; aliases=AAK65732.1; genename=SMa1960; product=Conserved hypothetical protein
SMa1961	1115365	1116459	-	polyhydroxybutyrate depolymerase	-0.106568	0.999678	0.528878	395.301	304.637	406.455	376.096	426.808	389.34	ID=SMa1961; type=exon; aliases=AAK65733.1; genename=SMa1961; product=polyhydroxybutyrate depolymerase; ec_number=3.1.1.-
SMa1963	1116746	1117555	+	O-Methyltransferase	-0.0130982	0.999678	0.93689	121.704	113.511	123.513	110.188	119.133	132.877	ID=SMa1963; type=exon; aliases=AAK65734.1; genename=SMa1963; product=O-Methyltransferase; ec_number=2.2.1.-
SMa1965	1117694	1118170	-	Hypothetical protein	0.552615	0.999678	0.292807	12.2647	12.6124	21.8995	12.749	3.10782	15.7966	ID=SMa1965; type=exon; aliases=AAK65735.1; genename=SMa1965; product=Hypothetical protein
SMa1966	1118218	1119327	-	Transcriptional regulator, LysR family	0.154224	0.999678	0.312484	368.885	293.965	416.091	296.87	357.4	316.862	ID=SMa1966; type=exon; aliases=AAK65736.1; genename=SMa1966; product=Transcriptional regulator, LysR family
SMa1967	1119543	1119881	+	hypothetical protein	-0.293287	0.999678	0.488781	9.4344	12.6124	19.2716	12.749	20.7188	17.655	ID=SMa1967; type=exon; aliases=AAK65737.1; genename=SMa1967; product=hypothetical protein
SMa1968	1120076	1120768	+	amidotransferase	0.0869739	0.999678	0.76398	34.9073	37.8371	26.2794	31.8726	36.2579	25.0887	ID=SMa1968; type=exon; aliases=AAK65738.1; genename=SMa1968; product=amidotransferase
SMa1969	1120845	1121684	+	amidotransferase	0.388891	0.999678	0.13132	56.6064	55.3004	44.675	47.3535	40.4017	31.5932	ID=SMa1969; type=exon; aliases=AAK65739.1; genename=SMa1969; product=amidotransferase
SMa1971	1121814	1122110	+	conserved hypothetical protein	-0.825467	0.999678	0.0956246	6.60408	8.73164	5.25589	10.9277	11.3954	13.9382	ID=SMa1971; type=exon; aliases=AAK65740.1; genename=SMa1971; product=conserved hypothetical protein
SMa1973	1122124	1122483	+	Hypothetical protein	0.119011	0.999678	0.796392	14.1516	7.76146	13.1397	10.0171	8.28753	13.9382	ID=SMa1973; type=exon; aliases=AAK65741.1; genename=SMa1973; product=Hypothetical protein
SMa1974	1122483	1123199	+	Hypothetical protein	-0.013039	0.999678	0.973181	14.1516	21.344	14.8917	19.1235	18.6469	13.009	ID=SMa1974; type=exon; aliases=AAK65742.1; genename=SMa1974; product=Hypothetical protein
SMa1976	1123380	1124171	-	epimerase/aldolase	0.000143436	0.999678	0.999481	100.948	98.9586	103.366	124.758	85.9831	91.9921	ID=SMa1976; type=exon; aliases=AAK65743.1; genename=SMa1976; product=epimerase/aldolase
SMa1978	1124198	1124902	-	hydrolase	0.0593409	0.999678	0.826713	50.0023	33.9564	53.4348	45.5323	49.7252	37.1685	ID=SMa1978; type=exon; aliases=AAK65744.1; genename=SMa1978; product=hydrolase
SMa1979	1124993	1125865	+	Transcriptional regulator, LysR family	-0.179052	0.999678	0.376095	131.138	85.376	135.777	142.971	124.313	131.948	ID=SMa1979; type=exon; aliases=AAK65745.1; genename=SMa1979; product=Transcriptional regulator, LysR family
SMa1985	1126439	1127479	-	epimerase	-0.185122	0.999678	0.634606	19.8122	26.1949	15.7677	30.0513	13.4672	26.018	ID=SMa1985; type=exon; aliases=AAK65746.1; genename=SMa1985; product=epimerase
SMa1987	1127616	1128455	+	Transcriptional regulator, LysR family	0.0643701	0.999678	0.625762	230.199	208.589	236.515	212.18	205.116	228.586	ID=SMa1987; type=exon; aliases=AAK65747.1; genename=SMa1987; product=Transcriptional regulator, LysR family
SMa1990	1129048	1129404	+	Conserved hypothetical protein	-0.0785915	0.999678	0.635677	353.79	273.591	416.967	333.296	405.053	366.11	ID=SMa1990; type=exon; aliases=AAK65749.1; genename=SMa1990; product=Conserved hypothetical protein
SMa1993	1129777	1130433	-	hydrolase	0.215649	0.999678	0.443169	48.1155	49.4793	42.0471	32.7832	49.7252	38.0977	ID=SMa1993; type=exon; aliases=AAK65750.1; genename=SMa1993; product=hydrolase
SMa1995	1130463	1131413	-	ABC transporter, permease	0.990956	0.999678	0.0244484	23.586	24.2545	24.5275	13.6597	14.5032	8.36292	ID=SMa1995; type=exon; aliases=AAK65751.1; genename=SMa1995; product=ABC transporter, permease
SMa1996	1131416	1132387	-	ABC transporter, permease	0.61688	0.999678	0.190049	12.2647	16.4931	9.63579	8.19581	10.3594	6.50449	ID=SMa1996; type=exon; aliases=AAK65752.1; genename=SMa1996; product=ABC transporter, permease
SMa1998	1132404	1133897	-	ABC transporter, ATP-binding protein	0.0563772	0.999678	0.865414	28.3032	37.8371	14.8917	24.5874	25.8985	26.9472	ID=SMa1998; type=exon; aliases=AAK65753.1; genename=SMa1998; product=ABC transporter, ATP-binding protein
SMa2000	1133958	1135034	-	ABC transporter, periplasmic solute-binding protein	-0.185069	0.999678	0.528173	43.3983	22.3142	41.1711	39.1577	48.6892	34.3809	ID=SMa2000; type=exon; aliases=AAK65754.1; genename=SMa2000; product=ABC transporter, periplasmic solute-binding protein
SMa2002	1135285	1135947	+	hydrolase	-0.165627	0.999678	0.445884	93.4006	69.8531	103.366	116.563	97.3785	85.4876	ID=SMa2002; type=exon; aliases=AAK65755.1; genename=SMa2002; product=hydrolase
SMa2004	1136007	1137080	+	Transcriptional regulator, ROK family	-0.37174	0.999678	0.128351	86.7965	76.6444	52.5589	95.6177	79.7675	103.143	ID=SMa2004; type=exon; aliases=AAK65756.1; genename=SMa2004; product=Transcriptional regulator, ROK family
SMa2008	1137545	1138150	-	Transcriptional regulator, TetR family	-0.343268	0.999678	0.208679	28.3032	35.8967	37.6672	39.1577	48.6892	41.8146	ID=SMa2008; type=exon; aliases=AAK65757.1; genename=SMa2008; product=Transcriptional regulator, TetR family
SMa2009	1138205	1138654	+	conserved hypothetical protein	-0.304008	0.999678	0.394216	17.9254	15.5229	18.3956	20.9448	22.7907	20.4427	ID=SMa2009; type=exon; aliases=AAK65758.1; genename=SMa2009; product=conserved hypothetical protein
SMa2011	1138651	1138977	+	Hypothetical protein	-0.0477552	0.999678	0.912765	23.586	11.6422	18.3956	17.3023	19.6829	18.5843	ID=SMa2011; type=exon; aliases=AAK65759.1; genename=SMa2011; product=Hypothetical protein
SMa2012	1139046	1140725	-	conserved hypothetical protein	-0.290103	0.999678	0.136782	135.855	103.809	173.444	152.988	174.038	179.338	ID=SMa2012; type=exon; aliases=AAK65760.1; genename=SMa2012; product=conserved hypothetical protein
SMa2014	1141504	1141941	-	hypothetical protein	-0.0771134	0.999678	0.889376	14.1516	4.85091	15.7677	11.8384	6.21565	18.5843	ID=SMa2014; type=exon; aliases=AAK65761.1; genename=SMa2014; product=hypothetical protein
SMa2015	1141886	1142407	-	hypothetical protein	-0.0320481	0.999678	0.915541	53.7761	39.7775	62.1947	42.8003	50.7611	65.9741	ID=SMa2015; type=exon; aliases=AAK65762.1; genename=SMa2015; product=hypothetical protein
SMa2019	1143193	1143603	+	hypothetical protein	0.162972	0.999678	0.689857	23.586	19.4036	20.1476	17.3023	18.6469	20.4427	ID=SMa2019; type=exon; aliases=AAK65763.1; genename=SMa2019; product=hypothetical protein
SMa2020	1143618	1144085	-	Transcriptional regulator	-0.0704311	0.999678	0.612831	560.404	516.137	680.637	585.545	692.009	569.607	ID=SMa2020; type=exon; aliases=AAK65764.1; genename=SMa2020; product=Transcriptional regulator
SMa2023	1144230	1145021	+	Conservative hypothetical protein	-0.148114	0.999678	0.45007	71.7015	67.9127	72.7064	76.4942	83.9112	75.2662	ID=SMa2023; type=exon; aliases=AAK65765.1; genename=SMa2023; product=Conservative hypothetical protein
SMa2025	1145209	1146840	+	oxidoreductase	0.251822	0.999678	0.172943	121.704	101.869	124.389	110.188	87.019	94.7797	ID=SMa2025; type=exon; aliases=AAK65766.1; genename=SMa2025; product=oxidoreductase
SMa2027	1147165	1148058	-	Transcriptional regulator, LysR family	-0.142884	0.999678	0.447345	89.6268	108.66	129.645	104.724	137.78	120.798	ID=SMa2027; type=exon; aliases=AAK65767.1; genename=SMa2027; product=Transcriptional regulator, LysR family
SMa2029	1148213	1148863	+	Amidohydrolase	0.261123	0.999678	0.284348	95.2875	55.3004	85.8461	73.7622	64.2283	59.4696	ID=SMa2029; type=exon; aliases=AAK65768.1; genename=SMa2029; product=Amidohydrolase
SMa2031	1148874	1149245	+	hypothetical protein	0.562581	0.999678	0.567633	3.77376	1.94036	2.62794	3.64258	0	1.85843	ID=SMa2031; type=exon; aliases=AAK65769.1; genename=SMa2031; product=hypothetical protein
SMa2032	1149083	1149382	+	hypothetical protein	-0.228952	0.999678	0.827144	2.83032	0.970182	3.50392	1.82129	3.10782	3.71685	ID=SMa2032; type=exon; aliases=AAK65770.1; genename=SMa2032; product=hypothetical protein
SMa2033	1149915	1150712	+	Transglycosylase	-0.401353	0.999678	0.183331	38.6811	45.5986	44.675	57.3706	47.6533	65.0449	ID=SMa2033; type=exon; aliases=AAK65771.1; genename=SMa2033; product=Transglycosylase
SMa2034	1151643	1151888	-	conserved hypothetical protein	-0.114372	0.999678	0.647998	56.6064	45.5986	42.0471	42.8003	53.8689	59.4696	ID=SMa2034; type=exon; aliases=AAK65772.1; genename=SMa2034; product=conserved hypothetical protein
SMa2037	1151898	1154150	-	Oxidoreductase	-0.0973326	0.999678	0.484235	1053.82	1065.26	762.98	1013.55	1047.34	1021.2	ID=SMa2037; type=exon; aliases=AAK65773.1; genename=SMa2037; product=Oxidoreductase
SMa2041	1154629	1155489	-	Oxidoreductase	-0.1537	0.999678	0.342269	226.426	263.889	190.964	273.194	258.985	224.87	ID=SMa2041; type=exon; aliases=AAK65774.1; genename=SMa2041; product=Oxidoreductase
SMa2043	1156137	1156547	+	TRm2011-2a transposase	0.00812335	0.999678	0.968048	69.8146	75.6742	73.5824	70.1197	71.4799	76.1955	ID=SMa2043; type=exon; aliases=AAK65775.1; genename=SMa2043; product=TRm2011-2a transposase
SMa2045	1156613	1157086	+	TRm2011-2b transposase	-0.0457174	0.999678	0.901786	20.7557	12.6124	17.5196	20.9448	19.6829	12.0798	ID=SMa2045; type=exon; aliases=AAK65776.1; genename=SMa2045; product=TRm2011-2b transposase
SMa2047	1157277	1158278	+	TRm24 transposase	-0.138219	0.999678	0.745908	27.3598	16.4931	28.9074	18.2129	24.8626	37.1685	ID=SMa2047; type=exon; aliases=AAK65777.1; genename=SMa2047; product=TRm24 transposase
SMa2049	1158529	1159611	+	conserved hypothetical protein	0.277409	0.999678	0.2441	95.2875	58.2109	88.4741	66.4771	55.9408	77.1247	ID=SMa2049; type=exon; aliases=AAK65778.1; genename=SMa2049; product=conserved hypothetical protein
SMa2051	1159791	1160825	+	desaturase	-0.189149	0.999678	0.617473	15.095	12.6124	18.3956	11.8384	20.7188	20.4427	ID=SMa2051; type=exon; aliases=AAK65779.1; genename=SMa2051; product=desaturase
SMa2053	1160822	1161133	+	MocE-like protein	0.147039	0.999678	0.807535	7.54752	9.70182	6.13187	6.37452	7.25159	7.4337	ID=SMa2053; type=exon; aliases=AAK65780.1; genename=SMa2053; product=MocE-like protein
SMa2055	1161208	1161459	+	hypothetical protein	-0.318295	0.999678	0.382798	21.6991	13.5825	18.3956	21.8555	24.8626	20.4427	ID=SMa2055; type=exon; aliases=AAK65781.1; genename=SMa2055; product=hypothetical protein
SMa2057	1161474	1161689	-	hypothetical protein	-0.115697	0.999678	0.702692	33.9639	25.2247	36.7912	39.1577	37.2939	27.8764	ID=SMa2057; type=exon; aliases=AAK65782.1; genename=SMa2057; product=hypothetical protein
SMa2059	1161899	1162480	-	hypothetical protein	0.511483	0.999678	0.243152	19.8122	11.6422	22.7755	9.10645	11.3954	17.655	ID=SMa2059; type=exon; aliases=AAK65783.1; genename=SMa2059; product=hypothetical protein
SMa2061	1162596	1164041	+	conserved hypothetical protein	0.379726	0.999678	0.0963653	77.3621	61.1215	63.0706	60.1026	37.2939	56.682	ID=SMa2061; type=exon; aliases=AAK65784.1; genename=SMa2061; product=conserved hypothetical protein
SMa2063	1164048	1165091	+	sensor histidine kinase	0.251977	0.999678	0.468096	19.8122	22.3142	27.1554	18.2129	19.6829	20.4427	ID=SMa2063; type=exon; aliases=AAK65785.1; genename=SMa2063; product=sensor histidine kinase
SMa2065	1165103	1165492	+	conserved hypothetical protein	0.108926	0.999678	0.778163	16.9819	13.5825	21.0235	13.6597	20.7188	13.9382	ID=SMa2065; type=exon; aliases=AAK65786.1; genename=SMa2065; product=conserved hypothetical protein
SMa2067	1165852	1166895	-	ABC transporter, ATP-binding protein	0.190225	0.999678	0.398316	75.4752	65.9724	84.9702	60.1026	49.7252	88.2752	ID=SMa2067; type=exon; aliases=AAK65787.1; genename=cysA1 OR SMa2067; product=ABC transporter, ATP-binding protein
SMa2069	1166977	1168002	-	-	0.0420777	0.999678	0.794906	239.634	169.782	219.871	190.325	214.44	207.214	ID=SMa2069; type=exon; aliases=AAK65788.1; genename=cysP1 OR SMa2069
SMa2071	1168555	1168746	-	conserved hypothetical protein	0.697461	0.999678	0.22357	12.2647	14.5527	13.1397	11.8384	5.17971	7.4337	ID=SMa2071; type=exon; aliases=AAK65789.1; genename=SMa2071; product=conserved hypothetical protein
SMa2073	1169453	1170676	-	conserved hypothetical protein	0.0630597	0.999678	0.782953	102.835	106.72	90.226	83.7793	94.2706	108.718	ID=SMa2073; type=exon; aliases=AAK65790.1; genename=SMa2073; product=conserved hypothetical protein
SMa2075	1170764	1172395	-	ABC transporter, periplasmic solute-binding protein	-0.177791	0.999678	0.230981	236.804	201.798	179.576	253.159	226.871	218.365	ID=SMa2075; type=exon; aliases=AAK65791.1; genename=SMa2075; product=ABC transporter, periplasmic solute-binding protein
SMa2077	1173082	1174143	-	Oxidoreductase	0.201355	0.999678	0.411382	68.8711	89.2567	66.5746	71.0303	55.9408	67.8325	ID=SMa2077; type=exon; aliases=AAK65792.1; genename=SMa2077; product=Oxidoreductase
SMa2079	1174158	1175102	-	ABC transporter, ATP-binding protein	0.246207	0.999678	0.644362	7.54752	9.70182	8.75981	9.10645	6.21565	6.50449	ID=SMa2079; type=exon; aliases=AAK65793.1; genename=SMa2079; product=ABC transporter, ATP-binding protein
SMa2081	1175080	1176078	-	ABC transporter, ATP-binding protein	0.62886	0.999678	0.356107	3.77376	10.672	6.13187	6.37452	2.07188	4.64606	ID=SMa2081; type=exon; aliases=AAK65794.1; genename=SMa2081; product=ABC transporter, ATP-binding protein
SMa2083	1176081	1177079	-	ABC transporter, permease	0.440634	0.999678	0.369227	16.0385	18.4335	11.3878	10.9277	15.5391	7.4337	ID=SMa2083; type=exon; aliases=AAK65795.1; genename=SMa2083; product=ABC transporter, permease
SMa2085	1177079	1178065	-	ABC transporter, permease	0.268391	0.999678	0.527546	16.9819	15.5229	19.2716	14.5703	15.5391	13.009	ID=SMa2085; type=exon; aliases=AAK65796.1; genename=SMa2085; product=ABC transporter, permease
SMa2087	1178362	1179402	+	desulfurization enzyme	0.129298	0.999678	0.734977	26.4163	15.5229	16.6436	20.9448	18.6469	13.9382	ID=SMa2087; type=exon; aliases=AAK65797.1; genename=SMa2087; product=desulfurization enzyme
SMa2089	1179416	1179769	+	hypothetical protein	-0.0382946	0.999678	0.96146	4.7172	3.88073	1.75196	2.73194	4.14376	3.71685	ID=SMa2089; type=exon; aliases=AAK65798.1; genename=SMa2089; product=hypothetical protein
SMa2091	1179760	1180647	+	hypothetical protein	-0.200735	0.999678	0.703858	5.66064	9.70182	7.88383	8.19581	7.25159	11.1506	ID=SMa2091; type=exon; aliases=AAK65799.1; genename=SMa2091; product=hypothetical protein
SMa2093	1180657	1181691	+	desulfurization enzyme	0.250882	0.999678	0.583616	15.095	11.6422	13.1397	13.6597	13.4672	6.50449	ID=SMa2093; type=exon; aliases=AAK65800.1; genename=SMa2093; product=desulfurization enzyme
SMa2095	1181688	1182566	+	conserved hypothetical protein	0.655485	0.999678	0.288197	8.49096	8.73164	7.00785	2.73194	6.21565	6.50449	ID=SMa2095; type=exon; aliases=AAK65801.1; genename=SMa2095; product=conserved hypothetical protein
SMa2097	1182563	1183813	+	oxidoreductase	-0.299809	0.999678	0.567397	14.1516	4.85091	11.3878	5.46387	15.5391	16.7258	ID=SMa2097; type=exon; aliases=AAK65802.1; genename=SMa2097; product=oxidoreductase
SMa2099	1183832	1184482	+	NAD-dependent epimerase/dehydratase	0.375541	0.999678	0.473249	22.6426	13.5825	10.5118	11.8384	6.21565	17.655	ID=SMa2099; type=exon; aliases=AAK65803.1; genename=SMa2099; product=NAD-dependent epimerase/dehydratase
SMa2101	1184498	1185799	+	Nitrilotriacetate monooxygenase component A	0.0903572	0.999678	0.717563	50.9458	72.7636	63.0706	79.2261	41.4376	53.8943	ID=SMa2101; type=exon; aliases=AAK65804.1; genename=SMa2101; product=Nitrilotriacetate monooxygenase component A; ec_number=1.14.13.-
SMa2103	1185925	1187247	-	oxidoreductase	0.113845	0.999678	0.720506	34.9073	22.3142	25.4035	26.4087	23.8266	26.018	ID=SMa2103; type=exon; aliases=AAK65805.1; genename=SMa2103; product=oxidoreductase
SMa2105	1187704	1188924	+	conserved hypothetical protein	-0.103621	0.999678	0.499436	475.494	395.834	552.744	475.357	537.653	518.501	ID=SMa2105; type=exon; aliases=AAK65806.1; genename=SMa2105; product=conserved hypothetical protein
SMa2107	1189053	1189958	-	Transcriptional regulator, LysR family	0.0791949	0.999678	0.669439	1784.99	1214.67	1949.06	1664.66	1342.58	1677.23	ID=SMa2107; type=exon; aliases=AAK65807.1; genename=SMa2107; product=Transcriptional regulator, LysR family
SMa2109	1190053	1190955	+	conserved hypothetical protein	-0.0727847	0.999678	0.775149	121.704	59.1811	137.529	119.295	104.63	111.506	ID=SMa2109; type=exon; aliases=AAK65808.1; genename=SMa2109; product=conserved hypothetical protein
SMa2111	1191763	1193313	+	hypothetical protein	0.144047	0.999678	0.413064	190.575	203.738	224.251	182.129	198.901	179.338	ID=SMa2111; type=exon; aliases=AAK65809.1; genename=SMa2111; product=hypothetical protein
SMa2113	1193878	1195005	-	AdhC2 glutathione-dependent dehydrogenase	0.284274	0.999678	0.332526	75.4752	150.378	54.3108	80.1368	78.7315	70.6202	ID=SMa2113; type=exon; aliases=AAK65810.1; genename=adhC2 OR SMa2113; product=AdhC2 glutathione-dependent dehydrogenase; ec_number=1.1.1.1
SMa2115	1195054	1195701	-	Gst13 glutathione S-transferase	-0.0561136	0.999678	0.799359	70.758	72.7636	60.4427	73.7622	80.8034	57.6112	ID=SMa2115; type=exon; aliases=AAK65811.1; genename=gst13 OR SMa2115; product=Gst13 glutathione S-transferase; ec_number=2.5.1.18
SMa2117	1195713	1197479	-	oxidoreductase	0.0917295	0.999678	0.531708	257.559	241.575	289.95	251.338	278.668	211.861	ID=SMa2117; type=exon; aliases=AAK65812.1; genename=SMa2117; product=oxidoreductase
SMa2119	1197522	1198448	-	conserved hypothetical protein	-0.121965	0.999678	0.626784	56.6064	40.7476	73.5824	71.0303	54.9049	60.3988	ID=SMa2119; type=exon; aliases=AAK65813.1; genename=SMa2119; product=conserved hypothetical protein
SMa2121	1198464	1199327	-	conserved hypothetical protein	-0.0506861	0.999678	0.884172	52.8327	31.0458	84.0942	66.4771	44.5455	63.1865	ID=SMa2121; type=exon; aliases=AAK65814.1; genename=SMa2121; product=conserved hypothetical protein
SMa2123	1199735	1200667	-	ABC transporter, permease	-0.0376052	0.999678	0.856274	83.9662	70.8233	91.102	91.0645	93.2347	68.7618	ID=SMa2123; type=exon; aliases=AAK65815.1; genename=SMa2123; product=ABC transporter, permease
SMa2125	1200660	1201739	-	ABC transporter, permease	-0.0123567	0.999678	0.956288	90.5703	60.1513	87.5981	85.6006	94.2706	61.3281	ID=SMa2125; type=exon; aliases=AAK65816.1; genename=SMa2125; product=ABC transporter, permease
SMa2127	1201708	1203258	-	ABC transporter, ATP-binding protein	-0.0390032	0.999678	0.851541	112.269	96.048	137.529	138.418	103.594	113.364	ID=SMa2127; type=exon; aliases=AAK65817.1; genename=SMa2127; product=ABC transporter, ATP-binding protein
SMa2129	1203291	1204310	-	conserved hypothetical protein	-0.0167959	0.999678	0.944301	120.76	77.6146	125.265	92.8858	119.133	116.152	ID=SMa2129; type=exon; aliases=AAK65818.1; genename=SMa2129; product=conserved hypothetical protein
SMa2131	1204556	1205452	-	conserved hypothetical protein	-0.0774886	0.999678	0.826798	23.586	17.4633	30.6593	26.4087	17.611	31.5932	ID=SMa2131; type=exon; aliases=AAK65819.1; genename=SMa2131; product=conserved hypothetical protein
SMa2133	1205622	1206413	-	hypothetical protein	-0.0429492	0.999678	0.795161	158.498	131.945	156.801	155.72	148.14	157.037	ID=SMa2133; type=exon; aliases=AAK65820.1; genename=SMa2133; product=hypothetical protein
SMa2135	1206555	1207823	-	GlyA2 serine hydroxymethyltransferase	0.0890239	0.999678	0.610698	211.331	146.497	154.173	179.397	147.104	154.249	ID=SMa2135; type=exon; aliases=AAK65821.1; genename=glyA2 OR SMa2135; product=GlyA2 serine hydroxymethyltransferase; ec_number=2.1.2.1
SMa2137	1207895	1208869	-	dehydrogenase	-0.0635077	0.999678	0.740572	71.7015	75.6742	88.4741	83.7793	88.055	75.2662	ID=SMa2137; type=exon; aliases=AAK65822.1; genename=SMa2137; product=dehydrogenase
SMa2139	1208866	1210071	-	SgaA serine-glyoxylate aminotransferase (SGAT)	0.166376	0.999678	0.528961	32.077	36.8669	50.8069	31.8726	36.2579	39.0269	ID=SMa2139; type=exon; aliases=AAK65823.1; genename=sgaA OR SMa2139; product=SgaA serine-glyoxylate aminotransferase (SGAT); ec_number=2.6.1.45
SMa2141	1210165	1211025	-	formyltetrahydrofolate deformylase	0.436581	0.999678	0.309045	27.3598	14.5527	23.6515	14.5703	12.4313	21.3719	ID=SMa2141; type=exon; aliases=AAK65824.1; genename=purU3 OR SMa2141; product=formyltetrahydrofolate deformylase; ec_number=3.5.1.10
SMa2143	1211022	1211975	-	5,10-methylenetetrahydrofolate reductase	0.592261	0.999678	0.271129	8.49096	12.6124	14.8917	5.46387	8.28753	10.2213	ID=SMa2143; type=exon; aliases=AAK65825.1; genename=metF OR SMa2143; product=5,10-methylenetetrahydrofolate reductase; ec_number=1.5.1.20
SMa2145	1212031	1213287	-	aminomethyltransferase	-0.322589	0.999678	0.326518	24.5294	26.1949	37.6672	49.1748	25.8985	35.3101	ID=SMa2145; type=exon; aliases=AAK65826.1; genename=SMa2145; product=aminomethyltransferase
SMa2147	1213698	1214588	-	hypothetical protein	0.768477	0.999678	0.304795	6.60408	2.91055	11.3878	4.55323	3.10782	4.64606	ID=SMa2147; type=exon; aliases=AAK65827.1; genename=SMa2147; product=hypothetical protein
SMa2151	1215301	1215624	+	putative DNA-binding protein	-0.232237	0.999678	0.198088	692.485	444.343	729.692	761.299	752.093	680.184	ID=SMa2151; type=exon; aliases=AAK65828.1; genename=SMa2151; product=putative DNA-binding protein
SMa2157	1216723	1217778	+	oxidoreductase	0.370789	0.999678	0.528648	14.1516	4.85091	14.0157	10.0171	6.21565	9.29213	ID=SMa2157; type=exon; aliases=AAK65830.1; genename=SMa2157; product=oxidoreductase
SMa2159	1217748	1218461	+	conserved hypothetical protein	0.160087	0.999678	0.618033	18.8688	34.9266	32.4113	25.4981	21.7548	29.7348	ID=SMa2159; type=exon; aliases=AAK65831.1; genename=SMa2159; product=conserved hypothetical protein
SMa2163	1218608	1219489	+	Transcriptional regulator, AraC family	-0.310007	0.999678	0.27027	44.3417	27.1651	50.8069	53.7281	54.9049	43.673	ID=SMa2163; type=exon; aliases=AAK65833.1; genename=SMa2163; product=Transcriptional regulator, AraC family
SMa2165	1219615	1220355	+	dehydrogenase related to short chain alcohol dehydrogenases	-0.427123	0.999678	0.090659	41.5114	39.7775	56.0628	71.0303	46.6173	66.9033	ID=SMa2165; type=exon; aliases=AAK65834.1; genename=SMa2165; product=dehydrogenase related to short chain alcohol dehydrogenases
SMa2167	1221480	1221947	+	conserved hypothetical protein	-0.0471356	0.999678	0.80508	354.734	248.367	386.308	307.798	309.746	405.137	ID=SMa2167; type=exon; aliases=AAK65835.1; genename=SMa2167; product=conserved hypothetical protein
SMa2168	1222024	1222096	+	-	0.291667	0.999678	0.404363	21.6991	21.344	28.0314	18.2129	17.611	22.3011	ID=SMa2168; type=Transcript::tRNA; function=tRNA-Met
SMa2169SMa0007	1222135	1222512	-	hypothetical protein	-0.509092	0.999678	0.458531	2.83032	3.88073	13.1397	10.9277	8.28753	9.29213	ID=SMa2169SMa0007; type=exon; aliases=AAK65836.1; genename=SMa2169SMa0007; product=hypothetical protein
SMa2171	1222966	1224603	-	Transposase	0.0737178	0.999678	0.643002	498.136	405.536	594.791	433.467	467.209	524.076	ID=SMa2171; type=exon; aliases=AAK65837.1; genename=SMa2171; product=Transposase
SMa2175	1225061	1226050	-	Integrase/recombinase	-0.586613	0.999678	0.0789939	22.6426	19.4036	16.6436	28.23	30.0423	29.7348	ID=SMa2175; type=exon; aliases=AAK65838.1; genename=SMa2175; product=Integrase/recombinase
SMa2187	1226047	1226961	-	Integrase/recombinase	0.098481	0.999678	0.797287	19.8122	16.4931	14.0157	16.3916	17.611	13.009	ID=SMa2187; type=exon; aliases=AAK65839.1; genename=SMa2187; product=Integrase/recombinase
SMa2189	1226955	1228184	-	Integrase/recombinase	-0.00890261	0.999678	0.975603	38.6811	25.2247	40.2951	32.7832	35.222	37.1685	ID=SMa2189; type=exon; aliases=AAK65840.1; genename=SMa2189; product=Integrase/recombinase
SMa2191	1228391	1228777	-	transposase, fragment	0.0571656	0.999678	0.861632	40.5679	20.3738	42.9231	29.1406	30.0423	40.8854	ID=SMa2191; type=exon; aliases=AAK65841.1; genename=SMa2191; product=transposase, fragment
SMa2193	1228832	1230145	-	Oxidoreductase	0.15161	0.999678	0.434246	238.69	185.305	318.857	216.734	219.62	233.232	ID=SMa2193; type=exon; aliases=AAK65842.1; genename=SMa2193; product=Oxidoreductase
SMa2195	1230146	1230910	-	ABC transporter, ATP-binding protein	0.0581836	0.999678	0.771696	152.837	120.303	190.088	169.38	133.636	142.17	ID=SMa2195; type=exon; aliases=AAK65843.1; genename=SMa2195; product=ABC transporter, ATP-binding protein
SMa2197	1230912	1231826	-	ABC transporter, permease	-0.101117	0.999678	0.591235	149.064	107.69	152.421	155.72	147.104	136.594	ID=SMa2197; type=exon; aliases=AAK65844.1; genename=SMa2197; product=ABC transporter, permease
SMa2199	1231890	1232780	-	ABC transporter, periplasmic solute-binding protein	0.0432417	0.999678	0.801134	270.767	222.172	320.609	252.249	295.243	243.454	ID=SMa2199; type=exon; aliases=AAK65845.1; genename=SMa2199; product=ABC transporter, periplasmic solute-binding protein
SMa2201	1232892	1233272	-	conserved hypothetical protein	0.325167	0.999678	0.175137	58.4933	52.3898	77.0863	47.3535	56.9768	46.4606	ID=SMa2201; type=exon; aliases=AAK65846.1; genename=SMa2201; product=conserved hypothetical protein
SMa2203	1233363	1234157	-	ABC transporter, permease	-0.087877	0.999678	0.774523	44.3417	31.0458	53.4348	61.0132	44.5455	31.5932	ID=SMa2203; type=exon; aliases=AAK65847.1; genename=SMa2203; product=ABC transporter, permease
SMa2205	1234154	1235014	-	ABC transporter, permease	-0.158874	0.999678	0.57636	38.6811	27.1651	42.0471	39.1577	46.6173	35.3101	ID=SMa2205; type=exon; aliases=AAK65848.1; genename=SMa2205; product=ABC transporter, permease
SMa2207	1235016	1236101	-	ABC transporter, ATP-binding protein	-0.227179	0.999678	0.392619	50.9458	44.6284	71.8304	54.6387	84.9472	57.6112	ID=SMa2207; type=exon; aliases=AAK65849.1; genename=SMa2207; product=ABC transporter, ATP-binding protein
SMa2209	1236212	1237234	-	ABC transporter, periplasmic solute-binding protein	0.0425509	0.999678	0.86275	75.4752	67.9127	88.4741	62.8345	97.3785	65.9741	ID=SMa2209; type=exon; aliases=AAK65850.1; genename=SMa2209; product=ABC transporter, periplasmic solute-binding protein
SMa2211	1237356	1239056	-	Thiamine pyrophosphate-requiring protein	-0.122855	0.999678	0.462547	137.742	143.587	106.87	144.793	149.176	128.231	ID=SMa2211; type=exon; aliases=AAK65851.1; genename=SMa2211; product=Thiamine pyrophosphate-requiring protein
SMa2213	1239073	1240557	-	aldehyde dehydrogenase, NAD(P)-dependent	-0.240557	0.999678	0.202154	72.6449	81.4953	80.5903	90.1539	96.3425	91.0629	ID=SMa2213; type=exon; aliases=AAK65852.1; genename=SMa2213; product=aldehyde dehydrogenase, NAD(P)-dependent
SMa2215	1240820	1241587	+	Transcriptional regulator, GntR family	0.0216791	0.999678	0.93986	46.2286	33.9564	43.7991	37.3364	54.9049	30.664	ID=SMa2215; type=exon; aliases=AAK65853.1; genename=SMa2215; product=Transcriptional regulator, GntR family
SMa2217	1241610	1242935	+	decarboxylase	-0.290298	0.999678	0.204119	85.8531	97.0182	76.2104	86.5113	128.457	102.213	ID=SMa2217; type=exon; aliases=AAK65854.1; genename=SMa2217; product=decarboxylase
SMa2219	1242938	1243531	+	decarboxylase	-0.12241	0.999678	0.665516	37.7376	32.016	28.9074	27.3194	38.3298	41.8146	ID=SMa2219; type=exon; aliases=AAK65855.1; genename=SMa2219; product=decarboxylase
SMa2221	1243528	1244241	+	conserved hypothetical protein	-0.135457	0.999678	0.613547	54.7195	62.0916	32.4113	47.3535	65.2643	51.1067	ID=SMa2221; type=exon; aliases=AAK65856.1; genename=SMa2221; product=conserved hypothetical protein
SMa2223	1244238	1245344	+	oxidoreductase	-0.110814	0.999678	0.633253	65.0974	66.9426	54.3108	78.3155	73.5518	49.2483	ID=SMa2223; type=exon; aliases=AAK65857.1; genename=SMa2223; product=oxidoreductase
SMa2225	1245645	1247021	+	oxidoreductase	-0.173283	0.999678	0.364474	78.3055	112.541	101.614	106.545	124.313	99.4258	ID=SMa2225; type=exon; aliases=AAK65858.1; genename=SMa2225; product=oxidoreductase
SMa2227	1247113	1247886	-	Transcriptional regulator, GntR family	-0.0160439	0.999678	0.920761	561.347	423.97	642.97	544.566	509.683	592.838	ID=SMa2227; type=exon; aliases=AAK65859.1; genename=SMa2227; product=Transcriptional regulator, GntR family
SMa2229	1248077	1248562	-	conserved hypothetical protein	0.0832246	0.999678	0.735172	94.344	53.36	108.622	72.8516	90.1269	79.9123	ID=SMa2229; type=exon; aliases=AAK65860.1; genename=SMa2229; product=conserved hypothetical protein
SMa2231	1249316	1249699	+	conserved hypothetical protein	0.0224024	0.999678	0.867043	543.422	426.88	560.628	452.591	517.971	538.014	ID=SMa2231; type=exon; aliases=AAK65861.1; genename=SMa2231; product=conserved hypothetical protein
SMa2233	1250151	1250930	-	hypothetical protein	-0.00220288	0.999678	0.989615	442.473	293.965	480.038	417.075	378.118	423.721	ID=SMa2233; type=exon; aliases=AAK65862.1; genename=SMa2233; product=hypothetical protein
SMa2235	1251186	1252820	+	hypothetical protein	0.0413477	0.999678	0.816622	475.494	298.816	499.309	403.416	401.945	433.013	ID=SMa2235; type=exon; aliases=AAK65863.1; genename=SMa2235; product=hypothetical protein
SMa2237	1253110	1254114	-	hypothetical protein	-0.219882	0.999678	0.350439	160.385	88.2866	164.684	163.005	145.032	173.763	ID=SMa2237; type=exon; aliases=AAK65864.1; genename=SMa2237; product=hypothetical protein
SMa2239	1254259	1255038	+	conserved hypothetical protein	0.00811576	0.999678	0.961779	927.402	738.308	1080.08	856.006	931.311	944.08	ID=SMa2239; type=exon; aliases=AAK65865.1; genename=SMa2239; product=conserved hypothetical protein
SMa2241	1255074	1256321	+	conserved hypothetical protein	0.0887536	0.999678	0.568015	1028.35	877.044	1319.23	1009.91	967.569	1055.59	ID=SMa2241; type=exon; aliases=AAK65866.1; genename=SMa2241; product=conserved hypothetical protein
SMa2243	1256339	1257265	-	conserved hypothetical protein	0.0397524	0.999678	0.837633	691.542	514.196	874.229	643.826	664.038	716.423	ID=SMa2243; type=exon; aliases=AAK65867.1; genename=SMa2243; product=conserved hypothetical protein
SMa2245	1257344	1259881	-	conserved hypothetical protein	-0.0904174	0.999678	0.537488	3451.1	2708.75	4100.47	3547.87	3858.88	3518.93	ID=SMa2245; type=exon; aliases=AAK65868.1; genename=SMa2245; product=conserved hypothetical protein
SMa2249	1260671	1261777	+	hypothetical protein	-0.130493	0.999678	0.488338	124.534	92.1673	109.498	105.635	128.457	123.585	ID=SMa2249; type=exon; aliases=AAK65870.1; genename=SMa2249; product=hypothetical protein
SMa2251	1261774	1262337	+	hypothetical protein	0.168492	0.999678	0.808279	5.66064	2.91055	14.8917	3.64258	7.25159	10.2213	ID=SMa2251; type=exon; aliases=AAK65871.1; genename=SMa2251; product=hypothetical protein
SMa2253	1263295	1263672	+	conserved hypothetical protein	-0.0585864	0.999678	0.725206	145.29	135.825	150.669	156.631	122.241	170.046	ID=SMa2253; type=exon; aliases=AAK65872.1; genename=SMa2253; product=conserved hypothetical protein
SMa2255	1263675	1264013	+	hypothetical protein	-0.104882	0.999678	0.551445	99.0612	93.1375	111.25	111.099	108.774	106.859	ID=SMa2255; type=exon; aliases=AAK65873.1; genename=SMa2255; product=hypothetical protein
SMa2257	1264010	1265167	+	Integrase/recombinase	-0.148583	0.999678	0.360623	474.55	495.763	368.788	510.872	543.869	429.296	ID=SMa2257; type=exon; aliases=AAK65874.1; genename=SMa2257; product=Integrase/recombinase
SMa2259	1265174	1265599	-	conserved hypothetical protein	0.348464	0.999678	0.266902	41.5114	26.1949	32.4113	20.0342	31.0782	27.8764	ID=SMa2259; type=exon; aliases=AAK65875.1; genename=SMa2259; product=conserved hypothetical protein
SMa2263	1266525	1266860	+	hypothetical protein	0.163647	0.999678	0.783125	11.3213	4.85091	17.5196	9.10645	5.17971	15.7966	ID=SMa2263; type=exon; aliases=AAK65877.1; genename=SMa2263; product=hypothetical protein
SMa2265	1266850	1267101	+	hypothetical protein	-0.784409	0.999678	0.218646	8.49096	0.970182	11.3878	11.8384	11.3954	13.009	ID=SMa2265; type=exon; aliases=AAK65878.1; genename=SMa2265; product=hypothetical protein
SMa2267	1267177	1267614	-	conserved hypothetical protein	-0.158366	0.999678	0.39117	149.064	122.243	166.436	145.703	158.499	184.913	ID=SMa2267; type=exon; aliases=AAK65879.1; genename=SMa2267; product=conserved hypothetical protein
SMa2269	1267797	1268162	+	hypothetical protein	0.478911	0.999678	0.472872	4.7172	7.76146	11.3878	8.19581	6.21565	2.78764	ID=SMa2269; type=exon; aliases=AAK65880.1; genename=SMa2269; product=hypothetical protein
SMa2273	1268471	1268821	-	conserved hypothetical protein	-0.166168	0.999678	0.613788	38.6811	18.4335	34.1633	26.4087	39.3658	37.1685	ID=SMa2273; type=exon; aliases=AAK65882.1; genename=SMa2273; product=conserved hypothetical protein
SMa2275	1268802	1269077	-	conserved hypothetical protein	0.951671	0.999678	0.172693	8.49096	6.79127	7.00785	3.64258	5.17971	2.78764	ID=SMa2275; type=exon; aliases=AAK65883.1; genename=SMa2275; product=conserved hypothetical protein
SMa2279	1269911	1270393	-	conserved hypothetical protein	1.54234	0.999678	0.0414429	7.54752	4.85091	7.00785	3.64258	2.07188	0.929213	ID=SMa2279; type=exon; aliases=AAK65885.1; genename=SMa2279; product=conserved hypothetical protein
SMa2281	1270390	1270722	-	conserved hypothetical protein	0.036895	0.999678	0.935048	12.2647	11.6422	12.2637	13.6597	10.3594	11.1506	ID=SMa2281; type=exon; aliases=AAK65886.1; genename=SMa2281; product=conserved hypothetical protein
SMa2285	1271330	1271806	+	hypothetical protein	-0.031391	0.999678	0.976693	1.88688	1.94036	0.875981	1.82129	1.03594	1.85843	ID=SMa2285; type=exon; aliases=AAK65888.1; genename=SMa2285; product=hypothetical protein
SMa2287	1271938	1272870	-	Transcriptional regulator, LysR family	-0.024971	0.999678	0.883307	112.269	112.541	124.389	131.133	107.738	116.152	ID=SMa2287; type=exon; aliases=AAK65889.1; genename=SMa2287; product=Transcriptional regulator, LysR family
SMa2289	1273011	1273403	+	conserved hypothetical protein	-0.672139	0.999678	0.350142	3.77376	7.76146	1.75196	5.46387	5.17971	10.2213	ID=SMa2289; type=exon; aliases=AAK65890.1; genename=SMa2289; product=conserved hypothetical protein
SMa2291	1273405	1274517	+	dehydrogenase	-0.234137	0.999678	0.578466	15.095	15.5229	8.75981	11.8384	18.6469	15.7966	ID=SMa2291; type=exon; aliases=AAK65891.1; genename=SMa2291; product=dehydrogenase
SMa2293	1274593	1275477	-	Transcriptional regulator, LysR family	-0.109848	0.999678	0.465799	183.027	162.02	201.476	189.414	207.188	194.205	ID=SMa2293; type=exon; aliases=AAK65892.1; genename=SMa2293; product=Transcriptional regulator, LysR family
SMa2294	1275788	1277974	+	MrcA2 penicillin-binding protein	-0.0630666	0.999678	0.810294	35.8507	38.8073	46.427	39.1577	35.222	52.0359	ID=SMa2294; type=exon; aliases=AAK65893.1; genename=mrcA2 OR SMa2294; product=MrcA2 penicillin-binding protein
SMa2295	1278152	1279483	+	Penicillin-binding protein	0.36025	0.999678	0.525325	7.54752	4.85091	16.6436	9.10645	6.21565	7.4337	ID=SMa2295; type=exon; aliases=AAK65894.1; genename=SMa2295; product=Penicillin-binding protein
SMa2297	1279888	1280700	+	hypothetical protein	-0.294565	0.999678	0.127117	228.313	231.873	190.088	297.781	284.884	214.648	ID=SMa2297; type=exon; aliases=AAK65895.1; genename=SMa2297; product=hypothetical protein
SMa2299	1280762	1281688	-	hypothetical protein	0.352453	0.999678	0.201894	46.2286	61.1215	34.1633	43.711	31.0782	35.3101	ID=SMa2299; type=exon; aliases=AAK65896.1; genename=SMa2299; product=hypothetical protein
SMa2301	1281993	1283339	-	Diguanylate cyclase	0.161223	0.999678	0.538887	63.2105	39.7775	71.8304	54.6387	53.8689	48.3191	ID=SMa2301; type=exon; aliases=AAK65897.1; genename=SMa2301; product=Diguanylate cyclase
SMa2303	1283423	1284649	-	Transcriptional regulator, ROK family	-0.00025681	0.999678	0.999034	116.043	97.0182	80.5903	102.903	111.882	78.9831	ID=SMa2303; type=exon; aliases=AAK65898.1; genename=SMa2303; product=Transcriptional regulator, ROK family
SMa2305	1284827	1286095	+	ABC transporter, periplasmic solute-binding protein	0.331214	0.999678	0.55913	7.54752	8.73164	8.75981	7.28516	3.10782	9.29213	ID=SMa2305; type=exon; aliases=AAK65899.1; genename=SMa2305; product=ABC transporter, periplasmic solute-binding protein
SMa2307	1286173	1287096	+	ABC transporter, permease	0.462344	0.999678	0.510444	5.66064	5.82109	4.37991	3.64258	4.14376	3.71685	ID=SMa2307; type=exon; aliases=AAK65900.1; genename=SMa2307; product=ABC transporter, permease
SMa2309	1287072	1287893	+	ABC transporter, permease	-0.76787	0.999678	0.258808	3.77376	1.94036	7.00785	6.37452	6.21565	9.29213	ID=SMa2309; type=exon; aliases=AAK65901.1; genename=SMa2309; product=ABC transporter, permease
SMa2311	1287890	1289116	+	ABC transporter, ATP-binding protein	0.264522	0.999678	0.500805	20.7557	14.5527	21.8995	16.3916	15.5391	15.7966	ID=SMa2311; type=exon; aliases=AAK65902.1; genename=SMa2311; product=ABC transporter, ATP-binding protein
SMa2313	1289113	1291146	+	Oxidoreductase	0.0318421	0.999678	0.900848	69.8146	87.3164	41.1711	57.3706	79.7675	56.682	ID=SMa2313; type=exon; aliases=AAK65903.1; genename=SMa2313; product=Oxidoreductase
SMa2315	1291278	1291817	+	hypothetical protein	-0.311345	0.999678	0.185554	54.7195	61.1215	84.9702	65.5664	98.4144	86.4168	ID=SMa2315; type=exon; aliases=AAK65904.1; genename=SMa2315; product=hypothetical protein
SMa2317	1291827	1292054	+	hypothetical protein	0.219347	0.999678	0.582212	26.4163	15.5229	29.7834	14.5703	14.5032	32.5225	ID=SMa2317; type=exon; aliases=AAK65905.1; genename=SMa2317; product=hypothetical protein
SMa2319	1292162	1292809	+	gst14 glutatione S-transferase	0.177714	0.999678	0.576854	35.8507	34.9266	32.4113	26.4087	36.2579	28.8056	ID=SMa2319; type=exon; aliases=AAK65906.1; genename=gst14 OR SMa2319; product=gst14 glutatione S-transferase; ec_number=2.5.1.18
SMa2321	1293347	1295416	+	UvrD2 DNA helicase	-0.11512	0.999678	0.281351	516.062	484.121	506.317	542.744	529.366	559.386	ID=SMa2321; type=exon; aliases=AAK65907.1; genename=uvrD2 OR SMa2321; product=UvrD2 DNA helicase; ec_number=3.6.1.-
SMa2323	1295741	1296166	+	conserved hypothetical protein	-0.132064	0.999678	0.487861	140.573	100.899	146.289	141.15	158.499	126.373	ID=SMa2323; type=exon; aliases=AAK65908.1; genename=SMa2323; product=conserved hypothetical protein
SMa2325	1296390	1297082	-	Response regulator	0.0579823	0.999678	0.859253	26.4163	43.6582	34.1633	34.6045	29.0063	36.2393	ID=SMa2325; type=exon; aliases=AAK65909.1; genename=SMa2325; product=Response regulator
SMa2327	1297079	1299769	-	KdpD histidine kinase	-0.0471583	0.999678	0.788578	156.611	169.782	159.429	132.044	175.074	195.135	ID=SMa2327; type=exon; aliases=AAK65910.1; genename=SMa2327; product=KdpD histidine kinase
SMa2329	1299788	1300357	-	KdpC potassium-transporting ATPase C chain	-1.11002	0.999678	0.134557	2.83032	3.88073	2.62794	8.19581	7.25159	4.64606	ID=SMa2329; type=exon; aliases=AAK65911.1; genename=kdpC OR SMa2329; product=KdpC potassium-transporting ATPase C chain; ec_number=3.6.3.12
SMa2331	1300360	1302402	-	KdpB potassium-transporting ATPase B chain	0.252294	0.999678	0.611132	7.54752	13.5825	9.63579	10.9277	8.28753	6.50449	ID=SMa2331; type=exon; aliases=AAK65912.1; genename=kdpB OR SMa2331; product=KdpB potassium-transporting ATPase B chain; ec_number=3.6.3.12
SMa2333	1302414	1304123	-	KdpA potassium-transporting ATPase A chain	-0.0476747	0.999678	0.911543	11.3213	9.70182	16.6436	12.749	12.4313	13.9382	ID=SMa2333; type=exon; aliases=AAK65913.1; genename=kdpA OR SMa2333; product=KdpA potassium-transporting ATPase A chain
SMa2335	1304349	1304552	-	hypothetical protein	0.86816	0.999678	0.290106	7.54752	2.91055	7.00785	2.73194	4.14376	2.78764	ID=SMa2335; type=exon; aliases=AAK65914.1; genename=SMa2335; product=hypothetical protein
SMa2341	1319298	1320185	-	Transcriptional regulator, LysR family	-0.0322084	0.999678	0.853139	133.025	131.945	169.94	141.15	161.607	143.099	ID=SMa2341; type=exon; aliases=AAK65925.1; genename=SMa2341; product=Transcriptional regulator, LysR family
SMa2343	1320285	1321007	+	oxidoreductase	0.607211	0.999678	0.105221	19.8122	19.4036	28.9074	15.481	14.5032	14.8674	ID=SMa2343; type=exon; aliases=AAK65926.1; genename=SMa2343; product=oxidoreductase
SMa2347	1322021	1322701	-	conserved hypothetical protein	-0.235455	0.999678	0.357234	38.6811	41.7178	38.5432	55.5493	39.3658	44.6022	ID=SMa2347; type=exon; aliases=AAK65928.1; genename=SMa2347; product=conserved hypothetical protein
SMa2349	1323061	1323708	+	oxidoreductase	-0.161914	0.999678	0.757378	6.60408	5.82109	11.3878	6.37452	10.3594	10.2213	ID=SMa2349; type=exon; aliases=AAK65929.1; genename=SMa2349; product=oxidoreductase
SMa2351	1323705	1324655	+	oxidoreductase	0.861878	0.999678	0.08046	11.3213	16.4931	17.5196	3.64258	10.3594	11.1506	ID=SMa2351; type=exon; aliases=AAK65930.1; genename=SMa2351; product=oxidoreductase
SMa2353	1324660	1326858	+	oxidoreductase	0.403369	0.999678	0.054812	83.9662	81.4953	62.1947	52.8174	51.7971	66.9033	ID=SMa2353; type=exon; aliases=AAK65931.1; genename=SMa2353; product=oxidoreductase
SMa2355	1327042	1328151	+	Nucleotidyltransferase/DNA polymerase	-0.205647	0.999678	0.170097	387.754	327.922	364.408	444.395	418.52	382.836	ID=SMa2355; type=exon; aliases=AAK65932.1; genename=SMa2355; product=Nucleotidyltransferase/DNA polymerase
SMa2357	1329978	1330670	+	adenylate/guanylate cyclase	-0.0979519	0.999678	0.76846	51.8892	29.1055	27.1554	44.6216	25.8985	44.6022	ID=SMa2357; type=exon; aliases=AAK65933.1; genename=cyaO OR SMa2357; product=adenylate/guanylate cyclase
SMa2359	1330682	1331458	-	conserved hypothetical protein	-0.394596	0.999678	0.439724	7.54752	4.85091	12.2637	7.28516	14.5032	11.1506	ID=SMa2359; type=exon; aliases=AAK65934.1; genename=SMa2359; product=conserved hypothetical protein
SMa2361	1331764	1332750	+	conserved hypothetical protein	-0.0289465	0.999678	0.895647	971.744	1266.09	633.334	968.016	1046.3	914.345	ID=SMa2361; type=exon; aliases=AAK65935.1; genename=SMa2361; product=conserved hypothetical protein
SMa2363	1332762	1334177	+	Amidase	0.249063	0.999678	0.427149	205.67	413.298	149.793	207.627	237.231	201.639	ID=SMa2363; type=exon; aliases=AAK65936.1; genename=SMa2363; product=Amidase
SMa2365	1334174	1335700	+	ABC transporter, ATP-binding protein	0.0888921	0.999678	0.526314	216.048	256.128	208.483	210.359	214.44	214.648	ID=SMa2365; type=exon; aliases=AAK65937.1; genename=SMa2365; product=ABC transporter, ATP-binding protein
SMa2367	1335690	1336739	+	ABC transporter, permease	0.11018	0.999678	0.503457	144.346	148.438	145.413	129.312	146.068	131.019	ID=SMa2367; type=exon; aliases=AAK65938.1; genename=SMa2367; product=ABC transporter, permease
SMa2369	1336736	1337680	+	ABC transporter, permease	-0.123449	0.999678	0.447641	137.742	169.782	127.017	140.239	176.11	157.037	ID=SMa2369; type=exon; aliases=AAK65939.1; genename=SMa2369; product=ABC transporter, permease
SMa2371	1337702	1339000	+	CodA cytosine deaminase	-0.076786	0.999678	0.582338	510.401	595.692	452.006	530.906	603.954	508.279	ID=SMa2371; type=exon; aliases=AAK65940.1; genename=codA OR SMa2371; product=CodA cytosine deaminase; ec_number=3.5.4.1
SMa2373	1339874	1340281	+	TRm2011-2a transposase	-0.124661	0.999678	0.440678	172.65	174.633	155.925	189.414	207.188	152.391	ID=SMa2373; type=exon; aliases=AAK65941.1; genename=SMa2373; product=TRm2011-2a transposase
SMa2375	1340347	1340820	+	TRm2011-2b transposase	-0.442216	0.999678	0.225417	18.8688	18.4335	14.8917	30.0513	25.8985	14.8674	ID=SMa2375; type=exon; aliases=AAK65942.1; genename=SMa2375; product=TRm2011-2b transposase
SMa2377	1341022	1342191	+	Permease, MFS	-0.306952	0.999678	0.308913	32.077	25.2247	60.4427	47.3535	52.833	46.4606	ID=SMa2377; type=exon; aliases=AAK65943.1; genename=SMa2377; product=Permease, MFS
SMa2379	1342282	1344465	-	KatB catalase/peroxidase	-0.0669635	0.999678	0.704406	1732.16	2183.88	1317.48	1809.45	1889.56	1782.23	ID=SMa2379; type=exon; aliases=AAK65944.1; genename=katB OR SMa2379; product=KatB catalase/peroxidase; ec_number=1.11.1.6
SMa2381	1344905	1345471	+	hypothetical protein	-0.0606713	0.999678	0.751966	221.708	145.527	266.298	211.27	224.799	225.799	ID=SMa2381; type=exon; aliases=AAK65945.1; genename=SMa2381; product=hypothetical protein
SMa2383	1345525	1346493	+	Dehydrogenase, Zn-dependent	-0.0360283	0.999678	0.818456	187.745	155.229	208.483	185.772	194.757	185.843	ID=SMa2383; type=exon; aliases=AAK65946.1; genename=SMa2383; product=Dehydrogenase, Zn-dependent
SMa2385	1346715	1348304	-	ABC transporter ATP-binding protein	0.0179964	0.999678	0.885651	384.924	409.417	438.867	431.646	388.478	397.703	ID=SMa2385; type=exon; aliases=AAK65947.1; genename=SMa2385; product=ABC transporter ATP-binding protein
SMa2387	1348373	1349071	+	Transcriptional regulator, TetR family	0.0451493	0.999678	0.806138	104.722	95.0778	121.761	93.7964	111.882	106.859	ID=SMa2387; type=exon; aliases=AAK65948.1; genename=SMa2387; product=Transcriptional regulator, TetR family
SMa2389	1349280	1349696	-	OsmC-like protein	0.121814	0.999678	0.628338	48.1155	47.5389	51.6829	48.2642	42.4736	44.6022	ID=SMa2389; type=exon; aliases=AAK65949.1; genename=SMa2389; product=OsmC-like protein
SMa2391	1350001	1351206	-	RepC2 replication protein	-0.109834	0.999678	0.419134	511.345	384.192	494.053	503.587	501.395	495.27	ID=SMa2391; type=exon; aliases=AAK65950.1; genename=repC2 OR SMa2391; product=RepC2 replication protein
SMa2393	1351362	1352363	-	RepB2 replication protein	-0.0674735	0.999678	0.649255	1136.85	756.742	1080.96	1018.1	1033.87	1065.81	ID=SMa2393; type=exon; aliases=AAK65951.1; genename=repB2 OR SMa2393; product=RepB2 replication protein
SMa2395	1352360	1353535	-	RepA2 replication protein	-0.0280737	0.999678	0.83884	718.902	542.332	762.104	717.588	685.793	660.67	ID=SMa2395; type=exon; aliases=AAK65952.1; genename=repA2 OR SMa2395; product=RepA2 replication protein
SMa2412	1314632	1315576	-	RhrA transcriptional activator	-0.326332	0.999678	0.267609	117.93	112.541	109.498	103.814	226.871	96.6381	ID=SMa2412; type=exon; aliases=AAK65922.1; genename=rhrA OR SMa2412; product=RhrA transcriptional activator
SMa2414	1315745	1317985	+	RhtA rhizobactin transporter	0.800002	0.999678	0.0595411	900.042	583.079	842.694	447.127	556.3	332.658	ID=SMa2414; type=exon; aliases=AAK65923.1; genename=rhtA OR SMa2414; product=RhtA rhizobactin transporter
SMa5000	12265	12546	-	hypothetical protein	-0.697083	0.999678	0.337709	5.66064	2.91055	4.37991	7.28516	7.25159	6.50449	ID=SMa5000; type=exon; aliases=SU:SMa5000; genename=SMa5000; product=hypothetical protein
SMa5001	58298	58612	+	hypothetical protein	0.985569	0.999678	0.427404	2.83032	3.88073	0.875981	2.73194	1.03594	0	ID=SMa5001; type=exon; aliases=SU:SMa5001; genename=SMa5001; product=hypothetical protein
[truncated: 8,524 more rows]

## Sheet: B ecf11 overexpression effects
gene information					comparison of normalized gene expression			read counts of ecf11 overexpression strains			read counts of control strains
[truncated: 10,379 more rows]
