# Supplementary material for: A MoClo-Compatible Toolbox of ECF Sigma Factor-Based Regulatory Switches for Proteobacterial Chassis
Source: Biodes Res. 2024 Feb 21;6:0025. doi: 10.34133/bdr.0025 (PMC10880074; doi:10.34133/bdr.0025)
Supplement: Supplementary 1 — Figs. S1 to S11 Tables S1 to S12 References [60–75] [file bdr.0025.f1.zip › TABLE S5.xlsx]

## Sheet: ctrl 1.5
TSS_ID	replicon	strand	start	end	TSS_positions	accumulated_counts	dominant_TSS_position	dominant_TSS_counts
tss_00001	SMel1021Chro	-	66	66	66	1.56	66	1.56
tss_00002	SMel1021Chro	-	72	74	72,74	5.06	72	2.92
tss_00003	SMel1021Chro	-	84	84	84	3.69	84	3.69
tss_00004	SMel1021Chro	-	98	110	98,99,101,103,105,106,107,108,109,110	153.2	107	98.56
tss_00005	SMel1021Chro	+	108	108	108	3.3	108	3.3
tss_00006	SMel1021Chro	+	113	122	113,116,119,122	7.77	113	2.33
tss_00007	SMel1021Chro	-	120	120	120	2.33	120	2.33
tss_00008	SMel1021Chro	+	137	137	137	3.69	137	3.69
tss_00009	SMel1021Chro	+	148	149	148,149	4.28	149	2.53
tss_00010	SMel1021Chro	-	154	154	154	1.75	154	1.75
tss_00011	SMel1021Chro	+	350	350	350	21.58	350	21.58
tss_00012	SMel1021Chro	+	386	386	386	7.39	386	7.39
tss_00013	SMel1021Chro	+	445	445	445	50.54	445	50.54
tss_00014	SMel1021Chro	+	531	533	531,532,533	13.81	532	7.58
tss_00015	SMel1021Chro	+	1000	1000	1000	4.08	1000	2.92
tss_00016	SMel1021Chro	+	1310	1310	1310	21.38	1310	1.56
tss_00017	SMel1021Chro	-	1927	1927	1927	52.1	1927	4.08
tss_00018	SMel1021Chro	-	2078	2078	2078	6.61	2078	64.93
tss_00019	SMel1021Chro	+	2699	2699	2699	2.14	2699	17.5
tss_00020	SMel1021Chro	-	3373	3373	3373	3.69	3373	3.3
tss_00021	SMel1021Chro	+	3474	3474	3474	1.94	3474	21.38
tss_00022	SMel1021Chro	+	3525	3529	3525,3526,3527,3528,3529	104.19	3526	250.58
tss_00023	SMel1021Chro	-	3683	3683	3683	5.44	3683	2.33
tss_00024	SMel1021Chro	-	3737	3737	3737	6.03	3737	37.91
tss_00025	SMel1021Chro	-	4300	4300	4300	2.72	4300	3.3
tss_00026	SMel1021Chro	+	4915	4915	4915	1.75	4915	2.14
tss_00027	SMel1021Chro	-	4938	4942	4938,4939,4940,4941,4942	897.15	4941	52.1
tss_00028	SMel1021Chro	-	5029	5029	5029	24.11	5029	6.61
tss_00029	SMel1021Chro	+	5716	5717	5716,5717	222.01	5716	5.25
tss_00030	SMel1021Chro	-	5736	5741	5736,5737,5738,5739,5740,5741	89.62	5736	3.69
tss_00031	SMel1021Chro	+	5746	5749	5746,5747,5748,5749	324.65	5748	2.72
tss_00032	SMel1021Chro	-	5747	5749	5747,5749	9.14	5747	2.14
tss_00033	SMel1021Chro	+	5757	5760	5757,5758,5759,5760	340.98	5760	1.56
tss_00034	SMel1021Chro	-	5759	5761	5759,5761	41.99	5759	4.28
tss_00035	SMel1021Chro	+	6437	6437	6437	3.69	6437	4.47
tss_00036	SMel1021Chro	+	8558	8561	8558,8559,8561	224.13	8559	3.3
tss_00037	SMel1021Chro	+	8631	8633	8631,8632,8633	64.74	8633	3.69
tss_00038	SMel1021Chro	+	8642	8642	8642	2.92	8642	1.94
tss_00039	SMel1021Chro	+	9395	9396	9395,9396	4.47	9395	51.9
tss_00040	SMel1021Chro	-	9504	9504	9504	16.91	9504	5.44
tss_00041	SMel1021Chro	-	10052	10052	10052	19.25	10052	6.03
tss_00042	SMel1021Chro	-	10202	10202	10202	1.56	10202	2.92
tss_00043	SMel1021Chro	+	11852	11852	11852	7.97	11852	2.72
tss_00044	SMel1021Chro	+	11864	11864	11864	1.56	11864	3.69
tss_00045	SMel1021Chro	-	11890	11891	11890,11891	7	11890	1.75
tss_00046	SMel1021Chro	-	11905	11905	11905	14.19	11905	836.11
tss_00047	SMel1021Chro	+	11972	11973	11972,11973	58.71	11972	24.11
tss_00048	SMel1021Chro	-	13281	13281	13281	2.33	13281	2.14
tss_00049	SMel1021Chro	+	13525	13525	13525	62.6	13525	219.48
tss_00050	SMel1021Chro	+	13654	13655	13654,13655	36.36	13654	22.55
tss_00051	SMel1021Chro	+	13733	13734	13733,13734	28.77	13734	270.8
tss_00052	SMel1021Chro	+	14610	14610	14610	25.71	14610	6.03
tss_00053	SMel1021Chro	+	15689	15689	15689	6.61	15689	167.77
tss_00054	SMel1021Chro	+	15701	15701	15701	1.75	15701	25.27
tss_00055	SMel1021Chro	-	15863	15863	15863	4.67	15863	167.38
tss_00056	SMel1021Chro	+	15886	15887	15886,15887	10.5	15887	1.75
tss_00057	SMel1021Chro	-	16655	16655	16655	12.25	16655	2.72
tss_00058	SMel1021Chro	+	16707	16708	16707,16708	51.9	16707	3.69
tss_00059	SMel1021Chro	-	20634	20634	20634	6.03	20634	16.72
tss_00060	SMel1021Chro	-	21339	21339	21339	3.11	21339	3.3
tss_00061	SMel1021Chro	-	21625	21628	21625,21628	7.19	21625	28.19
tss_00062	SMel1021Chro	+	22181	22181	22181	1.75	22181	1.94
tss_00063	SMel1021Chro	-	24104	24104	24104	2.53	24104	210.14
tss_00064	SMel1021Chro	+	24181	24181	24181	3.89	24181	40.82
tss_00065	SMel1021Chro	+	24253	24254	24253,24254	76.6	24253	2.92
tss_00066	SMel1021Chro	+	24456	24456	24456	8.94	24456	1.75
tss_00067	SMel1021Chro	-	24662	24662	24662	2.72	24662	2.72
tss_00068	SMel1021Chro	-	24691	24691	24691	1.56	24691	16.91
tss_00069	SMel1021Chro	-	24890	24891	24890,24891	13.41	24890	19.25
tss_00070	SMel1021Chro	+	25814	25814	25814	63.96	25814	1.75
tss_00071	SMel1021Chro	+	26383	26383	26383	108.09	26383	1.75
tss_00072	SMel1021Chro	+	26999	26999	26999	7.97	26999	1.56
tss_00073	SMel1021Chro	+	27375	27378	27375,27376,27377,27378	240.86	27376	3.11
tss_00074	SMel1021Chro	+	27879	27879	27879	10.3	27879	4.47
tss_00075	SMel1021Chro	-	29258	29258	29258	12.25	29258	2.92
tss_00076	SMel1021Chro	+	29811	29811	29811	9.72	29811	3.69
tss_00077	SMel1021Chro	+	30132	30132	30132	38.3	30132	43.74
tss_00078	SMel1021Chro	+	30142	30144	30142,30143,30144	27.8	30143	11.47
tss_00079	SMel1021Chro	+	30208	30208	30208	13.41	30208	45.68
tss_00080	SMel1021Chro	-	30922	30924	30922,30923,30924	8.36	30924	3.69
tss_00081	SMel1021Chro	+	31571	31572	31571,31572	10.3	31571	7.97
tss_00082	SMel1021Chro	-	32448	32448	32448	2.14	32448	1.56
tss_00083	SMel1021Chro	+	32472	32472	32472	4.86	32472	3.5
tss_00084	SMel1021Chro	-	32915	32915	32915	1.51	32915	14.19
tss_00085	SMel1021Chro	-	33255	33255	33255	1.99	33255	56.96
tss_00086	SMel1021Chro	+	34347	34347	34347	2.72	34347	6.22
tss_00087	SMel1021Chro	-	34449	34451	34449,34450,34451	176.7	34449	11.86
tss_00088	SMel1021Chro	-	34473	34473	34473	1.94	34473	18.27
tss_00089	SMel1021Chro	-	34481	34483	34481,34482,34483	259.92	34482	2.33
tss_00090	SMel1021Chro	+	34498	34498	34498	1.56	34498	3.69
tss_00091	SMel1021Chro	-	34603	34603	34603	1.75	34603	1.56
tss_00092	SMel1021Chro	+	34617	34617	34617	4.08	34617	7
tss_00093	SMel1021Chro	-	35786	35786	35786	1.94	35786	14.19
tss_00094	SMel1021Chro	-	38762	38762	38762	2.14	38762	3.06
tss_00095	SMel1021Chro	+	40660	40660	40660	1.75	40660	2.72
tss_00096	SMel1021Chro	-	41457	41457	41457	1.56	41457	2.33
tss_00097	SMel1021Chro	-	41958	41958	41958	6.42	41958	7.84
tss_00098	SMel1021Chro	-	41995	41995	41995	24.69	41995	62.6
tss_00099	SMel1021Chro	-	42003	42005	42003,42004,42005	171.07	42004	1.75
tss_00100	SMel1021Chro	-	43004	43004	43004	1.56	43004	34.12
tss_00101	SMel1021Chro	+	44172	44172	44172	2.33	44172	24.83
tss_00102	SMel1021Chro	-	46155	46155	46155	3.69	46155	4.67
tss_00103	SMel1021Chro	-	46165	46167	46165,46166,46167	866.24	46166	22.94
tss_00104	SMel1021Chro	-	46171	46171	46171	3.69	46171	2.53
tss_00105	SMel1021Chro	+	46178	46182	46178,46180,46181,46182	20.22	46182	79.9
tss_00106	SMel1021Chro	+	46186	46187	46186,46187	4.28	46186	3.3
tss_00107	SMel1021Chro	+	46192	46192	46192	1.94	46192	30.71
tss_00108	SMel1021Chro	-	46203	46203	46203	4.08	46203	4.28
tss_00109	SMel1021Chro	+	46294	46294	46294	3.69	46294	13.22
tss_00110	SMel1021Chro	+	46577	46577	46577	2.33	46577	7.58
tss_00111	SMel1021Chro	-	46764	46764	46764	1.56	46764	25.71
tss_00112	SMel1021Chro	-	47764	47766	47764,47765,47766	288.09	47765	24.88
tss_00113	SMel1021Chro	+	48399	48399	48399	2.53	48399	8.55
tss_00114	SMel1021Chro	-	48476	48476	48476	3.69	48476	3.3
tss_00115	SMel1021Chro	-	48520	48520	48520	4.67	48520	38.69
tss_00116	SMel1021Chro	-	48562	48564	48562,48563,48564	266.52	48563	22.94
tss_00117	SMel1021Chro	-	48604	48608	48604,48606,48607,48608	113.33	48607	394.82
tss_00118	SMel1021Chro	-	48690	48690	48690	3.11	48690	2.33
tss_00119	SMel1021Chro	+	48822	48822	48822	2.14	48822	6.61
tss_00120	SMel1021Chro	-	51101	51104	51101,51102,51103,51104	119.17	51102	1.75
tss_00121	SMel1021Chro	+	51172	51172	51172	6.66	51172	4.67
tss_00122	SMel1021Chro	-	51203	51203	51203	1.81	51203	1.56
tss_00123	SMel1021Chro	+	51218	51218	51218	2.43	51218	8.94
tss_00124	SMel1021Chro	-	51472	51472	51472	3.11	51472	4.28
tss_00125	SMel1021Chro	+	51527	51527	51527	2.53	51527	1.56
tss_00126	SMel1021Chro	+	51840	51840	51840	2.53	51840	2.33
tss_00127	SMel1021Chro	-	51982	51982	51982	1.56	51982	12.25
tss_00128	SMel1021Chro	-	52137	52137	52137	1.56	52137	46.85
tss_00129	SMel1021Chro	+	52143	52143	52143	2.14	52143	2.53
tss_00130	SMel1021Chro	-	52220	52223	52220,52221,52222,52223	120.13	52220	1.56
tss_00131	SMel1021Chro	-	52228	52228	52228	36.74	52228	49.18
tss_00132	SMel1021Chro	-	52233	52234	52233,52234	20.22	52233	4.08
tss_00133	SMel1021Chro	+	52249	52249	52249	1.94	52249	4.47
tss_00134	SMel1021Chro	+	52440	52445	52440,52441,52442,52443,52444,52445	445.36	52442	2.33
tss_00135	SMel1021Chro	+	53314	53314	53314	1.75	53314	1.75
tss_00136	SMel1021Chro	+	53382	53382	53382	2.72	53382	7
tss_00137	SMel1021Chro	+	54185	54187	54185,54186,54187	114.7	54186	2.33
tss_00138	SMel1021Chro	+	54705	54705	54705	4.28	54705	2.72
tss_00139	SMel1021Chro	-	54860	54860	54860	1.94	54860	2.53
tss_00140	SMel1021Chro	+	55243	55243	55243	6.8	55243	2.33
tss_00141	SMel1021Chro	+	55341	55341	55341	2.92	55341	201.2
tss_00142	SMel1021Chro	-	56359	56359	56359	8.27	56359	1.75
tss_00143	SMel1021Chro	+	56838	56838	56838	1.75	56838	5.83
tss_00144	SMel1021Chro	+	57084	57084	57084	1.75	57084	2.33
tss_00145	SMel1021Chro	-	57586	57587	57586,57587	28.19	57586	2.72
tss_00146	SMel1021Chro	-	57628	57628	57628	8.36	57628	4.28
tss_00147	SMel1021Chro	+	57650	57653	57650,57651,57653	76.98	57651	2.72
tss_00148	SMel1021Chro	-	58921	58921	58921	2.72	58921	2.14
tss_00149	SMel1021Chro	+	61175	61175	61175	3.69	61175	23.72
tss_00150	SMel1021Chro	-	61238	61238	61238	13.61	61238	4.28
tss_00151	SMel1021Chro	-	61335	61337	61335,61336,61337	114.12	61337	6.03
tss_00152	SMel1021Chro	+	61478	61478	61478	55.21	61478	2.72
tss_00153	SMel1021Chro	+	62060	62060	62060	2.33	62060	49.38
tss_00154	SMel1021Chro	+	64008	64011	64008,64010,64011	53.85	64010	5.44
tss_00155	SMel1021Chro	+	64065	64066	64065,64066	6.61	64065	3.11
tss_00156	SMel1021Chro	-	64088	64089	64088,64089	11.66	64089	493.19
tss_00157	SMel1021Chro	-	64802	64802	64802	8.75	64802	2.53
tss_00158	SMel1021Chro	-	64998	64998	64998	2.14	64998	1.94
tss_00159	SMel1021Chro	+	65143	65147	65143,65144,65145,65147	212.09	65145	4.08
tss_00160	SMel1021Chro	+	65212	65212	65212	1.94	65212	1.75
tss_00161	SMel1021Chro	+	65599	65599	65599	5.25	65599	1.56
tss_00162	SMel1021Chro	-	66396	66396	66396	1.56	66396	8.75
tss_00163	SMel1021Chro	-	66638	66638	66638	2.33	66638	1.75
tss_00164	SMel1021Chro	+	66710	66712	66710,66711,66712	34.8	66711	34.6
tss_00165	SMel1021Chro	+	68831	68833	68831,68833	52.68	68833	2.72
tss_00166	SMel1021Chro	+	68889	68889	68889	2.33	68889	4.47
tss_00167	SMel1021Chro	+	71156	71156	71156	4.08	71156	2.92
tss_00168	SMel1021Chro	+	71819	71819	71819	2.33	71819	2.33
tss_00169	SMel1021Chro	-	71832	71832	71832	2.14	71832	3.3
tss_00170	SMel1021Chro	+	71853	71853	71853	4.28	71853	2.53
tss_00171	SMel1021Chro	+	71990	71992	71990,71992	14.97	71990	3.89
tss_00172	SMel1021Chro	-	72022	72024	72022,72023,72024	385.68	72023	74.07
tss_00173	SMel1021Chro	+	72820	72820	72820	1.56	72820	3.5
tss_00174	SMel1021Chro	-	73387	73389	73387,73388,73389	53.45	73387	1.56
tss_00175	SMel1021Chro	-	73454	73454	73454	4.67	73454	8.94
tss_00176	SMel1021Chro	-	73477	73479	73477,73479	10.11	73477	2.14
tss_00177	SMel1021Chro	-	73900	73900	73900	5.05	73900	2.72
tss_00178	SMel1021Chro	-	74351	74351	74351	1.56	74351	1.56
tss_00179	SMel1021Chro	-	74857	74859	74857,74858,74859	23.52	74858	8.94
tss_00180	SMel1021Chro	+	76889	76889	76889	3.3	76889	11.08
tss_00181	SMel1021Chro	+	77811	77811	77811	1.75	77811	63.96
tss_00182	SMel1021Chro	-	78133	78133	78133	1.94	78133	67.07
tss_00183	SMel1021Chro	-	78150	78151	78150,78151	11.86	78150	6.61
tss_00184	SMel1021Chro	-	78497	78497	78497	1.94	78497	277.41
tss_00185	SMel1021Chro	-	78582	78582	78582	4.08	78582	5.44
tss_00186	SMel1021Chro	+	78691	78691	78691	2.72	78691	4.67
tss_00187	SMel1021Chro	-	79157	79157	79157	1.94	79157	1.56
tss_00188	SMel1021Chro	-	81060	81060	81060	9.33	81060	108.09
tss_00189	SMel1021Chro	+	81242	81242	81242	94.28	81242	3.11
tss_00190	SMel1021Chro	+	81381	81381	81381	2.85	81381	1.94
tss_00191	SMel1021Chro	+	81410	81416	81410,81411,81412,81413,81414,81415,81416	12695	81413	8.75
tss_00192	SMel1021Chro	+	81462	81463	81462,81463	33.24	81462	2.53
tss_00193	SMel1021Chro	+	81470	81470	81470	2.2	81470	7.97
tss_00194	SMel1021Chro	+	81478	81478	81478	2.07	81478	229.97
tss_00195	SMel1021Chro	+	81505	81505	81505	1.62	81505	1.56
tss_00196	SMel1021Chro	+	81572	81572	81572	1.56	81572	10.69
tss_00197	SMel1021Chro	+	81584	81584	81584	12.57	81584	10.3
tss_00198	SMel1021Chro	+	81633	81634	81633,81634	13.08	81633	14
tss_00199	SMel1021Chro	+	81734	81734	81734	2.92	81734	1.94
tss_00200	SMel1021Chro	+	81744	81745	81744,81745	7.19	81744	6.22
tss_00201	SMel1021Chro	+	81762	81765	81762,81764,81765	9.52	81765	1.94
tss_00202	SMel1021Chro	+	81778	81778	81778	5.05	81778	2.92
tss_00203	SMel1021Chro	+	81783	81783	81783	1.56	81783	12.25
tss_00204	SMel1021Chro	+	81789	81789	81789	1.56	81789	4.86
tss_00205	SMel1021Chro	+	81793	81793	81793	2.14	81793	34.8
tss_00206	SMel1021Chro	+	81799	81799	81799	4.15	81799	12.64
tss_00207	SMel1021Chro	+	81827	81827	81827	2.2	81827	8.36
tss_00208	SMel1021Chro	+	81864	81869	81864,81866,81867,81869	9.59	81867	9.72
tss_00209	SMel1021Chro	+	81881	81881	81881	1.56	81881	1.75
tss_00210	SMel1021Chro	+	81928	81928	81928	5.96	81928	2.48
tss_00211	SMel1021Chro	+	81957	81957	81957	1.94	81957	38.3
tss_00212	SMel1021Chro	+	81995	81997	81995,81996,81997	5.31	81996	19.63
tss_00213	SMel1021Chro	+	82036	82036	82036	1.62	82036	13.41
tss_00214	SMel1021Chro	+	82096	82099	82096,82097,82099	6.48	82099	6.42
tss_00215	SMel1021Chro	+	82107	82107	82107	2.4	82107	1.75
tss_00216	SMel1021Chro	+	82115	82116	82115,82116	9.33	82115	19.44
tss_00217	SMel1021Chro	+	82129	82129	82129	1.56	82129	3.5
tss_00218	SMel1021Chro	+	82160	82160	82160	3.3	82160	2.33
tss_00219	SMel1021Chro	+	82186	82189	82186,82187,82189	6.74	82187	8.55
tss_00220	SMel1021Chro	+	82194	82194	82194	2.72	82194	20.61
tss_00221	SMel1021Chro	+	82205	82205	82205	1.62	82205	1.56
tss_00222	SMel1021Chro	+	82251	82251	82251	2.46	82251	2.14
tss_00223	SMel1021Chro	+	82267	82267	82267	3.05	82267	4.86
tss_00224	SMel1021Chro	+	82277	82277	82277	2.14	82277	16.72
tss_00225	SMel1021Chro	+	82281	82281	82281	2.72	82281	2.14
tss_00226	SMel1021Chro	+	82391	82391	82391	1.81	82391	26.24
tss_00227	SMel1021Chro	+	82412	82414	82412,82413,82414	5.5	82412	1.51
tss_00228	SMel1021Chro	+	82423	82423	82423	1.62	82423	2.14
tss_00229	SMel1021Chro	+	82523	82523	82523	1.62	82523	1.99
tss_00230	SMel1021Chro	+	82530	82530	82530	1.62	82530	48.21
tss_00231	SMel1021Chro	+	82615	82615	82615	1.68	82615	1.75
tss_00232	SMel1021Chro	+	82625	82625	82625	7.52	82625	2.14
tss_00233	SMel1021Chro	+	82665	82665	82665	2.27	82665	2.72
tss_00234	SMel1021Chro	+	82674	82674	82674	2.4	82674	172.04
tss_00235	SMel1021Chro	+	82683	82683	82683	2.01	82683	1.94
tss_00236	SMel1021Chro	+	82732	82736	82732,82733,82734,82735,82736	43.09	82733	248.25
tss_00237	SMel1021Chro	+	82848	82848	82848	1.68	82848	1.56
tss_00238	SMel1021Chro	+	82957	82957	82957	23.98	82957	5.05
tss_00239	SMel1021Chro	+	82990	82990	82990	1.62	82990	1.75
tss_00240	SMel1021Chro	+	83010	83010	83010	2.07	83010	4.08
tss_00241	SMel1021Chro	+	83029	83029	83029	2.01	83029	4.28
tss_00242	SMel1021Chro	+	83249	83249	83249	3.24	83249	15.75
tss_00243	SMel1021Chro	+	83256	83256	83256	7.65	83256	84.56
tss_00244	SMel1021Chro	+	83317	83317	83317	5.7	83317	2.92
tss_00245	SMel1021Chro	+	83353	83353	83353	25.73	83353	5.44
tss_00246	SMel1021Chro	+	83450	83450	83450	59.49	83450	2.14
tss_00247	SMel1021Chro	+	83468	83468	83468	3.82	83468	1.94
tss_00248	SMel1021Chro	+	83561	83561	83561	2.72	83561	1.94
tss_00249	SMel1021Chro	+	83846	83847	83846,83847	69.73	83847	1.56
tss_00250	SMel1021Chro	+	83885	83893	83885,83886,83888,83890,83893	17.81	83890	3.89
tss_00251	SMel1021Chro	+	83901	83904	83901,83904	12.63	83904	172.63
tss_00252	SMel1021Chro	+	84134	84136	84134,84136	10.76	84136	1.56
tss_00253	SMel1021Chro	+	84208	84209	84208,84209	13.74	84209	2.14
tss_00254	SMel1021Chro	+	84236	84236	84236	1.56	84236	1.56
tss_00255	SMel1021Chro	+	84249	84249	84249	2.92	84249	1.56
tss_00256	SMel1021Chro	+	84371	84371	84371	2.92	84371	1.56
tss_00257	SMel1021Chro	+	84395	84483	84395,84396,84397,84398,84399,84400,84401,84402,84403,84404,84405,84406,84407,84408,84409,84410,84411,84412,84413,84414,84415,84416,84417,84418,84419,84420,84421,84422,84423,84424,84425,84426,84427,84428,84429,84431,84432,84433,84434,84435,84436,84437,84438,84439,84440,84441,84442,84443,84444,84445,84446,84447,84448,84449,84450,84451,84452,84453,84454,84455,84456,84457,84458,84459,84460,84461,844…	19404.1	84413	4.28
tss_00258	SMel1021Chro	+	84489	84489	84489	1.56	84489	11.08
tss_00259	SMel1021Chro	+	84557	84557	84557	29.42	84557	2.14
tss_00260	SMel1021Chro	+	84645	84645	84645	22.36	84645	2.53
tss_00261	SMel1021Chro	+	84681	84683	84681,84683	10.3	84681	2.92
tss_00262	SMel1021Chro	+	84688	84697	84688,84689,84690,84691,84692,84695,84696,84697	323.55	84695	2.72
tss_00263	SMel1021Chro	+	84701	84701	84701	1.56	84701	3.3
tss_00264	SMel1021Chro	+	84718	84718	84718	1.62	84718	4.08
tss_00265	SMel1021Chro	+	84751	84751	84751	1.56	84751	21.97
tss_00266	SMel1021Chro	+	84758	84758	84758	6.03	84758	5.44
tss_00267	SMel1021Chro	+	84770	84770	84770	1.68	84770	1.75
tss_00268	SMel1021Chro	+	84807	84807	84807	1.81	84807	302.68
tss_00269	SMel1021Chro	+	85078	85078	85078	1.68	85078	7.39
tss_00270	SMel1021Chro	+	85102	85104	85102,85104	4.66	85104	13.8
tss_00271	SMel1021Chro	+	85128	85128	85128	1.62	85128	1.94
tss_00272	SMel1021Chro	+	85335	85337	85335,85337	3.69	85337	6.22
tss_00273	SMel1021Chro	+	85393	85393	85393	1.88	85393	2.72
tss_00274	SMel1021Chro	+	85485	85485	85485	3.89	85485	1.75
tss_00275	SMel1021Chro	+	85501	85503	85501,85503	6.22	85501	3.5
tss_00276	SMel1021Chro	+	85526	85526	85526	1.94	85526	1.56
tss_00277	SMel1021Chro	+	85573	85574	85573,85574	3.43	85574	4.08
tss_00278	SMel1021Chro	+	85580	85580	85580	5.44	85580	2.72
tss_00279	SMel1021Chro	+	85598	85598	85598	23.78	85598	110.81
tss_00280	SMel1021Chro	+	85624	85624	85624	8.23	85624	5.64
tss_00281	SMel1021Chro	+	85807	85808	85807,85808	4.28	85807	2.14
tss_00282	SMel1021Chro	+	85818	85818	85818	1.56	85818	1.56
tss_00283	SMel1021Chro	+	86010	86010	86010	2.01	86010	1.94
tss_00284	SMel1021Chro	+	86072	86072	86072	4.8	86072	2.72
tss_00285	SMel1021Chro	+	86315	86315	86315	2.53	86315	6.42
tss_00286	SMel1021Chro	+	86347	86347	86347	1.56	86347	24.69
tss_00287	SMel1021Chro	+	86392	86392	86392	2.66	86392	138.02
tss_00288	SMel1021Chro	+	86397	86398	86397,86398	12.89	86397	26.24
tss_00289	SMel1021Chro	+	86426	86429	86426,86427,86429	7.46	86429	5.05
tss_00290	SMel1021Chro	+	86435	86435	86435	1.94	86435	5.64
tss_00291	SMel1021Chro	+	86461	86462	86461,86462	9.26	86461	4.47
tss_00292	SMel1021Chro	+	86473	86473	86473	6.29	86473	2.53
tss_00293	SMel1021Chro	+	86479	86479	86479	1.81	86479	1.56
tss_00294	SMel1021Chro	+	86505	86505	86505	2.72	86505	2.53
tss_00295	SMel1021Chro	+	86562	86562	86562	1.94	86562	16.14
tss_00296	SMel1021Chro	+	86609	86610	86609,86610	3.69	86610	1.56
tss_00297	SMel1021Chro	+	86619	86620	86619,86620	5.38	86620	4.47
tss_00298	SMel1021Chro	+	86646	86649	86646,86647,86648,86649	11.85	86647	2.33
tss_00299	SMel1021Chro	+	86706	86706	86706	1.88	86706	3.89
tss_00300	SMel1021Chro	+	86729	86729	86729	1.56	86729	169.52
tss_00301	SMel1021Chro	+	86738	86744	86738,86739,86741,86744	7.2	86738	10.11
tss_00302	SMel1021Chro	+	86748	86748	86748	2.4	86748	6.8
tss_00303	SMel1021Chro	+	86785	86785	86785	2.46	86785	2.14
tss_00304	SMel1021Chro	+	86807	86808	86807,86808	7.13	86807	3.69
tss_00305	SMel1021Chro	+	86825	86825	86825	1.62	86825	855.74
tss_00306	SMel1021Chro	+	86829	86829	86829	2.4	86829	3.69
tss_00307	SMel1021Chro	+	86852	86856	86852,86854,86855,86856	6.55	86856	8.75
tss_00308	SMel1021Chro	+	86874	86876	86874,86875,86876	4.87	86875	2.72
tss_00309	SMel1021Chro	+	86881	86882	86881,86882	5.12	86882	1.94
tss_00310	SMel1021Chro	+	86889	86890	86889,86890	4.15	86890	4.08
tss_00311	SMel1021Chro	+	86910	86910	86910	3.95	86910	3.69
tss_00312	SMel1021Chro	+	86918	86928	86918,86919,86921,86922,86923,86925,86927,86928	16.86	86927	2.14
tss_00313	SMel1021Chro	+	86932	86934	86932,86934	4.27	86932	7.19
tss_00314	SMel1021Chro	+	86938	86960	86938,86940,86941,86942,86943,86944,86945,86946,86949,86950,86951,86952,86954,86955,86956,86957,86958,86960	51.12	86942	2.33
tss_00315	SMel1021Chro	+	86965	86970	86965,86966,86967,86968,86970	10.17	86968	4.67
tss_00316	SMel1021Chro	+	86975	87015	86975,86976,86979,86980,86983,86986,86989,86991,86992,86993,86994,86996,86997,86998,87000,87001,87003,87004,87005,87006,87009,87010,87011,87012,87013,87014,87015	62.83	87004	1.56
tss_00317	SMel1021Chro	+	87024	87042	87024,87026,87028,87029,87030,87031,87032,87033,87034,87035,87036,87037,87038,87039,87040,87042	46.07	87039	4.47
tss_00318	SMel1021Chro	+	87048	87048	87048	1.94	87048	5.44
tss_00319	SMel1021Chro	+	87056	87056	87056	1.68	87056	2.53
tss_00320	SMel1021Chro	+	87060	87060	87060	1.81	87060	2.14
tss_00321	SMel1021Chro	+	87064	87069	87064,87066,87068,87069	10.76	87069	3.11
tss_00322	SMel1021Chro	+	87075	87077	87075,87076,87077	5.7	87077	12.05
tss_00323	SMel1021Chro	+	87082	87091	87082,87083,87085,87086,87088,87089,87090,87091	22.68	87083	283.82
tss_00324	SMel1021Chro	+	87096	87136	87096,87097,87098,87099,87101,87102,87103,87104,87105,87107,87108,87111,87112,87114,87115,87116,87117,87118,87119,87120,87121,87122,87123,87126,87127,87129,87130,87131,87132,87133,87134,87135,87136	98.28	87118	6.03
tss_00325	SMel1021Chro	+	87141	87165	87141,87142,87143,87144,87147,87149,87152,87153,87154,87155,87156,87157,87158,87159,87160,87161,87162,87164,87165	70.11	87156	3.89
tss_00326	SMel1021Chro	+	87484	87485	87484,87485	107.18	87485	5.05
tss_00327	SMel1021Chro	+	87495	87502	87495,87496,87499,87500,87501,87502	33.77	87499	2.53
tss_00328	SMel1021Chro	+	87510	87510	87510	2.53	87510	3.69
tss_00329	SMel1021Chro	+	87519	87519	87519	1.81	87519	4.67
tss_00330	SMel1021Chro	+	87607	87607	87607	45.68	87607	252.91
tss_00331	SMel1021Chro	+	87685	87685	87685	1.75	87685	69.21
tss_00332	SMel1021Chro	+	87815	87815	87815	2.33	87815	3.11
tss_00333	SMel1021Chro	+	88113	88113	88113	85.15	88113	2.14
tss_00334	SMel1021Chro	+	88183	88183	88183	12.05	88183	7.78
tss_00335	SMel1021Chro	+	88221	88221	88221	6.8	88221	4.28
tss_00336	SMel1021Chro	+	88306	88306	88306	2.92	88306	2.33
tss_00337	SMel1021Chro	+	89918	89918	89918	18.08	89918	33.63
tss_00338	SMel1021Chro	-	89923	89923	89923	1.56	89923	1.56
tss_00339	SMel1021Chro	-	91134	91136	91134,91135,91136	37.72	91136	89.23
tss_00340	SMel1021Chro	+	91154	91154	91154	1.94	91154	5.44
tss_00341	SMel1021Chro	-	91382	91382	91382	17.5	91382	6.66
tss_00342	SMel1021Chro	+	91883	91885	91883,91885	80.87	91885	1.81
tss_00343	SMel1021Chro	-	91887	91887	91887	5.44	91887	5.05
tss_00344	SMel1021Chro	-	92318	92318	92318	4.67	92318	2.43
tss_00345	SMel1021Chro	-	92760	92760	92760	8.94	92760	3.11
tss_00346	SMel1021Chro	+	93219	93223	93219,93220,93223	68.43	93223	2.53
tss_00347	SMel1021Chro	+	93518	93518	93518	2.14	93518	1.94
tss_00348	SMel1021Chro	+	93672	93672	93672	4.28	93672	2.53
tss_00349	SMel1021Chro	+	94051	94055	94051,94052,94053,94055	79.9	94052	1.56
tss_00350	SMel1021Chro	+	94092	94094	94092,94094	8.17	94094	1.56
tss_00351	SMel1021Chro	+	94192	94194	94192,94193,94194	11.67	94193	2.14
tss_00352	SMel1021Chro	+	94219	94219	94219	23.91	94219	111
tss_00353	SMel1021Chro	-	94275	94275	94275	1.56	94275	36.74
tss_00354	SMel1021Chro	-	94305	94305	94305	5.83	94305	18.66
tss_00355	SMel1021Chro	-	94458	94458	94458	1.94	94458	1.94
tss_00356	SMel1021Chro	+	95201	95201	95201	1.75	95201	220.64
tss_00357	SMel1021Chro	-	95794	95800	95794,95796,95797,95798,95799,95800	98.18	95794	2.92
tss_00358	SMel1021Chro	+	95826	95826	95826	10.69	95826	1.75
tss_00359	SMel1021Chro	-	95959	95959	95959	2.72	95959	2.72
tss_00360	SMel1021Chro	+	95967	95967	95967	1.75	95967	31.69
tss_00361	SMel1021Chro	+	96022	96026	96022,96023,96024,96025,96026	584.18	96024	15.16
tss_00362	SMel1021Chro	+	96049	96050	96049,96050	5.45	96049	77.18
tss_00363	SMel1021Chro	-	96132	96132	96132	2.14	96132	20.61
tss_00364	SMel1021Chro	+	96349	96349	96349	3.11	96349	1.75
tss_00365	SMel1021Chro	-	97295	97295	97295	3.11	97295	1.56
tss_00366	SMel1021Chro	-	98447	98447	98447	3.11	98447	99.92
tss_00367	SMel1021Chro	-	101321	101321	101321	1.56	101321	2.33
tss_00368	SMel1021Chro	+	102292	102292	102292	1.94	102292	2.33
tss_00369	SMel1021Chro	+	102517	102517	102517	15.55	102517	6.61
tss_00370	SMel1021Chro	+	102604	102604	102604	2.33	102604	4.28
tss_00371	SMel1021Chro	+	103574	103574	103574	64.15	103574	1.94
tss_00372	SMel1021Chro	-	104387	104387	104387	1.94	104387	357.3
tss_00373	SMel1021Chro	-	104531	104533	104531,104533	3.88	104531	7.19
tss_00374	SMel1021Chro	+	104554	104554	104554	6.03	104554	63.37
tss_00375	SMel1021Chro	+	104563	104563	104563	3.3	104563	14.39
tss_00376	SMel1021Chro	+	104592	104595	104592,104593,104594,104595	186.43	104595	2.53
tss_00377	SMel1021Chro	-	105249	105249	105249	7.39	105249	6.8
tss_00378	SMel1021Chro	+	105357	105357	105357	3.69	105357	2.92
tss_00379	SMel1021Chro	+	105433	105433	105433	1.56	105433	4.67
tss_00380	SMel1021Chro	+	105462	105462	105462	2.14	105462	4.47
tss_00381	SMel1021Chro	+	105628	105628	105628	1.75	105628	4.67
tss_00382	SMel1021Chro	-	106542	106542	106542	1.56	106542	8.27
tss_00383	SMel1021Chro	+	106694	106694	106694	1.75	106694	37.13
tss_00384	SMel1021Chro	+	106725	106725	106725	2.92	106725	870.71
tss_00385	SMel1021Chro	-	107162	107162	107162	2.14	107162	1.56
tss_00386	SMel1021Chro	-	107792	107792	107792	2.72	107792	2.14
tss_00387	SMel1021Chro	-	107872	107872	107872	1.56	107872	4.67
tss_00388	SMel1021Chro	-	107901	107901	107901	3.89	107901	1.75
tss_00389	SMel1021Chro	-	107924	107924	107924	1.75	107924	1.75
tss_00390	SMel1021Chro	+	107970	107970	107970	3.5	107970	1.56
tss_00391	SMel1021Chro	-	108178	108181	108178,108181	6.61	108178	21
tss_00392	SMel1021Chro	-	108199	108199	108199	6.03	108199	8.36
tss_00393	SMel1021Chro	-	109062	109062	109062	4.28	109062	68.82
tss_00394	SMel1021Chro	+	110287	110287	110287	8.94	110287	37.52
tss_00395	SMel1021Chro	+	111087	111087	111087	1.75	111087	5.44
tss_00396	SMel1021Chro	+	111186	111186	111186	7.39	111186	2.33
tss_00397	SMel1021Chro	+	111265	111265	111265	1.94	111265	32.85
tss_00398	SMel1021Chro	+	111496	111496	111496	1.56	111496	1.56
tss_00399	SMel1021Chro	-	111599	111599	111599	9.91	111599	5.64
tss_00400	SMel1021Chro	+	111736	111736	111736	18.66	111736	1.75
tss_00401	SMel1021Chro	+	111780	111786	111780,111781,111782,111783,111784,111785,111786	114.7	111782	31.69
tss_00402	SMel1021Chro	+	111805	111805	111805	1.56	111805	27.6
tss_00403	SMel1021Chro	-	112293	112293	112293	1.56	112293	4.47
tss_00404	SMel1021Chro	-	112349	112349	112349	21.38	112349	1.56
tss_00405	SMel1021Chro	+	112679	112680	112679,112680	13.99	112680	3.3
tss_00406	SMel1021Chro	-	113098	113101	113098,113100,113101	7.29	113098	2.72
tss_00407	SMel1021Chro	+	113452	113452	113452	5.35	113452	3.11
tss_00408	SMel1021Chro	+	113787	113791	113787,113788,113789,113790,113791	159.02	113790	11.08
tss_00409	SMel1021Chro	+	114540	114540	114540	3.5	114540	5.83
tss_00410	SMel1021Chro	+	114999	114999	114999	3.89	114999	1.75
tss_00411	SMel1021Chro	-	115121	115121	115121	4.47	115121	1.56
tss_00412	SMel1021Chro	-	115768	115768	115768	1.94	115768	39.66
tss_00413	SMel1021Chro	-	115961	115962	115961,115962	3.12	115961	15.36
tss_00414	SMel1021Chro	-	116522	116522	116522	3.69	116522	2.53
tss_00415	SMel1021Chro	+	117870	117870	117870	3.11	117870	15.55
tss_00416	SMel1021Chro	+	117950	117950	117950	3.11	117950	4.08
tss_00417	SMel1021Chro	-	117988	117989	117988,117989	7.38	117989	91.95
tss_00418	SMel1021Chro	-	118396	118396	118396	10.3	118396	2.53
tss_00419	SMel1021Chro	+	118433	118433	118433	2.14	118433	10.3
tss_00420	SMel1021Chro	-	118672	118673	118672,118673	5.84	118673	67.46
tss_00421	SMel1021Chro	-	118682	118684	118682,118683,118684	23.33	118683	1.56
tss_00422	SMel1021Chro	-	118696	118696	118696	16.52	118696	36.74
tss_00423	SMel1021Chro	+	118720	118722	118720,118722	6.22	118722	2.33
tss_00424	SMel1021Chro	-	118842	118844	118842,118844	3.31	118844	3.89
tss_00425	SMel1021Chro	+	118874	118874	118874	7.58	118874	7.97
tss_00426	SMel1021Chro	+	118966	118966	118966	3.69	118966	1.56
tss_00427	SMel1021Chro	+	119000	119000	119000	2.33	119000	3.89
tss_00428	SMel1021Chro	+	119029	119033	119029,119031,119033	10.69	119031	5.44
tss_00429	SMel1021Chro	+	119179	119180	119179,119180	7	119179	3.69
tss_00430	SMel1021Chro	+	119449	119449	119449	3.89	119449	12.64
tss_00431	SMel1021Chro	-	120065	120065	120065	4.67	120065	14.19
tss_00432	SMel1021Chro	+	120134	120134	120134	2.92	120134	13.61
tss_00433	SMel1021Chro	+	120583	120583	120583	1.75	120583	3.5
tss_00434	SMel1021Chro	-	120675	120675	120675	2.92	120675	80.29
tss_00435	SMel1021Chro	-	121588	121590	121588,121590	9.33	121588	69.21
tss_00436	SMel1021Chro	+	121668	121668	121668	7.97	121668	55.21
tss_00437	SMel1021Chro	+	121786	121786	121786	1.94	121786	2.14
tss_00438	SMel1021Chro	-	122076	122076	122076	6.61	122076	2.33
tss_00439	SMel1021Chro	+	122713	122713	122713	1.75	122713	13.22
tss_00440	SMel1021Chro	+	123190	123190	123190	2.33	123190	31.1
tss_00441	SMel1021Chro	+	123514	123514	123514	1.56	123514	5.64
tss_00442	SMel1021Chro	-	124220	124220	124220	1.75	124220	1.56
tss_00443	SMel1021Chro	+	124332	124332	124332	1.75	124332	4.08
tss_00444	SMel1021Chro	+	124385	124386	124385,124386	22.55	124386	3.11
tss_00445	SMel1021Chro	+	124403	124403	124403	1.56	124403	5.44
tss_00446	SMel1021Chro	-	124638	124638	124638	4.67	124638	3.3
tss_00447	SMel1021Chro	+	124781	124781	124781	5.05	124781	21.38
tss_00448	SMel1021Chro	+	125467	125467	125467	3.3	125467	17.11
tss_00449	SMel1021Chro	-	125642	125642	125642	2.53	125642	4.08
tss_00450	SMel1021Chro	-	125896	125896	125896	1.94	125896	15.94
tss_00451	SMel1021Chro	+	126155	126155	126155	2.14	126155	2.14
tss_00452	SMel1021Chro	-	127153	127153	127153	7	127153	1.94
tss_00453	SMel1021Chro	+	128027	128027	128027	2.92	128027	7
tss_00454	SMel1021Chro	+	128908	128909	128908,128909	203.92	128909	12.05
tss_00455	SMel1021Chro	+	129854	129854	129854	1.75	129854	5.44
tss_00456	SMel1021Chro	+	129911	129911	129911	1.56	129911	4.86
tss_00457	SMel1021Chro	+	129962	129962	129962	6.42	129962	2.72
tss_00458	SMel1021Chro	-	131171	131173	131171,131173	5.25	131173	2.33
tss_00459	SMel1021Chro	+	131232	131232	131232	1.94	131232	5.05
tss_00460	SMel1021Chro	+	131988	131988	131988	1.75	131988	6.03
tss_00461	SMel1021Chro	+	132494	132494	132494	8.16	132494	44.52
tss_00462	SMel1021Chro	+	132788	132788	132788	1.75	132788	4.86
tss_00463	SMel1021Chro	+	134880	134880	134880	18.66	134880	7.19
tss_00464	SMel1021Chro	+	135193	135193	135193	4.08	135193	8.94
tss_00465	SMel1021Chro	+	136253	136253	136253	3.11	136253	8.36
tss_00466	SMel1021Chro	-	137057	137057	137057	1.75	137057	11.28
tss_00467	SMel1021Chro	-	137152	137153	137152,137153	12.25	137153	2.53
tss_00468	SMel1021Chro	-	137888	137890	137888,137889,137890	42.96	137889	24.11
tss_00469	SMel1021Chro	+	137906	137906	137906	2.53	137906	1.94
tss_00470	SMel1021Chro	+	137922	137922	137922	1.56	137922	33.83
tss_00471	SMel1021Chro	+	138758	138758	138758	7.39	138758	8.75
tss_00472	SMel1021Chro	+	139447	139448	139447,139448	15.56	139448	8.75
tss_00473	SMel1021Chro	-	139702	139702	139702	2.14	139702	3.11
tss_00474	SMel1021Chro	-	140882	140882	140882	7.78	140882	2.14
tss_00475	SMel1021Chro	-	140903	140905	140903,140905	4.27	140903	190.7
tss_00476	SMel1021Chro	-	143229	143230	143229,143230	12.83	143229	1.94
tss_00477	SMel1021Chro	-	144275	144276	144275,144276	14.58	144276	2.14
tss_00478	SMel1021Chro	+	144837	144837	144837	10.69	144837	1.94
tss_00479	SMel1021Chro	+	147153	147154	147153,147154	5.15	147153	10.11
tss_00480	SMel1021Chro	+	147295	147295	147295	1.57	147295	1.56
tss_00481	SMel1021Chro	-	147517	147517	147517	3.32	147517	11.86
tss_00482	SMel1021Chro	+	147683	147683	147683	16.33	147683	76.01
tss_00483	SMel1021Chro	+	147690	147690	147690	41.41	147690	5.25
tss_00484	SMel1021Chro	-	147704	147706	147704,147705,147706	30.91	147704	3.3
tss_00485	SMel1021Chro	-	147717	147720	147717,147720	20.02	147717	20.22
tss_00486	SMel1021Chro	+	147733	147735	147733,147734,147735	52.68	147734	145.6
tss_00487	SMel1021Chro	+	147768	147768	147768	2.14	147768	1.56
tss_00488	SMel1021Chro	+	147797	147797	147797	7.39	147797	2.33
tss_00489	SMel1021Chro	-	148568	148568	148568	1.75	148568	19.63
tss_00490	SMel1021Chro	-	148885	148885	148885	3.11	148885	1.75
tss_00491	SMel1021Chro	+	149387	149387	149387	1.75	149387	2.33
tss_00492	SMel1021Chro	-	150106	150106	150106	1.75	150106	5.25
tss_00493	SMel1021Chro	+	150732	150732	150732	2.53	150732	12.44
tss_00494	SMel1021Chro	-	151479	151479	151479	1.94	151479	3.3
tss_00495	SMel1021Chro	-	151490	151492	151490,151492	6.03	151490	2.92
tss_00496	SMel1021Chro	-	153277	153277	153277	9.33	153277	1463.82
tss_00497	SMel1021Chro	-	154057	154057	154057	11.08	154057	6.42
tss_00498	SMel1021Chro	+	154446	154446	154446	6.22	154446	1.94
tss_00499	SMel1021Chro	-	154624	154624	154624	2.53	154624	4.08
tss_00500	SMel1021Chro	+	154736	154736	154736	5.44	154736	39.27
tss_00501	SMel1021Chro	-	154738	154738	154738	5.25	154738	3.5
tss_00502	SMel1021Chro	-	154789	154791	154789,154790,154791	438.56	154790	2.33
tss_00503	SMel1021Chro	+	154884	154886	154884,154886	49.96	154884	2.14
tss_00504	SMel1021Chro	+	155818	155818	155818	1.94	155818	2.53
tss_00505	SMel1021Chro	-	156540	156540	156540	8.94	156540	5.64
tss_00506	SMel1021Chro	-	157146	157148	157146,157147,157148	75.82	157146	31.05
tss_00507	SMel1021Chro	-	158416	158416	158416	1.94	158416	1.56
tss_00508	SMel1021Chro	-	158475	158475	158475	9.53	158475	6.03
tss_00509	SMel1021Chro	-	158515	158517	158515,158516,158517	210.15	158516	6.42
tss_00510	SMel1021Chro	+	158533	158533	158533	1.56	158533	4.08
tss_00511	SMel1021Chro	+	159411	159411	159411	1.99	159411	4.47
tss_00512	SMel1021Chro	+	159751	159751	159751	1.51	159751	13.61
tss_00513	SMel1021Chro	-	160479	160481	160479,160480,160481	219.09	160481	59.87
tss_00514	SMel1021Chro	+	160621	160622	160621,160622	24.49	160622	2.33
tss_00515	SMel1021Chro	+	160645	160647	160645,160646,160647	1116.82	160646	2.14
tss_00516	SMel1021Chro	-	160695	160695	160695	2.14	160695	4.28
tss_00517	SMel1021Chro	+	160875	160876	160875,160876	5.25	160876	13.41
tss_00518	SMel1021Chro	+	161166	161166	161166	3.11	161166	376.74
tss_00519	SMel1021Chro	-	161314	161316	161314,161316	20.03	161316	2.53
tss_00520	SMel1021Chro	-	161563	161563	161563	2.53	161563	3.5
tss_00521	SMel1021Chro	-	161597	161597	161597	2.14	161597	2.33
tss_00522	SMel1021Chro	+	161600	161601	161600,161601	30.52	161601	5.44
tss_00523	SMel1021Chro	+	163291	163291	163291	1.56	163291	117.22
tss_00524	SMel1021Chro	-	164090	164090	164090	1.75	164090	1.94
tss_00525	SMel1021Chro	-	164536	164536	164536	1.94	164536	3.11
tss_00526	SMel1021Chro	+	165199	165199	165199	1.56	165199	1.56
tss_00527	SMel1021Chro	-	165364	165366	165364,165366	6.41	165364	3.11
tss_00528	SMel1021Chro	+	165752	165752	165752	3.69	165752	8.75
tss_00529	SMel1021Chro	-	167771	167771	167771	2.72	167771	14.39
tss_00530	SMel1021Chro	-	169114	169114	169114	2.72	169114	3.69
tss_00531	SMel1021Chro	+	169127	169127	169127	4.47	169127	34.6
tss_00532	SMel1021Chro	-	169979	169979	169979	1.51	169979	2.88
tss_00533	SMel1021Chro	-	170319	170319	170319	1.99	170319	2.23
tss_00534	SMel1021Chro	-	171069	171071	171069,171070,171071	11.58	171070	4.67
tss_00535	SMel1021Chro	-	171080	171080	171080	5.64	171080	6.22
tss_00536	SMel1021Chro	-	171087	171087	171087	6.03	171087	88.08
tss_00537	SMel1021Chro	+	171102	171102	171102	3.24	171102	4.8
tss_00538	SMel1021Chro	-	171133	171133	171133	6.82	171133	2.33
tss_00539	SMel1021Chro	+	172073	172073	172073	2.14	172073	5.05
tss_00540	SMel1021Chro	+	172107	172107	172107	1.75	172107	8.36
tss_00541	SMel1021Chro	-	172138	172140	172138,172139,172140	108.66	172139	14.97
tss_00542	SMel1021Chro	+	172170	172171	172170,172171	38.1	172170	1.56
tss_00543	SMel1021Chro	+	172185	172186	172185,172186	53.66	172186	86.12
tss_00544	SMel1021Chro	+	173668	173669	173668,173669	48.99	173669	1.56
tss_00545	SMel1021Chro	+	173818	173818	173818	3.11	173818	1.75
tss_00546	SMel1021Chro	+	174025	174026	174025,174026	29.16	174026	3.89
tss_00547	SMel1021Chro	+	176185	176185	176185	3.11	176185	17.5
tss_00548	SMel1021Chro	+	176344	176344	176344	3.89	176344	1.94
tss_00549	SMel1021Chro	+	178215	178215	178215	4.86	178215	2.33
tss_00550	SMel1021Chro	-	178534	178534	178534	1.56	178534	2.14
tss_00551	SMel1021Chro	-	178678	178679	178678,178679	13.61	178678	5.44
tss_00552	SMel1021Chro	+	178709	178709	178709	1.94	178709	8.94
tss_00553	SMel1021Chro	-	179297	179297	179297	4.28	179297	2.14
tss_00554	SMel1021Chro	-	179314	179314	179314	1.56	179314	2.53
tss_00555	SMel1021Chro	-	179518	179518	179518	2.53	179518	7.78
tss_00556	SMel1021Chro	-	180098	180101	180098,180099,180100,180101	297.05	180099	8.16
tss_00557	SMel1021Chro	+	180266	180266	180266	10.69	180266	29.74
tss_00558	SMel1021Chro	-	180489	180489	180489	3.3	180489	22.16
tss_00559	SMel1021Chro	+	180504	180504	180504	6.03	180504	6.42
tss_00560	SMel1021Chro	-	180674	180674	180674	7.19	180674	2.33
tss_00561	SMel1021Chro	-	180686	180686	180686	1.56	180686	3.89
tss_00562	SMel1021Chro	+	180732	180734	180732,180734	3.7	180732	3.3
tss_00563	SMel1021Chro	+	180920	180920	180920	2.14	180920	1.75
tss_00564	SMel1021Chro	+	181000	181000	181000	2.14	181000	122.08
tss_00565	SMel1021Chro	-	181194	181194	181194	1.94	181194	8.16
tss_00566	SMel1021Chro	+	181444	181444	181444	2.33	181444	4.67
tss_00567	SMel1021Chro	+	181555	181555	181555	1.56	181555	1.56
tss_00568	SMel1021Chro	+	181652	181652	181652	2.33	181652	1.75
tss_00569	SMel1021Chro	+	181893	181893	181893	1.56	181893	2.33
tss_00570	SMel1021Chro	-	182020	182022	182020,182021,182022	81.84	182020	1.94
tss_00571	SMel1021Chro	-	182031	182036	182031,182032,182033,182034,182035,182036	50.15	182035	7.39
tss_00572	SMel1021Chro	+	182060	182061	182060,182061	9.52	182061	1.94
tss_00573	SMel1021Chro	+	182099	182099	182099	3.3	182099	4.08
tss_00574	SMel1021Chro	+	182111	182113	182111,182112,182113	60.66	182112	2.72
tss_00575	SMel1021Chro	+	182159	182160	182159,182160	16.14	182159	5.64
tss_00576	SMel1021Chro	+	183395	183399	183395,183396,183397,183398,183399	138.8	183396	4.86
tss_00577	SMel1021Chro	+	183870	183873	183870,183872,183873	8.95	183873	7
tss_00578	SMel1021Chro	+	184994	184997	184994,184995,184996,184997	261.46	184996	48.21
tss_00579	SMel1021Chro	+	186799	186801	186799,186801	39.46	186801	3.89
tss_00580	SMel1021Chro	-	187324	187324	187324	5.05	187324	6.22
tss_00581	SMel1021Chro	+	188299	188301	188299,188301	7.97	188299	1.94
tss_00582	SMel1021Chro	-	188379	188379	188379	24.69	188379	1.75
tss_00583	SMel1021Chro	+	188786	188788	188786,188787,188788	8.03	188787	123.05
tss_00584	SMel1021Chro	+	189129	189129	189129	2.8	189129	1.56
tss_00585	SMel1021Chro	-	189324	189324	189324	1.68	189324	6.03
tss_00586	SMel1021Chro	-	189471	189471	189471	2.87	189471	2.72
tss_00587	SMel1021Chro	+	189622	189622	189622	2.28	189622	2.92
tss_00588	SMel1021Chro	-	189890	189890	189890	3.65	189890	9.33
tss_00589	SMel1021Chro	-	189901	189901	189901	34.16	189901	1.75
tss_00590	SMel1021Chro	+	189910	189913	189910,189911,189912,189913	171.6	189911	94.28
tss_00591	SMel1021Chro	-	190615	190615	190615	6.42	190615	2.85
tss_00592	SMel1021Chro	+	190991	190991	190991	30.95	190991	12367
tss_00593	SMel1021Chro	+	191088	191088	191088	1.94	191088	30.52
tss_00594	SMel1021Chro	-	191337	191337	191337	1.95	191337	2.2
tss_00595	SMel1021Chro	-	191354	191354	191354	3.99	191354	2.07
tss_00596	SMel1021Chro	+	191369	191369	191369	3.1	191369	1.62
tss_00597	SMel1021Chro	-	191400	191400	191400	6.84	191400	1.56
tss_00598	SMel1021Chro	-	192315	192316	192315,192316	4.86	192316	12.57
tss_00599	SMel1021Chro	-	192324	192326	192324,192326	49.96	192324	11.4
tss_00600	SMel1021Chro	-	192886	192889	192886,192887,192888,192889	153.19	192886	7.97
tss_00601	SMel1021Chro	+	192909	192909	192909	96.03	192909	1.56
tss_00602	SMel1021Chro	+	192926	192926	192926	3.5	192926	2.92
tss_00603	SMel1021Chro	-	193219	193219	193219	2.14	193219	3.95
tss_00604	SMel1021Chro	-	193812	193812	193812	3.3	193812	4.34
tss_00605	SMel1021Chro	+	194399	194401	194399,194401	44.91	194399	5.05
tss_00606	SMel1021Chro	-	194400	194400	194400	6.61	194400	1.56
tss_00607	SMel1021Chro	-	194524	194524	194524	2.14	194524	1.56
tss_00608	SMel1021Chro	+	194700	194700	194700	1.56	194700	2.14
tss_00609	SMel1021Chro	-	194954	194954	194954	1.94	194954	27.8
tss_00610	SMel1021Chro	+	194973	194976	194973,194974,194975,194976	233.08	194975	4.15
tss_00611	SMel1021Chro	-	195063	195063	195063	17.3	195063	2.2
tss_00612	SMel1021Chro	-	196900	196901	196900,196901	7.97	196900	2.79
tss_00613	SMel1021Chro	+	196923	196924	196923,196924	22.75	196923	1.56
tss_00614	SMel1021Chro	+	197263	197265	197263,197264,197265	222.19	197264	5.96
tss_00615	SMel1021Chro	-	197264	197267	197264,197265,197266,197267	442.85	197265	1.94
tss_00616	SMel1021Chro	+	199161	199162	199161,199162	8.17	199161	1.94
tss_00617	SMel1021Chro	-	201000	201000	201000	3.3	201000	1.62
tss_00618	SMel1021Chro	-	201483	201485	201483,201484,201485	361.19	201483	2.33
tss_00619	SMel1021Chro	+	201556	201556	201556	6.22	201556	2.4
tss_00620	SMel1021Chro	-	201611	201611	201611	4.67	201611	7.32
tss_00621	SMel1021Chro	-	201640	201640	201640	3.69	201640	1.56
tss_00622	SMel1021Chro	+	201652	201652	201652	2.72	201652	3.3
tss_00623	SMel1021Chro	+	201679	201680	201679,201680	14.97	201680	2.85
tss_00624	SMel1021Chro	+	201956	201958	201956,201958	155.13	201956	2.72
tss_00625	SMel1021Chro	+	202456	202456	202456	4.28	202456	1.56
tss_00626	SMel1021Chro	+	202477	202479	202477,202478,202479	194.01	202478	1.62
tss_00627	SMel1021Chro	-	202491	202491	202491	10.3	202491	2.46
tss_00628	SMel1021Chro	-	203807	203807	203807	1.56	203807	3.05
tss_00629	SMel1021Chro	-	204032	204032	204032	1.75	204032	2.14
tss_00630	SMel1021Chro	+	204032	204035	204032,204033,204034,204035	301.32	204033	2.72
tss_00631	SMel1021Chro	+	204796	204796	204796	5.83	204796	1.81
tss_00632	SMel1021Chro	+	205230	205230	205230	5.05	205230	1.94
tss_00633	SMel1021Chro	-	205807	205807	205807	4.28	205807	1.62
tss_00634	SMel1021Chro	+	206269	206269	206269	8.94	206269	1.62
tss_00635	SMel1021Chro	-	206747	206747	206747	116.06	206747	1.62
tss_00636	SMel1021Chro	-	206859	206859	206859	7.19	206859	1.68
tss_00637	SMel1021Chro	-	206924	206924	206924	1.75	206924	7.52
tss_00638	SMel1021Chro	-	206976	206976	206976	125.39	206976	1.75
tss_00639	SMel1021Chro	-	207111	207114	207111,207114	54.43	207114	2.27
tss_00640	SMel1021Chro	+	207177	207177	207177	50.93	207177	18.66
tss_00641	SMel1021Chro	+	207183	207186	207183,207186	28.97	207183	2.4
tss_00642	SMel1021Chro	-	207949	207950	207949,207950	10.49	207950	2.01
tss_00643	SMel1021Chro	+	207974	207974	207974	3.11	207974	23.78
tss_00644	SMel1021Chro	-	208042	208042	208042	1.75	208042	1.68
tss_00645	SMel1021Chro	+	209626	209628	209626,209628	4.86	209626	23.98
tss_00646	SMel1021Chro	+	209658	209662	209658,209659,209660,209662	1336.1	209659	1.62
tss_00647	SMel1021Chro	+	209782	209782	209782	1.94	209782	4.28
tss_00648	SMel1021Chro	-	210447	210447	210447	1.94	210447	2.07
tss_00649	SMel1021Chro	+	211617	211617	211617	2.53	211617	2.01
tss_00650	SMel1021Chro	-	211841	211843	211841,211842,211843	22.75	211841	3.24
tss_00651	SMel1021Chro	-	211847	211849	211847,211849	14.58	211849	7.65
tss_00652	SMel1021Chro	-	211855	211855	211855	2.14	211855	5.7
tss_00653	SMel1021Chro	+	211870	211870	211870	6.03	211870	25.73
tss_00654	SMel1021Chro	+	211886	211891	211886,211889,211890,211891	126.16	211891	59.49
tss_00655	SMel1021Chro	+	211902	211908	211902,211904,211905,211908	35.96	211904	3.82
tss_00656	SMel1021Chro	-	211954	211954	211954	1.75	211954	2.72
tss_00657	SMel1021Chro	-	212850	212850	212850	1.75	212850	3.11
tss_00658	SMel1021Chro	-	213006	213006	213006	11.08	213006	62.21
tss_00659	SMel1021Chro	+	214078	214078	214078	2.72	214078	7.84
tss_00660	SMel1021Chro	-	214857	214859	214857,214858,214859	630.62	214858	10.04
tss_00661	SMel1021Chro	+	215196	215196	215196	3.11	215196	8.88
tss_00662	SMel1021Chro	-	216004	216004	216004	1.75	216004	8.04
tss_00663	SMel1021Chro	-	216265	216266	216265,216266	15.94	216266	1.56
tss_00664	SMel1021Chro	-	216589	216597	216589,216590,216591,216592,216593,216596,216597	691.48	216591	2.92
tss_00665	SMel1021Chro	+	216614	216614	216614	1.56	216614	2.92
tss_00666	SMel1021Chro	+	216776	216779	216776,216777,216779	250.77	216777	16667.7
tss_00667	SMel1021Chro	+	217930	217930	217930	17.3	217930	1.56
tss_00668	SMel1021Chro	-	219764	219764	219764	24.49	219764	7.78
tss_00669	SMel1021Chro	-	220427	220427	220427	2.92	220427	29.42
tss_00670	SMel1021Chro	+	220449	220449	220449	6.61	220449	22.36
tss_00671	SMel1021Chro	+	222920	222920	222920	1.94	222920	5.31
tss_00672	SMel1021Chro	+	222926	222926	222926	1.56	222926	169.32
tss_00673	SMel1021Chro	+	222951	222953	222951,222953	8.17	222951	1.56
tss_00674	SMel1021Chro	+	223367	223367	223367	1.56	223367	1.62
tss_00675	SMel1021Chro	+	224004	224004	224004	1.94	224004	1.56
tss_00676	SMel1021Chro	-	224396	224398	224396,224397,224398	415.04	224397	6.03
tss_00677	SMel1021Chro	+	224408	224408	224408	1.56	224408	1.68
tss_00678	SMel1021Chro	+	225532	225532	225532	1.75	225532	1.81
tss_00679	SMel1021Chro	-	226209	226209	226209	1.56	226209	3.3
tss_00680	SMel1021Chro	+	226890	226890	226890	7.39	226890	303.07
tss_00681	SMel1021Chro	+	227623	227624	227623,227624	7.19	227623	1.68
tss_00682	SMel1021Chro	+	228314	228314	228314	1.75	228314	2.85
tss_00683	SMel1021Chro	-	229284	229284	229284	16.33	229284	1.62
tss_00684	SMel1021Chro	-	230184	230184	230184	4.08	230184	2.01
tss_00685	SMel1021Chro	-	230218	230218	230218	11.28	230218	1.88
tss_00686	SMel1021Chro	-	231146	231148	231146,231147,231148	108.86	231147	3.89
tss_00687	SMel1021Chro	+	231318	231319	231318,231319	9.53	231319	4.34
tss_00688	SMel1021Chro	-	232912	232912	232912	5.44	232912	1.94
tss_00689	SMel1021Chro	-	233008	233008	233008	2.92	233008	1.75
tss_00690	SMel1021Chro	-	233020	233020	233020	2.72	233020	5.44
tss_00691	SMel1021Chro	+	233535	233535	233535	4.67	233535	23.78
tss_00692	SMel1021Chro	+	235053	235053	235053	2.14	235053	8.23
tss_00693	SMel1021Chro	+	237754	237754	237754	1.56	237754	2.14
tss_00694	SMel1021Chro	+	238520	238520	238520	4.28	238520	1.56
tss_00695	SMel1021Chro	-	238525	238526	238525,238526	22.74	238525	2.01
tss_00696	SMel1021Chro	-	238559	238560	238559,238560	12.05	238560	4.8
tss_00697	SMel1021Chro	-	238571	238571	238571	9.53	238571	13.8
tss_00698	SMel1021Chro	-	238609	238609	238609	5.44	238609	2.53
tss_00699	SMel1021Chro	-	238691	238691	238691	2.33	238691	1.56
tss_00700	SMel1021Chro	+	238893	238894	238893,238894	39.27	238893	2.66
tss_00701	SMel1021Chro	+	239418	239418	239418	5.44	239418	9.78
tss_00702	SMel1021Chro	+	239706	239707	239706,239707	64.35	239707	4.15
tss_00703	SMel1021Chro	-	240371	240371	240371	2.92	240371	1.94
tss_00704	SMel1021Chro	+	240484	240484	240484	3.69	240484	6.67
tss_00705	SMel1021Chro	+	240691	240691	240691	10.5	240691	6.29
tss_00706	SMel1021Chro	-	241111	241114	241111,241112,241114	204.12	241111	1.81
tss_00707	SMel1021Chro	+	241172	241172	241172	2.72	241172	7.97
tss_00708	SMel1021Chro	-	241307	241307	241307	2.33	241307	2.72
tss_00709	SMel1021Chro	+	241458	241458	241458	57.93	241458	1.94
tss_00710	SMel1021Chro	-	241633	241633	241633	2.53	241633	2.33
tss_00711	SMel1021Chro	+	241935	241935	241935	2.92	241935	1.75
tss_00712	SMel1021Chro	-	242344	242346	242344,242345,242346	87.1	242345	2.01
tss_00713	SMel1021Chro	-	242381	242381	242381	2.33	242381	3.5
tss_00714	SMel1021Chro	-	242412	242412	242412	6.8	242412	3.89
tss_00715	SMel1021Chro	+	242438	242438	242438	1.94	242438	1.88
tss_00716	SMel1021Chro	-	242442	242442	242442	4.86	242442	1.56
tss_00717	SMel1021Chro	-	242451	242451	242451	5.64	242451	2.14
tss_00718	SMel1021Chro	+	242472	242472	242472	166.6	242472	2.4
tss_00719	SMel1021Chro	+	242550	242551	242550,242551	150.47	242551	2.46
tss_00720	SMel1021Chro	+	242608	242608	242608	2.53	242608	4.86
tss_00721	SMel1021Chro	-	242876	242876	242876	1.75	242876	1.62
tss_00722	SMel1021Chro	+	242915	242915	242915	6.22	242915	2.4
tss_00723	SMel1021Chro	-	243049	243049	243049	1.94	243049	1.75
tss_00724	SMel1021Chro	-	243265	243266	243265,243266	6.22	243265	1.75
tss_00725	SMel1021Chro	-	243932	243934	243932,243933,243934	9.52	243933	2.85
tss_00726	SMel1021Chro	-	244162	244162	244162	7	244162	2.4
tss_00727	SMel1021Chro	-	244208	244209	244208,244209	7.77	244209	3.95
tss_00728	SMel1021Chro	+	244327	244327	244327	17.88	244327	2.92
tss_00729	SMel1021Chro	-	244493	244494	244493,244494	9.72	244493	2.33
tss_00730	SMel1021Chro	+	245677	245677	245677	5.05	245677	5.57
tss_00731	SMel1021Chro	+	246455	246455	246455	1.56	246455	2.72
tss_00732	SMel1021Chro	-	246570	246570	246570	9.53	246570	2.33
tss_00733	SMel1021Chro	+	246671	246673	246671,246673	4.86	246673	5.64
tss_00734	SMel1021Chro	+	246877	246877	246877	2.33	246877	5.83
tss_00735	SMel1021Chro	+	246949	246949	246949	2.53	246949	1.94
tss_00736	SMel1021Chro	-	247011	247013	247011,247013	11.86	247013	1.68
tss_00737	SMel1021Chro	+	247016	247018	247016,247017,247018	7.59	247017	1.81
tss_00738	SMel1021Chro	-	247037	247037	247037	1.56	247037	3.76
tss_00739	SMel1021Chro	-	248578	248578	248578	1.56	248578	2.14
tss_00740	SMel1021Chro	-	250316	250316	250316	14.39	250316	8.23
tss_00741	SMel1021Chro	+	250410	250411	250410,250411	65.12	250411	7.06
tss_00742	SMel1021Chro	+	250422	250422	250422	52.68	250422	13.61
tss_00743	SMel1021Chro	-	251722	251722	251722	6.03	251722	11.92
tss_00744	SMel1021Chro	+	251815	251817	251815,251816,251817	205.09	251817	100.18
tss_00745	SMel1021Chro	-	254132	254132	254132	43.55	254132	19.25
tss_00746	SMel1021Chro	-	254137	254137	254137	2.14	254137	2.53
tss_00747	SMel1021Chro	-	254160	254163	254160,254161,254163	36.55	254163	1.81
tss_00748	SMel1021Chro	-	254174	254174	254174	3.89	254174	45.68
tss_00749	SMel1021Chro	+	254178	254178	254178	1.56	254178	1.75
tss_00750	SMel1021Chro	-	255079	255079	255079	2.14	255079	2.33
tss_00751	SMel1021Chro	-	255095	255095	255095	2.33	255095	1.56
tss_00752	SMel1021Chro	-	255103	255105	255103,255104,255105	1803.05	255104	122.28
tss_00753	SMel1021Chro	-	255117	255117	255117	6.03	255117	8.94
tss_00754	SMel1021Chro	+	255130	255133	255130,255131,255132,255133	168.15	255133	85.15
tss_00755	SMel1021Chro	-	255159	255159	255159	6.03	255159	12.05
tss_00756	SMel1021Chro	-	255727	255727	255727	2.92	255727	6.8
tss_00757	SMel1021Chro	+	256494	256494	256494	16.33	256494	2.92
tss_00758	SMel1021Chro	+	256791	256791	256791	1.94	256791	25.27
tss_00759	SMel1021Chro	+	256983	256987	256983,256984,256985,256986,256987	4826.34	256984	10.3
tss_00760	SMel1021Chro	+	257032	257032	257032	1.75	257032	23.52
tss_00761	SMel1021Chro	-	257312	257312	257312	2.14	257312	2.14
tss_00762	SMel1021Chro	-	257418	257418	257418	1.75	257418	7.19
tss_00763	SMel1021Chro	+	259272	259272	259272	2.92	259272	1.94
tss_00764	SMel1021Chro	-	259848	259850	259848,259849,259850	14.58	259850	1.75
tss_00765	SMel1021Chro	-	259857	259862	259857,259860,259861,259862	148.52	259861	5.44
tss_00766	SMel1021Chro	+	259910	259910	259910	6.42	259910	56.38
tss_00767	SMel1021Chro	+	259928	259928	259928	28.77	259928	9.91
tss_00768	SMel1021Chro	+	259940	259950	259940,259943,259944,259945,259947,259949,259950	15.37	259947	5.64
tss_00769	SMel1021Chro	+	259954	259954	259954	1.56	259954	2.14
tss_00770	SMel1021Chro	+	259964	259964	259964	1.94	259964	1.56
tss_00771	SMel1021Chro	+	259969	259969	259969	1.56	259969	2.33
tss_00772	SMel1021Chro	-	260547	260547	260547	3.3	260547	2.14
tss_00773	SMel1021Chro	-	261067	261067	261067	2.33	261067	2.53
tss_00774	SMel1021Chro	+	261079	261079	261079	2.72	261079	57.35
tss_00775	SMel1021Chro	+	261996	261996	261996	1.75	261996	18.08
tss_00776	SMel1021Chro	+	262065	262065	262065	2.14	262065	1.56
tss_00777	SMel1021Chro	+	262088	262090	262088,262089,262090	24.88	262089	1.94
tss_00778	SMel1021Chro	+	262489	262490	262489,262490	25.86	262490	1.75
tss_00779	SMel1021Chro	+	262904	262907	262904,262907	7.78	262904	1.75
tss_00780	SMel1021Chro	+	263174	263176	263174,263176	326	263174	5.44
tss_00781	SMel1021Chro	-	263310	263311	263310,263311	14.19	263311	23.72
tss_00782	SMel1021Chro	+	263334	263334	263334	1.94	263334	1.94
tss_00783	SMel1021Chro	+	263345	263345	263345	2.14	263345	3.11
tss_00784	SMel1021Chro	-	264763	264763	264763	10.89	264763	17.5
tss_00785	SMel1021Chro	-	266934	266936	266934,266935,266936	247.08	266935	25.08
tss_00786	SMel1021Chro	+	266959	266959	266959	2.33	266959	3.11
tss_00787	SMel1021Chro	+	267056	267061	267056,267057,267058,267059,267060,267061	938.36	267058	76.4
tss_00788	SMel1021Chro	+	267112	267115	267112,267115	11.28	267112	5.44
tss_00789	SMel1021Chro	+	267420	267422	267420,267422	24.68	267420	4.67
tss_00790	SMel1021Chro	+	267755	267755	267755	1.56	267755	4.28
tss_00791	SMel1021Chro	+	267769	267769	267769	5.05	267769	2.92
tss_00792	SMel1021Chro	+	267830	267830	267830	12.44	267830	5.44
tss_00793	SMel1021Chro	+	270056	270059	270056,270057,270058,270059	362.17	270058	8.94
tss_00794	SMel1021Chro	+	271763	271763	271763	3.11	271763	6.03
tss_00795	SMel1021Chro	-	272025	272025	272025	1.94	272025	64.35
tss_00796	SMel1021Chro	-	272455	272455	272455	1.56	272455	1.75
tss_00797	SMel1021Chro	-	272536	272536	272536	1.75	272536	57.35
tss_00798	SMel1021Chro	+	272963	272963	272963	5.44	272963	2.14
tss_00799	SMel1021Chro	-	273561	273561	273561	2.53	273561	4.28
tss_00800	SMel1021Chro	+	274512	274512	274512	4.28	274512	3.69
tss_00801	SMel1021Chro	+	274519	274521	274519,274521	36.74	274519	3.11
tss_00802	SMel1021Chro	-	274892	274892	274892	4.67	274892	6.61
tss_00803	SMel1021Chro	+	276591	276593	276591,276592,276593	2337.44	276592	44.52
tss_00804	SMel1021Chro	-	276790	276790	276790	1.75	276790	6.03
tss_00805	SMel1021Chro	+	276811	276811	276811	2.53	276811	1.56
tss_00806	SMel1021Chro	+	276997	276998	276997,276998	3.5	276998	7.39
tss_00807	SMel1021Chro	+	277047	277047	277047	3.69	277047	3.11
tss_00808	SMel1021Chro	+	277052	277052	277052	4.67	277052	23.91
tss_00809	SMel1021Chro	+	277234	277234	277234	10.11	277234	3.5
tss_00810	SMel1021Chro	-	277777	277777	277777	4.47	277777	1.56
tss_00811	SMel1021Chro	-	279080	279080	279080	1.56	279080	18.27
tss_00812	SMel1021Chro	-	279212	279212	279212	4.28	279212	1.75
tss_00813	SMel1021Chro	-	280683	280683	280683	1.56	280683	5.83
tss_00814	SMel1021Chro	-	280746	280746	280746	3.89	280746	5.05
tss_00815	SMel1021Chro	-	281556	281556	281556	3.11	281556	4.08
tss_00816	SMel1021Chro	-	281595	281597	281595,281597	9.52	281595	22.16
tss_00817	SMel1021Chro	+	281620	281620	281620	2.14	281620	1.94
tss_00818	SMel1021Chro	-	283007	283007	283007	18.86	283007	5.83
tss_00819	SMel1021Chro	-	283180	283180	283180	12.44	283180	2.14
tss_00820	SMel1021Chro	-	283406	283406	283406	3.89	283406	3.11
tss_00821	SMel1021Chro	-	283423	283426	283423,283424,283425,283426	213.26	283424	2.92
tss_00822	SMel1021Chro	+	283433	283433	283433	2.14	283433	6.03
tss_00823	SMel1021Chro	-	283503	283506	283503,283506	13.42	283503	4.08
tss_00824	SMel1021Chro	-	283561	283561	283561	2.14	283561	3.5
tss_00825	SMel1021Chro	-	283581	283583	283581,283582,283583	129.66	283582	8.75
tss_00826	SMel1021Chro	-	283705	283705	283705	1.75	283705	37.91
tss_00827	SMel1021Chro	+	283727	283729	283727,283728,283729	1185.06	283728	6.22
tss_00828	SMel1021Chro	-	283741	283741	283741	3.5	283741	1.75
tss_00829	SMel1021Chro	+	283762	283762	283762	6.61	283762	7.39
tss_00830	SMel1021Chro	+	283962	283962	283962	2.92	283962	1.75
tss_00831	SMel1021Chro	+	284172	284172	284172	30.52	284172	7.58
tss_00832	SMel1021Chro	-	284874	284876	284874,284876	59.88	284876	4.28
tss_00833	SMel1021Chro	-	284883	284883	284883	2.14	284883	61.04
tss_00834	SMel1021Chro	-	284887	284887	284887	1.56	284887	48.02
tss_00835	SMel1021Chro	+	284905	284905	284905	8.36	284905	10.69
tss_00836	SMel1021Chro	+	284928	284931	284928,284929,284931	15.94	284929	18.08
tss_00837	SMel1021Chro	+	285147	285147	285147	3.11	285147	2.72
tss_00838	SMel1021Chro	-	285708	285713	285708,285709,285710,285711,285713	314.54	285709	2.53
tss_00839	SMel1021Chro	-	285802	285802	285802	3.11	285802	1.75
tss_00840	SMel1021Chro	+	285842	285842	285842	13.61	285842	2.53
tss_00841	SMel1021Chro	-	286058	286058	286058	3.11	286058	2.53
tss_00842	SMel1021Chro	-	286115	286117	286115,286116,286117	459.36	286116	388.21
tss_00843	SMel1021Chro	-	286697	286697	286697	1.75	286697	2.33
tss_00844	SMel1021Chro	-	286748	286748	286748	1.75	286748	3.89
tss_00845	SMel1021Chro	-	286773	286777	286773,286774,286775,286776,286777	744.75	286774	2.14
tss_00846	SMel1021Chro	+	286786	286786	286786	6.61	286786	3.11
tss_00847	SMel1021Chro	+	286895	286895	286895	31.69	286895	2.33
tss_00848	SMel1021Chro	+	288931	288933	288931,288932,288933	828.91	288932	1.75
tss_00849	SMel1021Chro	+	288978	288978	288978	2.14	288978	1.94
tss_00850	SMel1021Chro	+	289024	289024	289024	2.33	289024	9.72
tss_00851	SMel1021Chro	-	289758	289758	289758	1.56	289758	7.58
tss_00852	SMel1021Chro	+	290086	290086	290086	4.28	290086	6.61
tss_00853	SMel1021Chro	-	290805	290805	290805	1.75	290805	11.86
tss_00854	SMel1021Chro	+	290910	290910	290910	1.56	290910	24.49
tss_00855	SMel1021Chro	-	292847	292852	292847,292848,292849,292850,292852	199.06	292850	1.94
tss_00856	SMel1021Chro	+	292969	292969	292969	14.39	292969	21.38
tss_00857	SMel1021Chro	-	293442	293442	293442	2.53	293442	3.11
tss_00858	SMel1021Chro	-	294143	294144	294143,294144	26.43	294143	5.83
tss_00859	SMel1021Chro	+	294298	294302	294298,294299,294300,294302	541.59	294299	3.11
tss_00860	SMel1021Chro	-	294638	294638	294638	1.75	294638	1.94
tss_00861	SMel1021Chro	-	295168	295168	295168	2.33	295168	1.56
tss_00862	SMel1021Chro	+	295249	295249	295249	3.11	295249	1.56
tss_00863	SMel1021Chro	-	296494	296494	296494	4.47	296494	3.3
tss_00864	SMel1021Chro	-	296518	296518	296518	1.94	296518	3.89
tss_00865	SMel1021Chro	-	296546	296546	296546	1.56	296546	1.56
tss_00866	SMel1021Chro	+	296559	296559	296559	3.89	296559	3.11
tss_00867	SMel1021Chro	+	296647	296647	296647	5.83	296647	5.05
tss_00868	SMel1021Chro	-	296966	296966	296966	1.94	296966	13.22
tss_00869	SMel1021Chro	-	298060	298060	298060	9.14	298060	3.5
tss_00870	SMel1021Chro	+	298156	298156	298156	121.3	298156	3.3
tss_00871	SMel1021Chro	-	298219	298220	298219,298220	10.31	298220	6.61
tss_00872	SMel1021Chro	+	298344	298345	298344,298345	12.63	298345	2.33
tss_00873	SMel1021Chro	+	298863	298863	298863	3.3	298863	3.11
tss_00874	SMel1021Chro	-	299195	299195	299195	2.77	299195	1.56
tss_00875	SMel1021Chro	+	299212	299212	299212	2.93	299212	34.21
tss_00876	SMel1021Chro	+	299432	299432	299432	1.9	299432	4.28
tss_00877	SMel1021Chro	+	300382	300384	300382,300384	108.12	300382	7.58
tss_00878	SMel1021Chro	+	301028	301028	301028	5.05	301028	1.75
tss_00879	SMel1021Chro	-	301040	301040	301040	1.94	301040	1.94
tss_00880	SMel1021Chro	-	301115	301115	301115	2.92	301115	3.5
tss_00881	SMel1021Chro	-	301251	301256	301251,301252,301253,301254,301255,301256	42	301254	3.69
tss_00882	SMel1021Chro	+	301276	301276	301276	8.94	301276	171.85
tss_00883	SMel1021Chro	-	301335	301335	301335	2.14	301335	6.61
tss_00884	SMel1021Chro	-	301807	301809	301807,301808,301809	108.86	301807	6.03
tss_00885	SMel1021Chro	+	301953	301955	301953,301954,301955	74.65	301955	2.14
tss_00886	SMel1021Chro	-	302678	302678	302678	2.14	302678	1.75
tss_00887	SMel1021Chro	-	303151	303153	303151,303152,303153	383.36	303152	71.34
tss_00888	SMel1021Chro	+	303235	303236	303235,303236	11.47	303236	1.94
tss_00889	SMel1021Chro	+	303436	303436	303436	12.44	303436	4.08
tss_00890	SMel1021Chro	-	303479	303479	303479	1.75	303479	1.56
tss_00891	SMel1021Chro	-	303585	303585	303585	43.74	303585	2.72
tss_00892	SMel1021Chro	+	303603	303603	303603	8.36	303603	8.36
tss_00893	SMel1021Chro	+	304019	304019	304019	1.56	304019	2.33
tss_00894	SMel1021Chro	+	304064	304064	304064	3.11	304064	1.56
tss_00895	SMel1021Chro	-	305446	305449	305446,305447,305448,305449	1293.92	305448	2.53
tss_00896	SMel1021Chro	-	306082	306085	306082,306085	4.86	306085	6.61
tss_00897	SMel1021Chro	-	306107	306107	306107	4.08	306107	2.33
tss_00898	SMel1021Chro	+	306744	306744	306744	5.25	306744	1.94
tss_00899	SMel1021Chro	-	306846	306846	306846	1.56	306846	3.11
tss_00900	SMel1021Chro	+	306856	306857	306856,306857	19.63	306856	1.56
tss_00901	SMel1021Chro	+	306963	306963	306963	8.55	306963	15.55
tss_00902	SMel1021Chro	+	306974	306974	306974	1.75	306974	2.33
tss_00903	SMel1021Chro	+	308013	308013	308013	2.53	308013	3.5
tss_00904	SMel1021Chro	-	308791	308791	308791	26.24	308791	14
tss_00905	SMel1021Chro	-	308818	308818	308818	1.56	308818	2.14
tss_00906	SMel1021Chro	-	308842	308844	308842,308843,308844	49.19	308842	11.47
tss_00907	SMel1021Chro	-	308950	308950	308950	6.42	308950	1.56
tss_00908	SMel1021Chro	+	308973	308979	308973,308974,308975,308978,308979	242.22	308974	8.94
tss_00909	SMel1021Chro	-	309063	309063	309063	3.69	309063	1.94
tss_00910	SMel1021Chro	+	311315	311315	311315	1.56	311315	2.14
tss_00911	SMel1021Chro	+	312170	312172	312170,312171,312172	452.56	312171	4.08
tss_00912	SMel1021Chro	+	312180	312180	312180	2.14	312180	64.15
tss_00913	SMel1021Chro	-	312222	312222	312222	34.41	312222	1.75
tss_00914	SMel1021Chro	-	312252	312252	312252	2.53	312252	5.64
tss_00915	SMel1021Chro	-	312643	312643	312643	3.11	312643	192.07
tss_00916	SMel1021Chro	+	313001	313003	313001,313002,313003	69.78	313002	4.86
tss_00917	SMel1021Chro	-	313032	313032	313032	1.75	313032	2.14
tss_00918	SMel1021Chro	-	313071	313071	313071	2.14	313071	9.33
tss_00919	SMel1021Chro	-	313395	313395	313395	1.94	313395	2.33
tss_00920	SMel1021Chro	-	313416	313416	313416	1.94	313416	1.75
tss_00921	SMel1021Chro	+	313469	313469	313469	8.75	313469	1.94
tss_00922	SMel1021Chro	-	314277	314277	314277	13.61	314277	5.64
tss_00923	SMel1021Chro	+	314526	314532	314526,314529,314531,314532	83.6	314529	1.94
tss_00924	SMel1021Chro	+	315535	315535	315535	8.55	315535	6.03
tss_00925	SMel1021Chro	+	316246	316246	316246	1.56	316246	3.3
tss_00926	SMel1021Chro	-	316490	316492	316490,316491,316492	1167.35	316491	145.8
tss_00927	SMel1021Chro	+	316503	316503	316503	6.8	316503	1.75
tss_00928	SMel1021Chro	+	316513	316515	316513,316515	8.36	316513	7.39
tss_00929	SMel1021Chro	-	317539	317543	317539,317540,317541,317542,317543	76.78	317543	3.69
tss_00930	SMel1021Chro	+	317545	317545	317545	2.14	317545	4.28
tss_00931	SMel1021Chro	+	317582	317582	317582	1.75	317582	1.56
tss_00932	SMel1021Chro	-	317593	317593	317593	3.11	317593	2.14
tss_00933	SMel1021Chro	+	317615	317618	317615,317616,317617,317618	284.21	317617	3.69
tss_00934	SMel1021Chro	+	317640	317645	317640,317641,317642,317644,317645	328.93	317641	1.75
tss_00935	SMel1021Chro	-	317686	317686	317686	2.33	317686	7.78
tss_00936	SMel1021Chro	+	317692	317692	317692	1.94	317692	1.56
tss_00937	SMel1021Chro	+	317735	317735	317735	2.14	317735	1.56
tss_00938	SMel1021Chro	+	318083	318083	318083	4.67	318083	74.45
tss_00939	SMel1021Chro	+	318213	318213	318213	7.97	318213	1.75
tss_00940	SMel1021Chro	+	318340	318340	318340	1.75	318340	2.92
tss_00941	SMel1021Chro	+	318406	318409	318406,318407,318408,318409	4994.1	318407	14.39
tss_00942	SMel1021Chro	-	318434	318434	318434	4.86	318434	3.11
tss_00943	SMel1021Chro	-	318469	318469	318469	11.08	318469	1.75
tss_00944	SMel1021Chro	+	318482	318482	318482	1.56	318482	2.14
tss_00945	SMel1021Chro	+	318665	318665	318665	1.56	318665	2.92
tss_00946	SMel1021Chro	+	318767	318767	318767	1.56	318767	2.33
tss_00947	SMel1021Chro	-	318867	318867	318867	4.28	318867	2.72
tss_00948	SMel1021Chro	-	319086	319087	319086,319087	3.5	319086	1.56
tss_00949	SMel1021Chro	+	320178	320178	320178	5.05	320178	1.56
tss_00950	SMel1021Chro	-	320261	320261	320261	6.61	320261	3.89
tss_00951	SMel1021Chro	-	323212	323212	323212	2.33	323212	1.75
tss_00952	SMel1021Chro	+	323470	323470	323470	6.22	323470	3.3
tss_00953	SMel1021Chro	+	323488	323488	323488	5.64	323488	3.5
tss_00954	SMel1021Chro	+	324838	324843	324838,324839,324841,324842,324843	93.12	324842	3.5
tss_00955	SMel1021Chro	+	325251	325251	325251	1.94	325251	6.03
tss_00956	SMel1021Chro	-	326191	326191	326191	5.05	326191	2.14
tss_00957	SMel1021Chro	+	326452	326452	326452	1.56	326452	6.61
tss_00958	SMel1021Chro	-	327116	327116	327116	1.56	327116	11.66
tss_00959	SMel1021Chro	+	327202	327202	327202	3.89	327202	1.75
tss_00960	SMel1021Chro	-	327260	327260	327260	5.64	327260	10.3
tss_00961	SMel1021Chro	+	327326	327326	327326	1.65	327326	4.28
tss_00962	SMel1021Chro	+	327354	327354	327354	2.92	327354	7.19
tss_00963	SMel1021Chro	+	327367	327367	327367	2.92	327367	2.33
tss_00964	SMel1021Chro	+	328509	328509	328509	2.33	328509	4.86
tss_00965	SMel1021Chro	+	329131	329131	329131	4.67	329131	18.47
tss_00966	SMel1021Chro	-	329152	329152	329152	59.29	329152	1.56
tss_00967	SMel1021Chro	+	329256	329259	329256,329257,329258,329259	120.72	329257	2.92
tss_00968	SMel1021Chro	-	330033	330033	330033	1.94	330033	8.94
tss_00969	SMel1021Chro	+	330057	330058	330057,330058	13.42	330057	1.56
tss_00970	SMel1021Chro	-	330239	330239	330239	1.56	330239	1.75
tss_00971	SMel1021Chro	+	331800	331802	331800,331801,331802	345.64	331801	14.77
tss_00972	SMel1021Chro	-	331841	331841	331841	1.56	331841	12.64
tss_00973	SMel1021Chro	-	334501	334502	334501,334502	67.46	334502	7.39
tss_00974	SMel1021Chro	+	334536	334537	334536,334537	47.63	334536	2.14
tss_00975	SMel1021Chro	+	334562	334562	334562	5.83	334562	1.94
tss_00976	SMel1021Chro	-	336643	336643	336643	3.3	336643	1.56
tss_00977	SMel1021Chro	-	336982	336986	336982,336983,336984,336985,336986	255.44	336983	9.91
tss_00978	SMel1021Chro	-	337737	337739	337737,337739	81.26	337737	3.11
tss_00979	SMel1021Chro	+	337793	337793	337793	45.68	337793	18.66
tss_00980	SMel1021Chro	+	337802	337802	337802	22.74	337802	21.19
tss_00981	SMel1021Chro	+	338164	338164	338164	5.83	338164	39.27
tss_00982	SMel1021Chro	+	338261	338264	338261,338262,338264	16.18	338262	15.36
tss_00983	SMel1021Chro	-	338273	338273	338273	1.75	338273	1.56
tss_00984	SMel1021Chro	-	338707	338707	338707	1.75	338707	13.22
tss_00985	SMel1021Chro	+	339360	339360	339360	9.14	339360	1.56
tss_00986	SMel1021Chro	-	339389	339389	339389	59.29	339389	4.28
tss_00987	SMel1021Chro	-	339508	339508	339508	6.22	339508	21.38
tss_00988	SMel1021Chro	-	340538	340538	340538	1.94	340538	25.47
tss_00989	SMel1021Chro	-	340768	340769	340768,340769	123.25	340768	1.56
tss_00990	SMel1021Chro	+	341471	341471	341471	1.94	341471	10.69
tss_00991	SMel1021Chro	-	341923	341927	341923,341924,341925,341926,341927	38.49	341924	3.5
tss_00992	SMel1021Chro	+	341946	341946	341946	2.92	341946	2.72
tss_00993	SMel1021Chro	-	342558	342558	342558	1.75	342558	11.28
tss_00994	SMel1021Chro	-	342645	342645	342645	9.14	342645	3.69
tss_00995	SMel1021Chro	+	342655	342655	342655	1.75	342655	5.35
tss_00996	SMel1021Chro	-	342944	342946	342944,342946	50.16	342944	138.41
tss_00997	SMel1021Chro	+	342969	342969	342969	1.56	342969	3.5
tss_00998	SMel1021Chro	+	343026	343027	343026,343027	4.09	343026	1.94
tss_00999	SMel1021Chro	-	343138	343140	343138,343140	40.63	343138	1.94
tss_01000	SMel1021Chro	+	343241	343245	343241,343242,343243,343244,343245	275.26	343243	2.72
tss_01001	SMel1021Chro	+	344772	344772	344772	23.72	344772	3.5
tss_01002	SMel1021Chro	-	345545	345549	345545,345546,345547,345548,345549	556.38	345548	2.92
tss_01003	SMel1021Chro	-	346758	346763	346758,346759,346760,346761,346762,346763	159.99	346762	1.75
tss_01004	SMel1021Chro	+	346876	346879	346876,346878,346879	22.55	346876	11.08
tss_01005	SMel1021Chro	+	348510	348510	348510	6.8	348510	7.97
tss_01006	SMel1021Chro	-	348713	348713	348713	1.75	348713	8.55
tss_01007	SMel1021Chro	-	349862	349862	349862	61.62	349862	13.22
tss_01008	SMel1021Chro	-	351192	351192	351192	4.08	351192	2.53
tss_01009	SMel1021Chro	-	352669	352669	352669	9.14	352669	3.89
tss_01010	SMel1021Chro	+	352845	352845	352845	3.5	352845	4.47
tss_01011	SMel1021Chro	-	353993	353994	353993,353994	108.48	353993	6.42
tss_01012	SMel1021Chro	-	355399	355403	355399,355400,355401,355402,355403	115.66	355401	1.75
tss_01013	SMel1021Chro	-	355936	355938	355936,355937,355938	373.24	355937	4.08
tss_01014	SMel1021Chro	-	355960	355960	355960	8.36	355960	5.25
tss_01015	SMel1021Chro	+	355977	355977	355977	3.11	355977	6.22
tss_01016	SMel1021Chro	+	355997	355997	355997	2.33	355997	2.14
tss_01017	SMel1021Chro	-	356020	356020	356020	1.56	356020	3.5
tss_01018	SMel1021Chro	+	356063	356064	356063,356064	9.91	356064	2.14
tss_01019	SMel1021Chro	+	356249	356249	356249	7.97	356249	1.94
tss_01020	SMel1021Chro	-	357237	357237	357237	2.53	357237	1.56
tss_01021	SMel1021Chro	-	357402	357403	357402,357403	23.71	357402	4.28
tss_01022	SMel1021Chro	+	357720	357720	357720	3.5	357720	1.75
tss_01023	SMel1021Chro	-	358201	358201	358201	10.5	358201	3.69
tss_01024	SMel1021Chro	-	358487	358487	358487	2.72	358487	7.39
tss_01025	SMel1021Chro	+	359032	359032	359032	2.33	359032	21.58
tss_01026	SMel1021Chro	+	359044	359044	359044	1.56	359044	38.3
tss_01027	SMel1021Chro	+	359048	359048	359048	8.94	359048	5.44
tss_01028	SMel1021Chro	+	359091	359091	359091	9.14	359091	1.75
tss_01029	SMel1021Chro	-	359160	359163	359160,359161,359162,359163	333.79	359161	7.78
tss_01030	SMel1021Chro	+	359172	359174	359172,359174	7.58	359174	4.47
tss_01031	SMel1021Chro	+	359182	359184	359182,359184	18.47	359184	34.8
tss_01032	SMel1021Chro	-	359218	359220	359218,359220	7.58	359220	3.11
tss_01033	SMel1021Chro	-	359233	359233	359233	8.55	359233	3.11
tss_01034	SMel1021Chro	+	360020	360020	360020	1.94	360020	5.05
tss_01035	SMel1021Chro	-	360124	360125	360124,360125	14	360124	6.8
tss_01036	SMel1021Chro	-	360385	360389	360385,360386,360387,360388,360389	756.21	360386	2.53
tss_01037	SMel1021Chro	-	360412	360412	360412	173.4	360412	8.75
tss_01038	SMel1021Chro	+	360875	360875	360875	5.44	360875	10.3
tss_01039	SMel1021Chro	-	361543	361544	361543,361544	21.19	361544	2.14
tss_01040	SMel1021Chro	-	361588	361590	361588,361589,361590	283.62	361589	4.28
tss_01041	SMel1021Chro	+	361608	361608	361608	1.94	361608	16.72
tss_01042	SMel1021Chro	-	361748	361748	361748	5.83	361748	16.52
tss_01043	SMel1021Chro	+	361758	361758	361758	2.92	361758	4.67
tss_01044	SMel1021Chro	-	361901	361901	361901	2.14	361901	3.3
tss_01045	SMel1021Chro	+	361963	361963	361963	7.19	361963	1.75
tss_01046	SMel1021Chro	-	361995	361999	361995,361996,361998,361999	217.33	361996	7.58
tss_01047	SMel1021Chro	-	362802	362803	362802,362803	167.96	362802	3.69
tss_01048	SMel1021Chro	+	363948	363948	363948	1.94	363948	2.33
tss_01049	SMel1021Chro	-	364004	364006	364004,364005,364006	645.79	364005	1.56
tss_01050	SMel1021Chro	+	364038	364038	364038	3.11	364038	5.25
tss_01051	SMel1021Chro	+	364044	364044	364044	1.56	364044	3.89
tss_01052	SMel1021Chro	-	364045	364047	364045,364046,364047	269.24	364046	2.53
tss_01053	SMel1021Chro	+	364197	364198	364197,364198	20.6	364197	3.89
tss_01054	SMel1021Chro	-	365282	365285	365282,365285	11.67	365285	4.67
tss_01055	SMel1021Chro	-	365391	365393	365391,365392,365393	33.82	365393	4.67
tss_01056	SMel1021Chro	+	365515	365516	365515,365516	102.06	365516	2.92
tss_01057	SMel1021Chro	-	365671	365671	365671	1.94	365671	402.4
tss_01058	SMel1021Chro	+	366940	366940	366940	77.95	366940	3.69
tss_01059	SMel1021Chro	+	367012	367012	367012	2.53	367012	7.97
tss_01060	SMel1021Chro	+	368103	368103	368103	1.75	368103	1.75
tss_01061	SMel1021Chro	-	370200	370200	370200	8.28	370200	2.92
tss_01062	SMel1021Chro	-	371364	371366	371364,371365,371366	244.75	371365	2.53
tss_01063	SMel1021Chro	-	371786	371786	371786	2.33	371786	7.58
tss_01064	SMel1021Chro	-	371827	371827	371827	5.64	371827	7.97
tss_01065	SMel1021Chro	-	372055	372055	372055	3.3	372055	2.72
tss_01066	SMel1021Chro	-	372107	372107	372107	59.49	372107	1.94
tss_01067	SMel1021Chro	-	372153	372153	372153	22.36	372153	4.67
tss_01068	SMel1021Chro	+	372229	372234	372229,372230,372231,372232,372233,372234	182.75	372230	11.86
tss_01069	SMel1021Chro	-	373106	373106	373106	1.94	373106	5.64
tss_01070	SMel1021Chro	+	373132	373132	373132	1.56	373132	6.61
tss_01071	SMel1021Chro	-	373383	373383	373383	3.11	373383	2.92
tss_01072	SMel1021Chro	+	373796	373796	373796	3.3	373796	1.75
tss_01073	SMel1021Chro	-	373818	373818	373818	3.5	373818	1.75
tss_01074	SMel1021Chro	+	373890	373890	373890	1.75	373890	5.44
tss_01075	SMel1021Chro	+	373914	373915	373914,373915	25.08	373914	1.56
tss_01076	SMel1021Chro	-	374848	374851	374848,374849,374850,374851	395.8	374850	1.56
tss_01077	SMel1021Chro	+	374920	374923	374920,374921,374922,374923	418.34	374922	2.33
tss_01078	SMel1021Chro	+	376147	376147	376147	1.75	376147	2.72
tss_01079	SMel1021Chro	-	377464	377464	377464	1.94	377464	36.16
tss_01080	SMel1021Chro	-	378367	378368	378367,378368	49.76	378368	9.33
tss_01081	SMel1021Chro	+	378389	378389	378389	1.94	378389	1.56
tss_01082	SMel1021Chro	+	378432	378432	378432	5.05	378432	4.28
tss_01083	SMel1021Chro	-	378681	378681	378681	1.56	378681	1.75
tss_01084	SMel1021Chro	+	379632	379632	379632	3.89	379632	2.33
tss_01085	SMel1021Chro	-	381633	381633	381633	4.86	381633	1.94
tss_01086	SMel1021Chro	-	381794	381794	381794	2.14	381794	1.75
tss_01087	SMel1021Chro	+	381795	381795	381795	1.94	381795	11.47
tss_01088	SMel1021Chro	+	381810	381811	381810,381811	11.47	381811	1.56
tss_01089	SMel1021Chro	+	382284	382285	382284,382285	29.93	382285	6.8
tss_01090	SMel1021Chro	+	383630	383630	383630	2.53	383630	4.67
tss_01091	SMel1021Chro	+	384367	384367	384367	1.94	384367	5.05
tss_01092	SMel1021Chro	-	385863	385863	385863	17.11	385863	3.89
tss_01093	SMel1021Chro	-	386810	386812	386810,386811,386812	45.88	386811	2.72
tss_01094	SMel1021Chro	+	387790	387790	387790	1.56	387790	3.3
tss_01095	SMel1021Chro	-	388251	388253	388251,388252,388253	8.36	388252	2.53
tss_01096	SMel1021Chro	-	388376	388376	388376	7.19	388376	1.75
tss_01097	SMel1021Chro	+	388400	388401	388400,388401	12.83	388401	2.33
tss_01098	SMel1021Chro	+	388413	388415	388413,388415	99.15	388415	1.94
tss_01099	SMel1021Chro	+	388449	388449	388449	19.44	388449	2.14
tss_01100	SMel1021Chro	+	389109	389109	389109	2.72	389109	26.83
tss_01101	SMel1021Chro	-	390514	390517	390514,390515,390516,390517	47.83	390515	4.28
tss_01102	SMel1021Chro	+	390623	390625	390623,390625	94.67	390625	2.33
tss_01103	SMel1021Chro	-	390992	390994	390992,390994	7.97	390992	2.72
tss_01104	SMel1021Chro	+	392735	392736	392735,392736	5.83	392735	6.03
tss_01105	SMel1021Chro	+	394401	394401	394401	3.3	394401	1.94
tss_01106	SMel1021Chro	-	395284	395284	395284	1.75	395284	1.56
tss_01107	SMel1021Chro	+	395471	395473	395471,395472,395473	48.4	395471	4.28
tss_01108	SMel1021Chro	-	396053	396055	396053,396054,396055	60.66	396054	7
tss_01109	SMel1021Chro	+	396097	396100	396097,396098,396099,396100	57.16	396099	3.5
tss_01110	SMel1021Chro	-	396117	396117	396117	31.88	396117	2.72
tss_01111	SMel1021Chro	-	396121	396121	396121	1.56	396121	1.94
tss_01112	SMel1021Chro	+	396147	396147	396147	1.56	396147	2.14
tss_01113	SMel1021Chro	-	397058	397058	397058	2.53	397058	901.43
tss_01114	SMel1021Chro	+	397063	397065	397063,397065	35.19	397065	1.75
tss_01115	SMel1021Chro	+	398017	398020	398017,398018,398019,398020	1213.44	398019	2.33
tss_01116	SMel1021Chro	+	398119	398119	398119	2.14	398119	2.92
tss_01117	SMel1021Chro	+	398132	398132	398132	1.56	398132	11.08
tss_01118	SMel1021Chro	-	398166	398167	398166,398167	13.8	398167	18.47
tss_01119	SMel1021Chro	+	398195	398195	398195	1.56	398195	201.98
tss_01120	SMel1021Chro	+	398199	398199	398199	1.94	398199	2.72
tss_01121	SMel1021Chro	+	398370	398371	398370,398371	17.89	398371	1.75
tss_01122	SMel1021Chro	-	398617	398619	398617,398619	13.99	398619	6.42
tss_01123	SMel1021Chro	+	398805	398809	398805,398806,398807,398808,398809	192.07	398807	1.75
tss_01124	SMel1021Chro	+	399132	399134	399132,399133,399134	89.42	399132	1.75
tss_01125	SMel1021Chro	+	399314	399314	399314	2.53	399314	1.56
tss_01126	SMel1021Chro	-	400926	400928	400926,400928	24.49	400928	6.42
tss_01127	SMel1021Chro	-	406430	406432	406430,406431,406432	23.12	406430	3.69
tss_01128	SMel1021Chro	-	406468	406468	406468	2.14	406468	2.14
tss_01129	SMel1021Chro	-	407433	407435	407433,407434,407435	77.95	407434	8.16
tss_01130	SMel1021Chro	-	407478	407478	407478	1.75	407478	1.75
tss_01131	SMel1021Chro	-	407497	407497	407497	2.33	407497	30.33
tss_01132	SMel1021Chro	+	407542	407544	407542,407543,407544	320.95	407542	3.11
tss_01133	SMel1021Chro	-	408177	408177	408177	1.94	408177	2.92
tss_01134	SMel1021Chro	+	408717	408719	408717,408718,408719	106.14	408718	1.94
tss_01135	SMel1021Chro	+	408794	408794	408794	2.33	408794	3.69
tss_01136	SMel1021Chro	+	409444	409444	409444	2.44	409444	5.64
tss_01137	SMel1021Chro	-	409576	409576	409576	3.08	409576	3.5
tss_01138	SMel1021Chro	+	409608	409610	409608,409609,409610	9.13	409610	7.19
tss_01139	SMel1021Chro	+	409616	409616	409616	4.86	409616	5.83
tss_01140	SMel1021Chro	-	410138	410138	410138	6.22	410138	4.86
tss_01141	SMel1021Chro	-	410202	410202	410202	53.07	410202	1.75
tss_01142	SMel1021Chro	-	410233	410233	410233	1.56	410233	1.56
tss_01143	SMel1021Chro	-	410266	410267	410266,410267	135.88	410266	4.08
tss_01144	SMel1021Chro	+	410272	410274	410272,410273,410274	32.08	410273	8.16
tss_01145	SMel1021Chro	+	410303	410303	410303	11.86	410303	1.75
tss_01146	SMel1021Chro	+	410616	410616	410616	9.72	410616	2.72
tss_01147	SMel1021Chro	+	410890	410890	410890	1.94	410890	2.53
tss_01148	SMel1021Chro	-	410952	410954	410952,410953,410954	35.58	410952	39.66
tss_01149	SMel1021Chro	-	410958	410960	410958,410960	26.83	410960	1.56
tss_01150	SMel1021Chro	+	410970	410970	410970	2.92	410970	97.78
tss_01151	SMel1021Chro	+	410989	410989	410989	20.41	410989	5.05
tss_01152	SMel1021Chro	-	411012	411014	411012,411013,411014	325.23	411013	1.56
tss_01153	SMel1021Chro	-	411125	411125	411125	4.28	411125	1.75
tss_01154	SMel1021Chro	+	411825	411825	411825	3.11	411825	1.56
tss_01155	SMel1021Chro	-	412874	412874	412874	119.75	412874	3.69
tss_01156	SMel1021Chro	+	412891	412891	412891	2.72	412891	4.08
tss_01157	SMel1021Chro	+	412895	412900	412895,412896,412898,412899,412900	121.5	412900	65.51
tss_01158	SMel1021Chro	-	413404	413404	413404	4.67	413404	58.71
tss_01159	SMel1021Chro	+	414117	414117	414117	1.94	414117	18.66
tss_01160	SMel1021Chro	-	414434	414437	414434,414436,414437	127.72	414437	1.56
tss_01161	SMel1021Chro	-	414470	414472	414470,414471,414472	325.62	414470	4.08
tss_01162	SMel1021Chro	+	414585	414586	414585,414586	6.61	414586	28.19
tss_01163	SMel1021Chro	-	414599	414600	414599,414600	176.52	414599	1.56
tss_01164	SMel1021Chro	-	415138	415139	415138,415139	7.58	415138	7.97
tss_01165	SMel1021Chro	+	415211	415211	415211	1.75	415211	1.75
tss_01166	SMel1021Chro	-	415230	415231	415230,415231	41.02	415230	6.22
tss_01167	SMel1021Chro	-	415321	415323	415321,415323	18.27	415321	3.11
tss_01168	SMel1021Chro	-	415327	415328	415327,415328	6.99	415327	18.47
tss_01169	SMel1021Chro	-	415343	415344	415343,415344	31.69	415343	1.94
tss_01170	SMel1021Chro	+	415367	415367	415367	3.11	415367	13.61
tss_01171	SMel1021Chro	+	415391	415391	415391	4.28	415391	1.94
tss_01172	SMel1021Chro	+	416363	416367	416363,416364,416365,416366,416367	903.75	416366	1.75
tss_01173	SMel1021Chro	+	416432	416432	416432	1.75	416432	7.39
tss_01174	SMel1021Chro	+	416442	416442	416442	1.56	416442	18.66
tss_01175	SMel1021Chro	+	416459	416462	416459,416462	4.47	416459	33.05
tss_01176	SMel1021Chro	+	416908	416910	416908,416910	9.34	416908	2.53
tss_01177	SMel1021Chro	+	417731	417731	417731	2.53	417731	1.56
tss_01178	SMel1021Chro	-	417818	417820	417818,417819,417820	97.4	417818	1.56
tss_01179	SMel1021Chro	+	417881	417882	417881,417882	83.4	417882	7.39
tss_01180	SMel1021Chro	+	417902	417902	417902	8.55	417902	1.94
tss_01181	SMel1021Chro	+	420362	420364	420362,420364	18.08	420362	10.69
tss_01182	SMel1021Chro	-	420470	420470	420470	5.44	420470	2.14
tss_01183	SMel1021Chro	+	420530	420533	420530,420531,420533	16.18	420531	13.61
tss_01184	SMel1021Chro	-	420532	420532	420532	1.56	420532	11.28
tss_01185	SMel1021Chro	-	420542	420542	420542	1.75	420542	4.47
tss_01186	SMel1021Chro	+	423148	423151	423148,423149,423150,423151	112.75	423150	3.3
tss_01187	SMel1021Chro	+	424111	424111	424111	1.94	424111	4.08
tss_01188	SMel1021Chro	-	424120	424120	424120	3.5	424120	2.14
tss_01189	SMel1021Chro	+	424141	424141	424141	2.14	424141	3.89
tss_01190	SMel1021Chro	+	424147	424149	424147,424149	4.08	424147	27.22
tss_01191	SMel1021Chro	-	425050	425050	425050	2.53	425050	1.75
tss_01192	SMel1021Chro	+	426257	426257	426257	2.72	426257	1.75
tss_01193	SMel1021Chro	+	426363	426363	426363	1.56	426363	7.78
tss_01194	SMel1021Chro	-	426698	426702	426698,426699,426700,426701,426702	475.5	426699	2.33
tss_01195	SMel1021Chro	-	426710	426710	426710	1.94	426710	34.6
tss_01196	SMel1021Chro	-	426717	426719	426717,426718,426719	75.23	426717	2.33
tss_01197	SMel1021Chro	+	426731	426738	426731,426734,426735,426736,426737,426738	783.22	426735	21.38
tss_01198	SMel1021Chro	+	426752	426752	426752	5.44	426752	126.36
tss_01199	SMel1021Chro	+	426759	426762	426759,426762	4.08	426759	18.08
tss_01200	SMel1021Chro	+	429559	429564	429559,429560,429561,429562,429563,429564	419.7	429560	3.3
tss_01201	SMel1021Chro	-	430346	430346	430346	7.39	430346	9.33
tss_01202	SMel1021Chro	+	430378	430378	430378	1.75	430378	2.53
tss_01203	SMel1021Chro	+	430965	430965	430965	6.22	430965	3.11
tss_01204	SMel1021Chro	-	431059	431060	431059,431060	4.28	431059	9.53
tss_01205	SMel1021Chro	-	431071	431071	431071	1.56	431071	125.39
tss_01206	SMel1021Chro	-	432408	432408	432408	3.3	432408	1.94
tss_01207	SMel1021Chro	+	432431	432432	432431,432432	6.22	432431	2.14
tss_01208	SMel1021Chro	+	434491	434493	434491,434492,434493	268.85	434492	14.58
tss_01209	SMel1021Chro	+	434655	434655	434655	4.47	434655	4.47
tss_01210	SMel1021Chro	+	435612	435612	435612	1.94	435612	11.08
tss_01211	SMel1021Chro	+	435653	435656	435653,435654,435655,435656	595.63	435655	2.53
tss_01212	SMel1021Chro	-	435710	435710	435710	1.56	435710	1.94
tss_01213	SMel1021Chro	-	436158	436158	436158	1.75	436158	4.47
tss_01214	SMel1021Chro	+	436253	436255	436253,436254,436255	32.28	436255	1.56
tss_01215	SMel1021Chro	+	436491	436491	436491	6.22	436491	1.56
tss_01216	SMel1021Chro	-	436924	436924	436924	2.53	436924	4.28
tss_01217	SMel1021Chro	-	436935	436935	436935	11.66	436935	11.66
tss_01218	SMel1021Chro	+	436952	436952	436952	1.94	436952	10.69
tss_01219	SMel1021Chro	+	436963	436963	436963	35.77	436963	6.22
tss_01220	SMel1021Chro	-	436966	436967	436966,436967	3.5	436966	1.75
tss_01221	SMel1021Chro	+	436977	436978	436977,436978	6.22	436977	2.33
tss_01222	SMel1021Chro	+	436983	436983	436983	7	436983	4.28
tss_01223	SMel1021Chro	+	437002	437006	437002,437004,437005,437006	206.06	437006	4.47
tss_01224	SMel1021Chro	+	438332	438332	438332	2.95	438332	3.69
tss_01225	SMel1021Chro	-	438371	438371	438371	2.01	438371	1.56
tss_01226	SMel1021Chro	+	439369	439371	439369,439370,439371	523.71	439370	3.3
tss_01227	SMel1021Chro	-	440023	440023	440023	2.92	440023	1.57
tss_01228	SMel1021Chro	+	440166	440166	440166	8.55	440166	3.32
tss_01229	SMel1021Chro	-	440211	440211	440211	4.86	440211	16.33
tss_01230	SMel1021Chro	+	440445	440445	440445	4.47	440445	41.41
tss_01231	SMel1021Chro	+	440715	440719	440715,440716,440717,440719	484.24	440717	24.3
tss_01232	SMel1021Chro	+	441063	441063	441063	14.97	441063	15.16
tss_01233	SMel1021Chro	+	441137	441137	441137	2.33	441137	46.07
tss_01234	SMel1021Chro	+	441810	441810	441810	6.61	441810	2.14
tss_01235	SMel1021Chro	+	442275	442277	442275,442276,442277	96.81	442276	7.39
tss_01236	SMel1021Chro	+	442282	442282	442282	1.56	442282	1.94
tss_01237	SMel1021Chro	+	442349	442349	442349	26.63	442349	7
tss_01238	SMel1021Chro	+	443608	443609	443608,443609	74.07	443608	1.75
tss_01239	SMel1021Chro	+	444195	444196	444195,444196	24.69	444196	3.11
tss_01240	SMel1021Chro	+	445105	445105	445105	6.42	445105	1.75
tss_01241	SMel1021Chro	+	445125	445125	445125	5.64	445125	1.75
tss_01242	SMel1021Chro	+	445134	445134	445134	10.69	445134	4.28
tss_01243	SMel1021Chro	+	445140	445143	445140,445141,445142,445143	736.19	445142	1.75
tss_01244	SMel1021Chro	-	445146	445149	445146,445147,445149	52.48	445149	11.28
tss_01245	SMel1021Chro	+	445197	445201	445197,445199,445201	120.71	445199	46.07
tss_01246	SMel1021Chro	-	445281	445281	445281	4.28	445281	46.85
tss_01247	SMel1021Chro	+	445327	445329	445327,445329	4.48	445327	2.53
tss_01248	SMel1021Chro	+	445432	445433	445432,445433	7.39	445433	3.5
tss_01249	SMel1021Chro	+	445919	445919	445919	2.14	445919	8.94
tss_01250	SMel1021Chro	+	446118	446118	446118	21.38	446118	3.69
tss_01251	SMel1021Chro	+	446139	446139	446139	2.14	446139	7.78
tss_01252	SMel1021Chro	+	446161	446165	446161,446162,446163,446164,446165	815.69	446164	36.55
tss_01253	SMel1021Chro	-	446253	446253	446253	2.72	446253	1.94
tss_01254	SMel1021Chro	+	447545	447545	447545	16.33	447545	4.47
tss_01255	SMel1021Chro	-	448085	448086	448085,448086	11.08	448085	1.56
tss_01256	SMel1021Chro	-	448828	448829	448828,448829	190.32	448829	3.11
tss_01257	SMel1021Chro	-	448853	448853	448853	2.53	448853	1.75
tss_01258	SMel1021Chro	+	449166	449166	449166	3.11	449166	2.72
tss_01259	SMel1021Chro	+	449178	449178	449178	3.89	449178	5.83
tss_01260	SMel1021Chro	-	449320	449321	449320,449321	126.55	449320	3.69
tss_01261	SMel1021Chro	+	449395	449399	449395,449397,449399	16.72	449397	32.46
tss_01262	SMel1021Chro	+	450125	450125	450125	2.14	450125	2.14
tss_01263	SMel1021Chro	-	452971	452974	452971,452973,452974	19.05	452971	6.03
tss_01264	SMel1021Chro	-	453075	453075	453075	2.33	453075	9.33
tss_01265	SMel1021Chro	-	454170	454173	454170,454171,454172,454173	102.83	454172	8.55
tss_01266	SMel1021Chro	-	455398	455399	455398,455399	187.4	455399	1.56
tss_01267	SMel1021Chro	+	455547	455550	455547,455548,455549,455550	652.98	455549	11.08
tss_01268	SMel1021Chro	+	455579	455579	455579	1.56	455579	7.39
tss_01269	SMel1021Chro	-	455982	455982	455982	1.56	455982	6.22
tss_01270	SMel1021Chro	-	456856	456856	456856	1.75	456856	2.53
tss_01271	SMel1021Chro	+	457967	457968	457967,457968	36.36	457967	5.44
tss_01272	SMel1021Chro	+	458046	458047	458046,458047	28.97	458047	5.25
tss_01273	SMel1021Chro	+	458517	458517	458517	1.99	458517	2.14
tss_01274	SMel1021Chro	+	458900	458900	458900	25.71	458900	249.22
tss_01275	SMel1021Chro	-	460952	460952	460952	1.56	460952	2.14
tss_01276	SMel1021Chro	-	460969	460971	460969,460970,460971	208.4	460969	44.52
tss_01277	SMel1021Chro	-	463118	463118	463118	1.75	463118	7
tss_01278	SMel1021Chro	+	466534	466534	466534	23.33	466534	3.89
tss_01279	SMel1021Chro	-	466543	466543	466543	17.5	466543	2.92
tss_01280	SMel1021Chro	-	466583	466583	466583	3.11	466583	3.11
tss_01281	SMel1021Chro	+	466605	466607	466605,466607	48.4	466607	1.94
tss_01282	SMel1021Chro	+	466636	466636	466636	10.11	466636	6.42
tss_01283	SMel1021Chro	-	466676	466676	466676	3.5	466676	6.03
tss_01284	SMel1021Chro	-	466774	466774	466774	2.33	466774	5.25
tss_01285	SMel1021Chro	+	467209	467209	467209	3.5	467209	8.36
tss_01286	SMel1021Chro	+	467300	467300	467300	1.75	467300	1.56
tss_01287	SMel1021Chro	+	468928	468928	468928	6.03	468928	1.94
tss_01288	SMel1021Chro	-	469772	469775	469772,469773,469774,469775	191.87	469773	1.94
tss_01289	SMel1021Chro	-	470363	470363	470363	2.53	470363	4.47
tss_01290	SMel1021Chro	-	471090	471092	471090,471091,471092	318.62	471090	1.56
tss_01291	SMel1021Chro	+	471281	471286	471281,471282,471283,471284,471286	176.71	471282	8.94
tss_01292	SMel1021Chro	-	472187	472187	472187	55.99	472187	2.72
tss_01293	SMel1021Chro	-	472740	472740	472740	3.11	472740	3.11
tss_01294	SMel1021Chro	-	473035	473037	473035,473036,473037	863.72	473036	1.56
tss_01295	SMel1021Chro	+	473140	473140	473140	72.9	473140	67.65
tss_01296	SMel1021Chro	-	474124	474124	474124	1.94	474124	7.78
tss_01297	SMel1021Chro	+	474128	474128	474128	122.47	474128	5.25
tss_01298	SMel1021Chro	-	474277	474277	474277	8.55	474277	8.16
tss_01299	SMel1021Chro	-	477150	477152	477150,477151,477152	190.9	477151	2.53
tss_01300	SMel1021Chro	+	477210	477210	477210	5.25	477210	34.41
tss_01301	SMel1021Chro	+	477311	477312	477311,477312	69.21	477312	3.3
tss_01302	SMel1021Chro	+	479047	479048	479047,479048	15.74	479047	2.53
tss_01303	SMel1021Chro	+	479616	479616	479616	1.94	479616	180.6
tss_01304	SMel1021Chro	+	479663	479663	479663	1.56	479663	1.94
tss_01305	SMel1021Chro	-	479823	479823	479823	2.72	479823	5.83
tss_01306	SMel1021Chro	-	480150	480152	480150,480151,480152	543.93	480151	9.53
tss_01307	SMel1021Chro	-	480228	480228	480228	4.08	480228	195.37
tss_01308	SMel1021Chro	+	480252	480252	480252	6.66	480252	1.56
tss_01309	SMel1021Chro	-	480283	480283	480283	3.12	480283	1.75
tss_01310	SMel1021Chro	+	480298	480298	480298	17.88	480298	5.44
tss_01311	SMel1021Chro	+	480305	480305	480305	4.08	480305	2.33
tss_01312	SMel1021Chro	+	480314	480316	480314,480315,480316	9.53	480315	5.83
tss_01313	SMel1021Chro	+	480493	480493	480493	5.25	480493	1.99
tss_01314	SMel1021Chro	+	480579	480579	480579	3.5	480579	2.14
tss_01315	SMel1021Chro	-	480719	480719	480719	1.94	480719	1.51
tss_01316	SMel1021Chro	+	481222	481222	481222	1.75	481222	27.6
tss_01317	SMel1021Chro	-	482308	482308	482308	7.39	482308	177.49
tss_01318	SMel1021Chro	-	482379	482379	482379	26.05	482379	17.3
tss_01319	SMel1021Chro	-	482545	482545	482545	7.97	482545	17.69
tss_01320	SMel1021Chro	-	482686	482686	482686	1.94	482686	1.94
tss_01321	SMel1021Chro	-	482735	482735	482735	1.75	482735	90.4
tss_01322	SMel1021Chro	-	482752	482752	482752	1.75	482752	9.91
tss_01323	SMel1021Chro	-	482763	482763	482763	1.75	482763	21.19
tss_01324	SMel1021Chro	-	482800	482800	482800	6.8	482800	6.8
tss_01325	SMel1021Chro	+	482819	482819	482819	11.28	482819	5.25
tss_01326	SMel1021Chro	-	482819	482819	482819	2.92	482819	1106.32
tss_01327	SMel1021Chro	-	482824	482824	482824	1.75	482824	12.05
tss_01328	SMel1021Chro	-	482837	482837	482837	6.42	482837	2.14
tss_01329	SMel1021Chro	-	482850	482850	482850	1.56	482850	76.79
tss_01330	SMel1021Chro	-	482861	482861	482861	3.5	482861	2.33
tss_01331	SMel1021Chro	-	482865	482865	482865	18.08	482865	1.94
tss_01332	SMel1021Chro	-	482875	482877	482875,482876,482877	11.28	482875	2.14
tss_01333	SMel1021Chro	-	482919	482923	482919,482920,482921,482922,482923	898.51	482921	2.72
tss_01334	SMel1021Chro	+	483059	483061	483059,483060,483061	206.45	483060	2.72
tss_01335	SMel1021Chro	-	483210	483210	483210	1.94	483210	3.11
tss_01336	SMel1021Chro	-	483447	483449	483447,483448,483449	10.69	483449	2.53
tss_01337	SMel1021Chro	+	483746	483746	483746	6.61	483746	18.47
tss_01338	SMel1021Chro	-	484939	484939	484939	2.92	484939	1.56
tss_01339	SMel1021Chro	+	485356	485356	485356	4.08	485356	2.53
tss_01340	SMel1021Chro	-	485370	485370	485370	2.53	485370	2.14
tss_01341	SMel1021Chro	+	486156	486157	486156,486157	7.59	486156	27.99
tss_01342	SMel1021Chro	+	486444	486444	486444	3.3	486444	1.56
tss_01343	SMel1021Chro	-	487491	487493	487491,487493	5.25	487491	30.52
tss_01344	SMel1021Chro	+	487557	487557	487557	177.87	487557	4.86
tss_01345	SMel1021Chro	+	487678	487678	487678	2.14	487678	2.53
tss_01346	SMel1021Chro	+	487709	487709	487709	1.94	487709	4.86
tss_01347	SMel1021Chro	-	488238	488238	488238	5.44	488238	4.86
tss_01348	SMel1021Chro	+	489297	489300	489297,489298,489299,489300	703.92	489298	151.05
tss_01349	SMel1021Chro	+	489328	489328	489328	2.72	489328	9.53
tss_01350	SMel1021Chro	+	490184	490184	490184	7.97	490184	1.75
tss_01351	SMel1021Chro	-	490457	490458	490457,490458	36.74	490457	5.44
tss_01352	SMel1021Chro	-	490703	490704	490703,490704	7.97	490703	164.66
tss_01353	SMel1021Chro	+	491101	491101	491101	1.56	491101	2.72
tss_01354	SMel1021Chro	+	491311	491311	491311	1.75	491311	3.89
tss_01355	SMel1021Chro	+	491326	491329	491326,491327,491328,491329	248.84	491327	6.22
tss_01356	SMel1021Chro	+	491336	491336	491336	2.14	491336	1.56
tss_01357	SMel1021Chro	+	491812	491812	491812	1.75	491812	3.5
tss_01358	SMel1021Chro	-	491884	491884	491884	2.14	491884	3.11
tss_01359	SMel1021Chro	+	492001	492001	492001	2.53	492001	2.72
tss_01360	SMel1021Chro	+	492013	492013	492013	85.54	492013	1.75
tss_01361	SMel1021Chro	-	492046	492046	492046	12.44	492046	1.94
tss_01362	SMel1021Chro	+	493264	493264	493264	4.34	493264	1.94
tss_01363	SMel1021Chro	-	493411	493411	493411	1.75	493411	1.56
tss_01364	SMel1021Chro	+	493861	493861	493861	2.14	493861	3.11
tss_01365	SMel1021Chro	-	494881	494881	494881	2.14	494881	5.05
tss_01366	SMel1021Chro	-	494934	494934	494934	3.3	494934	2.14
tss_01367	SMel1021Chro	-	494943	494946	494943,494945,494946	90.2	494946	7.39
tss_01368	SMel1021Chro	-	496161	496161	496161	41.6	496161	1.75
tss_01369	SMel1021Chro	-	496611	496611	496611	3.11	496611	3.5
tss_01370	SMel1021Chro	-	497292	497292	497292	2.14	497292	1.94
tss_01371	SMel1021Chro	-	498081	498081	498081	1.75	498081	9.53
tss_01372	SMel1021Chro	-	498471	498471	498471	2.53	498471	4.28
tss_01373	SMel1021Chro	-	501526	501526	501526	2.14	501526	1.56
tss_01374	SMel1021Chro	-	501826	501829	501826,501828,501829	16.13	501826	1.94
tss_01375	SMel1021Chro	-	501836	501838	501836,501838	9.91	501838	4.47
tss_01376	SMel1021Chro	+	501851	501851	501851	3.5	501851	130.44
tss_01377	SMel1021Chro	+	503237	503237	503237	24.3	503237	14.77
tss_01378	SMel1021Chro	-	504085	504085	504085	2.92	504085	3.69
tss_01379	SMel1021Chro	-	505897	505897	505897	6.22	505897	2.72
tss_01380	SMel1021Chro	-	508086	508086	508086	2.53	508086	6.03
tss_01381	SMel1021Chro	-	508210	508212	508210,508211,508212	110.42	508212	2.33
tss_01382	SMel1021Chro	-	509035	509035	509035	2.72	509035	3.89
tss_01383	SMel1021Chro	-	509578	509579	509578,509579	3.89	509578	2.72
tss_01384	SMel1021Chro	-	509918	509918	509918	13.8	509918	10.5
tss_01385	SMel1021Chro	-	510329	510329	510329	1.56	510329	1.75
tss_01386	SMel1021Chro	-	510359	510359	510359	1.56	510359	1.94
tss_01387	SMel1021Chro	-	510894	510895	510894,510895	5.45	510895	2.33
tss_01388	SMel1021Chro	-	510942	510945	510942,510944,510945	69.6	510942	3.11
tss_01389	SMel1021Chro	-	510954	510954	510954	3.69	510954	6.42
tss_01390	SMel1021Chro	+	511563	511563	511563	3.11	511563	33.44
tss_01391	SMel1021Chro	-	511585	511587	511585,511586,511587	65.13	511586	172.63
tss_01392	SMel1021Chro	+	512588	512588	512588	2.33	512588	2.72
tss_01393	SMel1021Chro	+	514874	514874	514874	2.33	514874	4.47
tss_01394	SMel1021Chro	-	515573	515573	515573	20.22	515573	33.83
tss_01395	SMel1021Chro	-	516022	516022	516022	18.86	516022	1.51
tss_01396	SMel1021Chro	+	516357	516357	516357	1.56	516357	1.75
tss_01397	SMel1021Chro	-	516909	516911	516909,516911	8.94	516909	4.67
tss_01398	SMel1021Chro	-	517477	517477	517477	1.56	517477	4.08
tss_01399	SMel1021Chro	+	517612	517612	517612	9.33	517612	1.99
tss_01400	SMel1021Chro	-	521167	521169	521167,521169	83.21	521167	3.5
tss_01401	SMel1021Chro	-	521210	521210	521210	1.75	521210	6.42
tss_01402	SMel1021Chro	+	521287	521290	521287,521289,521290	48.02	521289	5.64
tss_01403	SMel1021Chro	+	521345	521346	521345,521346	69.02	521346	6.03
tss_01404	SMel1021Chro	-	521412	521412	521412	2.72	521412	3.24
tss_01405	SMel1021Chro	-	522285	522285	522285	6.42	522285	6.82
tss_01406	SMel1021Chro	-	523708	523710	523708,523709,523710	15.75	523708	2.14
tss_01407	SMel1021Chro	-	523723	523725	523723,523724,523725	340.2	523724	30.91
tss_01408	SMel1021Chro	-	523735	523735	523735	1.94	523735	2.53
tss_01409	SMel1021Chro	-	523740	523740	523740	2.72	523740	15.55
tss_01410	SMel1021Chro	+	523795	523795	523795	2.72	523795	2.72
tss_01411	SMel1021Chro	+	523807	523809	523807,523808,523809	138.22	523808	8.55
tss_01412	SMel1021Chro	+	523905	523905	523905	1.56	523905	2.14
tss_01413	SMel1021Chro	+	524511	524511	524511	1.56	524511	1.75
tss_01414	SMel1021Chro	+	524891	524891	524891	1.75	524891	69.98
tss_01415	SMel1021Chro	+	525021	525021	525021	2.33	525021	36.16
tss_01416	SMel1021Chro	+	525158	525158	525158	5.25	525158	51.52
tss_01417	SMel1021Chro	-	525261	525261	525261	3.11	525261	1.75
tss_01418	SMel1021Chro	+	525308	525308	525308	5.25	525308	6.03
tss_01419	SMel1021Chro	+	525640	525640	525640	7.58	525640	34.6
tss_01420	SMel1021Chro	-	525773	525773	525773	2.53	525773	1.94
tss_01421	SMel1021Chro	-	526247	526247	526247	1.56	526247	1.75
tss_01422	SMel1021Chro	+	526918	526920	526918,526920	14.58	526918	2.14
tss_01423	SMel1021Chro	-	527605	527605	527605	6.22	527605	6.22
tss_01424	SMel1021Chro	+	527777	527778	527777,527778	179.24	527778	10.11
tss_01425	SMel1021Chro	-	529536	529536	529536	1.56	529536	13.8
tss_01426	SMel1021Chro	+	529861	529863	529861,529863	14	529863	1.94
tss_01427	SMel1021Chro	+	532218	532218	532218	3.11	532218	4.67
tss_01428	SMel1021Chro	-	532424	532427	532424,532426,532427	165.63	532426	11.47
tss_01429	SMel1021Chro	+	533578	533578	533578	7.39	533578	7.58
tss_01430	SMel1021Chro	+	533877	533877	533877	2.33	533877	44.91
tss_01431	SMel1021Chro	+	534081	534082	534081,534082	4.86	534081	1.75
tss_01432	SMel1021Chro	+	534112	534115	534112,534115	25.86	534112	1.75
tss_01433	SMel1021Chro	-	534457	534458	534457,534458	55.41	534458	3.11
tss_01434	SMel1021Chro	-	534496	534498	534496,534498	10.69	534498	21.38
tss_01435	SMel1021Chro	+	534623	534627	534623,534624,534625,534627	324.64	534624	22.94
tss_01436	SMel1021Chro	-	535647	535647	535647	4.08	535647	10.5
tss_01437	SMel1021Chro	+	536098	536098	536098	11.28	536098	3.69
tss_01438	SMel1021Chro	+	536136	536139	536136,536137,536138,536139	41.21	536138	1.75
tss_01439	SMel1021Chro	+	536158	536158	536158	2.33	536158	2.92
tss_01440	SMel1021Chro	+	537391	537393	537391,537393	45.29	537391	4.67
tss_01441	SMel1021Chro	+	537397	537397	537397	4.08	537397	9.91
tss_01442	SMel1021Chro	-	539022	539025	539022,539025	3.7	539022	2.72
tss_01443	SMel1021Chro	-	539301	539301	539301	1.75	539301	2.14
tss_01444	SMel1021Chro	-	539849	539850	539849,539850	5.05	539849	2.33
tss_01445	SMel1021Chro	+	539871	539871	539871	1.56	539871	1.75
tss_01446	SMel1021Chro	+	540112	540112	540112	2.33	540112	4.67
tss_01447	SMel1021Chro	+	540146	540146	540146	2.33	540146	4.08
tss_01448	SMel1021Chro	-	540216	540216	540216	2.33	540216	5.05
tss_01449	SMel1021Chro	-	540553	540553	540553	1.75	540553	2.53
tss_01450	SMel1021Chro	-	540590	540590	540590	4.28	540590	3.11
tss_01451	SMel1021Chro	+	540611	540612	540611,540612	4.09	540611	3.69
tss_01452	SMel1021Chro	-	540758	540758	540758	4.86	540758	3.89
tss_01453	SMel1021Chro	+	540852	540852	540852	7.78	540852	14.77
tss_01454	SMel1021Chro	-	540867	540867	540867	2.33	540867	5.44
tss_01455	SMel1021Chro	+	540870	540872	540870,540871,540872	60.47	540872	2.14
tss_01456	SMel1021Chro	+	541570	541570	541570	1.56	541570	1.94
tss_01457	SMel1021Chro	+	541786	541786	541786	1.94	541786	2.92
tss_01458	SMel1021Chro	-	541841	541841	541841	2.33	541841	1.75
tss_01459	SMel1021Chro	-	542186	542187	542186,542187	22.55	542186	1.56
tss_01460	SMel1021Chro	-	542215	542216	542215,542216	7.58	542215	2.14
tss_01461	SMel1021Chro	+	542376	542376	542376	1.75	542376	1.94
tss_01462	SMel1021Chro	+	542453	542453	542453	1.75	542453	1.94
tss_01463	SMel1021Chro	-	542669	542671	542669,542671	26.25	542669	1.94
tss_01464	SMel1021Chro	-	542891	542891	542891	1.56	542891	2.53
tss_01465	SMel1021Chro	+	543061	543062	543061,543062	47.63	543061	4.86
tss_01466	SMel1021Chro	-	543078	543078	543078	1.56	543078	1.56
tss_01467	SMel1021Chro	+	543085	543085	543085	2.14	543085	3.11
tss_01468	SMel1021Chro	-	543156	543156	543156	1.75	543156	1.56
tss_01469	SMel1021Chro	-	543273	543273	543273	2.14	543273	12.05
tss_01470	SMel1021Chro	-	543303	543303	543303	4.28	543303	1.94
tss_01471	SMel1021Chro	+	543326	543326	543326	1.75	543326	2.14
tss_01472	SMel1021Chro	-	543401	543401	543401	8.55	543401	1.75
tss_01473	SMel1021Chro	-	543550	543550	543550	7.97	543550	2.72
tss_01474	SMel1021Chro	+	543747	543747	543747	4.86	543747	10.5
tss_01475	SMel1021Chro	-	543788	543788	543788	1.56	543788	4.28
tss_01476	SMel1021Chro	+	543808	543808	543808	9.14	543808	1.56
tss_01477	SMel1021Chro	+	544080	544080	544080	2.72	544080	4.67
tss_01478	SMel1021Chro	-	544086	544086	544086	2.53	544086	2.53
tss_01479	SMel1021Chro	-	544095	544095	544095	1.56	544095	115.67
tss_01480	SMel1021Chro	+	544349	544349	544349	9.14	544349	4.86
tss_01481	SMel1021Chro	-	544449	544449	544449	8.36	544449	154.35
tss_01482	SMel1021Chro	-	544480	544481	544480,544481	23.33	544481	2.53
tss_01483	SMel1021Chro	+	544507	544507	544507	58.51	544507	2.14
tss_01484	SMel1021Chro	+	544528	544528	544528	2.53	544528	12.05
tss_01485	SMel1021Chro	+	544543	544543	544543	1.75	544543	7.19
tss_01486	SMel1021Chro	-	544651	544651	544651	2.53	544651	2.72
tss_01487	SMel1021Chro	-	544737	544737	544737	1.56	544737	5.64
tss_01488	SMel1021Chro	+	544742	544742	544742	3.3	544742	2.33
tss_01489	SMel1021Chro	-	544903	544903	544903	7	544903	3.3
tss_01490	SMel1021Chro	+	545450	545450	545450	7.97	545450	5.44
tss_01491	SMel1021Chro	-	545679	545681	545679,545680,545681	39.27	545680	151.44
tss_01492	SMel1021Chro	-	545743	545743	545743	69.01	545743	4.67
tss_01493	SMel1021Chro	+	545756	545756	545756	1.75	545756	24.69
tss_01494	SMel1021Chro	-	545777	545777	545777	3.3	545777	1.56
tss_01495	SMel1021Chro	+	545865	545865	545865	2.33	545865	10.69
tss_01496	SMel1021Chro	-	546021	546021	546021	12.64	546021	5.05
tss_01497	SMel1021Chro	+	546072	546073	546072,546073	4.47	546072	2.53
tss_01498	SMel1021Chro	-	546083	546083	546083	2.53	546083	3.3
tss_01499	SMel1021Chro	+	546086	546086	546086	7.97	546086	6.03
tss_01500	SMel1021Chro	-	546390	546390	546390	1.56	546390	2.92
tss_01501	SMel1021Chro	-	546550	546552	546550,546552	32.07	546550	1.56
tss_01502	SMel1021Chro	+	546632	546633	546632,546633	246.3	546632	4.47
tss_01503	SMel1021Chro	+	547114	547114	547114	4.08	547114	7.19
tss_01504	SMel1021Chro	+	547162	547164	547162,547163,547164	51.9	547163	1.56
tss_01505	SMel1021Chro	+	547169	547169	547169	1.75	547169	2.14
tss_01506	SMel1021Chro	-	547446	547448	547446,547448	15.94	547446	1.56
tss_01507	SMel1021Chro	+	547466	547466	547466	18.08	547466	1.94
tss_01508	SMel1021Chro	+	547477	547477	547477	7.19	547477	2.14
tss_01509	SMel1021Chro	+	547496	547496	547496	6.42	547496	2.14
tss_01510	SMel1021Chro	-	547497	547499	547497,547498,547499	12.06	547499	1.94
tss_01511	SMel1021Chro	+	547537	547537	547537	12.25	547537	6.42
tss_01512	SMel1021Chro	+	547548	547548	547548	3.69	547548	2.53
tss_01513	SMel1021Chro	-	547780	547780	547780	1.75	547780	5.44
tss_01514	SMel1021Chro	-	548173	548173	548173	1.94	548173	11.66
tss_01515	SMel1021Chro	-	548623	548623	548623	4.47	548623	1.75
tss_01516	SMel1021Chro	-	548637	548637	548637	1.56	548637	2.33
tss_01517	SMel1021Chro	-	548822	548822	548822	7	548822	1.56
tss_01518	SMel1021Chro	+	548831	548831	548831	1.56	548831	2.33
tss_01519	SMel1021Chro	-	549105	549105	549105	7.97	549105	6.42
tss_01520	SMel1021Chro	-	549771	549771	549771	3.3	549771	3.5
tss_01521	SMel1021Chro	-	550355	550355	550355	2.33	550355	4.86
tss_01522	SMel1021Chro	-	551743	551743	551743	3.3	551743	1.56
tss_01523	SMel1021Chro	+	551771	551771	551771	1.56	551771	41.21
tss_01524	SMel1021Chro	+	552064	552066	552064,552066	109.64	552066	15.36
tss_01525	SMel1021Chro	-	552140	552140	552140	4.28	552140	5.83
tss_01526	SMel1021Chro	+	552345	552345	552345	4.67	552345	3.3
tss_01527	SMel1021Chro	+	553113	553113	553113	3.69	553113	47.63
tss_01528	SMel1021Chro	+	553170	553170	553170	2.72	553170	1.75
tss_01529	SMel1021Chro	-	553233	553235	553233,553235	29.93	553233	14.58
tss_01530	SMel1021Chro	+	553254	553255	553254,553255	5.83	553254	1.94
tss_01531	SMel1021Chro	+	553274	553277	553274,553275,553277	16.72	553274	8.55
tss_01532	SMel1021Chro	+	553383	553385	553383,553384,553385	13.42	553385	3.5
tss_01533	SMel1021Chro	+	553781	553784	553781,553784	92.34	553781	6.22
tss_01534	SMel1021Chro	-	553789	553789	553789	1.75	553789	2.33
tss_01535	SMel1021Chro	+	553828	553830	553828,553829,553830	289.08	553830	2.14
tss_01536	SMel1021Chro	-	554226	554226	554226	3.11	554226	1.56
tss_01537	SMel1021Chro	+	554227	554227	554227	5.05	554227	3.89
tss_01538	SMel1021Chro	+	554486	554487	554486,554487	39.27	554487	70.37
tss_01539	SMel1021Chro	-	554720	554722	554720,554721,554722	42.19	554721	4.08
tss_01540	SMel1021Chro	-	554947	554947	554947	3.5	554947	4.08
tss_01541	SMel1021Chro	+	554980	554980	554980	1.94	554980	4.28
tss_01542	SMel1021Chro	-	555072	555072	555072	4.08	555072	2.72
tss_01543	SMel1021Chro	+	555096	555097	555096,555097	12.83	555097	2.53
tss_01544	SMel1021Chro	-	555438	555438	555438	2.53	555438	1.94
tss_01545	SMel1021Chro	+	555588	555588	555588	2.33	555588	1.94
tss_01546	SMel1021Chro	-	555751	555751	555751	4.47	555751	2.33
tss_01547	SMel1021Chro	+	556077	556077	556077	2.72	556077	230.95
tss_01548	SMel1021Chro	+	557678	557678	557678	7.39	557678	3.11
tss_01549	SMel1021Chro	-	558131	558132	558131,558132	4.86	558132	13.41
tss_01550	SMel1021Chro	-	559161	559161	559161	1.56	559161	1.56
tss_01551	SMel1021Chro	+	559226	559226	559226	1.56	559226	9.33
tss_01552	SMel1021Chro	+	559283	559283	559283	2.72	559283	8.94
tss_01553	SMel1021Chro	+	559657	559657	559657	20.41	559657	2.33
tss_01554	SMel1021Chro	+	559835	559835	559835	2.14	559835	5.25
tss_01555	SMel1021Chro	+	559916	559916	559916	7.78	559916	50.74
tss_01556	SMel1021Chro	+	559942	559942	559942	2.14	559942	40.43
tss_01557	SMel1021Chro	-	560125	560125	560125	8.55	560125	4.47
tss_01558	SMel1021Chro	-	560190	560191	560190,560191	10.11	560190	3.3
tss_01559	SMel1021Chro	+	560340	560340	560340	2.33	560340	3.5
tss_01560	SMel1021Chro	-	560625	560632	560625,560626,560627,560628,560629,560630,560631,560632	106.35	560629	2.14
tss_01561	SMel1021Chro	-	560667	560667	560667	2.14	560667	1.94
tss_01562	SMel1021Chro	+	560761	560761	560761	7.39	560761	3.11
tss_01563	SMel1021Chro	+	560779	560781	560779,560781	33.82	560781	34.41
tss_01564	SMel1021Chro	-	560888	560888	560888	21.19	560888	5.05
tss_01565	SMel1021Chro	-	560978	560979	560978,560979	7.19	560979	1.94
tss_01566	SMel1021Chro	-	560993	560993	560993	2.53	560993	4.47
tss_01567	SMel1021Chro	+	561011	561011	561011	33.44	561011	1.75
tss_01568	SMel1021Chro	+	561016	561016	561016	10.11	561016	43.93
tss_01569	SMel1021Chro	+	561244	561244	561244	4.08	561244	15.16
tss_01570	SMel1021Chro	-	561275	561275	561275	2.14	561275	25.85
tss_01571	SMel1021Chro	-	561395	561395	561395	2.14	561395	5.44
tss_01572	SMel1021Chro	-	561514	561514	561514	88.06	561514	2.33
tss_01573	SMel1021Chro	-	561519	561523	561519,561520,561521,561522,561523	1664.04	561521	2.53
tss_01574	SMel1021Chro	+	562308	562308	562308	6.61	562308	9.33
tss_01575	SMel1021Chro	-	562610	562610	562610	20.41	562610	24.69
tss_01576	SMel1021Chro	-	562820	562820	562820	11.28	562820	1.75
tss_01577	SMel1021Chro	-	562846	562848	562846,562848	29.94	562848	2.33
tss_01578	SMel1021Chro	+	562857	562859	562857,562858,562859	391.32	562858	3.39
tss_01579	SMel1021Chro	+	562873	562873	562873	1.94	562873	1.94
tss_01580	SMel1021Chro	-	564447	564447	564447	1.94	564447	3.11
tss_01581	SMel1021Chro	+	564551	564553	564551,564553	20.8	564553	131.22
tss_01582	SMel1021Chro	-	565069	565073	565069,565070,565071,565072,565073	135.49	565069	2.8
tss_01583	SMel1021Chro	-	565091	565091	565091	3.5	565091	1.68
tss_01584	SMel1021Chro	+	565128	565129	565128,565129	96.42	565128	2.87
tss_01585	SMel1021Chro	-	565662	565662	565662	7.78	565662	2.28
tss_01586	SMel1021Chro	+	566264	566264	566264	1.94	566264	16.52
tss_01587	SMel1021Chro	+	566599	566599	566599	12.25	566599	3.65
tss_01588	SMel1021Chro	+	566625	566625	566625	6.03	566625	34.16
tss_01589	SMel1021Chro	-	566840	566840	566840	3.11	566840	107.16
tss_01590	SMel1021Chro	-	566945	566945	566945	4.67	566945	1.94
tss_01591	SMel1021Chro	+	567231	567231	567231	2.53	567231	4.67
tss_01592	SMel1021Chro	+	567591	567591	567591	1.94	567591	6.42
tss_01593	SMel1021Chro	+	568057	568060	568057,568060	13.03	568060	16.52
tss_01594	SMel1021Chro	+	569328	569328	569328	1.56	569328	3.3
tss_01595	SMel1021Chro	+	570660	570663	570660,570661,570663	32.08	570661	30.95
tss_01596	SMel1021Chro	+	570674	570674	570674	1.75	570674	1.94
tss_01597	SMel1021Chro	-	570710	570710	570710	2.53	570710	3.69
tss_01598	SMel1021Chro	-	570715	570715	570715	1.56	570715	1.95
tss_01599	SMel1021Chro	+	570728	570729	570728,570729	149.1	570729	3.99
tss_01600	SMel1021Chro	+	570747	570747	570747	1.56	570747	3.1
tss_01601	SMel1021Chro	+	571521	571522	571521,571522	6.03	571522	6.84
tss_01602	SMel1021Chro	-	571567	571567	571567	8.36	571567	1.94
tss_01603	SMel1021Chro	-	573803	573806	573803,573804,573805,573806	425.15	573804	3.11
tss_01604	SMel1021Chro	+	573809	573809	573809	2.72	573809	9.53
tss_01605	SMel1021Chro	+	573839	573839	573839	1.56	573839	3.11
tss_01606	SMel1021Chro	-	573878	573880	573878,573879,573880	5.64	573879	13.8
tss_01607	SMel1021Chro	+	574015	574017	574015,574017	4.28	574015	3.11
tss_01608	SMel1021Chro	+	574040	574043	574040,574041,574042,574043	10.5	574042	2.72
tss_01609	SMel1021Chro	-	574656	574656	574656	3.5	574656	3.5
tss_01610	SMel1021Chro	+	575367	575367	575367	2.33	575367	16.52
tss_01611	SMel1021Chro	-	575777	575777	575777	2.72	575777	2.53
tss_01612	SMel1021Chro	-	576076	576076	576076	1.75	576076	34.41
tss_01613	SMel1021Chro	+	576343	576343	576343	1.56	576343	1.56
tss_01614	SMel1021Chro	+	576759	576759	576759	2.53	576759	5.25
tss_01615	SMel1021Chro	+	577672	577672	577672	1.56	577672	5.44
tss_01616	SMel1021Chro	+	577757	577757	577757	5.44	577757	64.93
tss_01617	SMel1021Chro	+	577807	577807	577807	16.72	577807	96.03
tss_01618	SMel1021Chro	-	577884	577884	577884	9.53	577884	3.5
tss_01619	SMel1021Chro	-	578063	578072	578063,578065,578067,578068,578070,578071,578072	218.7	578071	5.64
tss_01620	SMel1021Chro	-	578084	578087	578084,578085,578086,578087	41.99	578084	14.97
tss_01621	SMel1021Chro	+	578094	578094	578094	1.94	578094	8.16
tss_01622	SMel1021Chro	-	578095	578099	578095,578097,578098,578099	38.29	578097	6.61
tss_01623	SMel1021Chro	+	578126	578126	578126	6.42	578126	6.61
tss_01624	SMel1021Chro	+	578136	578136	578136	7.19	578136	2.14
tss_01625	SMel1021Chro	-	578194	578195	578194,578195	39.82	578195	4.67
tss_01626	SMel1021Chro	+	578805	578805	578805	1.94	578805	3.11
tss_01627	SMel1021Chro	-	580076	580076	580076	1.75	580076	6.22
tss_01628	SMel1021Chro	-	580082	580082	580082	10.3	580082	2.14
tss_01629	SMel1021Chro	-	580122	580122	580122	4.67	580122	2.33
tss_01630	SMel1021Chro	+	580151	580151	580151	1.75	580151	21.97
tss_01631	SMel1021Chro	-	580183	580185	580183,580184,580185	473.55	580184	3.3
tss_01632	SMel1021Chro	+	580245	580249	580245,580246,580247,580249	204.51	580246	6.61
tss_01633	SMel1021Chro	+	581405	581409	581405,581406,581407,581409	115.86	581407	30.91
tss_01634	SMel1021Chro	+	581442	581442	581442	4.28	581442	6.61
tss_01635	SMel1021Chro	-	583222	583223	583222,583223	35	583222	219.67
tss_01636	SMel1021Chro	-	583769	583769	583769	42.57	583769	2.14
tss_01637	SMel1021Chro	+	585104	585104	585104	3.5	585104	3.3
tss_01638	SMel1021Chro	-	585331	585331	585331	30.91	585331	2.14
tss_01639	SMel1021Chro	+	585389	585389	585389	1.94	585389	8.36
tss_01640	SMel1021Chro	+	585470	585473	585470,585471,585472,585473	39.46	585473	1.94
tss_01641	SMel1021Chro	+	585508	585508	585508	10.69	585508	2.33
tss_01642	SMel1021Chro	+	585536	585536	585536	4.67	585536	1.56
tss_01643	SMel1021Chro	-	585796	585796	585796	3.11	585796	1.94
tss_01644	SMel1021Chro	-	585900	585900	585900	5.05	585900	111.39
tss_01645	SMel1021Chro	+	585998	585998	585998	1.56	585998	7
tss_01646	SMel1021Chro	-	586017	586017	586017	3.3	586017	17.3
tss_01647	SMel1021Chro	-	586401	586401	586401	1.56	586401	7
tss_01648	SMel1021Chro	-	586684	586684	586684	3.25	586684	7.39
tss_01649	SMel1021Chro	-	587254	587254	587254	46.85	587254	2.53
tss_01650	SMel1021Chro	+	587292	587292	587292	11.28	587292	6.61
tss_01651	SMel1021Chro	+	587576	587576	587576	4.47	587576	4.08
tss_01652	SMel1021Chro	-	587593	587593	587593	1.94	587593	6.22
tss_01653	SMel1021Chro	-	588547	588547	588547	2.33	588547	11.47
tss_01654	SMel1021Chro	+	590797	590797	590797	4.28	590797	2.33
tss_01655	SMel1021Chro	-	591433	591433	591433	4.28	591433	2.14
tss_01656	SMel1021Chro	+	591586	591586	591586	1.75	591586	1.56
tss_01657	SMel1021Chro	+	592025	592025	592025	7.39	592025	1.56
tss_01658	SMel1021Chro	+	592575	592575	592575	3.89	592575	1.75
tss_01659	SMel1021Chro	-	592855	592855	592855	2.33	592855	2.14
tss_01660	SMel1021Chro	-	593338	593338	593338	1.75	593338	217.14
tss_01661	SMel1021Chro	-	593490	593490	593490	2.53	593490	416.21
tss_01662	SMel1021Chro	+	593528	593529	593528,593529	69.01	593529	1.94
tss_01663	SMel1021Chro	-	593651	593651	593651	7.97	593651	2.53
tss_01664	SMel1021Chro	-	595208	595208	595208	2.14	595208	3.89
tss_01665	SMel1021Chro	+	597003	597006	597003,597004,597006	8.95	597006	1.94
tss_01666	SMel1021Chro	+	597473	597475	597473,597475	34.8	597475	1.75
tss_01667	SMel1021Chro	-	597584	597584	597584	1.56	597584	2.14
tss_01668	SMel1021Chro	-	597595	597595	597595	1.56	597595	16.91
tss_01669	SMel1021Chro	+	597623	597623	597623	1.94	597623	214.03
tss_01670	SMel1021Chro	+	597644	597645	597644,597645	28.97	597644	1.75
tss_01671	SMel1021Chro	+	598066	598066	598066	2.14	598066	21.77
tss_01672	SMel1021Chro	-	598845	598845	598845	2.14	598845	21.77
tss_01673	SMel1021Chro	-	598889	598889	598889	2.14	598889	2.14
tss_01674	SMel1021Chro	-	598952	598952	598952	3.89	598952	2.33
tss_01675	SMel1021Chro	+	599483	599484	599483,599484	8.75	599483	20.41
tss_01676	SMel1021Chro	+	599652	599652	599652	1.94	599652	5.64
tss_01677	SMel1021Chro	-	599839	599839	599839	1.94	599839	4.86
tss_01678	SMel1021Chro	+	600600	600600	600600	7.39	600600	3.3
tss_01679	SMel1021Chro	-	600656	600656	600656	2.92	600656	2.53
tss_01680	SMel1021Chro	+	600679	600679	600679	3.11	600679	7.39
tss_01681	SMel1021Chro	-	600924	600926	600924,600926	10.3	600924	1.94
tss_01682	SMel1021Chro	-	601097	601097	601097	2.92	601097	1.56
tss_01683	SMel1021Chro	-	601104	601104	601104	43.74	601104	4.28
tss_01684	SMel1021Chro	-	603391	603391	603391	5.44	603391	2.14
tss_01685	SMel1021Chro	+	603492	603492	603492	27.8	603492	112.75
tss_01686	SMel1021Chro	-	604027	604027	604027	2.14	604027	10.89
tss_01687	SMel1021Chro	-	604854	604854	604854	3.69	604854	19.44
tss_01688	SMel1021Chro	-	605200	605200	605200	52.49	605200	1.94
tss_01689	SMel1021Chro	-	605883	605885	605883,605885	6.8	605885	1.56
tss_01690	SMel1021Chro	-	606245	606248	606245,606246,606247,606248	184.49	606248	1.75
tss_01691	SMel1021Chro	+	606349	606355	606349,606350,606351,606352,606353,606354,606355	277.2	606352	3.3
tss_01692	SMel1021Chro	+	606425	606428	606425,606428	7	606428	350.89
tss_01693	SMel1021Chro	-	606902	606902	606902	1.56	606902	6.22
tss_01694	SMel1021Chro	+	607039	607039	607039	1.56	607039	1.56
tss_01695	SMel1021Chro	+	607141	607141	607141	58.9	607141	4.67
tss_01696	SMel1021Chro	+	607562	607562	607562	4.67	607562	3.69
tss_01697	SMel1021Chro	-	609676	609676	609676	1.56	609676	2.72
tss_01698	SMel1021Chro	+	609964	609973	609964,609965,609966,609967,609968,609969,609970,609973	60.27	609967	10.89
tss_01699	SMel1021Chro	-	609995	609998	609995,609996,609997,609998	249.42	609997	153.38
tss_01700	SMel1021Chro	-	610424	610424	610424	1.56	610424	24.49
tss_01701	SMel1021Chro	+	610441	610443	610441,610442,610443	170.1	610441	2.33
tss_01702	SMel1021Chro	-	610559	610559	610559	1.94	610559	5.64
tss_01703	SMel1021Chro	+	612207	612207	612207	4.47	612207	3.3
tss_01704	SMel1021Chro	-	612281	612281	612281	2.72	612281	4.08
tss_01705	SMel1021Chro	+	612900	612900	612900	4.08	612900	4.28
tss_01706	SMel1021Chro	+	613200	613200	613200	2.14	613200	190.12
tss_01707	SMel1021Chro	-	614327	614327	614327	1.75	614327	10.3
tss_01708	SMel1021Chro	+	614920	614920	614920	1.56	614920	1.56
tss_01709	SMel1021Chro	-	614990	614991	614990,614991	7	614991	7
tss_01710	SMel1021Chro	-	615057	615058	615057,615058	18.47	615057	1.56
tss_01711	SMel1021Chro	+	615114	615115	615114,615115	38.49	615114	3.69
tss_01712	SMel1021Chro	+	615138	615139	615138,615139	4.86	615138	1.75
tss_01713	SMel1021Chro	+	615742	615742	615742	54.82	615742	1.56
tss_01714	SMel1021Chro	+	616056	616057	616056,616057	6.8	616056	2.72
tss_01715	SMel1021Chro	+	617081	617081	617081	172.24	617081	1.56
tss_01716	SMel1021Chro	+	617126	617126	617126	3.3	617126	170.49
tss_01717	SMel1021Chro	+	617133	617133	617133	2.33	617133	1.75
tss_01718	SMel1021Chro	+	617150	617150	617150	8.55	617150	1.75
tss_01719	SMel1021Chro	-	618499	618499	618499	121.11	618499	2.53
tss_01720	SMel1021Chro	-	618744	618744	618744	1.75	618744	1.56
tss_01721	SMel1021Chro	+	618758	618760	618758,618760	8.16	618758	25.08
tss_01722	SMel1021Chro	+	618764	618764	618764	1.56	618764	2.92
tss_01723	SMel1021Chro	-	621051	621051	621051	5.05	621051	1.94
tss_01724	SMel1021Chro	-	621172	621172	621172	10.69	621172	5.83
tss_01725	SMel1021Chro	+	621242	621243	621242,621243	9.72	621243	5.05
tss_01726	SMel1021Chro	-	621459	621459	621459	1.94	621459	2.92
tss_01727	SMel1021Chro	+	622488	622488	622488	1.56	622488	3.11
tss_01728	SMel1021Chro	-	623818	623818	623818	1.75	623818	4.28
tss_01729	SMel1021Chro	-	624904	624904	624904	15.16	624904	8.94
tss_01730	SMel1021Chro	+	624967	624968	624967,624968	8.17	624968	1.75
tss_01731	SMel1021Chro	-	625035	625035	625035	15.94	625035	1.94
tss_01732	SMel1021Chro	-	625785	625785	625785	2.72	625785	2.33
tss_01733	SMel1021Chro	-	625828	625831	625828,625829,625830,625831	540.82	625829	5.44
tss_01734	SMel1021Chro	+	625868	625868	625868	5.64	625868	7.58
tss_01735	SMel1021Chro	-	628914	628915	628914,628915	3.89	628914	116.06
tss_01736	SMel1021Chro	+	629478	629482	629478,629479,629480,629481,629482	641.13	629480	1.56
tss_01737	SMel1021Chro	+	629522	629523	629522,629523	6.61	629523	7.19
tss_01738	SMel1021Chro	+	630108	630108	630108	3.69	630108	1.75
tss_01739	SMel1021Chro	+	631385	631385	631385	4.67	631385	125.39
tss_01740	SMel1021Chro	+	631505	631505	631505	77.37	631505	42.38
tss_01741	SMel1021Chro	-	631635	631637	631635,631637	32.65	631635	50.93
tss_01742	SMel1021Chro	+	631717	631717	631717	2.33	631717	26.83
tss_01743	SMel1021Chro	-	631879	631879	631879	2.72	631879	1.56
tss_01744	SMel1021Chro	+	632169	632169	632169	8.16	632169	3.11
tss_01745	SMel1021Chro	-	632328	632329	632328,632329	7.97	632328	5.83
tss_01746	SMel1021Chro	+	632782	632782	632782	11.86	632782	2.53
tss_01747	SMel1021Chro	+	632821	632823	632821,632823	24.69	632823	1.56
tss_01748	SMel1021Chro	+	632941	632944	632941,632942,632943,632944	280.13	632943	22.55
tss_01749	SMel1021Chro	+	633102	633102	633102	4.47	633102	13.8
tss_01750	SMel1021Chro	-	633115	633115	633115	4.67	633115	17.69
tss_01751	SMel1021Chro	+	633197	633199	633197,633199	4.47	633199	6.8
tss_01752	SMel1021Chro	+	633223	633226	633223,633226	36.94	633223	2.72
tss_01753	SMel1021Chro	-	633271	633272	633271,633272	3.31	633271	11.28
tss_01754	SMel1021Chro	-	633468	633468	633468	6.42	633468	107.16
tss_01755	SMel1021Chro	-	633537	633537	633537	6.8	633537	34.16
tss_01756	SMel1021Chro	-	633546	633546	633546	2.14	633546	3.65
tss_01757	SMel1021Chro	+	633558	633561	633558,633561	6.22	633558	8.16
tss_01758	SMel1021Chro	+	633569	633569	633569	3.11	633569	2.28
tss_01759	SMel1021Chro	+	633589	633591	633589,633590,633591	72.71	633590	3.11
tss_01760	SMel1021Chro	-	633765	633769	633765,633768,633769	7.79	633768	1.75
tss_01761	SMel1021Chro	+	633788	633788	633788	4.67	633788	2.87
tss_01762	SMel1021Chro	+	633894	633894	633894	2.72	633894	1.68
tss_01763	SMel1021Chro	+	634148	634148	634148	8.75	634148	2.8
tss_01764	SMel1021Chro	+	634190	634190	634190	107.5	634190	3.39
tss_01765	SMel1021Chro	+	634332	634332	634332	2.62	634332	1.94
tss_01766	SMel1021Chro	-	635869	635869	635869	1.75	635869	5.25
tss_01767	SMel1021Chro	-	636241	636241	636241	2.53	636241	140.55
tss_01768	SMel1021Chro	+	636594	636594	636594	2.72	636594	7.19
tss_01769	SMel1021Chro	+	637113	637113	637113	4.08	637113	1.75
tss_01770	SMel1021Chro	+	637237	637237	637237	2.92	637237	1.75
tss_01771	SMel1021Chro	-	637308	637308	637308	1.56	637308	1.75
tss_01772	SMel1021Chro	+	637781	637781	637781	5.83	637781	1.56
tss_01773	SMel1021Chro	-	637846	637846	637846	1.56	637846	2.53
tss_01774	SMel1021Chro	+	637852	637852	637852	3.3	637852	1320.74
tss_01775	SMel1021Chro	+	637890	637890	637890	3.69	637890	1.75
tss_01776	SMel1021Chro	-	638259	638261	638259,638260,638261	245.32	638260	1.94
tss_01777	SMel1021Chro	+	638294	638294	638294	2.33	638294	1.94
tss_01778	SMel1021Chro	-	638409	638409	638409	1.75	638409	15.75
tss_01779	SMel1021Chro	-	638972	638972	638972	3.69	638972	21.77
tss_01780	SMel1021Chro	+	639428	639428	639428	3.11	639428	1.94
tss_01781	SMel1021Chro	-	640107	640107	640107	1.94	640107	6.03
tss_01782	SMel1021Chro	-	640598	640598	640598	2.53	640598	1.56
tss_01783	SMel1021Chro	+	640641	640641	640641	1.94	640641	1.75
tss_01784	SMel1021Chro	-	640759	640760	640759,640760	24.89	640760	1.56
tss_01785	SMel1021Chro	+	645105	645105	645105	3.69	645105	4.28
tss_01786	SMel1021Chro	-	646376	646376	646376	1.56	646376	13.22
tss_01787	SMel1021Chro	-	647824	647824	647824	1.75	647824	2.53
tss_01788	SMel1021Chro	+	648082	648082	648082	7	648082	2.14
tss_01789	SMel1021Chro	-	648114	648114	648114	35.77	648114	2.92
tss_01790	SMel1021Chro	-	648120	648120	648120	44.91	648120	15.75
tss_01791	SMel1021Chro	-	648130	648130	648130	2.33	648130	8.36
tss_01792	SMel1021Chro	+	648153	648153	648153	1.94	648153	2.14
tss_01793	SMel1021Chro	-	648184	648184	648184	2.53	648184	6.03
tss_01794	SMel1021Chro	+	648185	648185	648185	2.72	648185	117.03
tss_01795	SMel1021Chro	-	648207	648211	648207,648208,648209,648210,648211	361.78	648209	20.8
tss_01796	SMel1021Chro	+	648248	648249	648248,648249	32.46	648249	1.75
tss_01797	SMel1021Chro	-	648248	648251	648248,648249,648250,648251	50.54	648251	202.37
tss_01798	SMel1021Chro	+	648270	648272	648270,648272	9.13	648272	84.56
tss_01799	SMel1021Chro	-	648271	648271	648271	2.92	648271	1.75
tss_01800	SMel1021Chro	-	648276	648277	648276,648277	3.69	648277	2.14
tss_01801	SMel1021Chro	+	648363	648363	648363	3.5	648363	11.08
tss_01802	SMel1021Chro	+	648412	648415	648412,648413,648414,648415	206.65	648414	2.14
tss_01803	SMel1021Chro	+	648810	648810	648810	1.56	648810	23.13
tss_01804	SMel1021Chro	-	649395	649395	649395	2.53	649395	1.94
tss_01805	SMel1021Chro	-	649548	649548	649548	5.25	649548	84.56
tss_01806	SMel1021Chro	-	649572	649573	649572,649573	13.02	649572	3.69
tss_01807	SMel1021Chro	-	649634	649635	649634,649635	3.89	649635	2.14
tss_01808	SMel1021Chro	+	649791	649791	649791	16.14	649791	2.72
tss_01809	SMel1021Chro	+	649837	649837	649837	1.56	649837	5.25
tss_01810	SMel1021Chro	-	649850	649851	649850,649851	13.99	649851	3.11
tss_01811	SMel1021Chro	+	649932	649932	649932	2.14	649932	2.72
tss_01812	SMel1021Chro	-	649947	649947	649947	1.61	649947	7.78
tss_01813	SMel1021Chro	-	650056	650056	650056	5.83	650056	7.39
tss_01814	SMel1021Chro	-	650987	650987	650987	2.14	650987	2.92
tss_01815	SMel1021Chro	-	651000	651000	651000	2.14	651000	3.3
tss_01816	SMel1021Chro	+	651010	651012	651010,651012	8.36	651010	59.29
tss_01817	SMel1021Chro	-	651902	651902	651902	1.75	651902	573.86
tss_01818	SMel1021Chro	-	652021	652021	652021	1.94	652021	3.11
tss_01819	SMel1021Chro	+	652152	652156	652152,652153,652154,652156	1505.43	652153	3.11
tss_01820	SMel1021Chro	-	652389	652390	652389,652390	10.11	652389	1.75
tss_01821	SMel1021Chro	-	652615	652616	652615,652616	63.38	652616	11.66
tss_01822	SMel1021Chro	-	652627	652627	652627	1.94	652627	1.75
tss_01823	SMel1021Chro	+	652804	652807	652804,652807	7	652807	669.51
tss_01824	SMel1021Chro	+	652920	652922	652920,652921,652922	450.43	652921	1.56
tss_01825	SMel1021Chro	+	653007	653008	653007,653008	3.69	653008	190.51
tss_01826	SMel1021Chro	+	653013	653013	653013	1.75	653013	133.94
tss_01827	SMel1021Chro	-	654787	654787	654787	9.14	654787	14.97
tss_01828	SMel1021Chro	-	656451	656451	656451	5.64	656451	2.72
tss_01829	SMel1021Chro	-	656951	656951	656951	5.83	656951	6.42
tss_01830	SMel1021Chro	-	657611	657611	657611	1.56	657611	17.3
tss_01831	SMel1021Chro	-	658621	658621	658621	2.33	658621	1.94
tss_01832	SMel1021Chro	-	658666	658666	658666	1.56	658666	10.11
tss_01833	SMel1021Chro	-	658720	658724	658720,658721,658722,658723,658724	270.6	658723	1.94
tss_01834	SMel1021Chro	+	658835	658836	658835,658836	62.21	658836	8.36
tss_01835	SMel1021Chro	+	659042	659042	659042	1.75	659042	4.67
tss_01836	SMel1021Chro	+	659049	659049	659049	2.53	659049	1.75
tss_01837	SMel1021Chro	+	659198	659198	659198	3.69	659198	24.49
tss_01838	SMel1021Chro	-	659456	659456	659456	2.92	659456	2.92
tss_01839	SMel1021Chro	+	659503	659503	659503	2.92	659503	6.61
tss_01840	SMel1021Chro	-	660394	660394	660394	2.53	660394	1.56
tss_01841	SMel1021Chro	+	660405	660405	660405	1.75	660405	1.56
tss_01842	SMel1021Chro	+	660876	660876	660876	4.67	660876	4.08
tss_01843	SMel1021Chro	-	661034	661034	661034	2.72	661034	2.33
tss_01844	SMel1021Chro	-	661248	661249	661248,661249	3.89	661249	2.72
tss_01845	SMel1021Chro	-	661649	661649	661649	9.53	661649	1.94
tss_01846	SMel1021Chro	+	661807	661807	661807	3.5	661807	3.69
tss_01847	SMel1021Chro	-	662390	662390	662390	4.67	662390	6.8
tss_01848	SMel1021Chro	-	662397	662397	662397	59.29	662397	27.6
tss_01849	SMel1021Chro	+	662512	662515	662512,662513,662514,662515	279.55	662513	14.19
tss_01850	SMel1021Chro	+	662543	662543	662543	2.14	662543	2.72
tss_01851	SMel1021Chro	+	662596	662597	662596,662597	12.63	662596	1.56
tss_01852	SMel1021Chro	+	662669	662669	662669	2.92	662669	1.75
tss_01853	SMel1021Chro	+	662782	662783	662782,662783	13.22	662783	1.94
tss_01854	SMel1021Chro	+	662922	662922	662922	5.64	662922	1.56
tss_01855	SMel1021Chro	+	662930	662931	662930,662931	42.19	662931	6.42
tss_01856	SMel1021Chro	+	663025	663026	663025,663026	4.47	663025	3.69
tss_01857	SMel1021Chro	-	663106	663106	663106	3.69	663106	8.55
tss_01858	SMel1021Chro	+	663165	663165	663165	3.3	663165	1.56
tss_01859	SMel1021Chro	+	663479	663479	663479	7.84	663479	1.56
tss_01860	SMel1021Chro	-	664250	664253	664250,664253	4.57	664253	2.72
tss_01861	SMel1021Chro	+	664336	664336	664336	2.14	664336	2.14
tss_01862	SMel1021Chro	+	664372	664372	664372	17.3	664372	30.91
tss_01863	SMel1021Chro	-	664501	664503	664501,664503	6.41	664501	1.94
tss_01864	SMel1021Chro	+	665689	665689	665689	2.92	665689	14.58
tss_01865	SMel1021Chro	+	665779	665779	665779	1.56	665779	33.83
tss_01866	SMel1021Chro	-	667856	667856	667856	1.94	667856	8.16
tss_01867	SMel1021Chro	-	668237	668239	668237,668239	5.25	668237	8.16
tss_01868	SMel1021Chro	-	668298	668298	668298	6.03	668298	5.25
tss_01869	SMel1021Chro	+	668323	668323	668323	2.33	668323	367.02
tss_01870	SMel1021Chro	+	668332	668332	668332	1.56	668332	1.56
tss_01871	SMel1021Chro	+	668336	668336	668336	2.53	668336	2.92
tss_01872	SMel1021Chro	+	668374	668374	668374	4.67	668374	24.88
tss_01873	SMel1021Chro	+	668635	668635	668635	1.94	668635	81.06
tss_01874	SMel1021Chro	+	668644	668644	668644	1.56	668644	1.56
tss_01875	SMel1021Chro	-	668686	668687	668686,668687	14.39	668686	21
tss_01876	SMel1021Chro	+	668693	668693	668693	3.11	668693	22.74
tss_01877	SMel1021Chro	-	670193	670193	670193	1.75	670193	5.05
tss_01878	SMel1021Chro	+	670440	670440	670440	1.56	670440	2.14
tss_01879	SMel1021Chro	-	670675	670679	670675,670676,670677,670678,670679	460.91	670676	2.72
tss_01880	SMel1021Chro	-	670732	670734	670732,670734	20.61	670732	1.75
tss_01881	SMel1021Chro	-	670769	670771	670769,670771	4.86	670769	4.86
tss_01882	SMel1021Chro	+	671071	671071	671071	1.75	671071	2.53
tss_01883	SMel1021Chro	+	671255	671255	671255	10.89	671255	1.56
tss_01884	SMel1021Chro	+	671260	671261	671260,671261	13.8	671260	1.56
tss_01885	SMel1021Chro	+	671390	671390	671390	2.33	671390	9.91
tss_01886	SMel1021Chro	+	671623	671623	671623	2.72	671623	8.16
tss_01887	SMel1021Chro	-	672064	672064	672064	8.75	672064	4.28
tss_01888	SMel1021Chro	-	672164	672165	672164,672165	26.44	672164	7.39
tss_01889	SMel1021Chro	+	672227	672227	672227	1.75	672227	5.05
tss_01890	SMel1021Chro	+	672413	672413	672413	16.66	672413	2.33
tss_01891	SMel1021Chro	+	672438	672438	672438	1.84	672438	1.75
tss_01892	SMel1021Chro	+	673091	673091	673091	4.41	673091	2.33
tss_01893	SMel1021Chro	-	673521	673524	673521,673522,673523,673524	139.29	673522	130.83
tss_01894	SMel1021Chro	+	673657	673657	673657	6.03	673657	8.94
tss_01895	SMel1021Chro	+	673969	673969	673969	3.3	673969	2.33
tss_01896	SMel1021Chro	-	674312	674312	674312	3.5	674312	4.08
tss_01897	SMel1021Chro	+	674762	674762	674762	2.82	674762	2.72
tss_01898	SMel1021Chro	+	674831	674831	674831	1.65	674831	2.14
tss_01899	SMel1021Chro	+	675544	675544	675544	1.65	675544	3.89
tss_01900	SMel1021Chro	+	675555	675555	675555	36.55	675555	9.53
tss_01901	SMel1021Chro	-	676144	676144	676144	1.85	676144	5.25
tss_01902	SMel1021Chro	-	676303	676306	676303,676305,676306	76.8	676305	1.75
tss_01903	SMel1021Chro	+	676933	676933	676933	6.81	676933	16.33
tss_01904	SMel1021Chro	-	677001	677001	677001	2.14	677001	2.14
tss_01905	SMel1021Chro	-	677131	677136	677131,677132,677133,677134,677136	486.37	677133	1.75
tss_01906	SMel1021Chro	-	677155	677155	677155	12.05	677155	4.08
tss_01907	SMel1021Chro	-	677174	677176	677174,677176	7.58	677176	11.28
tss_01908	SMel1021Chro	-	677326	677329	677326,677327,677328,677329	702.95	677327	2.33
tss_01909	SMel1021Chro	+	677560	677563	677560,677561,677562,677563	326.78	677561	1.75
tss_01910	SMel1021Chro	-	677649	677649	677649	9.72	677649	2.72
tss_01911	SMel1021Chro	+	677779	677779	677779	14.97	677779	3.11
tss_01912	SMel1021Chro	+	677875	677878	677875,677876,677877,677878	172.82	677877	1.94
tss_01913	SMel1021Chro	+	679341	679343	679341,679342,679343	322.11	679342	6.8
tss_01914	SMel1021Chro	+	679364	679364	679364	4.47	679364	5.25
tss_01915	SMel1021Chro	-	679949	679949	679949	3.69	679949	92.73
tss_01916	SMel1021Chro	+	681178	681178	681178	1.56	681178	7
tss_01917	SMel1021Chro	+	682025	682025	682025	2.33	682025	2.92
tss_01918	SMel1021Chro	+	682263	682266	682263,682264,682265,682266	1272.34	682264	2.53
tss_01919	SMel1021Chro	-	682266	682266	682266	2.92	682266	1.94
tss_01920	SMel1021Chro	-	682286	682286	682286	6.22	682286	5.44
tss_01921	SMel1021Chro	+	682299	682299	682299	1.75	682299	2.92
tss_01922	SMel1021Chro	+	682319	682319	682319	20.41	682319	2.72
tss_01923	SMel1021Chro	-	682441	682441	682441	1.56	682441	48.6
tss_01924	SMel1021Chro	+	683188	683191	683188,683189,683190,683191	209.95	683190	2.53
tss_01925	SMel1021Chro	+	683648	683651	683648,683649,683650,683651	426.7	683650	2.14
tss_01926	SMel1021Chro	-	683671	683671	683671	10.69	683671	4.67
tss_01927	SMel1021Chro	+	683803	683803	683803	2.72	683803	2.53
tss_01928	SMel1021Chro	+	683876	683879	683876,683879	8.17	683879	9.72
tss_01929	SMel1021Chro	-	683998	683998	683998	2.33	683998	3.11
tss_01930	SMel1021Chro	+	684058	684060	684058,684060	61.04	684058	3.89
tss_01931	SMel1021Chro	-	684170	684170	684170	2.53	684170	5.83
tss_01932	SMel1021Chro	-	684257	684257	684257	43.74	684257	25.47
tss_01933	SMel1021Chro	+	684274	684274	684274	4.08	684274	6.61
tss_01934	SMel1021Chro	+	684380	684380	684380	9.72	684380	1.75
tss_01935	SMel1021Chro	+	684484	684484	684484	3.11	684484	1.75
tss_01936	SMel1021Chro	-	684668	684669	684668,684669	154.15	684669	2.53
tss_01937	SMel1021Chro	-	684676	684677	684676,684677	3.89	684677	5.44
tss_01938	SMel1021Chro	+	684683	684685	684683,684685	17.5	684683	74.07
tss_01939	SMel1021Chro	-	685222	685222	685222	3.11	685222	2.14
tss_01940	SMel1021Chro	-	685499	685499	685499	25.08	685499	7.19
tss_01941	SMel1021Chro	+	685530	685530	685530	2.33	685530	11.28
tss_01942	SMel1021Chro	+	685695	685695	685695	4.86	685695	192.26
tss_01943	SMel1021Chro	+	685765	685770	685765,685766,685767,685768,685769,685770	43.16	685770	59.1
tss_01944	SMel1021Chro	-	686123	686123	686123	1.56	686123	19.44
tss_01945	SMel1021Chro	-	687469	687469	687469	1.56	687469	1.94
tss_01946	SMel1021Chro	+	687806	687806	687806	1.94	687806	20.61
tss_01947	SMel1021Chro	-	688124	688124	688124	1.94	688124	9.14
tss_01948	SMel1021Chro	+	688578	688580	688578,688579,688580	107.31	688580	5.83
tss_01949	SMel1021Chro	+	688670	688670	688670	2.14	688670	4.86
tss_01950	SMel1021Chro	-	688737	688737	688737	1.56	688737	1.56
tss_01951	SMel1021Chro	-	688856	688857	688856,688857	19.24	688856	3.3
tss_01952	SMel1021Chro	-	688954	688955	688954,688955	8.16	688955	3.11
tss_01953	SMel1021Chro	+	688971	688971	688971	5.44	688971	1.56
tss_01954	SMel1021Chro	+	688975	688978	688975,688978	7.19	688975	41.8
tss_01955	SMel1021Chro	-	689226	689229	689226,689227,689229	50.54	689227	1.75
tss_01956	SMel1021Chro	+	689794	689794	689794	1.94	689794	6.72
tss_01957	SMel1021Chro	-	690367	690367	690367	3.11	690367	2.33
tss_01958	SMel1021Chro	-	690381	690385	690381,690382,690383,690384,690385	204.72	690381	4.41
tss_01959	SMel1021Chro	-	690390	690390	690390	5.83	690390	4.47
tss_01960	SMel1021Chro	-	690744	690744	690744	3.69	690744	1.56
tss_01961	SMel1021Chro	+	691056	691056	691056	5.44	691056	1.84
tss_01962	SMel1021Chro	-	691994	691994	691994	1.56	691994	16.66
tss_01963	SMel1021Chro	+	692282	692284	692282,692284	4.09	692284	4.28
tss_01964	SMel1021Chro	+	693635	693635	693635	27.6	693635	1.56
tss_01965	SMel1021Chro	-	694011	694012	694011,694012	48.01	694012	1.75
tss_01966	SMel1021Chro	-	695667	695667	695667	2.53	695667	5.05
tss_01967	SMel1021Chro	+	696043	696043	696043	2.14	696043	9.72
tss_01968	SMel1021Chro	+	696275	696275	696275	1.94	696275	20.61
tss_01969	SMel1021Chro	-	697934	697934	697934	4.28	697934	1.56
tss_01970	SMel1021Chro	-	701657	701657	701657	1.75	701657	4.28
tss_01971	SMel1021Chro	-	701759	701762	701759,701760,701761,701762	592.92	701760	3.11
tss_01972	SMel1021Chro	-	701886	701886	701886	4.67	701886	12.44
tss_01973	SMel1021Chro	-	701928	701928	701928	1.56	701928	4.67
tss_01974	SMel1021Chro	-	701932	701932	701932	1.75	701932	7.97
tss_01975	SMel1021Chro	+	701948	701953	701948,701949,701950,701951,701952,701953	1515.14	701950	9.53
tss_01976	SMel1021Chro	-	702830	702830	702830	8.55	702830	7.39
tss_01977	SMel1021Chro	-	703825	703825	703825	2.33	703825	5.44
tss_01978	SMel1021Chro	-	704478	704478	704478	1.56	704478	2.72
tss_01979	SMel1021Chro	+	704528	704528	704528	2.92	704528	2.33
tss_01980	SMel1021Chro	+	704686	704686	704686	2.92	704686	21.97
tss_01981	SMel1021Chro	-	705090	705090	705090	2.53	705090	5.25
tss_01982	SMel1021Chro	-	705723	705726	705723,705724,705725,705726	51.9	705723	2.14
tss_01983	SMel1021Chro	-	706466	706466	706466	2.33	706466	1.56
tss_01984	SMel1021Chro	-	708471	708471	708471	10.5	708471	5.44
tss_01985	SMel1021Chro	+	709191	709194	709191,709193,709194	19.45	709194	58.71
tss_01986	SMel1021Chro	-	710573	710573	710573	9.53	710573	2.14
tss_01987	SMel1021Chro	+	710850	710850	710850	1.75	710850	1.56
tss_01988	SMel1021Chro	+	710920	710920	710920	8.4	710920	2.92
tss_01989	SMel1021Chro	+	711451	711452	711451,711452	345.06	711452	2.14
tss_01990	SMel1021Chro	+	711645	711645	711645	4.08	711645	3.69
tss_01991	SMel1021Chro	-	712047	712047	712047	9.14	712047	10.5
tss_01992	SMel1021Chro	-	712597	712599	712597,712599	4.47	712597	4.86
tss_01993	SMel1021Chro	+	713969	713974	713969,713970,713971,713972,713974	1475.47	713971	2.72
tss_01994	SMel1021Chro	+	713995	713995	713995	5.44	713995	199.84
tss_01995	SMel1021Chro	+	714007	714007	714007	2.92	714007	2.72
tss_01996	SMel1021Chro	+	714484	714485	714484,714485	7.58	714485	2.33
tss_01997	SMel1021Chro	-	714589	714589	714589	14.19	714589	3.69
tss_01998	SMel1021Chro	-	714703	714703	714703	1.94	714703	2.14
tss_01999	SMel1021Chro	-	714730	714730	714730	1.94	714730	57.93
[truncated: 18,146 more rows]

## Sheet: ctrl 3
TSS_ID	replicon	strand	start	end	TSS_positions	accumulated_counts	dominant_TSS_position	dominant_TSS_counts
tss_00001	SMel1021Chro	-	84	84	84	3.69	84	3.69
tss_00002	SMel1021Chro	-	107	109	107,108,109	138.22	107	98.56
tss_00003	SMel1021Chro	+	108	108	108	3.3	108	3.3
tss_00004	SMel1021Chro	+	137	137	137	3.69	137	3.69
tss_00005	SMel1021Chro	+	350	350	350	21.58	350	21.58
tss_00006	SMel1021Chro	+	386	386	386	7.39	386	7.39
tss_00007	SMel1021Chro	+	445	445	445	50.54	445	50.54
tss_00008	SMel1021Chro	+	532	533	532,533	12.25	532	7.58
tss_00009	SMel1021Chro	+	1000	1000	1000	4.08	1000	4.08
tss_00010	SMel1021Chro	+	1310	1310	1310	21.38	1310	64.93
tss_00011	SMel1021Chro	-	1927	1927	1927	52.1	1927	17.5
tss_00012	SMel1021Chro	-	2078	2078	2078	6.61	2078	3.3
tss_00013	SMel1021Chro	-	3373	3373	3373	3.69	3373	21.38
tss_00014	SMel1021Chro	+	3526	3529	3526,3527,3528,3529	101.86	3526	250.58
tss_00015	SMel1021Chro	-	3683	3683	3683	5.44	3683	37.91
tss_00016	SMel1021Chro	-	3737	3737	3737	6.03	3737	3.3
tss_00017	SMel1021Chro	-	4938	4942	4938,4939,4940,4941,4942	897.15	4941	52.1
tss_00018	SMel1021Chro	-	5029	5029	5029	24.11	5029	6.61
tss_00019	SMel1021Chro	+	5716	5716	5716	219.48	5716	5.25
tss_00020	SMel1021Chro	-	5736	5740	5736,5737,5738,5739,5740	87.48	5736	3.69
tss_00021	SMel1021Chro	+	5746	5749	5746,5747,5748,5749	324.65	5748	4.28
tss_00022	SMel1021Chro	-	5747	5749	5747,5749	9.14	5747	4.47
tss_00023	SMel1021Chro	+	5757	5760	5757,5758,5760	338.26	5760	3.3
tss_00024	SMel1021Chro	-	5759	5761	5759,5761	41.99	5759	3.69
tss_00025	SMel1021Chro	+	6437	6437	6437	3.69	6437	51.9
tss_00026	SMel1021Chro	+	8558	8561	8558,8559,8561	224.13	8559	5.44
tss_00027	SMel1021Chro	+	8632	8633	8632,8633	63.18	8633	6.03
tss_00028	SMel1021Chro	-	9504	9504	9504	16.91	9504	3.69
tss_00029	SMel1021Chro	-	10052	10052	10052	19.25	10052	836.11
tss_00030	SMel1021Chro	+	11852	11852	11852	7.97	11852	24.11
tss_00031	SMel1021Chro	-	11890	11891	11890,11891	7	11890	219.48
tss_00032	SMel1021Chro	-	11905	11905	11905	14.19	11905	22.55
tss_00033	SMel1021Chro	+	11972	11972	11972	56.96	11972	270.8
tss_00034	SMel1021Chro	+	13525	13525	13525	62.6	13525	6.03
tss_00035	SMel1021Chro	+	13654	13654	13654	34.12	13654	167.77
tss_00036	SMel1021Chro	+	13733	13734	13733,13734	28.77	13734	25.27
tss_00037	SMel1021Chro	+	14610	14610	14610	25.71	14610	167.38
tss_00038	SMel1021Chro	+	15689	15689	15689	6.61	15689	3.69
tss_00039	SMel1021Chro	-	15863	15863	15863	4.67	15863	16.72
tss_00040	SMel1021Chro	+	15887	15887	15887	8.94	15887	3.3
tss_00041	SMel1021Chro	-	16655	16655	16655	12.25	16655	28.19
tss_00042	SMel1021Chro	+	16707	16708	16707,16708	51.9	16707	210.14
tss_00043	SMel1021Chro	-	20634	20634	20634	6.03	20634	40.82
tss_00044	SMel1021Chro	-	21339	21339	21339	3.11	21339	16.91
tss_00045	SMel1021Chro	-	21625	21628	21625,21628	7.19	21625	19.25
tss_00046	SMel1021Chro	+	24181	24181	24181	3.89	24181	3.11
tss_00047	SMel1021Chro	+	24253	24253	24253	74.07	24253	4.47
tss_00048	SMel1021Chro	+	24456	24456	24456	8.94	24456	3.69
tss_00049	SMel1021Chro	-	24890	24891	24890,24891	13.41	24890	43.74
tss_00050	SMel1021Chro	+	25814	25814	25814	63.96	25814	11.47
tss_00051	SMel1021Chro	+	26383	26383	26383	108.09	26383	45.68
tss_00052	SMel1021Chro	+	26999	26999	26999	7.97	26999	3.69
tss_00053	SMel1021Chro	+	27376	27378	27376,27378	236.58	27376	7.97
tss_00054	SMel1021Chro	+	27879	27879	27879	10.3	27879	3.5
tss_00055	SMel1021Chro	-	29258	29258	29258	12.25	29258	14.19
tss_00056	SMel1021Chro	+	29811	29811	29811	9.72	29811	56.96
tss_00057	SMel1021Chro	+	30132	30132	30132	38.3	30132	6.22
tss_00058	SMel1021Chro	+	30142	30143	30142,30143	24.88	30143	11.86
tss_00059	SMel1021Chro	+	30208	30208	30208	13.41	30208	18.27
tss_00060	SMel1021Chro	-	30924	30924	30924	3.5	30924	3.69
tss_00061	SMel1021Chro	+	31571	31571	31571	8.55	31571	7
tss_00062	SMel1021Chro	+	32472	32472	32472	4.86	32472	14.19
tss_00063	SMel1021Chro	-	34449	34449	34449	172.04	34449	3.06
tss_00064	SMel1021Chro	-	34481	34483	34481,34482,34483	259.92	34482	7.84
tss_00065	SMel1021Chro	+	34617	34617	34617	4.08	34617	62.6
tss_00066	SMel1021Chro	-	41958	41958	41958	6.42	41958	34.12
tss_00067	SMel1021Chro	-	41995	41995	41995	24.69	41995	24.83
tss_00068	SMel1021Chro	-	42003	42005	42003,42004,42005	171.07	42004	4.67
tss_00069	SMel1021Chro	-	46155	46155	46155	3.69	46155	22.94
tss_00070	SMel1021Chro	-	46165	46167	46165,46166,46167	866.24	46166	79.9
tss_00071	SMel1021Chro	-	46171	46171	46171	3.69	46171	3.3
tss_00072	SMel1021Chro	+	46178	46182	46178,46180,46182	18.47	46182	30.71
tss_00073	SMel1021Chro	-	46203	46203	46203	4.08	46203	4.28
tss_00074	SMel1021Chro	+	46294	46294	46294	3.69	46294	13.22
tss_00075	SMel1021Chro	-	47765	47765	47765	283.82	47765	7.58
tss_00076	SMel1021Chro	-	48476	48476	48476	3.69	48476	25.71
tss_00077	SMel1021Chro	-	48520	48520	48520	4.67	48520	24.88
tss_00078	SMel1021Chro	-	48562	48564	48562,48563,48564	266.52	48563	8.55
tss_00079	SMel1021Chro	-	48604	48608	48604,48606,48607,48608	113.33	48607	3.3
tss_00080	SMel1021Chro	-	48690	48690	48690	3.11	48690	38.69
tss_00081	SMel1021Chro	-	51101	51104	51101,51102,51104	117.03	51102	22.94
tss_00082	SMel1021Chro	+	51172	51172	51172	6.66	51172	394.82
tss_00083	SMel1021Chro	-	51472	51472	51472	3.11	51472	6.61
tss_00084	SMel1021Chro	-	52220	52223	52220,52222,52223	117.41	52220	4.67
tss_00085	SMel1021Chro	-	52228	52228	52228	36.74	52228	8.94
tss_00086	SMel1021Chro	-	52233	52233	52233	18.66	52233	4.28
tss_00087	SMel1021Chro	+	52440	52443	52440,52441,52442,52443	440.5	52442	12.25
tss_00088	SMel1021Chro	+	54185	54187	54185,54186,54187	114.7	54186	46.85
tss_00089	SMel1021Chro	+	54705	54705	54705	4.28	54705	49.18
tss_00090	SMel1021Chro	+	55243	55243	55243	6.8	55243	4.08
tss_00091	SMel1021Chro	-	56359	56359	56359	8.27	56359	4.47
tss_00092	SMel1021Chro	-	57586	57587	57586,57587	28.19	57586	7
tss_00093	SMel1021Chro	-	57628	57628	57628	8.36	57628	201.2
tss_00094	SMel1021Chro	+	57650	57653	57650,57651,57653	76.98	57651	5.83
tss_00095	SMel1021Chro	+	61175	61175	61175	3.69	61175	4.28
tss_00096	SMel1021Chro	-	61238	61238	61238	13.61	61238	23.72
tss_00097	SMel1021Chro	-	61335	61337	61335,61337	111.98	61337	4.28
tss_00098	SMel1021Chro	+	61478	61478	61478	55.21	61478	6.03
tss_00099	SMel1021Chro	+	64008	64011	64008,64010,64011	53.85	64010	49.38
tss_00100	SMel1021Chro	+	64065	64065	64065	4.86	64065	5.44
tss_00101	SMel1021Chro	-	64088	64089	64088,64089	11.66	64089	3.11
tss_00102	SMel1021Chro	-	64802	64802	64802	8.75	64802	493.19
tss_00103	SMel1021Chro	+	65143	65147	65143,65144,65145,65147	212.09	65145	4.08
tss_00104	SMel1021Chro	+	65599	65599	65599	5.25	65599	8.75
tss_00105	SMel1021Chro	+	66710	66711	66710,66711	33.24	66711	34.6
tss_00106	SMel1021Chro	+	68831	68833	68831,68833	52.68	68833	4.47
tss_00107	SMel1021Chro	+	71156	71156	71156	4.08	71156	3.3
tss_00108	SMel1021Chro	+	71853	71853	71853	4.28	71853	3.89
tss_00109	SMel1021Chro	+	71990	71990	71990	13.41	71990	74.07
tss_00110	SMel1021Chro	-	72022	72024	72022,72023,72024	385.68	72023	3.5
tss_00111	SMel1021Chro	-	73387	73389	73387,73389	51.51	73387	8.94
tss_00112	SMel1021Chro	-	73454	73454	73454	4.67	73454	8.94
tss_00113	SMel1021Chro	-	73477	73479	73477,73479	10.11	73477	11.08
tss_00114	SMel1021Chro	-	73900	73900	73900	5.05	73900	63.96
tss_00115	SMel1021Chro	-	74858	74859	74858,74859	21.58	74858	67.07
tss_00116	SMel1021Chro	+	76889	76889	76889	3.3	76889	6.61
tss_00117	SMel1021Chro	-	78150	78151	78150,78151	11.86	78150	277.41
tss_00118	SMel1021Chro	-	78582	78582	78582	4.08	78582	5.44
tss_00119	SMel1021Chro	-	81060	81060	81060	9.33	81060	4.67
tss_00120	SMel1021Chro	+	81242	81242	81242	94.28	81242	108.09
tss_00121	SMel1021Chro	+	81410	81415	81410,81411,81412,81413,81414,81415	12692.5	81413	3.11
tss_00122	SMel1021Chro	+	81462	81462	81462	30.52	81462	8.75
tss_00123	SMel1021Chro	+	81584	81584	81584	12.57	81584	7.97
tss_00124	SMel1021Chro	+	81633	81633	81633	11.4	81633	229.97
tss_00125	SMel1021Chro	+	81744	81745	81744,81745	7.19	81744	10.69
tss_00126	SMel1021Chro	+	81762	81765	81762,81765	7.9	81765	10.3
tss_00127	SMel1021Chro	+	81778	81778	81778	5.05	81778	14
tss_00128	SMel1021Chro	+	81799	81799	81799	4.15	81799	6.22
tss_00129	SMel1021Chro	+	81928	81928	81928	5.96	81928	12.25
tss_00130	SMel1021Chro	+	82115	82115	82115	7.32	82115	4.86
tss_00131	SMel1021Chro	+	82160	82160	82160	3.3	82160	34.8
tss_00132	SMel1021Chro	+	82267	82267	82267	3.05	82267	12.64
tss_00133	SMel1021Chro	+	82625	82625	82625	7.52	82625	8.36
tss_00134	SMel1021Chro	+	82733	82736	82733,82734,82735,82736	41.21	82733	9.72
tss_00135	SMel1021Chro	+	82957	82957	82957	23.98	82957	38.3
tss_00136	SMel1021Chro	+	83249	83249	83249	3.24	83249	19.63
tss_00137	SMel1021Chro	+	83256	83256	83256	7.65	83256	13.41
tss_00138	SMel1021Chro	+	83317	83317	83317	5.7	83317	6.42
tss_00139	SMel1021Chro	+	83353	83353	83353	25.73	83353	19.44
tss_00140	SMel1021Chro	+	83450	83450	83450	59.49	83450	3.5
tss_00141	SMel1021Chro	+	83468	83468	83468	3.82	83468	8.55
tss_00142	SMel1021Chro	+	83846	83847	83846,83847	69.73	83847	20.61
tss_00143	SMel1021Chro	+	83885	83885	83885	4.21	83885	4.86
tss_00144	SMel1021Chro	+	83890	83890	83890	7.84	83890	16.72
tss_00145	SMel1021Chro	+	83904	83904	83904	10.04	83904	26.24
tss_00146	SMel1021Chro	+	84136	84136	84136	8.88	84136	48.21
tss_00147	SMel1021Chro	+	84208	84209	84208,84209	13.74	84209	172.04
tss_00148	SMel1021Chro	+	84395	84426	84395,84396,84399,84400,84401,84402,84403,84404,84405,84406,84407,84408,84411,84412,84413,84414,84415,84416,84417,84418,84419,84420,84421,84423,84424,84425,84426	19045.3	84413	248.25
tss_00149	SMel1021Chro	+	84431	84481	84431,84432,84433,84434,84435,84437,84438,84439,84440,84442,84443,84444,84445,84446,84447,84448,84449,84450,84451,84452,84453,84454,84455,84456,84458,84459,84460,84461,84462,84463,84464,84465,84466,84467,84468,84469,84470,84471,84472,84473,84475,84477,84478,84479,84480,84481	329.74	84480	5.05
tss_00150	SMel1021Chro	+	84557	84557	84557	29.42	84557	4.08
tss_00151	SMel1021Chro	+	84645	84645	84645	22.36	84645	4.28
tss_00152	SMel1021Chro	+	84681	84683	84681,84683	10.3	84681	15.75
tss_00153	SMel1021Chro	+	84688	84697	84688,84689,84690,84691,84692,84695,84696,84697	323.55	84695	84.56
tss_00154	SMel1021Chro	+	84758	84758	84758	6.03	84758	5.44
tss_00155	SMel1021Chro	+	85485	85485	85485	3.89	85485	3.89
tss_00156	SMel1021Chro	+	85501	85501	85501	4.34	85501	172.63
tss_00157	SMel1021Chro	+	85580	85580	85580	5.44	85580	4.28
tss_00158	SMel1021Chro	+	85598	85598	85598	23.78	85598	11.08
tss_00159	SMel1021Chro	+	85624	85624	85624	8.23	85624	3.3
tss_00160	SMel1021Chro	+	86072	86072	86072	4.8	86072	4.08
tss_00161	SMel1021Chro	+	86397	86398	86397,86398	12.89	86397	21.97
tss_00162	SMel1021Chro	+	86429	86429	86429	4.15	86429	5.44
tss_00163	SMel1021Chro	+	86461	86461	86461	6.67	86461	302.68
tss_00164	SMel1021Chro	+	86473	86473	86473	6.29	86473	7.39
tss_00165	SMel1021Chro	+	86620	86620	86620	3.5	86620	13.8
tss_00166	SMel1021Chro	+	86647	86648	86647,86648	7.19	86647	6.22
tss_00167	SMel1021Chro	+	86807	86807	86807	4.86	86807	3.5
tss_00168	SMel1021Chro	+	86910	86910	86910	3.95	86910	4.08
tss_00169	SMel1021Chro	+	86942	86943	86942,86943	10.62	86942	110.81
tss_00170	SMel1021Chro	+	86949	86954	86949,86951,86954	10.23	86954	5.64
tss_00171	SMel1021Chro	+	86958	86958	86958	3.24	86958	6.42
tss_00172	SMel1021Chro	+	86976	86976	86976	3.24	86976	24.69
tss_00173	SMel1021Chro	+	87004	87004	87004	5.64	87004	138.02
tss_00174	SMel1021Chro	+	87010	87013	87010,87013	8.69	87013	26.24
tss_00175	SMel1021Chro	+	87033	87039	87033,87034,87035,87038,87039	21.57	87039	5.05
tss_00176	SMel1021Chro	+	87064	87064	87064	3.05	87064	5.64
tss_00177	SMel1021Chro	+	87069	87069	87069	3.76	87069	4.47
tss_00178	SMel1021Chro	+	87083	87085	87083,87085	11.47	87083	16.14
tss_00179	SMel1021Chro	+	87098	87098	87098	3.69	87098	4.47
tss_00180	SMel1021Chro	+	87108	87112	87108,87111,87112	11.73	87111	3.89
tss_00181	SMel1021Chro	+	87116	87120	87116,87117,87118,87119,87120	22.16	87118	169.52
tss_00182	SMel1021Chro	+	87126	87132	87126,87129,87131,87132	17.29	87129	10.11
tss_00183	SMel1021Chro	+	87142	87143	87142,87143	6.68	87142	6.8
tss_00184	SMel1021Chro	+	87153	87156	87153,87154,87155,87156	33.88	87156	3.69
tss_00185	SMel1021Chro	+	87161	87161	87161	3.69	87161	855.74
tss_00186	SMel1021Chro	+	87484	87485	87484,87485	107.18	87485	3.69
tss_00187	SMel1021Chro	+	87496	87499	87496,87499	25.99	87499	8.75
tss_00188	SMel1021Chro	+	87607	87607	87607	45.68	87607	4.08
tss_00189	SMel1021Chro	+	88113	88113	88113	85.15	88113	3.69
tss_00190	SMel1021Chro	+	88183	88183	88183	12.05	88183	7.19
tss_00191	SMel1021Chro	+	88221	88221	88221	6.8	88221	4.67
tss_00192	SMel1021Chro	+	89918	89918	89918	18.08	89918	4.47
tss_00193	SMel1021Chro	-	91134	91136	91134,91135,91136	37.72	91136	5.44
tss_00194	SMel1021Chro	-	91382	91382	91382	17.5	91382	3.11
tss_00195	SMel1021Chro	+	91883	91885	91883,91885	80.87	91885	12.05
tss_00196	SMel1021Chro	-	91887	91887	91887	5.44	91887	283.82
tss_00197	SMel1021Chro	-	92318	92318	92318	4.67	92318	6.03
tss_00198	SMel1021Chro	-	92760	92760	92760	8.94	92760	3.89
tss_00199	SMel1021Chro	+	93223	93223	93223	64.35	93223	5.05
tss_00200	SMel1021Chro	+	93672	93672	93672	4.28	93672	3.69
tss_00201	SMel1021Chro	+	94051	94053	94051,94052,94053	77.37	94052	4.67
tss_00202	SMel1021Chro	+	94094	94094	94094	6.03	94094	252.91
tss_00203	SMel1021Chro	+	94193	94193	94193	7.39	94193	69.21
tss_00204	SMel1021Chro	+	94219	94219	94219	23.91	94219	3.11
tss_00205	SMel1021Chro	-	94305	94305	94305	5.83	94305	7.78
tss_00206	SMel1021Chro	-	95794	95800	95794,95796,95797,95798,95799,95800	98.18	95794	4.28
tss_00207	SMel1021Chro	+	95826	95826	95826	10.69	95826	33.63
tss_00208	SMel1021Chro	+	96024	96025	96024,96025	576.78	96024	89.23
tss_00209	SMel1021Chro	+	96049	96049	96049	3.89	96049	5.44
tss_00210	SMel1021Chro	+	96349	96349	96349	3.11	96349	6.66
tss_00211	SMel1021Chro	-	97295	97295	97295	3.11	97295	5.05
tss_00212	SMel1021Chro	-	98447	98447	98447	3.11	98447	3.11
tss_00213	SMel1021Chro	+	102517	102517	102517	15.55	102517	111
tss_00214	SMel1021Chro	+	103574	103574	103574	64.15	103574	36.74
tss_00215	SMel1021Chro	+	104554	104554	104554	6.03	104554	18.66
tss_00216	SMel1021Chro	+	104563	104563	104563	3.3	104563	220.64
tss_00217	SMel1021Chro	+	104593	104595	104593,104594,104595	183.51	104595	31.69
tss_00218	SMel1021Chro	-	105249	105249	105249	7.39	105249	15.16
tss_00219	SMel1021Chro	+	105357	105357	105357	3.69	105357	77.18
tss_00220	SMel1021Chro	-	107901	107901	107901	3.89	107901	20.61
tss_00221	SMel1021Chro	+	107970	107970	107970	3.5	107970	99.92
tss_00222	SMel1021Chro	-	108178	108181	108178,108181	6.61	108178	6.61
tss_00223	SMel1021Chro	-	108199	108199	108199	6.03	108199	4.28
tss_00224	SMel1021Chro	-	109062	109062	109062	4.28	109062	357.3
tss_00225	SMel1021Chro	+	110287	110287	110287	8.94	110287	7.19
tss_00226	SMel1021Chro	+	111186	111186	111186	7.39	111186	63.37
tss_00227	SMel1021Chro	-	111599	111599	111599	9.91	111599	14.39
tss_00228	SMel1021Chro	+	111736	111736	111736	18.66	111736	6.8
tss_00229	SMel1021Chro	+	111781	111786	111781,111782,111783,111784,111785,111786	111.98	111782	4.67
tss_00230	SMel1021Chro	-	112349	112349	112349	21.38	112349	4.47
tss_00231	SMel1021Chro	+	112679	112680	112679,112680	13.99	112680	4.67
tss_00232	SMel1021Chro	+	113452	113452	113452	5.35	113452	8.27
tss_00233	SMel1021Chro	+	113787	113790	113787,113788,113789,113790	157.46	113790	37.13
tss_00234	SMel1021Chro	+	114540	114540	114540	3.5	114540	870.71
tss_00235	SMel1021Chro	+	114999	114999	114999	3.89	114999	4.67
tss_00236	SMel1021Chro	-	115121	115121	115121	4.47	115121	21
tss_00237	SMel1021Chro	-	116522	116522	116522	3.69	116522	8.36
tss_00238	SMel1021Chro	+	117870	117870	117870	3.11	117870	68.82
tss_00239	SMel1021Chro	+	117950	117950	117950	3.11	117950	37.52
tss_00240	SMel1021Chro	-	117989	117989	117989	5.05	117989	5.44
tss_00241	SMel1021Chro	-	118396	118396	118396	10.3	118396	32.85
tss_00242	SMel1021Chro	-	118673	118673	118673	4.28	118673	5.64
tss_00243	SMel1021Chro	-	118682	118683	118682,118683	20.61	118683	31.69
tss_00244	SMel1021Chro	-	118696	118696	118696	16.52	118696	27.6
tss_00245	SMel1021Chro	+	118722	118722	118722	3.3	118722	4.47
tss_00246	SMel1021Chro	+	118874	118874	118874	7.58	118874	3.3
tss_00247	SMel1021Chro	+	118966	118966	118966	3.69	118966	3.11
tss_00248	SMel1021Chro	+	119029	119031	119029,119031	8.55	119031	11.08
tss_00249	SMel1021Chro	+	119179	119180	119179,119180	7	119179	5.83
tss_00250	SMel1021Chro	+	119449	119449	119449	3.89	119449	39.66
tss_00251	SMel1021Chro	-	120065	120065	120065	4.67	120065	15.36
tss_00252	SMel1021Chro	-	121588	121588	121588	7.58	121588	15.55
tss_00253	SMel1021Chro	+	121668	121668	121668	7.97	121668	4.08
tss_00254	SMel1021Chro	-	122076	122076	122076	6.61	122076	91.95
tss_00255	SMel1021Chro	+	124385	124386	124385,124386	22.55	124386	10.3
tss_00256	SMel1021Chro	-	124638	124638	124638	4.67	124638	67.46
tss_00257	SMel1021Chro	+	124781	124781	124781	5.05	124781	36.74
tss_00258	SMel1021Chro	+	125467	125467	125467	3.3	125467	3.89
tss_00259	SMel1021Chro	-	127153	127153	127153	7	127153	7.97
tss_00260	SMel1021Chro	+	128909	128909	128909	201.98	128909	3.89
tss_00261	SMel1021Chro	+	129962	129962	129962	6.42	129962	5.44
tss_00262	SMel1021Chro	+	132494	132494	132494	8.16	132494	3.69
tss_00263	SMel1021Chro	+	134880	134880	134880	18.66	134880	12.64
tss_00264	SMel1021Chro	+	135193	135193	135193	4.08	135193	14.19
tss_00265	SMel1021Chro	+	136253	136253	136253	3.11	136253	13.61
tss_00266	SMel1021Chro	-	137152	137153	137152,137153	12.25	137153	3.5
tss_00267	SMel1021Chro	-	137888	137889	137888,137889	41.02	137889	80.29
tss_00268	SMel1021Chro	+	138758	138758	138758	7.39	138758	69.21
tss_00269	SMel1021Chro	+	139447	139448	139447,139448	15.56	139448	55.21
tss_00270	SMel1021Chro	-	140882	140882	140882	7.78	140882	13.22
tss_00271	SMel1021Chro	-	143229	143229	143229	11.08	143229	31.1
tss_00272	SMel1021Chro	-	144276	144276	144276	11.66	144276	5.64
tss_00273	SMel1021Chro	+	144837	144837	144837	10.69	144837	4.08
tss_00274	SMel1021Chro	+	147153	147153	147153	3.3	147153	3.11
tss_00275	SMel1021Chro	-	147517	147517	147517	3.32	147517	5.44
tss_00276	SMel1021Chro	+	147683	147683	147683	16.33	147683	3.3
tss_00277	SMel1021Chro	+	147690	147690	147690	41.41	147690	21.38
tss_00278	SMel1021Chro	-	147704	147706	147704,147706	29.16	147704	17.11
tss_00279	SMel1021Chro	-	147717	147720	147717,147720	20.02	147717	4.08
tss_00280	SMel1021Chro	+	147733	147735	147733,147734,147735	52.68	147734	15.94
tss_00281	SMel1021Chro	+	147797	147797	147797	7.39	147797	7
tss_00282	SMel1021Chro	-	148885	148885	148885	3.11	148885	12.05
tss_00283	SMel1021Chro	-	151490	151490	151490	4.47	151490	5.44
tss_00284	SMel1021Chro	-	153277	153277	153277	9.33	153277	4.86
tss_00285	SMel1021Chro	-	154057	154057	154057	11.08	154057	5.05
tss_00286	SMel1021Chro	+	154446	154446	154446	6.22	154446	6.03
tss_00287	SMel1021Chro	+	154736	154736	154736	5.44	154736	44.52
tss_00288	SMel1021Chro	-	154738	154738	154738	5.25	154738	4.86
tss_00289	SMel1021Chro	-	154789	154791	154789,154790,154791	438.56	154790	7.19
tss_00290	SMel1021Chro	+	154884	154886	154884,154886	49.96	154884	8.94
tss_00291	SMel1021Chro	-	156540	156540	156540	8.94	156540	8.36
tss_00292	SMel1021Chro	-	157146	157147	157146,157147	74.26	157146	11.28
tss_00293	SMel1021Chro	-	158475	158475	158475	9.53	158475	24.11
tss_00294	SMel1021Chro	-	158515	158516	158515,158516	208.59	158516	33.83
tss_00295	SMel1021Chro	-	160479	160481	160479,160480,160481	219.09	160481	8.75
tss_00296	SMel1021Chro	+	160621	160622	160621,160622	24.49	160622	8.75
tss_00297	SMel1021Chro	+	160645	160647	160645,160646,160647	1116.82	160646	3.11
tss_00298	SMel1021Chro	+	161166	161166	161166	3.11	161166	190.7
tss_00299	SMel1021Chro	-	161316	161316	161316	18.47	161316	10.11
tss_00300	SMel1021Chro	+	161601	161601	161601	27.99	161601	11.86
tss_00301	SMel1021Chro	-	165364	165364	165364	4.47	165364	76.01
tss_00302	SMel1021Chro	+	165752	165752	165752	3.69	165752	5.25
tss_00303	SMel1021Chro	+	169127	169127	169127	4.47	169127	3.3
tss_00304	SMel1021Chro	-	171069	171070	171069,171070	10.02	171070	20.22
tss_00305	SMel1021Chro	-	171080	171080	171080	5.64	171080	145.6
tss_00306	SMel1021Chro	-	171087	171087	171087	6.03	171087	19.63
tss_00307	SMel1021Chro	+	171102	171102	171102	3.24	171102	5.25
tss_00308	SMel1021Chro	-	171133	171133	171133	6.82	171133	12.44
tss_00309	SMel1021Chro	-	172138	172140	172138,172139,172140	108.66	172139	3.3
tss_00310	SMel1021Chro	+	172170	172170	172170	36.16	172170	1463.82
tss_00311	SMel1021Chro	+	172186	172186	172186	51.52	172186	6.42
tss_00312	SMel1021Chro	+	173668	173669	173668,173669	48.99	173669	4.08
tss_00313	SMel1021Chro	+	173818	173818	173818	3.11	173818	39.27
tss_00314	SMel1021Chro	+	174025	174026	174025,174026	29.16	174026	3.5
tss_00315	SMel1021Chro	+	176185	176185	176185	3.11	176185	5.64
tss_00316	SMel1021Chro	+	176344	176344	176344	3.89	176344	31.05
tss_00317	SMel1021Chro	+	178215	178215	178215	4.86	178215	6.03
tss_00318	SMel1021Chro	-	178678	178678	178678	12.05	178678	6.42
tss_00319	SMel1021Chro	-	179297	179297	179297	4.28	179297	4.08
tss_00320	SMel1021Chro	-	180098	180101	180098,180099,180100,180101	297.05	180099	4.47
tss_00321	SMel1021Chro	+	180266	180266	180266	10.69	180266	13.61
tss_00322	SMel1021Chro	-	180489	180489	180489	3.3	180489	59.87
tss_00323	SMel1021Chro	+	180504	180504	180504	6.03	180504	4.28
tss_00324	SMel1021Chro	-	180674	180674	180674	7.19	180674	13.41
tss_00325	SMel1021Chro	-	182020	182021	182020,182021	79.7	182020	376.74
tss_00326	SMel1021Chro	-	182031	182036	182031,182032,182033,182034,182035,182036	50.15	182035	3.5
tss_00327	SMel1021Chro	+	182060	182061	182060,182061	9.52	182061	5.44
tss_00328	SMel1021Chro	+	182099	182099	182099	3.3	182099	117.22
tss_00329	SMel1021Chro	+	182111	182113	182111,182112,182113	60.66	182112	3.11
tss_00330	SMel1021Chro	+	182159	182159	182159	14.58	182159	3.11
tss_00331	SMel1021Chro	+	183396	183399	183396,183397,183398,183399	136.86	183396	8.75
tss_00332	SMel1021Chro	+	183873	183873	183873	4.28	183873	14.39
tss_00333	SMel1021Chro	+	184994	184997	184994,184995,184996,184997	261.46	184996	3.69
tss_00334	SMel1021Chro	+	186799	186801	186799,186801	39.46	186801	34.6
tss_00335	SMel1021Chro	-	187324	187324	187324	5.05	187324	4.67
tss_00336	SMel1021Chro	+	188299	188299	188299	5.44	188299	6.22
tss_00337	SMel1021Chro	-	188379	188379	188379	24.69	188379	88.08
tss_00338	SMel1021Chro	+	188786	188787	188786,188787	6.5	188787	4.8
tss_00339	SMel1021Chro	-	189890	189890	189890	3.65	189890	5.05
tss_00340	SMel1021Chro	-	189901	189901	189901	34.16	189901	8.36
tss_00341	SMel1021Chro	+	189911	189913	189911,189912,189913	169.26	189911	14.97
tss_00342	SMel1021Chro	-	190615	190615	190615	6.42	190615	86.12
tss_00343	SMel1021Chro	+	190991	190991	190991	30.95	190991	3.89
tss_00344	SMel1021Chro	-	191354	191354	191354	3.99	191354	17.5
tss_00345	SMel1021Chro	+	191369	191369	191369	3.1	191369	5.44
tss_00346	SMel1021Chro	-	191400	191400	191400	6.84	191400	8.94
tss_00347	SMel1021Chro	-	192324	192326	192324,192326	49.96	192324	7.78
tss_00348	SMel1021Chro	-	192886	192889	192886,192887,192888,192889	153.19	192886	8.16
tss_00349	SMel1021Chro	+	192909	192909	192909	96.03	192909	29.74
tss_00350	SMel1021Chro	+	192926	192926	192926	3.5	192926	22.16
tss_00351	SMel1021Chro	-	193812	193812	193812	3.3	193812	6.42
tss_00352	SMel1021Chro	+	194399	194401	194399,194401	44.91	194399	3.89
tss_00353	SMel1021Chro	-	194400	194400	194400	6.61	194400	3.3
tss_00354	SMel1021Chro	+	194973	194976	194973,194975,194976	231.33	194975	122.08
tss_00355	SMel1021Chro	-	195063	195063	195063	17.3	195063	8.16
tss_00356	SMel1021Chro	-	196900	196900	196900	6.22	196900	4.67
tss_00357	SMel1021Chro	+	196923	196924	196923,196924	22.75	196923	7.39
tss_00358	SMel1021Chro	+	197264	197264	197264	217.14	197264	4.08
tss_00359	SMel1021Chro	-	197265	197267	197265,197267	438.57	197265	5.64
tss_00360	SMel1021Chro	+	199161	199161	199161	5.64	199161	4.86
tss_00361	SMel1021Chro	-	201000	201000	201000	3.3	201000	7
tss_00362	SMel1021Chro	-	201483	201485	201483,201484,201485	361.19	201483	48.21
tss_00363	SMel1021Chro	+	201556	201556	201556	6.22	201556	3.89
tss_00364	SMel1021Chro	-	201611	201611	201611	4.67	201611	6.22
tss_00365	SMel1021Chro	-	201640	201640	201640	3.69	201640	123.05
tss_00366	SMel1021Chro	+	201679	201680	201679,201680	14.97	201680	6.03
tss_00367	SMel1021Chro	+	201956	201956	201956	153.38	201956	9.33
tss_00368	SMel1021Chro	+	202456	202456	202456	4.28	202456	94.28
tss_00369	SMel1021Chro	+	202478	202478	202478	190.12	202478	12367
tss_00370	SMel1021Chro	-	202491	202491	202491	10.3	202491	30.52
tss_00371	SMel1021Chro	+	204032	204035	204032,204033,204034,204035	301.32	204033	12.57
tss_00372	SMel1021Chro	+	204796	204796	204796	5.83	204796	11.4
tss_00373	SMel1021Chro	+	205230	205230	205230	5.05	205230	7.97
tss_00374	SMel1021Chro	-	205807	205807	205807	4.28	205807	3.95
tss_00375	SMel1021Chro	+	206269	206269	206269	8.94	206269	4.34
tss_00376	SMel1021Chro	-	206747	206747	206747	116.06	206747	5.05
tss_00377	SMel1021Chro	-	206859	206859	206859	7.19	206859	27.8
tss_00378	SMel1021Chro	-	206976	206976	206976	125.39	206976	4.15
tss_00379	SMel1021Chro	-	207111	207114	207111,207114	54.43	207114	5.96
tss_00380	SMel1021Chro	+	207177	207177	207177	50.93	207177	7.32
tss_00381	SMel1021Chro	+	207183	207183	207183	26.83	207183	3.3
tss_00382	SMel1021Chro	-	207950	207950	207950	8.16	207950	3.05
tss_00383	SMel1021Chro	+	207974	207974	207974	3.11	207974	7.52
tss_00384	SMel1021Chro	+	209658	209660	209658,209659,209660	1333.38	209659	18.66
tss_00385	SMel1021Chro	-	211841	211842	211841,211842	21.19	211841	23.78
tss_00386	SMel1021Chro	-	211847	211849	211847,211849	14.58	211849	23.98
tss_00387	SMel1021Chro	+	211870	211870	211870	6.03	211870	4.28
tss_00388	SMel1021Chro	+	211886	211886	211886	3.69	211886	3.24
tss_00389	SMel1021Chro	+	211890	211891	211890,211891	120.53	211891	7.65
tss_00390	SMel1021Chro	+	211902	211905	211902,211904,211905	33.43	211904	5.7
tss_00391	SMel1021Chro	-	213006	213006	213006	11.08	213006	25.73
tss_00392	SMel1021Chro	-	214857	214859	214857,214858,214859	630.62	214858	59.49
tss_00393	SMel1021Chro	+	215196	215196	215196	3.11	215196	3.82
tss_00394	SMel1021Chro	-	216265	216266	216265,216266	15.94	216266	3.11
tss_00395	SMel1021Chro	-	216589	216593	216589,216591,216592,216593	685.65	216591	62.21
tss_00396	SMel1021Chro	+	216776	216779	216776,216777,216779	250.77	216777	4.21
tss_00397	SMel1021Chro	+	217930	217930	217930	17.3	217930	7.84
tss_00398	SMel1021Chro	-	219764	219764	219764	24.49	219764	10.04
tss_00399	SMel1021Chro	+	220449	220449	220449	6.61	220449	8.88
tss_00400	SMel1021Chro	+	222951	222951	222951	6.42	222951	8.04
tss_00401	SMel1021Chro	-	224396	224398	224396,224397,224398	415.04	224397	16667.7
tss_00402	SMel1021Chro	+	226890	226890	226890	7.39	226890	57.93
tss_00403	SMel1021Chro	+	227623	227623	227623	5.05	227623	7.78
tss_00404	SMel1021Chro	-	229284	229284	229284	16.33	229284	29.42
tss_00405	SMel1021Chro	-	230184	230184	230184	4.08	230184	22.36
tss_00406	SMel1021Chro	-	230218	230218	230218	11.28	230218	5.31
tss_00407	SMel1021Chro	-	231146	231148	231146,231147,231148	108.86	231147	169.32
tss_00408	SMel1021Chro	+	231319	231319	231319	7	231319	6.03
tss_00409	SMel1021Chro	-	232912	232912	232912	5.44	232912	3.3
tss_00410	SMel1021Chro	+	233535	233535	233535	4.67	233535	303.07
tss_00411	SMel1021Chro	+	238520	238520	238520	4.28	238520	3.89
tss_00412	SMel1021Chro	-	238525	238526	238525,238526	22.74	238525	4.34
tss_00413	SMel1021Chro	-	238559	238560	238559,238560	12.05	238560	5.44
tss_00414	SMel1021Chro	-	238571	238571	238571	9.53	238571	23.78
tss_00415	SMel1021Chro	-	238609	238609	238609	5.44	238609	8.23
tss_00416	SMel1021Chro	+	238893	238894	238893,238894	39.27	238893	4.8
tss_00417	SMel1021Chro	+	239418	239418	239418	5.44	239418	13.8
tss_00418	SMel1021Chro	+	239706	239707	239706,239707	64.35	239707	9.78
tss_00419	SMel1021Chro	+	240484	240484	240484	3.69	240484	4.15
tss_00420	SMel1021Chro	+	240691	240691	240691	10.5	240691	6.67
tss_00421	SMel1021Chro	-	241111	241111	241111	199.84	241111	6.29
tss_00422	SMel1021Chro	+	241458	241458	241458	57.93	241458	7.97
tss_00423	SMel1021Chro	-	242345	242345	242345	83.01	242345	3.5
tss_00424	SMel1021Chro	-	242412	242412	242412	6.8	242412	3.89
tss_00425	SMel1021Chro	-	242442	242442	242442	4.86	242442	4.86
tss_00426	SMel1021Chro	-	242451	242451	242451	5.64	242451	3.95
tss_00427	SMel1021Chro	+	242472	242472	242472	166.6	242472	5.57
tss_00428	SMel1021Chro	+	242551	242551	242551	147.94	242551	3.56
tss_00429	SMel1021Chro	+	242915	242915	242915	6.22	242915	3.24
tss_00430	SMel1021Chro	-	243265	243265	243265	4.08	243265	3.24
tss_00431	SMel1021Chro	-	243932	243933	243932,243933	6.8	243933	5.64
tss_00432	SMel1021Chro	-	244162	244162	244162	7	244162	4.41
tss_00433	SMel1021Chro	-	244209	244209	244209	5.05	244209	5.83
tss_00434	SMel1021Chro	+	244327	244327	244327	17.88	244327	3.05
tss_00435	SMel1021Chro	-	244493	244493	244493	7.39	244493	3.76
tss_00436	SMel1021Chro	+	245677	245677	245677	5.05	245677	8.23
tss_00437	SMel1021Chro	-	246570	246570	246570	9.53	246570	3.69
tss_00438	SMel1021Chro	+	246673	246673	246673	3.11	246673	13.61
tss_00439	SMel1021Chro	-	247013	247013	247013	9.72	247013	4.15
tss_00440	SMel1021Chro	+	247017	247017	247017	3.5	247017	7.06
tss_00441	SMel1021Chro	-	250316	250316	250316	14.39	250316	6.09
tss_00442	SMel1021Chro	+	250410	250411	250410,250411	65.12	250411	3.5
tss_00443	SMel1021Chro	+	250422	250422	250422	52.68	250422	11.92
tss_00444	SMel1021Chro	-	251722	251722	251722	6.03	251722	3.69
tss_00445	SMel1021Chro	+	251815	251817	251815,251816,251817	205.09	251817	100.18
tss_00446	SMel1021Chro	-	254132	254132	254132	43.55	254132	19.25
tss_00447	SMel1021Chro	-	254160	254163	254160,254161,254163	36.55	254163	45.68
tss_00448	SMel1021Chro	-	254174	254174	254174	3.89	254174	122.28
tss_00449	SMel1021Chro	-	255103	255105	255103,255104,255105	1803.05	255104	8.94
tss_00450	SMel1021Chro	-	255117	255117	255117	6.03	255117	85.15
tss_00451	SMel1021Chro	+	255131	255133	255131,255132,255133	166.4	255133	12.05
tss_00452	SMel1021Chro	-	255159	255159	255159	6.03	255159	6.8
tss_00453	SMel1021Chro	+	256494	256494	256494	16.33	256494	25.27
tss_00454	SMel1021Chro	+	256983	256987	256983,256984,256985,256986,256987	4826.34	256984	10.3
tss_00455	SMel1021Chro	-	259849	259850	259849,259850	11.86	259850	23.52
tss_00456	SMel1021Chro	-	259860	259862	259860,259861,259862	146.96	259861	7.19
tss_00457	SMel1021Chro	+	259910	259910	259910	6.42	259910	5.44
tss_00458	SMel1021Chro	+	259928	259928	259928	28.77	259928	56.38
tss_00459	SMel1021Chro	+	259947	259947	259947	3.11	259947	9.91
tss_00460	SMel1021Chro	-	260547	260547	260547	3.3	260547	5.64
tss_00461	SMel1021Chro	+	262088	262090	262088,262089,262090	24.88	262089	57.35
tss_00462	SMel1021Chro	+	262489	262490	262489,262490	25.86	262490	18.08
tss_00463	SMel1021Chro	+	262904	262904	262904	6.03	262904	5.44
tss_00464	SMel1021Chro	+	263174	263174	263174	323.67	263174	23.72
tss_00465	SMel1021Chro	-	263310	263311	263310,263311	14.19	263311	3.11
tss_00466	SMel1021Chro	-	264763	264763	264763	10.89	264763	17.5
tss_00467	SMel1021Chro	-	266934	266936	266934,266935,266936	247.08	266935	25.08
tss_00468	SMel1021Chro	+	267056	267061	267056,267057,267058,267059,267060,267061	938.36	267058	3.11
tss_00469	SMel1021Chro	+	267112	267112	267112	9.53	267112	76.4
tss_00470	SMel1021Chro	+	267420	267420	267420	22.74	267420	5.44
tss_00471	SMel1021Chro	+	267769	267769	267769	5.05	267769	4.67
tss_00472	SMel1021Chro	+	267830	267830	267830	12.44	267830	4.28
tss_00473	SMel1021Chro	+	270056	270058	270056,270058	357.5	270058	5.44
tss_00474	SMel1021Chro	+	271763	271763	271763	3.11	271763	8.94
tss_00475	SMel1021Chro	+	272963	272963	272963	5.44	272963	6.03
tss_00476	SMel1021Chro	+	274512	274512	274512	4.28	274512	64.35
tss_00477	SMel1021Chro	+	274519	274521	274519,274521	36.74	274519	57.35
tss_00478	SMel1021Chro	-	274892	274892	274892	4.67	274892	4.28
tss_00479	SMel1021Chro	+	276591	276593	276591,276592,276593	2337.44	276592	3.69
tss_00480	SMel1021Chro	+	277047	277047	277047	3.69	277047	3.11
tss_00481	SMel1021Chro	+	277052	277052	277052	4.67	277052	6.61
tss_00482	SMel1021Chro	+	277234	277234	277234	10.11	277234	44.52
tss_00483	SMel1021Chro	-	277777	277777	277777	4.47	277777	6.03
tss_00484	SMel1021Chro	-	279212	279212	279212	4.28	279212	7.39
tss_00485	SMel1021Chro	-	280746	280746	280746	3.89	280746	3.11
tss_00486	SMel1021Chro	-	281556	281556	281556	3.11	281556	23.91
tss_00487	SMel1021Chro	-	281595	281595	281595	6.8	281595	3.5
tss_00488	SMel1021Chro	-	283007	283007	283007	18.86	283007	18.27
tss_00489	SMel1021Chro	-	283180	283180	283180	12.44	283180	5.83
tss_00490	SMel1021Chro	-	283406	283406	283406	3.89	283406	5.05
tss_00491	SMel1021Chro	-	283423	283426	283423,283424,283425,283426	213.26	283424	4.08
tss_00492	SMel1021Chro	-	283503	283506	283503,283506	13.42	283503	22.16
tss_00493	SMel1021Chro	-	283581	283583	283581,283582,283583	129.66	283582	5.83
tss_00494	SMel1021Chro	+	283727	283729	283727,283728,283729	1185.06	283728	3.11
tss_00495	SMel1021Chro	-	283741	283741	283741	3.5	283741	6.03
tss_00496	SMel1021Chro	+	283762	283762	283762	6.61	283762	4.08
tss_00497	SMel1021Chro	+	284172	284172	284172	30.52	284172	3.5
tss_00498	SMel1021Chro	-	284876	284876	284876	58.13	284876	8.75
tss_00499	SMel1021Chro	+	284905	284905	284905	8.36	284905	37.91
tss_00500	SMel1021Chro	+	284929	284931	284929,284931	13.41	284929	6.22
tss_00501	SMel1021Chro	+	285147	285147	285147	3.11	285147	7.39
tss_00502	SMel1021Chro	-	285709	285711	285709,285711	309.48	285709	7.58
tss_00503	SMel1021Chro	-	285802	285802	285802	3.11	285802	4.28
tss_00504	SMel1021Chro	+	285842	285842	285842	13.61	285842	61.04
tss_00505	SMel1021Chro	-	286058	286058	286058	3.11	286058	48.02
tss_00506	SMel1021Chro	-	286116	286117	286116,286117	457.22	286116	10.69
tss_00507	SMel1021Chro	-	286773	286777	286773,286774,286775,286776,286777	744.75	286774	18.08
tss_00508	SMel1021Chro	+	286786	286786	286786	6.61	286786	388.21
tss_00509	SMel1021Chro	+	286895	286895	286895	31.69	286895	3.89
tss_00510	SMel1021Chro	+	288931	288933	288931,288932,288933	828.91	288932	3.11
tss_00511	SMel1021Chro	+	290086	290086	290086	4.28	290086	9.72
tss_00512	SMel1021Chro	-	292847	292850	292847,292848,292849,292850	196.92	292850	7.58
tss_00513	SMel1021Chro	+	292969	292969	292969	14.39	292969	6.61
tss_00514	SMel1021Chro	-	294143	294144	294143,294144	26.43	294143	11.86
tss_00515	SMel1021Chro	+	294298	294302	294298,294299,294302	539.65	294299	24.49
tss_00516	SMel1021Chro	+	295249	295249	295249	3.11	295249	21.38
tss_00517	SMel1021Chro	-	296494	296494	296494	4.47	296494	3.11
tss_00518	SMel1021Chro	+	296559	296559	296559	3.89	296559	5.83
tss_00519	SMel1021Chro	+	296647	296647	296647	5.83	296647	3.11
tss_00520	SMel1021Chro	-	298060	298060	298060	9.14	298060	3.3
tss_00521	SMel1021Chro	+	298156	298156	298156	121.3	298156	3.89
tss_00522	SMel1021Chro	-	298220	298220	298220	8.75	298220	3.11
tss_00523	SMel1021Chro	+	298345	298345	298345	10.3	298345	5.05
tss_00524	SMel1021Chro	+	298863	298863	298863	3.3	298863	13.22
tss_00525	SMel1021Chro	+	300382	300384	300382,300384	108.12	300382	3.5
tss_00526	SMel1021Chro	+	301028	301028	301028	5.05	301028	3.3
tss_00527	SMel1021Chro	-	301251	301255	301251,301252,301253,301254,301255	39.08	301254	6.61
tss_00528	SMel1021Chro	+	301276	301276	301276	8.94	301276	3.11
tss_00529	SMel1021Chro	-	301807	301809	301807,301808,301809	108.86	301807	34.21
tss_00530	SMel1021Chro	+	301953	301955	301953,301954,301955	74.65	301955	4.28
tss_00531	SMel1021Chro	-	303152	303153	303152,303153	381.8	303152	7.58
tss_00532	SMel1021Chro	+	303235	303236	303235,303236	11.47	303236	3.5
tss_00533	SMel1021Chro	+	303436	303436	303436	12.44	303436	3.69
tss_00534	SMel1021Chro	-	303585	303585	303585	43.74	303585	171.85
tss_00535	SMel1021Chro	+	303603	303603	303603	8.36	303603	6.61
tss_00536	SMel1021Chro	+	304064	304064	304064	3.11	304064	6.03
tss_00537	SMel1021Chro	-	305446	305449	305446,305447,305448,305449	1293.92	305448	71.34
tss_00538	SMel1021Chro	-	306085	306085	306085	3.3	306085	4.08
tss_00539	SMel1021Chro	-	306107	306107	306107	4.08	306107	8.36
tss_00540	SMel1021Chro	+	306744	306744	306744	5.25	306744	6.61
tss_00541	SMel1021Chro	+	306856	306857	306856,306857	19.63	306856	3.11
tss_00542	SMel1021Chro	+	306963	306963	306963	8.55	306963	15.55
tss_00543	SMel1021Chro	-	308791	308791	308791	26.24	308791	3.5
tss_00544	SMel1021Chro	-	308842	308842	308842	43.55	308842	14
tss_00545	SMel1021Chro	-	308950	308950	308950	6.42	308950	11.47
tss_00546	SMel1021Chro	+	308973	308974	308973,308974	164.46	308974	8.94
tss_00547	SMel1021Chro	+	308978	308979	308978,308979	75.62	308979	4.08
tss_00548	SMel1021Chro	-	309063	309063	309063	3.69	309063	64.15
tss_00549	SMel1021Chro	+	312170	312172	312170,312171,312172	452.56	312171	5.64
tss_00550	SMel1021Chro	-	312222	312222	312222	34.41	312222	192.07
tss_00551	SMel1021Chro	-	312643	312643	312643	3.11	312643	4.86
tss_00552	SMel1021Chro	+	313001	313003	313001,313002,313003	69.78	313002	9.33
tss_00553	SMel1021Chro	+	313469	313469	313469	8.75	313469	5.64
tss_00554	SMel1021Chro	-	314277	314277	314277	13.61	314277	6.03
tss_00555	SMel1021Chro	+	314529	314529	314529	77.95	314529	3.3
tss_00556	SMel1021Chro	+	315535	315535	315535	8.55	315535	145.8
tss_00557	SMel1021Chro	-	316490	316492	316490,316491,316492	1167.35	316491	7.39
tss_00558	SMel1021Chro	+	316503	316503	316503	6.8	316503	3.69
tss_00559	SMel1021Chro	+	316513	316513	316513	6.61	316513	4.28
tss_00560	SMel1021Chro	-	317539	317543	317539,317540,317541,317542,317543	76.78	317543	3.69
tss_00561	SMel1021Chro	-	317593	317593	317593	3.11	317593	7.78
tss_00562	SMel1021Chro	+	317615	317618	317615,317616,317617,317618	284.21	317617	74.45
tss_00563	SMel1021Chro	+	317641	317644	317641,317642,317644	324.85	317641	14.39
tss_00564	SMel1021Chro	+	318083	318083	318083	4.67	318083	3.11
tss_00565	SMel1021Chro	+	318213	318213	318213	7.97	318213	3.89
tss_00566	SMel1021Chro	+	318406	318409	318406,318407,318408,318409	4994.1	318407	3.3
tss_00567	SMel1021Chro	-	318434	318434	318434	4.86	318434	3.5
tss_00568	SMel1021Chro	-	318469	318469	318469	11.08	318469	3.5
tss_00569	SMel1021Chro	-	318867	318867	318867	4.28	318867	6.03
tss_00570	SMel1021Chro	+	320178	320178	320178	5.05	320178	6.61
tss_00571	SMel1021Chro	-	320261	320261	320261	6.61	320261	11.66
tss_00572	SMel1021Chro	+	323470	323470	323470	6.22	323470	10.3
tss_00573	SMel1021Chro	+	323488	323488	323488	5.64	323488	4.28
tss_00574	SMel1021Chro	+	324841	324842	324841,324842	87.48	324842	7.19
tss_00575	SMel1021Chro	-	326191	326191	326191	5.05	326191	4.86
tss_00576	SMel1021Chro	+	327202	327202	327202	3.89	327202	18.47
tss_00577	SMel1021Chro	-	327260	327260	327260	5.64	327260	8.94
tss_00578	SMel1021Chro	+	329131	329131	329131	4.67	329131	14.77
tss_00579	SMel1021Chro	-	329152	329152	329152	59.29	329152	12.64
tss_00580	SMel1021Chro	+	329256	329257	329256,329257	116.83	329257	7.39
tss_00581	SMel1021Chro	+	330057	330058	330057,330058	13.42	330057	9.91
tss_00582	SMel1021Chro	+	331801	331801	331801	341.95	331801	3.11
tss_00583	SMel1021Chro	-	334501	334502	334501,334502	67.46	334502	18.66
tss_00584	SMel1021Chro	+	334536	334536	334536	44.71	334536	21.19
tss_00585	SMel1021Chro	+	334562	334562	334562	5.83	334562	39.27
tss_00586	SMel1021Chro	-	336643	336643	336643	3.3	336643	15.36
tss_00587	SMel1021Chro	-	336983	336986	336983,336985,336986	251.55	336983	13.22
tss_00588	SMel1021Chro	-	337737	337739	337737,337739	81.26	337737	4.28
tss_00589	SMel1021Chro	+	337793	337793	337793	45.68	337793	21.38
tss_00590	SMel1021Chro	+	337802	337802	337802	22.74	337802	25.47
tss_00591	SMel1021Chro	+	338164	338164	338164	5.83	338164	10.69
tss_00592	SMel1021Chro	+	338261	338264	338261,338262,338264	16.18	338262	3.5
tss_00593	SMel1021Chro	+	339360	339360	339360	9.14	339360	11.28
tss_00594	SMel1021Chro	-	339389	339389	339389	59.29	339389	3.69
tss_00595	SMel1021Chro	-	339508	339508	339508	6.22	339508	5.35
tss_00596	SMel1021Chro	-	340768	340769	340768,340769	123.25	340768	138.41
tss_00597	SMel1021Chro	-	341924	341927	341924,341925,341926,341927	36.35	341924	3.5
tss_00598	SMel1021Chro	-	342645	342645	342645	9.14	342645	3.5
tss_00599	SMel1021Chro	-	342944	342944	342944	48.6	342944	11.08
tss_00600	SMel1021Chro	-	343138	343140	343138,343140	40.63	343138	7.97
tss_00601	SMel1021Chro	+	343241	343245	343241,343242,343243,343245	272.73	343243	8.55
tss_00602	SMel1021Chro	+	344772	344772	344772	23.72	344772	13.22
tss_00603	SMel1021Chro	-	345546	345549	345546,345548,345549	551.32	345548	3.89
tss_00604	SMel1021Chro	-	346758	346763	346758,346759,346760,346761,346762,346763	159.99	346762	4.47
tss_00605	SMel1021Chro	+	346876	346876	346876	18.47	346876	6.42
tss_00606	SMel1021Chro	+	348510	348510	348510	6.8	348510	4.08
tss_00607	SMel1021Chro	-	349862	349862	349862	61.62	349862	5.25
tss_00608	SMel1021Chro	-	351192	351192	351192	4.08	351192	6.22
tss_00609	SMel1021Chro	-	352669	352669	352669	9.14	352669	3.5
tss_00610	SMel1021Chro	+	352845	352845	352845	3.5	352845	4.28
tss_00611	SMel1021Chro	-	353993	353993	353993	106.92	353993	3.69
tss_00612	SMel1021Chro	-	355399	355403	355399,355400,355401,355402,355403	115.66	355401	7.39
tss_00613	SMel1021Chro	-	355936	355938	355936,355937,355938	373.24	355937	21.58
tss_00614	SMel1021Chro	-	355960	355960	355960	8.36	355960	38.3
tss_00615	SMel1021Chro	+	355977	355977	355977	3.11	355977	5.44
tss_00616	SMel1021Chro	+	356063	356064	356063,356064	9.91	356064	7.78
tss_00617	SMel1021Chro	+	356249	356249	356249	7.97	356249	4.47
tss_00618	SMel1021Chro	-	357402	357403	357402,357403	23.71	357402	34.8
tss_00619	SMel1021Chro	+	357720	357720	357720	3.5	357720	3.11
tss_00620	SMel1021Chro	-	358201	358201	358201	10.5	358201	3.11
tss_00621	SMel1021Chro	+	359048	359048	359048	8.94	359048	5.05
tss_00622	SMel1021Chro	+	359091	359091	359091	9.14	359091	6.8
tss_00623	SMel1021Chro	-	359160	359161	359160,359161	328.73	359161	8.75
tss_00624	SMel1021Chro	+	359172	359174	359172,359174	7.58	359174	10.3
tss_00625	SMel1021Chro	+	359182	359184	359182,359184	18.47	359184	4.28
tss_00626	SMel1021Chro	-	359218	359220	359218,359220	7.58	359220	16.72
tss_00627	SMel1021Chro	-	359233	359233	359233	8.55	359233	16.52
tss_00628	SMel1021Chro	-	360124	360124	360124	11.47	360124	4.67
tss_00629	SMel1021Chro	-	360385	360388	360385,360386,360387,360388	754.65	360386	3.3
tss_00630	SMel1021Chro	-	360412	360412	360412	173.4	360412	7.58
tss_00631	SMel1021Chro	+	360875	360875	360875	5.44	360875	3.69
tss_00632	SMel1021Chro	-	361544	361544	361544	18.27	361544	5.25
tss_00633	SMel1021Chro	-	361588	361590	361588,361589,361590	283.62	361589	3.89
tss_00634	SMel1021Chro	-	361748	361748	361748	5.83	361748	3.89
tss_00635	SMel1021Chro	+	361963	361963	361963	7.19	361963	4.67
tss_00636	SMel1021Chro	-	361996	361999	361996,361998,361999	215.19	361996	4.67
tss_00637	SMel1021Chro	-	362802	362803	362802,362803	167.96	362802	402.4
tss_00638	SMel1021Chro	-	364004	364006	364004,364005,364006	645.79	364005	3.69
tss_00639	SMel1021Chro	+	364038	364038	364038	3.11	364038	7.97
tss_00640	SMel1021Chro	-	364045	364047	364045,364046,364047	269.24	364046	7.58
tss_00641	SMel1021Chro	+	364197	364198	364197,364198	20.6	364197	7.97
tss_00642	SMel1021Chro	-	365285	365285	365285	10.11	365285	4.67
tss_00643	SMel1021Chro	-	365391	365393	365391,365393	32.07	365393	11.86
tss_00644	SMel1021Chro	+	365516	365516	365516	100.5	365516	5.64
tss_00645	SMel1021Chro	+	366940	366940	366940	77.95	366940	6.61
tss_00646	SMel1021Chro	-	370200	370200	370200	8.28	370200	5.44
tss_00647	SMel1021Chro	-	371364	371366	371364,371365,371366	244.75	371365	36.16
tss_00648	SMel1021Chro	-	371827	371827	371827	5.64	371827	9.33
tss_00649	SMel1021Chro	-	372055	372055	372055	3.3	372055	4.28
tss_00650	SMel1021Chro	-	372107	372107	372107	59.49	372107	11.47
tss_00651	SMel1021Chro	-	372153	372153	372153	22.36	372153	6.8
tss_00652	SMel1021Chro	+	372229	372234	372229,372230,372231,372232,372234	180.22	372230	4.67
tss_00653	SMel1021Chro	-	373383	373383	373383	3.11	373383	5.05
tss_00654	SMel1021Chro	+	373796	373796	373796	3.3	373796	3.89
tss_00655	SMel1021Chro	-	373818	373818	373818	3.5	373818	3.3
tss_00656	SMel1021Chro	+	373914	373915	373914,373915	25.08	373914	26.83
tss_00657	SMel1021Chro	-	374848	374851	374848,374850,374851	392.88	374850	4.28
tss_00658	SMel1021Chro	+	374920	374923	374920,374921,374922,374923	418.34	374922	6.03
tss_00659	SMel1021Chro	-	378368	378368	378368	47.04	378368	4.28
tss_00660	SMel1021Chro	+	378432	378432	378432	5.05	378432	7
tss_00661	SMel1021Chro	+	379632	379632	379632	3.89	379632	3.5
tss_00662	SMel1021Chro	-	381633	381633	381633	4.86	381633	901.43
tss_00663	SMel1021Chro	+	381811	381811	381811	9.72	381811	11.08
tss_00664	SMel1021Chro	+	382285	382285	382285	27.99	382285	18.47
tss_00665	SMel1021Chro	-	385863	385863	385863	17.11	385863	201.98
tss_00666	SMel1021Chro	-	386810	386811	386810,386811	42.96	386811	6.42
tss_00667	SMel1021Chro	-	388252	388252	388252	4.47	388252	6.42
tss_00668	SMel1021Chro	-	388376	388376	388376	7.19	388376	3.69
tss_00669	SMel1021Chro	+	388401	388401	388401	10.5	388401	8.16
tss_00670	SMel1021Chro	+	388415	388415	388415	96.62	388415	30.33
tss_00671	SMel1021Chro	+	388449	388449	388449	19.44	388449	3.11
tss_00672	SMel1021Chro	-	390514	390517	390514,390515,390516,390517	47.83	390515	3.69
tss_00673	SMel1021Chro	+	390623	390625	390623,390625	94.67	390625	5.64
tss_00674	SMel1021Chro	-	390992	390994	390992,390994	7.97	390992	3.5
tss_00675	SMel1021Chro	+	392735	392735	392735	3.69	392735	7.19
tss_00676	SMel1021Chro	+	394401	394401	394401	3.3	394401	5.83
tss_00677	SMel1021Chro	+	395471	395473	395471,395472,395473	48.4	395471	4.86
tss_00678	SMel1021Chro	-	396053	396055	396053,396054,396055	60.66	396054	4.08
tss_00679	SMel1021Chro	+	396097	396099	396097,396098,396099	54.63	396099	8.16
tss_00680	SMel1021Chro	-	396117	396117	396117	31.88	396117	39.66
tss_00681	SMel1021Chro	+	397063	397065	397063,397065	35.19	397065	97.78
tss_00682	SMel1021Chro	+	398017	398020	398017,398018,398019,398020	1213.44	398019	5.05
tss_00683	SMel1021Chro	-	398166	398167	398166,398167	13.8	398167	3.69
tss_00684	SMel1021Chro	+	398371	398371	398371	16.33	398371	4.08
tss_00685	SMel1021Chro	-	398619	398619	398619	12.05	398619	65.51
tss_00686	SMel1021Chro	+	398806	398807	398806,398807	186.82	398807	58.71
tss_00687	SMel1021Chro	+	399132	399134	399132,399134	87.28	399132	18.66
tss_00688	SMel1021Chro	-	400926	400928	400926,400928	24.49	400928	4.08
tss_00689	SMel1021Chro	-	406430	406432	406430,406431,406432	23.12	406430	28.19
tss_00690	SMel1021Chro	-	407433	407435	407433,407434,407435	77.95	407434	7.97
tss_00691	SMel1021Chro	+	407542	407544	407542,407543,407544	320.95	407542	6.22
tss_00692	SMel1021Chro	+	408717	408719	408717,408718,408719	106.14	408718	3.11
tss_00693	SMel1021Chro	-	409576	409576	409576	3.08	409576	18.47
tss_00694	SMel1021Chro	+	409609	409610	409609,409610	7.19	409610	13.61
tss_00695	SMel1021Chro	+	409616	409616	409616	4.86	409616	7.39
tss_00696	SMel1021Chro	-	410138	410138	410138	6.22	410138	18.66
tss_00697	SMel1021Chro	-	410202	410202	410202	53.07	410202	33.05
tss_00698	SMel1021Chro	-	410266	410267	410266,410267	135.88	410266	7.39
tss_00699	SMel1021Chro	+	410273	410273	410273	27.99	410273	10.69
tss_00700	SMel1021Chro	+	410303	410303	410303	11.86	410303	13.61
tss_00701	SMel1021Chro	+	410616	410616	410616	9.72	410616	11.28
tss_00702	SMel1021Chro	-	410952	410954	410952,410954	32.66	410952	4.47
tss_00703	SMel1021Chro	-	410958	410960	410958,410960	26.83	410960	3.3
tss_00704	SMel1021Chro	+	410989	410989	410989	20.41	410989	4.08
tss_00705	SMel1021Chro	-	411013	411013	411013	320.76	411013	3.89
tss_00706	SMel1021Chro	-	411125	411125	411125	4.28	411125	27.22
tss_00707	SMel1021Chro	+	411825	411825	411825	3.11	411825	7.78
tss_00708	SMel1021Chro	-	412874	412874	412874	119.75	412874	34.6
tss_00709	SMel1021Chro	+	412898	412900	412898,412899,412900	117.03	412900	21.38
tss_00710	SMel1021Chro	-	413404	413404	413404	4.67	413404	126.36
tss_00711	SMel1021Chro	-	414434	414437	414434,414436,414437	127.72	414437	18.08
tss_00712	SMel1021Chro	-	414470	414472	414470,414472	324.06	414470	3.3
tss_00713	SMel1021Chro	+	414586	414586	414586	4.47	414586	9.33
tss_00714	SMel1021Chro	-	414599	414599	414599	174.96	414599	3.11
tss_00715	SMel1021Chro	-	415138	415138	415138	4.86	415138	9.53
tss_00716	SMel1021Chro	-	415230	415231	415230,415231	41.02	415230	125.39
tss_00717	SMel1021Chro	-	415321	415323	415321,415323	18.27	415321	14.58
tss_00718	SMel1021Chro	-	415327	415327	415327	5.05	415327	4.47
tss_00719	SMel1021Chro	-	415343	415344	415343,415344	31.69	415343	11.08
tss_00720	SMel1021Chro	+	415367	415367	415367	3.11	415367	4.47
tss_00721	SMel1021Chro	+	415391	415391	415391	4.28	415391	4.28
tss_00722	SMel1021Chro	+	416363	416367	416363,416364,416365,416366,416367	903.75	416366	11.66
tss_00723	SMel1021Chro	+	416908	416910	416908,416910	9.34	416908	10.69
tss_00724	SMel1021Chro	-	417818	417820	417818,417819,417820	97.4	417818	6.22
tss_00725	SMel1021Chro	+	417882	417882	417882	81.84	417882	4.28
tss_00726	SMel1021Chro	+	417902	417902	417902	8.55	417902	4.47
tss_00727	SMel1021Chro	+	420362	420364	420362,420364	18.08	420362	3.69
tss_00728	SMel1021Chro	-	420470	420470	420470	5.44	420470	3.3
tss_00729	SMel1021Chro	+	420530	420533	420530,420531,420533	16.18	420531	3.32
tss_00730	SMel1021Chro	+	423149	423151	423149,423150,423151	110.42	423150	16.33
tss_00731	SMel1021Chro	-	424120	424120	424120	3.5	424120	41.41
tss_00732	SMel1021Chro	-	426698	426702	426698,426699,426700,426701,426702	475.5	426699	24.3
tss_00733	SMel1021Chro	-	426717	426717	426717	70.18	426717	15.16
tss_00734	SMel1021Chro	+	426734	426738	426734,426735,426736,426737,426738	781.28	426735	46.07
tss_00735	SMel1021Chro	+	426752	426752	426752	5.44	426752	7.39
tss_00736	SMel1021Chro	+	429560	429564	429560,429561,429562,429564	416.01	429560	7
tss_00737	SMel1021Chro	-	430346	430346	430346	7.39	430346	3.11
tss_00738	SMel1021Chro	+	430965	430965	430965	6.22	430965	4.28
tss_00739	SMel1021Chro	-	432408	432408	432408	3.3	432408	11.28
tss_00740	SMel1021Chro	+	432431	432431	432431	3.89	432431	46.07
tss_00741	SMel1021Chro	+	434491	434493	434491,434492,434493	268.85	434492	46.85
tss_00742	SMel1021Chro	+	434655	434655	434655	4.47	434655	3.5
tss_00743	SMel1021Chro	+	435653	435656	435653,435654,435655,435656	595.63	435655	8.94
tss_00744	SMel1021Chro	+	436253	436255	436253,436255	30.72	436255	3.69
tss_00745	SMel1021Chro	+	436491	436491	436491	6.22	436491	7.78
tss_00746	SMel1021Chro	-	436935	436935	436935	11.66	436935	36.55
tss_00747	SMel1021Chro	+	436963	436963	436963	35.77	436963	4.47
tss_00748	SMel1021Chro	+	436977	436977	436977	3.5	436977	3.11
tss_00749	SMel1021Chro	+	436983	436983	436983	7	436983	5.83
tss_00750	SMel1021Chro	+	437002	437006	437002,437004,437006	204.31	437006	3.69
tss_00751	SMel1021Chro	+	439369	439370	439369,439370	520.99	439370	32.46
tss_00752	SMel1021Chro	+	440166	440166	440166	8.55	440166	6.03
tss_00753	SMel1021Chro	-	440211	440211	440211	4.86	440211	9.33
tss_00754	SMel1021Chro	+	440445	440445	440445	4.47	440445	8.55
tss_00755	SMel1021Chro	+	440715	440719	440715,440716,440717,440719	484.24	440717	11.08
tss_00756	SMel1021Chro	+	441063	441063	441063	14.97	441063	7.39
tss_00757	SMel1021Chro	+	441810	441810	441810	6.61	441810	6.22
tss_00758	SMel1021Chro	+	442276	442277	442276,442277	94.48	442276	5.44
tss_00759	SMel1021Chro	+	442349	442349	442349	26.63	442349	5.25
tss_00760	SMel1021Chro	+	443608	443608	443608	71.15	443608	249.22
tss_00761	SMel1021Chro	+	444195	444196	444195,444196	24.69	444196	44.52
tss_00762	SMel1021Chro	+	445105	445105	445105	6.42	445105	7
tss_00763	SMel1021Chro	+	445125	445125	445125	5.64	445125	3.89
tss_00764	SMel1021Chro	+	445134	445134	445134	10.69	445134	3.11
tss_00765	SMel1021Chro	+	445140	445143	445140,445141,445142,445143	736.19	445142	6.42
tss_00766	SMel1021Chro	-	445147	445149	445147,445149	50.15	445149	6.03
tss_00767	SMel1021Chro	+	445197	445201	445197,445199,445201	120.71	445199	5.25
tss_00768	SMel1021Chro	-	445281	445281	445281	4.28	445281	8.36
tss_00769	SMel1021Chro	+	445433	445433	445433	4.67	445433	4.47
tss_00770	SMel1021Chro	+	446118	446118	446118	21.38	446118	8.94
tss_00771	SMel1021Chro	+	446161	446164	446161,446162,446163,446164	813.36	446164	3.11
tss_00772	SMel1021Chro	+	447545	447545	447545	16.33	447545	67.65
tss_00773	SMel1021Chro	-	448085	448086	448085,448086	11.08	448085	7.78
tss_00774	SMel1021Chro	-	448828	448829	448828,448829	190.32	448829	5.25
tss_00775	SMel1021Chro	+	449166	449166	449166	3.11	449166	8.16
tss_00776	SMel1021Chro	+	449178	449178	449178	3.89	449178	34.41
tss_00777	SMel1021Chro	-	449320	449320	449320	124.61	449320	3.3
tss_00778	SMel1021Chro	+	449397	449399	449397,449399	14.58	449397	180.6
tss_00779	SMel1021Chro	-	452971	452974	452971,452973,452974	19.05	452971	5.83
tss_00780	SMel1021Chro	-	454170	454173	454170,454171,454172,454173	102.83	454172	9.53
tss_00781	SMel1021Chro	-	455399	455399	455399	185.65	455399	195.37
tss_00782	SMel1021Chro	+	455547	455550	455547,455548,455549,455550	652.98	455549	5.44
tss_00783	SMel1021Chro	+	457967	457967	457967	34.12	457967	5.83
tss_00784	SMel1021Chro	+	458046	458047	458046,458047	28.97	458047	27.6
tss_00785	SMel1021Chro	+	458900	458900	458900	25.71	458900	177.49
tss_00786	SMel1021Chro	-	460969	460971	460969,460970,460971	208.4	460969	17.3
tss_00787	SMel1021Chro	+	466534	466534	466534	23.33	466534	17.69
tss_00788	SMel1021Chro	-	466543	466543	466543	17.5	466543	90.4
tss_00789	SMel1021Chro	-	466583	466583	466583	3.11	466583	9.91
tss_00790	SMel1021Chro	+	466607	466607	466607	46.07	466607	21.19
tss_00791	SMel1021Chro	+	466636	466636	466636	10.11	466636	6.8
tss_00792	SMel1021Chro	-	466676	466676	466676	3.5	466676	5.25
tss_00793	SMel1021Chro	+	467209	467209	467209	3.5	467209	1106.32
tss_00794	SMel1021Chro	+	468928	468928	468928	6.03	468928	12.05
tss_00795	SMel1021Chro	-	469773	469775	469773,469775	187.79	469773	76.79
tss_00796	SMel1021Chro	-	471090	471092	471090,471092	316.87	471090	3.11
tss_00797	SMel1021Chro	+	471281	471283	471281,471282,471283	171.85	471282	18.47
tss_00798	SMel1021Chro	-	472187	472187	472187	55.99	472187	27.99
tss_00799	SMel1021Chro	-	472740	472740	472740	3.11	472740	30.52
tss_00800	SMel1021Chro	-	473035	473037	473035,473036,473037	863.72	473036	4.86
tss_00801	SMel1021Chro	+	473140	473140	473140	72.9	473140	4.86
tss_00802	SMel1021Chro	+	474128	474128	474128	122.47	474128	4.86
tss_00803	SMel1021Chro	-	474277	474277	474277	8.55	474277	151.05
tss_00804	SMel1021Chro	-	477150	477151	477150,477151	187.98	477151	9.53
tss_00805	SMel1021Chro	+	477210	477210	477210	5.25	477210	5.44
tss_00806	SMel1021Chro	+	477311	477312	477311,477312	69.21	477312	164.66
tss_00807	SMel1021Chro	+	479047	479047	479047	13.41	479047	3.89
tss_00808	SMel1021Chro	-	480150	480151	480150,480151	541.21	480151	6.22
tss_00809	SMel1021Chro	-	480228	480228	480228	4.08	480228	3.5
tss_00810	SMel1021Chro	+	480252	480252	480252	6.66	480252	3.11
tss_00811	SMel1021Chro	-	480283	480283	480283	3.12	480283	3.11
tss_00812	SMel1021Chro	+	480298	480298	480298	17.88	480298	5.05
tss_00813	SMel1021Chro	+	480305	480305	480305	4.08	480305	7.39
tss_00814	SMel1021Chro	+	480315	480316	480315,480316	7	480315	3.5
tss_00815	SMel1021Chro	+	480493	480493	480493	5.25	480493	9.53
tss_00816	SMel1021Chro	+	480579	480579	480579	3.5	480579	4.28
tss_00817	SMel1021Chro	-	482308	482308	482308	7.39	482308	4.47
tss_00818	SMel1021Chro	-	482379	482379	482379	26.05	482379	130.44
tss_00819	SMel1021Chro	-	482545	482545	482545	7.97	482545	14.77
tss_00820	SMel1021Chro	-	482800	482800	482800	6.8	482800	3.69
tss_00821	SMel1021Chro	+	482819	482819	482819	11.28	482819	6.03
tss_00822	SMel1021Chro	-	482837	482837	482837	6.42	482837	3.89
tss_00823	SMel1021Chro	-	482861	482861	482861	3.5	482861	10.5
tss_00824	SMel1021Chro	-	482865	482865	482865	18.08	482865	3.11
tss_00825	SMel1021Chro	-	482875	482875	482875	7.58	482875	6.42
tss_00826	SMel1021Chro	-	482919	482923	482919,482920,482921,482922,482923	898.51	482921	33.44
tss_00827	SMel1021Chro	+	483059	483061	483059,483060,483061	206.45	483060	172.63
tss_00828	SMel1021Chro	-	483447	483449	483447,483449	8.94	483449	4.47
tss_00829	SMel1021Chro	+	483746	483746	483746	6.61	483746	33.83
tss_00830	SMel1021Chro	+	485356	485356	485356	4.08	485356	4.67
tss_00831	SMel1021Chro	+	486156	486156	486156	6.03	486156	4.08
tss_00832	SMel1021Chro	+	486444	486444	486444	3.3	486444	3.5
tss_00833	SMel1021Chro	-	487491	487491	487491	3.5	487491	6.42
tss_00834	SMel1021Chro	+	487557	487557	487557	177.87	487557	5.64
tss_00835	SMel1021Chro	-	488238	488238	488238	5.44	488238	6.03
tss_00836	SMel1021Chro	+	489297	489300	489297,489298,489299,489300	703.92	489298	3.24
tss_00837	SMel1021Chro	+	490184	490184	490184	7.97	490184	6.82
tss_00838	SMel1021Chro	-	490457	490458	490457,490458	36.74	490457	30.91
tss_00839	SMel1021Chro	-	490703	490703	490703	5.83	490703	15.55
tss_00840	SMel1021Chro	+	491326	491329	491326,491327,491329	247.28	491327	8.55
tss_00841	SMel1021Chro	+	492013	492013	492013	85.54	492013	69.98
tss_00842	SMel1021Chro	-	492046	492046	492046	12.44	492046	36.16
tss_00843	SMel1021Chro	+	493264	493264	493264	4.34	493264	51.52
tss_00844	SMel1021Chro	-	494934	494934	494934	3.3	494934	6.03
tss_00845	SMel1021Chro	-	494943	494946	494943,494946	87.87	494946	34.6
tss_00846	SMel1021Chro	-	496161	496161	496161	41.6	496161	6.22
tss_00847	SMel1021Chro	-	496611	496611	496611	3.11	496611	10.11
tss_00848	SMel1021Chro	-	501826	501829	501826,501828,501829	16.13	501826	13.8
tss_00849	SMel1021Chro	-	501836	501838	501836,501838	9.91	501838	4.67
tss_00850	SMel1021Chro	+	501851	501851	501851	3.5	501851	11.47
tss_00851	SMel1021Chro	+	503237	503237	503237	24.3	503237	7.58
tss_00852	SMel1021Chro	-	505897	505897	505897	6.22	505897	44.91
tss_00853	SMel1021Chro	-	508210	508212	508210,508211,508212	110.42	508212	3.11
tss_00854	SMel1021Chro	-	509918	509918	509918	13.8	509918	21.38
tss_00855	SMel1021Chro	-	510895	510895	510895	3.89	510895	22.94
tss_00856	SMel1021Chro	-	510942	510945	510942,510945	67.07	510942	10.5
tss_00857	SMel1021Chro	-	510954	510954	510954	3.69	510954	3.69
tss_00858	SMel1021Chro	+	511563	511563	511563	3.11	511563	4.67
tss_00859	SMel1021Chro	-	511585	511587	511585,511586,511587	65.13	511586	9.91
tss_00860	SMel1021Chro	-	515573	515573	515573	20.22	515573	4.67
tss_00861	SMel1021Chro	-	516022	516022	516022	18.86	516022	4.08
tss_00862	SMel1021Chro	-	516909	516909	516909	7	516909	5.05
tss_00863	SMel1021Chro	+	517612	517612	517612	9.33	517612	3.11
tss_00864	SMel1021Chro	-	521167	521169	521167,521169	83.21	521167	3.69
tss_00865	SMel1021Chro	+	521287	521290	521287,521289,521290	48.02	521289	3.89
tss_00866	SMel1021Chro	+	521346	521346	521346	67.46	521346	14.77
tss_00867	SMel1021Chro	-	522285	522285	522285	6.42	522285	5.44
tss_00868	SMel1021Chro	-	523708	523708	523708	11.08	523708	4.86
tss_00869	SMel1021Chro	-	523723	523724	523723,523724	338.64	523724	3.11
tss_00870	SMel1021Chro	+	523807	523808	523807,523808	136.47	523808	12.05
tss_00871	SMel1021Chro	+	525158	525158	525158	5.25	525158	10.5
tss_00872	SMel1021Chro	-	525261	525261	525261	3.11	525261	4.28
tss_00873	SMel1021Chro	+	525308	525308	525308	5.25	525308	4.67
tss_00874	SMel1021Chro	+	525640	525640	525640	7.58	525640	115.67
tss_00875	SMel1021Chro	+	526918	526920	526918,526920	14.58	526918	4.86
tss_00876	SMel1021Chro	-	527605	527605	527605	6.22	527605	154.35
tss_00877	SMel1021Chro	+	527777	527778	527777,527778	179.24	527778	12.05
tss_00878	SMel1021Chro	+	529861	529863	529861,529863	14	529863	7.19
tss_00879	SMel1021Chro	+	532218	532218	532218	3.11	532218	5.64
tss_00880	SMel1021Chro	-	532424	532427	532424,532426,532427	165.63	532426	3.3
tss_00881	SMel1021Chro	+	533578	533578	533578	7.39	533578	5.44
tss_00882	SMel1021Chro	+	534081	534081	534081	3.11	534081	151.44
tss_00883	SMel1021Chro	+	534112	534115	534112,534115	25.86	534112	4.67
tss_00884	SMel1021Chro	-	534458	534458	534458	52.88	534458	24.69
tss_00885	SMel1021Chro	-	534496	534498	534496,534498	10.69	534498	10.69
tss_00886	SMel1021Chro	+	534623	534627	534623,534624,534625,534627	324.64	534624	5.05
tss_00887	SMel1021Chro	-	535647	535647	535647	4.08	535647	3.3
tss_00888	SMel1021Chro	+	536098	536098	536098	11.28	536098	6.03
tss_00889	SMel1021Chro	+	536138	536139	536138,536139	37.9	536138	4.47
tss_00890	SMel1021Chro	+	537391	537393	537391,537393	45.29	537391	7.19
tss_00891	SMel1021Chro	+	537397	537397	537397	4.08	537397	6.42
tss_00892	SMel1021Chro	-	539849	539849	539849	3.3	539849	5.44
tss_00893	SMel1021Chro	-	540590	540590	540590	4.28	540590	11.66
tss_00894	SMel1021Chro	-	540758	540758	540758	4.86	540758	6.42
tss_00895	SMel1021Chro	+	540852	540852	540852	7.78	540852	3.5
tss_00896	SMel1021Chro	+	540872	540872	540872	54.63	540872	4.86
tss_00897	SMel1021Chro	-	542186	542186	542186	20.8	542186	41.21
tss_00898	SMel1021Chro	-	542215	542215	542215	5.44	542215	15.36
tss_00899	SMel1021Chro	-	542669	542671	542669,542671	26.25	542669	5.83
tss_00900	SMel1021Chro	+	543061	543062	543061,543062	47.63	543061	3.3
tss_00901	SMel1021Chro	-	543303	543303	543303	4.28	543303	47.63
tss_00902	SMel1021Chro	-	543401	543401	543401	8.55	543401	14.58
tss_00903	SMel1021Chro	-	543550	543550	543550	7.97	543550	8.55
tss_00904	SMel1021Chro	+	543747	543747	543747	4.86	543747	3.5
tss_00905	SMel1021Chro	+	543808	543808	543808	9.14	543808	6.22
tss_00906	SMel1021Chro	+	544349	544349	544349	9.14	544349	3.89
tss_00907	SMel1021Chro	-	544449	544449	544449	8.36	544449	70.37
tss_00908	SMel1021Chro	-	544480	544481	544480,544481	23.33	544481	4.08
tss_00909	SMel1021Chro	+	544507	544507	544507	58.51	544507	4.08
tss_00910	SMel1021Chro	+	544742	544742	544742	3.3	544742	4.28
tss_00911	SMel1021Chro	-	544903	544903	544903	7	544903	230.95
tss_00912	SMel1021Chro	+	545450	545450	545450	7.97	545450	3.11
tss_00913	SMel1021Chro	-	545679	545681	545679,545680,545681	39.27	545680	13.41
tss_00914	SMel1021Chro	-	545743	545743	545743	69.01	545743	9.33
tss_00915	SMel1021Chro	-	545777	545777	545777	3.3	545777	8.94
tss_00916	SMel1021Chro	-	546021	546021	546021	12.64	546021	5.25
tss_00917	SMel1021Chro	+	546086	546086	546086	7.97	546086	50.74
tss_00918	SMel1021Chro	-	546550	546552	546550,546552	32.07	546550	40.43
tss_00919	SMel1021Chro	+	546632	546632	546632	244.16	546632	4.47
tss_00920	SMel1021Chro	+	547114	547114	547114	4.08	547114	3.3
tss_00921	SMel1021Chro	+	547162	547164	547162,547163,547164	51.9	547163	3.5
tss_00922	SMel1021Chro	-	547446	547446	547446	13.8	547446	3.11
tss_00923	SMel1021Chro	+	547466	547466	547466	18.08	547466	34.41
tss_00924	SMel1021Chro	+	547477	547477	547477	7.19	547477	5.05
tss_00925	SMel1021Chro	+	547496	547496	547496	6.42	547496	4.47
tss_00926	SMel1021Chro	-	547499	547499	547499	8.36	547499	43.93
tss_00927	SMel1021Chro	+	547537	547537	547537	12.25	547537	15.16
tss_00928	SMel1021Chro	+	547548	547548	547548	3.69	547548	25.85
tss_00929	SMel1021Chro	-	548623	548623	548623	4.47	548623	5.44
tss_00930	SMel1021Chro	-	548822	548822	548822	7	548822	9.33
tss_00931	SMel1021Chro	-	549105	549105	549105	7.97	549105	24.69
tss_00932	SMel1021Chro	-	549771	549771	549771	3.3	549771	3.39
tss_00933	SMel1021Chro	-	551743	551743	551743	3.3	551743	3.11
tss_00934	SMel1021Chro	+	552064	552066	552064,552066	109.64	552066	131.22
tss_00935	SMel1021Chro	-	552140	552140	552140	4.28	552140	16.52
tss_00936	SMel1021Chro	+	552345	552345	552345	4.67	552345	3.65
tss_00937	SMel1021Chro	+	553113	553113	553113	3.69	553113	34.16
tss_00938	SMel1021Chro	-	553233	553235	553233,553235	29.93	553233	107.16
tss_00939	SMel1021Chro	+	553254	553254	553254	3.11	553254	4.67
tss_00940	SMel1021Chro	+	553274	553275	553274,553275	14	553274	6.42
tss_00941	SMel1021Chro	+	553385	553385	553385	10.11	553385	16.52
tss_00942	SMel1021Chro	+	553781	553784	553781,553784	92.34	553781	3.3
tss_00943	SMel1021Chro	+	553828	553830	553828,553829,553830	289.08	553830	30.95
tss_00944	SMel1021Chro	-	554226	554226	554226	3.11	554226	3.69
tss_00945	SMel1021Chro	+	554227	554227	554227	5.05	554227	3.99
tss_00946	SMel1021Chro	+	554487	554487	554487	37.52	554487	3.1
tss_00947	SMel1021Chro	-	554721	554721	554721	37.91	554721	6.84
tss_00948	SMel1021Chro	-	554947	554947	554947	3.5	554947	3.11
tss_00949	SMel1021Chro	-	555072	555072	555072	4.08	555072	9.53
tss_00950	SMel1021Chro	+	555097	555097	555097	10.5	555097	3.11
tss_00951	SMel1021Chro	-	555751	555751	555751	4.47	555751	13.8
tss_00952	SMel1021Chro	+	557678	557678	557678	7.39	557678	3.11
tss_00953	SMel1021Chro	+	559657	559657	559657	20.41	559657	3.5
tss_00954	SMel1021Chro	+	559916	559916	559916	7.78	559916	16.52
tss_00955	SMel1021Chro	-	560125	560125	560125	8.55	560125	34.41
tss_00956	SMel1021Chro	-	560190	560190	560190	7.58	560190	5.25
tss_00957	SMel1021Chro	-	560625	560632	560625,560628,560629,560630,560631,560632	102.85	560629	5.44
tss_00958	SMel1021Chro	+	560761	560761	560761	7.39	560761	64.93
tss_00959	SMel1021Chro	+	560779	560781	560779,560781	33.82	560781	96.03
tss_00960	SMel1021Chro	-	560888	560888	560888	21.19	560888	3.5
tss_00961	SMel1021Chro	-	560979	560979	560979	5.44	560979	5.64
tss_00962	SMel1021Chro	+	561011	561011	561011	33.44	561011	14.97
tss_00963	SMel1021Chro	+	561016	561016	561016	10.11	561016	8.16
tss_00964	SMel1021Chro	+	561244	561244	561244	4.08	561244	6.61
tss_00965	SMel1021Chro	-	561514	561514	561514	88.06	561514	6.61
tss_00966	SMel1021Chro	-	561519	561523	561519,561520,561521,561522,561523	1664.04	561521	4.67
tss_00967	SMel1021Chro	+	562308	562308	562308	6.61	562308	3.11
tss_00968	SMel1021Chro	-	562610	562610	562610	20.41	562610	6.22
tss_00969	SMel1021Chro	-	562820	562820	562820	11.28	562820	21.97
tss_00970	SMel1021Chro	-	562848	562848	562848	28.38	562848	3.3
tss_00971	SMel1021Chro	+	562857	562859	562857,562858,562859	391.32	562858	6.61
tss_00972	SMel1021Chro	+	564551	564553	564551,564553	20.8	564553	30.91
tss_00973	SMel1021Chro	-	565069	565072	565069,565070,565071,565072	132.77	565069	6.61
tss_00974	SMel1021Chro	-	565091	565091	565091	3.5	565091	219.67
tss_00975	SMel1021Chro	+	565128	565129	565128,565129	96.42	565128	3.3
tss_00976	SMel1021Chro	-	565662	565662	565662	7.78	565662	8.36
tss_00977	SMel1021Chro	+	566599	566599	566599	12.25	566599	111.39
tss_00978	SMel1021Chro	+	566625	566625	566625	6.03	566625	7
tss_00979	SMel1021Chro	-	566840	566840	566840	3.11	566840	17.3
tss_00980	SMel1021Chro	-	566945	566945	566945	4.67	566945	7
tss_00981	SMel1021Chro	+	568060	568060	568060	11.47	568060	7.39
tss_00982	SMel1021Chro	+	570661	570663	570661,570663	30.33	570661	6.61
tss_00983	SMel1021Chro	+	570728	570729	570728,570729	149.1	570729	4.08
tss_00984	SMel1021Chro	+	571522	571522	571522	4.47	571522	6.22
tss_00985	SMel1021Chro	-	571567	571567	571567	8.36	571567	11.47
tss_00986	SMel1021Chro	-	573804	573806	573804,573805,573806	423.21	573804	217.14
tss_00987	SMel1021Chro	+	574042	574042	574042	4.08	574042	416.21
tss_00988	SMel1021Chro	-	574656	574656	574656	3.5	574656	3.89
tss_00989	SMel1021Chro	+	577757	577757	577757	5.44	577757	16.91
tss_00990	SMel1021Chro	+	577807	577807	577807	16.72	577807	214.03
tss_00991	SMel1021Chro	-	577884	577884	577884	9.53	577884	21.77
tss_00992	SMel1021Chro	-	578063	578063	578063	4.08	578063	21.77
tss_00993	SMel1021Chro	-	578067	578071	578067,578068,578071	209.37	578071	20.41
tss_00994	SMel1021Chro	-	578084	578086	578084,578085,578086	40.24	578084	5.64
tss_00995	SMel1021Chro	-	578097	578098	578097,578098	33.04	578097	4.86
tss_00996	SMel1021Chro	+	578126	578126	578126	6.42	578126	3.3
tss_00997	SMel1021Chro	+	578136	578136	578136	7.19	578136	7.39
tss_00998	SMel1021Chro	-	578194	578195	578194,578195	39.82	578195	4.28
tss_00999	SMel1021Chro	-	580082	580082	580082	10.3	580082	112.75
tss_01000	SMel1021Chro	-	580122	580122	580122	4.67	580122	10.89
tss_01001	SMel1021Chro	-	580183	580184	580183,580184	471.02	580184	19.44
tss_01002	SMel1021Chro	+	580245	580249	580245,580246,580249	202.76	580246	3.3
tss_01003	SMel1021Chro	+	581407	581409	581407,581409	111.39	581407	350.89
tss_01004	SMel1021Chro	+	581442	581442	581442	4.28	581442	6.22
tss_01005	SMel1021Chro	-	583222	583223	583222,583223	35	583222	4.67
tss_01006	SMel1021Chro	-	583769	583769	583769	42.57	583769	3.69
tss_01007	SMel1021Chro	+	585104	585104	585104	3.5	585104	10.89
tss_01008	SMel1021Chro	-	585331	585331	585331	30.91	585331	153.38
tss_01009	SMel1021Chro	+	585470	585473	585470,585471,585472,585473	39.46	585473	24.49
tss_01010	SMel1021Chro	+	585508	585508	585508	10.69	585508	5.64
tss_01011	SMel1021Chro	+	585536	585536	585536	4.67	585536	3.3
tss_01012	SMel1021Chro	-	585796	585796	585796	3.11	585796	4.08
tss_01013	SMel1021Chro	-	585900	585900	585900	5.05	585900	4.28
tss_01014	SMel1021Chro	-	586017	586017	586017	3.3	586017	190.12
tss_01015	SMel1021Chro	-	586684	586684	586684	3.25	586684	10.3
tss_01016	SMel1021Chro	-	587254	587254	587254	46.85	587254	7
tss_01017	SMel1021Chro	+	587292	587292	587292	11.28	587292	3.69
tss_01018	SMel1021Chro	+	587576	587576	587576	4.47	587576	170.49
tss_01019	SMel1021Chro	+	590797	590797	590797	4.28	590797	25.08
tss_01020	SMel1021Chro	-	591433	591433	591433	4.28	591433	5.83
tss_01021	SMel1021Chro	+	592025	592025	592025	7.39	592025	5.05
tss_01022	SMel1021Chro	+	592575	592575	592575	3.89	592575	3.11
tss_01023	SMel1021Chro	+	593528	593529	593528,593529	69.01	593529	4.28
tss_01024	SMel1021Chro	-	593651	593651	593651	7.97	593651	8.94
tss_01025	SMel1021Chro	+	597006	597006	597006	4.47	597006	5.44
tss_01026	SMel1021Chro	+	597473	597475	597473,597475	34.8	597475	7.58
tss_01027	SMel1021Chro	+	597644	597645	597644,597645	28.97	597644	116.06
tss_01028	SMel1021Chro	-	598952	598952	598952	3.89	598952	7.19
tss_01029	SMel1021Chro	+	599483	599483	599483	6.03	599483	125.39
tss_01030	SMel1021Chro	+	600600	600600	600600	7.39	600600	42.38
tss_01031	SMel1021Chro	+	600679	600679	600679	3.11	600679	50.93
tss_01032	SMel1021Chro	-	600924	600924	600924	7.97	600924	26.83
tss_01033	SMel1021Chro	-	601104	601104	601104	43.74	601104	3.11
tss_01034	SMel1021Chro	-	603391	603391	603391	5.44	603391	5.83
tss_01035	SMel1021Chro	+	603492	603492	603492	27.8	603492	22.55
tss_01036	SMel1021Chro	-	604854	604854	604854	3.69	604854	13.8
tss_01037	SMel1021Chro	-	605200	605200	605200	52.49	605200	17.69
tss_01038	SMel1021Chro	-	605883	605885	605883,605885	6.8	605885	6.8
tss_01039	SMel1021Chro	-	606245	606248	606245,606247,606248	182.93	606248	11.28
tss_01040	SMel1021Chro	+	606350	606355	606350,606351,606352,606353,606355	271.95	606352	107.16
tss_01041	SMel1021Chro	+	606428	606428	606428	4.67	606428	34.16
tss_01042	SMel1021Chro	+	607141	607141	607141	58.9	607141	3.65
tss_01043	SMel1021Chro	+	607562	607562	607562	4.67	607562	8.16
tss_01044	SMel1021Chro	+	609965	609973	609965,609967,609968,609969,609970,609973	55.61	609967	3.11
tss_01045	SMel1021Chro	-	609995	609998	609995,609996,609997,609998	249.42	609997	3.39
tss_01046	SMel1021Chro	+	610441	610443	610441,610442,610443	170.1	610441	5.25
tss_01047	SMel1021Chro	+	612207	612207	612207	4.47	612207	140.55
tss_01048	SMel1021Chro	+	612900	612900	612900	4.08	612900	7.19
tss_01049	SMel1021Chro	-	614990	614991	614990,614991	7	614991	1320.74
tss_01050	SMel1021Chro	-	615057	615058	615057,615058	18.47	615057	15.75
tss_01051	SMel1021Chro	+	615114	615114	615114	36.74	615114	21.77
tss_01052	SMel1021Chro	+	615742	615742	615742	54.82	615742	6.03
tss_01053	SMel1021Chro	+	616056	616056	616056	4.47	616056	4.28
tss_01054	SMel1021Chro	+	617081	617081	617081	172.24	617081	13.22
tss_01055	SMel1021Chro	+	617126	617126	617126	3.3	617126	15.75
tss_01056	SMel1021Chro	+	617150	617150	617150	8.55	617150	8.36
tss_01057	SMel1021Chro	-	618499	618499	618499	121.11	618499	6.03
tss_01058	SMel1021Chro	+	618758	618758	618758	5.44	618758	3.69
tss_01059	SMel1021Chro	-	621051	621051	621051	5.05	621051	117.03
tss_01060	SMel1021Chro	-	621172	621172	621172	10.69	621172	20.8
tss_01061	SMel1021Chro	+	621242	621243	621242,621243	9.72	621243	202.37
tss_01062	SMel1021Chro	-	624904	624904	624904	15.16	624904	84.56
tss_01063	SMel1021Chro	+	624967	624968	624967,624968	8.17	624968	11.08
tss_01064	SMel1021Chro	-	625035	625035	625035	15.94	625035	23.13
tss_01065	SMel1021Chro	-	625828	625830	625828,625829,625830	538.29	625829	84.56
tss_01066	SMel1021Chro	+	625868	625868	625868	5.64	625868	3.69
tss_01067	SMel1021Chro	+	629478	629482	629478,629479,629480,629482	638.21	629480	5.25
tss_01068	SMel1021Chro	+	629523	629523	629523	4.08	629523	3.11
tss_01069	SMel1021Chro	+	630108	630108	630108	3.69	630108	7.78
tss_01070	SMel1021Chro	+	631385	631385	631385	4.67	631385	7.39
tss_01071	SMel1021Chro	+	631505	631505	631505	77.37	631505	3.3
tss_01072	SMel1021Chro	-	631635	631637	631635,631637	32.65	631635	59.29
tss_01073	SMel1021Chro	+	632169	632169	632169	8.16	632169	573.86
tss_01074	SMel1021Chro	-	632328	632328	632328	5.44	632328	3.11
tss_01075	SMel1021Chro	+	632782	632782	632782	11.86	632782	3.11
tss_01076	SMel1021Chro	+	632823	632823	632823	21.77	632823	11.66
tss_01077	SMel1021Chro	+	632943	632943	632943	274.1	632943	669.51
tss_01078	SMel1021Chro	+	633102	633102	633102	4.47	633102	190.51
tss_01079	SMel1021Chro	-	633115	633115	633115	4.67	633115	133.94
tss_01080	SMel1021Chro	+	633223	633226	633223,633226	36.94	633223	14.97
tss_01081	SMel1021Chro	-	633468	633468	633468	6.42	633468	6.42
tss_01082	SMel1021Chro	-	633537	633537	633537	6.8	633537	17.3
tss_01083	SMel1021Chro	+	633558	633558	633558	4.28	633558	10.11
tss_01084	SMel1021Chro	+	633569	633569	633569	3.11	633569	8.36
tss_01085	SMel1021Chro	+	633590	633591	633590,633591	70.96	633590	4.67
tss_01086	SMel1021Chro	-	633768	633768	633768	4.67	633768	24.49
tss_01087	SMel1021Chro	+	633788	633788	633788	4.67	633788	6.61
tss_01088	SMel1021Chro	+	634148	634148	634148	8.75	634148	4.08
tss_01089	SMel1021Chro	+	634190	634190	634190	107.5	634190	3.69
tss_01090	SMel1021Chro	+	637113	637113	637113	4.08	637113	6.8
tss_01091	SMel1021Chro	+	637781	637781	637781	5.83	637781	27.6
tss_01092	SMel1021Chro	+	637852	637852	637852	3.3	637852	14.19
tss_01093	SMel1021Chro	+	637890	637890	637890	3.69	637890	6.42
tss_01094	SMel1021Chro	-	638259	638260	638259,638260	243.38	638260	3.69
tss_01095	SMel1021Chro	-	638972	638972	638972	3.69	638972	8.55
tss_01096	SMel1021Chro	+	639428	639428	639428	3.11	639428	30.91
tss_01097	SMel1021Chro	-	640759	640760	640759,640760	24.89	640760	14.58
tss_01098	SMel1021Chro	+	645105	645105	645105	3.69	645105	33.83
tss_01099	SMel1021Chro	+	648082	648082	648082	7	648082	8.16
tss_01100	SMel1021Chro	-	648114	648114	648114	35.77	648114	8.16
tss_01101	SMel1021Chro	-	648120	648120	648120	44.91	648120	5.25
tss_01102	SMel1021Chro	-	648207	648211	648207,648208,648209,648210,648211	361.78	648209	367.02
tss_01103	SMel1021Chro	-	648248	648251	648248,648249,648250,648251	50.54	648251	24.88
tss_01104	SMel1021Chro	+	648249	648249	648249	29.74	648249	81.06
tss_01105	SMel1021Chro	+	648272	648272	648272	6.8	648272	21
tss_01106	SMel1021Chro	+	648363	648363	648363	3.5	648363	22.74
tss_01107	SMel1021Chro	+	648413	648415	648413,648414,648415	203.93	648414	5.05
tss_01108	SMel1021Chro	-	649548	649548	649548	5.25	649548	4.86
tss_01109	SMel1021Chro	-	649572	649573	649572,649573	13.02	649572	9.91
tss_01110	SMel1021Chro	+	649791	649791	649791	16.14	649791	8.16
tss_01111	SMel1021Chro	-	649850	649851	649850,649851	13.99	649851	4.28
tss_01112	SMel1021Chro	-	650056	650056	650056	5.83	650056	7.39
tss_01113	SMel1021Chro	+	651010	651010	651010	6.8	651010	5.05
tss_01114	SMel1021Chro	+	652152	652156	652152,652153,652154,652156	1505.43	652153	130.83
tss_01115	SMel1021Chro	-	652389	652389	652389	8.36	652389	8.94
tss_01116	SMel1021Chro	-	652616	652616	652616	61.82	652616	4.08
tss_01117	SMel1021Chro	+	652807	652807	652807	5.25	652807	3.89
tss_01118	SMel1021Chro	+	652921	652921	652921	445.76	652921	9.53
tss_01119	SMel1021Chro	-	654787	654787	654787	9.14	654787	5.25
tss_01120	SMel1021Chro	-	656451	656451	656451	5.64	656451	16.33
tss_01121	SMel1021Chro	-	656951	656951	656951	5.83	656951	4.08
tss_01122	SMel1021Chro	-	658720	658723	658720,658721,658722,658723	268.85	658723	11.28
tss_01123	SMel1021Chro	+	658835	658836	658835,658836	62.21	658836	3.11
tss_01124	SMel1021Chro	+	659198	659198	659198	3.69	659198	6.8
tss_01125	SMel1021Chro	+	660876	660876	660876	4.67	660876	5.25
tss_01126	SMel1021Chro	-	661649	661649	661649	9.53	661649	92.73
tss_01127	SMel1021Chro	+	661807	661807	661807	3.5	661807	7
tss_01128	SMel1021Chro	-	662390	662390	662390	4.67	662390	5.44
tss_01129	SMel1021Chro	-	662397	662397	662397	59.29	662397	48.6
tss_01130	SMel1021Chro	+	662512	662515	662512,662513,662515	276.63	662513	4.67
tss_01131	SMel1021Chro	+	662596	662596	662596	10.69	662596	9.72
tss_01132	SMel1021Chro	+	662782	662783	662782,662783	13.22	662783	3.11
tss_01133	SMel1021Chro	+	662922	662922	662922	5.64	662922	3.89
tss_01134	SMel1021Chro	+	662931	662931	662931	39.27	662931	5.83
tss_01135	SMel1021Chro	-	663106	663106	663106	3.69	663106	25.47
tss_01136	SMel1021Chro	+	663165	663165	663165	3.3	663165	6.61
tss_01137	SMel1021Chro	+	663479	663479	663479	7.84	663479	5.44
tss_01138	SMel1021Chro	-	664253	664253	664253	3.06	664253	74.07
tss_01139	SMel1021Chro	+	664372	664372	664372	17.3	664372	7.19
tss_01140	SMel1021Chro	-	664501	664503	664501,664503	6.41	664501	11.28
tss_01141	SMel1021Chro	-	668298	668298	668298	6.03	668298	192.26
tss_01142	SMel1021Chro	+	668374	668374	668374	4.67	668374	59.1
tss_01143	SMel1021Chro	-	668686	668687	668686,668687	14.39	668686	19.44
tss_01144	SMel1021Chro	+	668693	668693	668693	3.11	668693	20.61
tss_01145	SMel1021Chro	-	670675	670679	670675,670676,670677,670678,670679	460.91	670676	9.14
tss_01146	SMel1021Chro	-	670732	670732	670732	19.05	670732	5.83
tss_01147	SMel1021Chro	-	670769	670769	670769	3.3	670769	4.86
tss_01148	SMel1021Chro	+	671255	671255	671255	10.89	671255	3.3
tss_01149	SMel1021Chro	+	671260	671261	671260,671261	13.8	671260	3.11
tss_01150	SMel1021Chro	-	672064	672064	672064	8.75	672064	41.8
tss_01151	SMel1021Chro	-	672164	672165	672164,672165	26.44	672164	6.72
tss_01152	SMel1021Chro	+	672413	672413	672413	16.66	672413	4.41
tss_01153	SMel1021Chro	+	673091	673091	673091	4.41	673091	4.47
tss_01154	SMel1021Chro	-	673521	673523	673521,673522,673523	136.47	673522	16.66
tss_01155	SMel1021Chro	+	673657	673657	673657	6.03	673657	4.28
tss_01156	SMel1021Chro	+	673969	673969	673969	3.3	673969	5.05
tss_01157	SMel1021Chro	-	674312	674312	674312	3.5	674312	9.72
tss_01158	SMel1021Chro	+	675555	675555	675555	36.55	675555	20.61
tss_01159	SMel1021Chro	-	676305	676306	676305,676306	75.24	676305	4.28
tss_01160	SMel1021Chro	+	676933	676933	676933	6.81	676933	3.11
tss_01161	SMel1021Chro	-	677131	677134	677131,677133,677134	482.68	677133	12.44
tss_01162	SMel1021Chro	-	677155	677155	677155	12.05	677155	4.67
tss_01163	SMel1021Chro	-	677174	677176	677174,677176	7.58	677176	7.97
tss_01164	SMel1021Chro	-	677327	677329	677327,677328,677329	700.42	677327	9.53
tss_01165	SMel1021Chro	+	677561	677563	677561,677563	322.31	677561	7.39
tss_01166	SMel1021Chro	-	677649	677649	677649	9.72	677649	5.44
tss_01167	SMel1021Chro	+	677779	677779	677779	14.97	677779	21.97
tss_01168	SMel1021Chro	+	677876	677878	677876,677877,677878	170.49	677877	5.25
tss_01169	SMel1021Chro	+	679341	679342	679341,679342	319.78	679342	5.44
tss_01170	SMel1021Chro	+	679364	679364	679364	4.47	679364	58.71
tss_01171	SMel1021Chro	-	679949	679949	679949	3.69	679949	3.69
tss_01172	SMel1021Chro	+	682263	682266	682263,682264,682265,682266	1272.34	682264	10.5
tss_01173	SMel1021Chro	-	682286	682286	682286	6.22	682286	4.86
tss_01174	SMel1021Chro	+	682319	682319	682319	20.41	682319	199.84
tss_01175	SMel1021Chro	+	683188	683191	683188,683189,683190,683191	209.95	683190	3.69
tss_01176	SMel1021Chro	+	683648	683651	683648,683649,683650,683651	426.7	683650	57.93
tss_01177	SMel1021Chro	-	683671	683671	683671	10.69	683671	7.97
tss_01178	SMel1021Chro	+	683876	683879	683876,683879	8.17	683879	3.11
tss_01179	SMel1021Chro	+	684058	684060	684058,684060	61.04	684058	159.41
tss_01180	SMel1021Chro	-	684257	684257	684257	43.74	684257	83.01
tss_01181	SMel1021Chro	+	684274	684274	684274	4.08	684274	6.8
tss_01182	SMel1021Chro	+	684380	684380	684380	9.72	684380	4.86
tss_01183	SMel1021Chro	+	684484	684484	684484	3.11	684484	5.64
tss_01184	SMel1021Chro	-	684668	684669	684668,684669	154.15	684669	166.6
tss_01185	SMel1021Chro	+	684683	684685	684683,684685	17.5	684683	27.8
tss_01186	SMel1021Chro	-	685222	685222	685222	3.11	685222	147.94
tss_01187	SMel1021Chro	-	685499	685499	685499	25.08	685499	26.63
tss_01188	SMel1021Chro	+	685695	685695	685695	4.86	685695	6.03
tss_01189	SMel1021Chro	+	685765	685770	685765,685766,685767,685768,685770	41.41	685770	17.11
tss_01190	SMel1021Chro	+	688580	688580	688580	104	688580	35.77
tss_01191	SMel1021Chro	-	688856	688857	688856,688857	19.24	688856	27.02
tss_01192	SMel1021Chro	-	688955	688955	688955	5.83	688955	6.22
tss_01193	SMel1021Chro	+	688971	688971	688971	5.44	688971	8.75
tss_01194	SMel1021Chro	+	688975	688975	688975	5.25	688975	4.08
tss_01195	SMel1021Chro	-	689227	689227	689227	45.68	689227	25.85
tss_01196	SMel1021Chro	-	690367	690367	690367	3.11	690367	44.13
tss_01197	SMel1021Chro	-	690381	690385	690381,690382,690383,690384,690385	204.72	690381	3.5
tss_01198	SMel1021Chro	-	690390	690390	690390	5.83	690390	7
tss_01199	SMel1021Chro	-	690744	690744	690744	3.69	690744	16.33
tss_01200	SMel1021Chro	+	691056	691056	691056	5.44	691056	5.05
tss_01201	SMel1021Chro	+	693635	693635	693635	27.6	693635	17.88
tss_01202	SMel1021Chro	-	694012	694012	694012	45.68	694012	4.86
tss_01203	SMel1021Chro	-	697934	697934	697934	4.28	697934	7.39
tss_01204	SMel1021Chro	-	701760	701762	701760,701761,701762	590.59	701760	6.03
tss_01205	SMel1021Chro	-	701886	701886	701886	4.67	701886	10.5
tss_01206	SMel1021Chro	+	701948	701952	701948,701949,701950,701951,701952	1512.22	701950	3.3
tss_01207	SMel1021Chro	-	702830	702830	702830	8.55	702830	3.39
tss_01208	SMel1021Chro	-	705723	705726	705723,705724,705725,705726	51.9	705723	5.05
tss_01209	SMel1021Chro	-	708471	708471	708471	10.5	708471	3.65
tss_01210	SMel1021Chro	+	709191	709194	709191,709194	16.92	709194	34.16
tss_01211	SMel1021Chro	-	710573	710573	710573	9.53	710573	107.16
tss_01212	SMel1021Chro	+	710920	710920	710920	8.4	710920	6.22
tss_01213	SMel1021Chro	+	711451	711452	711451,711452	345.06	711452	4.86
tss_01214	SMel1021Chro	+	711645	711645	711645	4.08	711645	9.53
tss_01215	SMel1021Chro	-	712047	712047	712047	9.14	712047	4.08
tss_01216	SMel1021Chro	+	713969	713974	713969,713970,713971,713972,713974	1475.47	713971	3.11
tss_01217	SMel1021Chro	+	713995	713995	713995	5.44	713995	36.74
tss_01218	SMel1021Chro	+	714484	714485	714484,714485	7.58	714485	9.72
tss_01219	SMel1021Chro	-	714589	714589	714589	14.19	714589	3.5
tss_01220	SMel1021Chro	+	715079	715079	715079	7.97	715079	13.02
tss_01221	SMel1021Chro	+	715578	715581	715578,715581	6.99	715581	49.57
tss_01222	SMel1021Chro	-	716001	716003	716001,716002,716003	272.54	716002	3.11
tss_01223	SMel1021Chro	-	716108	716108	716108	11.08	716108	4.67
tss_01224	SMel1021Chro	+	716127	716128	716127,716128	12.25	716128	8.75
tss_01225	SMel1021Chro	+	717069	717069	717069	9.53	717069	3.89
tss_01226	SMel1021Chro	+	717095	717095	717095	6.61	717095	14.39
tss_01227	SMel1021Chro	-	717212	717212	717212	19.63	717212	61.62
tss_01228	SMel1021Chro	+	717978	717978	717978	4.47	717978	52.68
tss_01229	SMel1021Chro	+	718461	718461	718461	3.5	718461	13.02
tss_01230	SMel1021Chro	-	719045	719046	719045,719046	375.58	719045	22.16
tss_01231	SMel1021Chro	+	720408	720408	720408	6.22	720408	6.03
tss_01232	SMel1021Chro	-	720955	720957	720955,720956,720957	529.54	720956	183.12
tss_01233	SMel1021Chro	+	721053	721053	721053	8.16	721053	7
tss_01234	SMel1021Chro	+	724918	724922	724918,724920,724921,724922	1654.33	724921	7.39
tss_01235	SMel1021Chro	+	726198	726198	726198	5.64	726198	6.61
tss_01236	SMel1021Chro	-	729023	729023	729023	4.47	729023	5.44
tss_01237	SMel1021Chro	-	729159	729159	729159	3.3	729159	14.58
tss_01238	SMel1021Chro	+	730243	730245	730243,730244,730245	776.83	730245	8.16
tss_01239	SMel1021Chro	+	731155	731157	731155,731156,731157	299.77	731157	5.05
tss_01240	SMel1021Chro	+	732083	732083	732083	4.47	732083	3.3
tss_01241	SMel1021Chro	+	732694	732696	732694,732695,732696	2011.24	732695	9.53
tss_01242	SMel1021Chro	+	733610	733610	733610	4.47	733610	33.24
tss_01243	SMel1021Chro	+	734146	734147	734146,734147	151.44	734146	43.55
tss_01244	SMel1021Chro	-	734978	734981	734978,734981	13.61	734978	6.22
tss_01245	SMel1021Chro	+	735018	735018	735018	18.66	735018	21
tss_01246	SMel1021Chro	+	735078	735078	735078	3.5	735078	3.89
tss_01247	SMel1021Chro	+	735635	735635	735635	3.11	735635	5.25
tss_01248	SMel1021Chro	+	735659	735661	735659,735660,735661	208.78	735659	50.35
tss_01249	SMel1021Chro	+	736048	736048	736048	4.28	736048	1757.56
tss_01250	SMel1021Chro	-	736865	736865	736865	7.97	736865	6.03
tss_01251	SMel1021Chro	+	736870	736872	736870,736872	85.34	736870	107.5
tss_01252	SMel1021Chro	-	737743	737743	737743	5.25	737743	6.03
tss_01253	SMel1021Chro	+	739059	739059	739059	3.89	739059	3.3
tss_01254	SMel1021Chro	+	740026	740026	740026	34.21	740026	63.57
tss_01255	SMel1021Chro	-	741906	741906	741906	3.11	741906	7.39
tss_01256	SMel1021Chro	+	741995	741995	741995	3.69	741995	16.33
tss_01257	SMel1021Chro	+	742295	742295	742295	11.86	742295	4420.23
tss_01258	SMel1021Chro	-	742383	742383	742383	19.05	742383	8.94
tss_01259	SMel1021Chro	+	742405	742407	742405,742406,742407	533.81	742406	3.11
tss_01260	SMel1021Chro	+	743178	743183	743178,743179,743180,743181,743183	1153.75	743180	12.25
tss_01261	SMel1021Chro	-	743205	743205	743205	5.83	743205	13.22
tss_01262	SMel1021Chro	+	743391	743391	743391	3.5	743391	4.47
tss_01263	SMel1021Chro	+	743770	743770	743770	4.47	743770	8.16
tss_01264	SMel1021Chro	-	744095	744095	744095	3.11	744095	87.67
tss_01265	SMel1021Chro	-	744134	744134	744134	5.25	744134	13.22
tss_01266	SMel1021Chro	-	746826	746826	746826	4.28	746826	4.54
tss_01267	SMel1021Chro	-	747019	747019	747019	7.78	747019	7.29
tss_01268	SMel1021Chro	-	747030	747030	747030	12.44	747030	4.41
tss_01269	SMel1021Chro	-	747247	747247	747247	4.47	747247	3.11
tss_01270	SMel1021Chro	-	747386	747388	747386,747388	10.88	747386	3.08
tss_01271	SMel1021Chro	+	748138	748139	748138,748139	109.64	748138	3.89
tss_01272	SMel1021Chro	+	748541	748543	748541,748543	170.68	748541	5.2
tss_01273	SMel1021Chro	-	749778	749778	749778	8.16	749778	7
tss_01274	SMel1021Chro	+	750592	750592	750592	150.66	750592	83.2
tss_01275	SMel1021Chro	-	751845	751845	751845	3.11	751845	6.42
tss_01276	SMel1021Chro	+	751861	751862	751861,751862	75.62	751861	28.77
tss_01277	SMel1021Chro	-	752604	752604	752604	5.83	752604	3.11
tss_01278	SMel1021Chro	-	753152	753152	753152	5.83	753152	13.8
tss_01279	SMel1021Chro	-	753324	753324	753324	4.47	753324	3.3
tss_01280	SMel1021Chro	-	754615	754615	754615	145.02	754615	57.15
tss_01281	SMel1021Chro	-	754626	754626	754626	5.64	754626	9.33
tss_01282	SMel1021Chro	-	754669	754671	754669,754670,754671	71.73	754669	12.64
tss_01283	SMel1021Chro	+	754824	754824	754824	4.28	754824	12.83
tss_01284	SMel1021Chro	+	754843	754843	754843	62.99	754843	17.11
tss_01285	SMel1021Chro	+	755868	755868	755868	8.27	755868	3.4
tss_01286	SMel1021Chro	+	756942	756942	756942	4.08	756942	3.3
tss_01287	SMel1021Chro	-	757501	757503	757501,757503	15.94	757503	6.03
tss_01288	SMel1021Chro	+	757652	757653	757652,757653	21	757653	323.67
tss_01289	SMel1021Chro	+	758308	758308	758308	4.28	758308	44.71
tss_01290	SMel1021Chro	-	758902	758903	758902,758903	12.45	758902	8.36
tss_01291	SMel1021Chro	-	759093	759093	759093	3.89	759093	4.28
tss_01292	SMel1021Chro	-	759202	759202	759202	3.11	759202	5.05
tss_01293	SMel1021Chro	-	759206	759206	759206	19.44	759206	5.05
tss_01294	SMel1021Chro	-	759224	759224	759224	8.94	759224	6.42
tss_01295	SMel1021Chro	+	759239	759239	759239	3.12	759239	7.97
tss_01296	SMel1021Chro	+	759294	759294	759294	3.69	759294	10.89
tss_01297	SMel1021Chro	+	762311	762313	762311,762312,762313	38.49	762313	8.94
tss_01298	SMel1021Chro	-	764346	764346	764346	4.67	764346	4.28
tss_01299	SMel1021Chro	+	764408	764410	764408,764409,764410	301.12	764409	5.25
tss_01300	SMel1021Chro	-	766465	766465	766465	3.79	766465	4.47
tss_01301	SMel1021Chro	+	766480	766480	766480	3.2	766480	5.44
tss_01302	SMel1021Chro	-	766511	766511	766511	6.82	766511	12.05
tss_01303	SMel1021Chro	+	766820	766820	766820	11.08	766820	3.5
tss_01304	SMel1021Chro	-	770311	770311	770311	5.64	770311	8.94
tss_01305	SMel1021Chro	-	770752	770754	770752,770753,770754	320.37	770753	3.3
tss_01306	SMel1021Chro	-	770831	770831	770831	6.8	770831	226.09
tss_01307	SMel1021Chro	+	771078	771078	771078	15.55	771078	697.5
tss_01308	SMel1021Chro	-	773652	773654	773652,773654	14	773652	9.53
tss_01309	SMel1021Chro	-	773687	773688	773687,773688	414.07	773688	22.74
tss_01310	SMel1021Chro	+	773769	773770	773769,773770	15.36	773769	5.05
tss_01311	SMel1021Chro	+	775030	775030	775030	48.21	775030	12.44
tss_01312	SMel1021Chro	+	775041	775041	775041	6.42	775041	4.67
tss_01313	SMel1021Chro	+	775145	775145	775145	42.96	775145	48.41
tss_01314	SMel1021Chro	-	775458	775458	775458	5.44	775458	4.28
tss_01315	SMel1021Chro	+	775495	775496	775495,775496	28.96	775495	6.61
tss_01316	SMel1021Chro	+	776122	776122	776122	13.02	776122	5.25
tss_01317	SMel1021Chro	+	778588	778588	778588	9.72	778588	10.89
tss_01318	SMel1021Chro	+	779153	779153	779153	6.61	779153	3.89
tss_01319	SMel1021Chro	-	781338	781338	781338	3.69	781338	4.28
tss_01320	SMel1021Chro	+	781452	781452	781452	7.19	781452	10.69
tss_01321	SMel1021Chro	+	782115	782115	782115	16.91	782115	3.3
tss_01322	SMel1021Chro	+	782385	782385	782385	3.5	782385	11.08
tss_01323	SMel1021Chro	+	782424	782424	782424	6.22	782424	294.71
tss_01324	SMel1021Chro	+	783174	783176	783174,783175,783176	122.66	783175	4.08
tss_01325	SMel1021Chro	+	783284	783284	783284	3.3	783284	6.8
tss_01326	SMel1021Chro	-	783297	783297	783297	4.28	783297	4.28
tss_01327	SMel1021Chro	+	783385	783385	783385	5.44	783385	5.44
tss_01328	SMel1021Chro	+	783620	783620	783620	6.03	783620	3.69
tss_01329	SMel1021Chro	+	784307	784307	784307	48.79	784307	97.2
tss_01330	SMel1021Chro	-	784452	784452	784452	4.47	784452	7.58
tss_01331	SMel1021Chro	-	786116	786116	786116	7.39	786116	12.83
tss_01332	SMel1021Chro	+	786163	786163	786163	4.28	786163	4.08
tss_01333	SMel1021Chro	-	789501	789501	789501	39.66	789501	6.42
tss_01334	SMel1021Chro	-	789518	789518	789518	8.94	789518	3.11
tss_01335	SMel1021Chro	+	789559	789559	789559	6.8	789559	3.3
tss_01336	SMel1021Chro	+	789627	789630	789627,789628,789629,789630	84.95	789629	154.35
tss_01337	SMel1021Chro	+	793076	793076	793076	5.05	793076	6.61
tss_01338	SMel1021Chro	-	793642	793642	793642	4.86	793642	7.19
tss_01339	SMel1021Chro	-	793666	793667	793666,793667	44.91	793667	6.8
tss_01340	SMel1021Chro	-	797130	797132	797130,797131,797132	1134.51	797131	3.11
tss_01341	SMel1021Chro	+	797278	797280	797278,797279,797280	1563.74	797279	5.44
tss_01342	SMel1021Chro	+	797857	797857	797857	29.35	797857	4.47
tss_01343	SMel1021Chro	+	797897	797898	797897,797898	183.32	797898	6.61
tss_01344	SMel1021Chro	+	798117	798117	798117	77.56	798117	4.28
tss_01345	SMel1021Chro	-	798684	798684	798684	14.58	798684	26.44
tss_01346	SMel1021Chro	-	798973	798973	798973	6.22	798973	4.67
tss_01347	SMel1021Chro	-	799255	799255	799255	9.14	799255	4.86
tss_01348	SMel1021Chro	+	800732	800732	800732	12.64	800732	38.88
tss_01349	SMel1021Chro	-	801261	801261	801261	28.38	801261	2263.57
tss_01350	SMel1021Chro	+	801290	801290	801290	42.38	801290	3.69
tss_01351	SMel1021Chro	-	801375	801375	801375	3.89	801375	4.67
tss_01352	SMel1021Chro	-	802004	802004	802004	5.64	802004	10.11
tss_01353	SMel1021Chro	+	802903	802903	802903	32.66	802903	11.66
tss_01354	SMel1021Chro	-	803161	803161	803161	27.8	803161	4.08
tss_01355	SMel1021Chro	-	803186	803186	803186	4.28	803186	6.61
tss_01356	SMel1021Chro	+	803981	803981	803981	3.3	803981	4.47
tss_01357	SMel1021Chro	-	805670	805670	805670	4.47	805670	36.16
tss_01358	SMel1021Chro	-	806351	806351	806351	5.05	806351	4.28
tss_01359	SMel1021Chro	+	806381	806382	806381,806382	99.34	806382	4.47
tss_01360	SMel1021Chro	-	806393	806397	806393,806395,806396,806397	105.75	806395	6.03
tss_01361	SMel1021Chro	+	806516	806520	806516,806517,806518,806519,806520	549.19	806518	7
tss_01362	SMel1021Chro	+	807369	807369	807369	3.3	807369	14.97
tss_01363	SMel1021Chro	+	807393	807393	807393	34.02	807393	163.1
tss_01364	SMel1021Chro	+	807416	807418	807416,807418	114.89	807416	3.89
tss_01365	SMel1021Chro	+	807440	807440	807440	24.11	807440	3.11
tss_01366	SMel1021Chro	+	807460	807460	807460	21.77	807460	6.8
tss_01367	SMel1021Chro	-	807732	807732	807732	6.42	807732	7.58
tss_01368	SMel1021Chro	-	807736	807736	807736	12.25	807736	3.69
tss_01369	SMel1021Chro	-	807935	807935	807935	5.05	807935	4.08
tss_01370	SMel1021Chro	+	809087	809087	809087	55.01	809087	18.86
tss_01371	SMel1021Chro	+	809092	809092	809092	17.88	809092	12.44
tss_01372	SMel1021Chro	+	809167	809167	809167	12.05	809167	3.11
tss_01373	SMel1021Chro	-	812536	812537	812536,812537	7.58	812536	3.89
tss_01374	SMel1021Chro	-	812635	812635	812635	7.39	812635	158.24
tss_01375	SMel1021Chro	+	812644	812644	812644	5.64	812644	7.39
tss_01376	SMel1021Chro	+	812696	812696	812696	4.47	812696	62.99
tss_01377	SMel1021Chro	+	812717	812717	812717	7	812717	1071.72
tss_01378	SMel1021Chro	-	814052	814052	814052	3.11	814052	3.5
tss_01379	SMel1021Chro	-	814704	814704	814704	9.91	814704	6.61
tss_01380	SMel1021Chro	+	815615	815621	815615,815617,815618,815619,815620,815621	608.85	815620	30.52
tss_01381	SMel1021Chro	-	815641	815642	815641,815642	12.83	815642	3.69
tss_01382	SMel1021Chro	-	816917	816918	816917,816918	37.9	816918	58.13
tss_01383	SMel1021Chro	+	817079	817079	817079	9.14	817079	8.36
tss_01384	SMel1021Chro	+	817187	817187	817187	4.28	817187	9.33
tss_01385	SMel1021Chro	+	817361	817363	817361,817363	77.76	817363	3.11
tss_01386	SMel1021Chro	+	817476	817476	817476	12.64	817476	235.22
tss_01387	SMel1021Chro	+	819432	819432	819432	3.11	819432	3.11
tss_01388	SMel1021Chro	-	820263	820266	820263,820266	8.74	820263	13.61
tss_01389	SMel1021Chro	+	820556	820556	820556	15.16	820556	3.11
tss_01390	SMel1021Chro	-	821022	821022	821022	6.42	821022	451.39
tss_01391	SMel1021Chro	+	821307	821313	821307,821308,821309,821310,821311,821312,821313	247.27	821310	5.83
tss_01392	SMel1021Chro	-	821419	821419	821419	8.53	821419	6.42
tss_01393	SMel1021Chro	+	822217	822217	822217	5.25	822217	364.69
tss_01394	SMel1021Chro	+	822271	822271	822271	5.64	822271	6.61
tss_01395	SMel1021Chro	-	824233	824233	824233	7.97	824233	31.69
tss_01396	SMel1021Chro	+	824241	824241	824241	7.78	824241	7
tss_01397	SMel1021Chro	-	825165	825165	825165	14.58	825165	6.42
tss_01398	SMel1021Chro	+	825485	825485	825485	5.64	825485	182.54
tss_01399	SMel1021Chro	-	826151	826151	826151	3.11	826151	67.26
tss_01400	SMel1021Chro	+	826211	826212	826211,826212	17.11	826211	3.11
tss_01401	SMel1021Chro	+	826491	826491	826491	5.25	826491	18.66
tss_01402	SMel1021Chro	+	826608	826608	826608	8.16	826608	800.53
tss_01403	SMel1021Chro	-	827396	827396	827396	4.28	827396	7.78
tss_01404	SMel1021Chro	+	828314	828314	828314	4.67	828314	5.25
tss_01405	SMel1021Chro	+	828365	828365	828365	7.97	828365	5.64
tss_01406	SMel1021Chro	-	828535	828535	828535	6.61	828535	7.97
tss_01407	SMel1021Chro	-	828731	828731	828731	118.97	828731	13.02
tss_01408	SMel1021Chro	+	829032	829032	829032	3.5	829032	4.28
tss_01409	SMel1021Chro	-	829228	829228	829228	41.8	829228	28.19
tss_01410	SMel1021Chro	-	829854	829854	829854	36.16	829854	12.44
tss_01411	SMel1021Chro	-	830084	830084	830084	3.5	830084	39.27
tss_01412	SMel1021Chro	-	830277	830282	830277,830278,830279,830280,830281,830282	785.36	830279	515.16
tss_01413	SMel1021Chro	-	830311	830311	830311	35.57	830311	3.3
tss_01414	SMel1021Chro	+	830483	830483	830483	89.81	830483	3.11
tss_01415	SMel1021Chro	-	830724	830724	830724	5.83	830724	146.38
tss_01416	SMel1021Chro	-	832632	832632	832632	4.28	832632	14.39
tss_01417	SMel1021Chro	-	834940	834941	834940,834941	34.21	834940	19.63
tss_01418	SMel1021Chro	+	835155	835155	835155	7.97	835155	9.91
tss_01419	SMel1021Chro	-	835294	835294	835294	22.36	835294	11.86
tss_01420	SMel1021Chro	+	836121	836124	836121,836123,836124	326.59	836121	11.08
tss_01421	SMel1021Chro	-	838468	838468	838468	4.28	838468	521.96
tss_01422	SMel1021Chro	-	840138	840138	840138	62.4	840138	110.03
tss_01423	SMel1021Chro	-	841017	841017	841017	3.69	841017	9.14
tss_01424	SMel1021Chro	-	841389	841389	841389	13.22	841389	8.94
tss_01425	SMel1021Chro	-	842775	842775	842775	3.89	842775	5.44
tss_01426	SMel1021Chro	-	842829	842829	842829	8.94	842829	9.91
tss_01427	SMel1021Chro	-	842849	842850	842849,842850	11.08	842850	5.83
tss_01428	SMel1021Chro	-	842854	842857	842854,842855,842856,842857	245.14	842855	3.11
tss_01429	SMel1021Chro	+	842915	842917	842915,842916,842917	252.91	842915	12.64
tss_01430	SMel1021Chro	-	843461	843461	843461	3.69	843461	3.69
tss_01431	SMel1021Chro	+	843614	843615	843614,843615	91.95	843615	6.03
tss_01432	SMel1021Chro	+	843807	843807	843807	4.28	843807	4.47
tss_01433	SMel1021Chro	+	843947	843947	843947	6.8	843947	35.96
tss_01434	SMel1021Chro	-	844294	844294	844294	5.64	844294	3.89
tss_01435	SMel1021Chro	-	845227	845229	845227,845228,845229	247.08	845229	5.83
tss_01436	SMel1021Chro	+	846615	846615	846615	4.86	846615	9.14
tss_01437	SMel1021Chro	-	846756	846760	846756,846757,846758,846760	78.92	846758	121.3
tss_01438	SMel1021Chro	-	846771	846773	846771,846773	18.47	846773	8.75
tss_01439	SMel1021Chro	-	847592	847592	847592	5.83	847592	10.3
tss_01440	SMel1021Chro	+	848277	848277	848277	4.28	848277	3.3
tss_01441	SMel1021Chro	-	849125	849128	849125,849126,849127,849128	159.41	849125	17.88
tss_01442	SMel1021Chro	+	849365	849366	849365,849366	17.3	849365	4.28
tss_01443	SMel1021Chro	+	849796	849796	849796	4.67	849796	6.61
tss_01444	SMel1021Chro	-	849837	849837	849837	57.54	849837	3.5
tss_01445	SMel1021Chro	+	849859	849859	849859	21.97	849859	92.89
tss_01446	SMel1021Chro	-	849989	849989	849989	17.69	849989	167.57
tss_01447	SMel1021Chro	-	850922	850924	850922,850924	15.94	850922	58.71
tss_01448	SMel1021Chro	-	850932	850932	850932	3.3	850932	65.71
tss_01449	SMel1021Chro	+	851046	851049	851046,851048,851049	33.63	851048	6.61
tss_01450	SMel1021Chro	+	852061	852062	852061,852062	13.61	852062	4.08
tss_01451	SMel1021Chro	-	853245	853245	853245	13.41	853245	3.11
tss_01452	SMel1021Chro	-	853270	853270	853270	3.5	853270	5.05
tss_01453	SMel1021Chro	+	853416	853416	853416	177.29	853416	90.98
tss_01454	SMel1021Chro	-	855667	855668	855667,855668	11.86	855667	3.5
tss_01455	SMel1021Chro	+	856150	856151	856150,856151	13.61	856151	16.91
tss_01456	SMel1021Chro	-	857774	857775	857774,857775	11.08	857774	8.94
tss_01457	SMel1021Chro	+	858227	858227	858227	4.47	858227	90.78
tss_01458	SMel1021Chro	-	858491	858493	858491,858492,858493	565.5	858492	12.83
tss_01459	SMel1021Chro	+	858543	858543	858543	3.69	858543	59.29
tss_01460	SMel1021Chro	+	858663	858667	858663,858664,858667	19.63	858667	47.43
tss_01461	SMel1021Chro	-	859516	859517	859516,859517	346.61	859516	3.5
tss_01462	SMel1021Chro	+	859624	859624	859624	8.75	859624	6.42
tss_01463	SMel1021Chro	+	859645	859650	859645,859646,859647,859648,859650	124.61	859647	378.69
tss_01464	SMel1021Chro	+	860451	860451	860451	15.55	860451	7.58
tss_01465	SMel1021Chro	-	860675	860675	860675	6.42	860675	12.44
tss_01466	SMel1021Chro	-	861058	861058	861058	3.3	861058	43.74
tss_01467	SMel1021Chro	-	861266	861266	861266	4.08	861266	8.36
tss_01468	SMel1021Chro	-	861484	861484	861484	7.19	861484	8.94
tss_01469	SMel1021Chro	+	861819	861819	861819	3.3	861819	11.86
tss_01470	SMel1021Chro	-	861869	861869	861869	35.96	861869	3.11
tss_01471	SMel1021Chro	+	861887	861887	861887	7.97	861887	23.33
tss_01472	SMel1021Chro	+	863117	863121	863117,863119,863120,863121	220.44	863120	260.69
tss_01473	SMel1021Chro	+	866581	866581	866581	12.44	866581	3.69
tss_01474	SMel1021Chro	+	867251	867251	867251	9.33	867251	41.41
tss_01475	SMel1021Chro	+	867395	867397	867395,867397	9.14	867395	10.11
tss_01476	SMel1021Chro	+	868642	868642	868642	3.3	868642	273.71
tss_01477	SMel1021Chro	-	868661	868661	868661	3.5	868661	4.67
tss_01478	SMel1021Chro	+	868726	868726	868726	4.51	868726	1253.48
tss_01479	SMel1021Chro	+	868736	868736	868736	3.45	868736	21.58
tss_01480	SMel1021Chro	-	869263	869263	869263	3.21	869263	6.8
tss_01481	SMel1021Chro	+	871049	871049	871049	4.57	871049	3.3
tss_01482	SMel1021Chro	-	871230	871232	871230,871232	13.21	871232	4.08
tss_01483	SMel1021Chro	+	871338	871338	871338	86.7	871338	3.11
tss_01484	SMel1021Chro	+	872526	872529	872526,872527,872528,872529	545.28	872528	8.94
tss_01485	SMel1021Chro	-	873736	873736	873736	6.22	873736	5.25
tss_01486	SMel1021Chro	+	874499	874502	874499,874500,874502	534.6	874500	93.51
tss_01487	SMel1021Chro	+	875034	875034	875034	3.11	875034	83.4
tss_01488	SMel1021Chro	+	877013	877015	877013,877015	9.72	877015	11.08
tss_01489	SMel1021Chro	+	877647	877649	877647,877648,877649	184.87	877648	5.64
tss_01490	SMel1021Chro	+	877681	877683	877681,877682,877683	95.26	877682	8.55
tss_01491	SMel1021Chro	-	879415	879415	879415	35.57	879415	41.41
tss_01492	SMel1021Chro	+	879435	879437	879435,879436,879437	196.34	879436	22.36
tss_01493	SMel1021Chro	+	881818	881818	881818	10.5	881818	5.25
tss_01494	SMel1021Chro	-	883606	883607	883606,883607	173.6	883606	12.44
tss_01495	SMel1021Chro	-	883615	883615	883615	13.8	883615	8.94
tss_01496	SMel1021Chro	-	884150	884150	884150	7.58	884150	26.24
tss_01497	SMel1021Chro	-	885603	885603	885603	5.05	885603	43.55
tss_01498	SMel1021Chro	-	885660	885662	885660,885662	122.85	885662	6.42
tss_01499	SMel1021Chro	+	885687	885691	885687,885689,885690,885691	49.19	885690	147.74
tss_01500	SMel1021Chro	+	886877	886877	886877	4.67	886877	71.54
tss_01501	SMel1021Chro	-	887094	887096	887094,887096	6.8	887094	3.69
tss_01502	SMel1021Chro	+	887118	887118	887118	11.28	887118	4.47
tss_01503	SMel1021Chro	-	887149	887149	887149	6.54	887149	9.14
tss_01504	SMel1021Chro	+	888009	888012	888009,888010,888011,888012	1184.08	888012	9.33
tss_01505	SMel1021Chro	-	888387	888387	888387	6.22	888387	3.5
tss_01506	SMel1021Chro	-	889965	889965	889965	10.69	889965	9.72
tss_01507	SMel1021Chro	+	890416	890417	890416,890417	73.68	890416	6.42
tss_01508	SMel1021Chro	+	891766	891766	891766	7.84	891766	12.44
tss_01509	SMel1021Chro	-	892540	892540	892540	3.06	892540	3.69
tss_01510	SMel1021Chro	-	892996	892998	892996,892998	205.47	892998	3.5
tss_01511	SMel1021Chro	-	894880	894880	894880	93.51	894880	4.47
tss_01512	SMel1021Chro	-	894951	894951	894951	3.89	894951	297.82
tss_01513	SMel1021Chro	+	895012	895016	895012,895013,895014,895015,895016	2211.87	895015	71.54
tss_01514	SMel1021Chro	-	899297	899297	899297	14.19	899297	7
tss_01515	SMel1021Chro	+	899345	899345	899345	3.69	899345	7.97
tss_01516	SMel1021Chro	-	899462	899463	899462,899463	18.47	899463	7.84
tss_01517	SMel1021Chro	+	901364	901364	901364	8.36	901364	3.06
tss_01518	SMel1021Chro	+	901969	901969	901969	6.42	901969	440.9
tss_01519	SMel1021Chro	-	903752	903752	903752	46.27	903752	34.41
tss_01520	SMel1021Chro	+	904312	904312	904312	14	904312	12.25
tss_01521	SMel1021Chro	-	907094	907095	907094,907095	60.07	907094	3.11
tss_01522	SMel1021Chro	+	907133	907133	907133	34.02	907133	53.65
tss_01523	SMel1021Chro	+	907140	907140	907140	3.89	907140	7
tss_01524	SMel1021Chro	-	907713	907713	907713	5.64	907713	8.75
tss_01525	SMel1021Chro	+	907751	907751	907751	3.69	907751	11.96
tss_01526	SMel1021Chro	-	908015	908015	908015	24.88	908015	4.86
tss_01527	SMel1021Chro	+	908030	908030	908030	7.19	908030	9.91
tss_01528	SMel1021Chro	+	908036	908036	908036	7	908036	13.61
tss_01529	SMel1021Chro	+	908122	908124	908122,908123,908124	327.18	908123	77.95
tss_01530	SMel1021Chro	-	908852	908852	908852	12.25	908852	40.05
tss_01531	SMel1021Chro	-	909106	909108	909106,909108	28.77	909106	27.02
tss_01532	SMel1021Chro	+	909186	909188	909186,909187,909188	262.82	909187	10.3
tss_01533	SMel1021Chro	+	909192	909192	909192	12.05	909192	6.8
tss_01534	SMel1021Chro	-	909840	909840	909840	25.66	909840	5.64
tss_01535	SMel1021Chro	+	910181	910185	910181,910182,910183,910184,910185	1895.96	910182	4.28
tss_01536	SMel1021Chro	+	910193	910193	910193	6.03	910193	9.72
tss_01537	SMel1021Chro	+	910201	910201	910201	3.69	910201	5.64
tss_01538	SMel1021Chro	+	910206	910206	910206	11.28	910206	8.16
tss_01539	SMel1021Chro	-	910325	910329	910325,910328,910329	16.13	910328	8.55
tss_01540	SMel1021Chro	+	910346	910346	910346	74.26	910346	3.89
tss_01541	SMel1021Chro	+	911688	911692	911688,911689,911690,911691,911692	254.27	911690	1144.03
tss_01542	SMel1021Chro	-	913889	913889	913889	7.19	913889	6.8
tss_01543	SMel1021Chro	-	914888	914888	914888	4.28	914888	6.61
tss_01544	SMel1021Chro	+	914926	914928	914926,914927,914928	391.91	914926	6.42
tss_01545	SMel1021Chro	-	915842	915842	915842	5.44	915842	5.64
tss_01546	SMel1021Chro	+	916422	916424	916422,916423,916424	736.97	916423	3.89
tss_01547	SMel1021Chro	+	916431	916431	916431	6.03	916431	3.5
tss_01548	SMel1021Chro	+	916741	916744	916741,916744	35.38	916744	51.52
tss_01549	SMel1021Chro	+	916785	916785	916785	3.5	916785	3.11
tss_01550	SMel1021Chro	+	917434	917434	917434	3.89	917434	215
tss_01551	SMel1021Chro	+	917702	917702	917702	4.67	917702	282.27
tss_01552	SMel1021Chro	+	917741	917743	917741,917742,917743	12.63	917742	6.61
tss_01553	SMel1021Chro	-	920230	920230	920230	294.12	920230	4.67
tss_01554	SMel1021Chro	-	921587	921587	921587	26.05	921587	7.97
tss_01555	SMel1021Chro	+	921727	921729	921727,921729	254.08	921727	4802.03
tss_01556	SMel1021Chro	-	922334	922336	922334,922336	11.86	922334	4.86
tss_01557	SMel1021Chro	+	922374	922374	922374	18.86	922374	11.08
tss_01558	SMel1021Chro	+	923393	923393	923393	24.69	923393	4.28
tss_01559	SMel1021Chro	+	923693	923693	923693	6.03	923693	4.67
tss_01560	SMel1021Chro	-	923714	923714	923714	5.05	923714	17.69
tss_01561	SMel1021Chro	-	924526	924527	924526,924527	91.76	924527	5.05
tss_01562	SMel1021Chro	-	926456	926456	926456	4.67	926456	6.61
tss_01563	SMel1021Chro	+	927021	927022	927021,927022	13.03	927021	5.44
tss_01564	SMel1021Chro	-	927313	927313	927313	46.66	927313	7.19
tss_01565	SMel1021Chro	-	927327	927327	927327	36.94	927327	5.64
tss_01566	SMel1021Chro	+	927767	927767	927767	9.53	927767	5.64
tss_01567	SMel1021Chro	+	928520	928520	928520	29.55	928520	35.57
tss_01568	SMel1021Chro	-	928543	928545	928543,928544,928545	702.94	928544	13.41
tss_01569	SMel1021Chro	+	929708	929709	929708,929709	46.26	929708	6.22
tss_01570	SMel1021Chro	-	929744	929744	929744	3.3	929744	5.64
tss_01571	SMel1021Chro	+	929760	929760	929760	5.64	929760	3.11
tss_01572	SMel1021Chro	+	929775	929775	929775	3.11	929775	4.86
tss_01573	SMel1021Chro	+	929823	929823	929823	3.5	929823	4.67
tss_01574	SMel1021Chro	+	930744	930748	930744,930746,930747,930748	25.86	930747	3.11
tss_01575	SMel1021Chro	+	931060	931063	931060,931061,931062,931063	260.1	931062	7.19
tss_01576	SMel1021Chro	+	932272	932274	932272,932274	61.62	932274	4.86
tss_01577	SMel1021Chro	-	932330	932330	932330	8.36	932330	82.62
tss_01578	SMel1021Chro	+	932496	932499	932496,932499	13.81	932496	44.52
tss_01579	SMel1021Chro	+	932510	932511	932510,932511	75.82	932510	6.61
tss_01580	SMel1021Chro	+	932591	932591	932591	4.86	932591	4.08
tss_01581	SMel1021Chro	-	933063	933063	933063	5.25	933063	89.62
tss_01582	SMel1021Chro	+	933118	933118	933118	5.05	933118	6.03
tss_01583	SMel1021Chro	+	934593	934593	934593	3.3	934593	5.05
tss_01584	SMel1021Chro	+	935190	935190	935190	71.73	935190	21.58
tss_01585	SMel1021Chro	+	937447	937447	937447	26.24	937447	3.11
tss_01586	SMel1021Chro	-	938056	938056	938056	21	938056	5.83
tss_01587	SMel1021Chro	-	938078	938079	938078,938079	42.38	938079	32.27
tss_01588	SMel1021Chro	-	938090	938090	938090	38.1	938090	3.89
tss_01589	SMel1021Chro	+	938108	938108	938108	3.3	938108	5.64
tss_01590	SMel1021Chro	-	938596	938597	938596,938597	170.09	938597	6.61
tss_01591	SMel1021Chro	-	939990	939992	939990,939991,939992	349.13	939991	8.94
tss_01592	SMel1021Chro	-	941299	941299	941299	3.69	941299	7.19
tss_01593	SMel1021Chro	+	942153	942153	942153	9.33	942153	5.83
tss_01594	SMel1021Chro	-	942471	942473	942471,942472,942473	117.61	942472	14.77
tss_01595	SMel1021Chro	-	943522	943525	943522,943524,943525	314.15	943524	18.27
tss_01596	SMel1021Chro	-	944090	944090	944090	573.09	944090	8.16
tss_01597	SMel1021Chro	-	944846	944847	944846,944847	10.5	944846	19.63
tss_01598	SMel1021Chro	+	944899	944899	944899	16.14	944899	19.63
tss_01599	SMel1021Chro	+	946016	946019	946016,946019	20.61	946019	4.47
tss_01600	SMel1021Chro	+	946032	946033	946032,946033	24.3	946032	6.61
tss_01601	SMel1021Chro	+	946982	946982	946982	53.07	946982	4.67
tss_01602	SMel1021Chro	-	948426	948427	948426,948427	31.88	948426	5.25
tss_01603	SMel1021Chro	-	948500	948500	948500	25.27	948500	5.05
tss_01604	SMel1021Chro	-	948650	948652	948650,948652	269.44	948652	4.67
tss_01605	SMel1021Chro	+	948892	948895	948892,948895	189.15	948892	59.29
tss_01606	SMel1021Chro	-	949327	949328	949327,949328	17.69	949327	80.48
tss_01607	SMel1021Chro	-	949665	949665	949665	3.11	949665	8.16
tss_01608	SMel1021Chro	-	950747	950747	950747	3.11	950747	5.64
tss_01609	SMel1021Chro	+	951583	951583	951583	6.8	951583	7.39
tss_01610	SMel1021Chro	-	953797	953798	953797,953798	68.04	953797	46.07
tss_01611	SMel1021Chro	-	954478	954478	954478	263.8	954478	8.55
tss_01612	SMel1021Chro	+	955205	955205	955205	3.3	955205	14.58
tss_01613	SMel1021Chro	-	956526	956526	956526	3.89	956526	3.5
tss_01614	SMel1021Chro	-	957813	957813	957813	6.8	957813	341.95
tss_01615	SMel1021Chro	-	958207	958207	958207	6.42	958207	29.94
tss_01616	SMel1021Chro	+	958218	958218	958218	3.3	958218	4.28
tss_01617	SMel1021Chro	-	958480	958482	958480,958481,958482	452.56	958481	3.11
tss_01618	SMel1021Chro	-	958529	958530	958529,958530	23.14	958529	4.47
tss_01619	SMel1021Chro	-	958665	958665	958665	3.11	958665	38.3
tss_01620	SMel1021Chro	+	958689	958689	958689	31.88	958689	44.71
tss_01621	SMel1021Chro	+	959219	959219	959219	4.55	959219	5.83
tss_01622	SMel1021Chro	-	959792	959792	959792	6.8	959792	10.69
tss_01623	SMel1021Chro	+	963416	963418	963416,963418	365.08	963418	6.8
tss_01624	SMel1021Chro	-	967796	967798	967796,967798	90.39	967798	280.32
tss_01625	SMel1021Chro	+	969039	969039	969039	3.5	969039	5.83
tss_01626	SMel1021Chro	-	969846	969846	969846	81.65	969846	46.46
tss_01627	SMel1021Chro	-	969861	969863	969861,969863	16.52	969863	4.47
tss_01628	SMel1021Chro	-	969873	969873	969873	20.22	969873	3.5
tss_01629	SMel1021Chro	+	970007	970009	970007,970009	29.16	970009	8.16
tss_01630	SMel1021Chro	-	970932	970933	970932,970933	21.57	970932	8.55
tss_01631	SMel1021Chro	+	971392	971392	971392	4.08	971392	5.44
tss_01632	SMel1021Chro	-	972187	972187	972187	3.69	972187	19.83
tss_01633	SMel1021Chro	-	972308	972308	972308	251.75	972308	20.41
tss_01634	SMel1021Chro	+	973333	973334	973333,973334	25.86	973333	23.72
tss_01635	SMel1021Chro	-	973395	973395	973395	5.05	973395	3.3
tss_01636	SMel1021Chro	-	976971	976977	976971,976972,976974,976977	23.52	976977	3.3
tss_01637	SMel1021Chro	-	976985	976985	976985	5.25	976985	7.19
tss_01638	SMel1021Chro	-	977007	977010	977007,977008,977009,977010	1387.23	977008	5.44
tss_01639	SMel1021Chro	+	978029	978029	978029	3.69	978029	7.58
tss_01640	SMel1021Chro	-	978319	978321	978319,978321	280.32	978321	14.97
tss_01641	SMel1021Chro	-	978360	978360	978360	3.3	978360	4.86
tss_01642	SMel1021Chro	+	978367	978367	978367	10.11	978367	3.5
tss_01643	SMel1021Chro	+	978428	978428	978428	107.89	978428	236.39
tss_01644	SMel1021Chro	+	979688	979689	979688,979689	92.73	979689	3.69
tss_01645	SMel1021Chro	-	982560	982560	982560	194.59	982560	3.3
tss_01646	SMel1021Chro	-	982611	982611	982611	5.05	982611	10.69
tss_01647	SMel1021Chro	+	982679	982680	982679,982680	69.59	982680	13.02
tss_01648	SMel1021Chro	-	984217	984217	984217	3.5	984217	62.79
tss_01649	SMel1021Chro	+	984239	984239	984239	55.01	984239	45.68
tss_01650	SMel1021Chro	+	984423	984425	984423,984425	38.1	984425	22.74
tss_01651	SMel1021Chro	+	984440	984442	984440,984441,984442	981.91	984441	4.08
tss_01652	SMel1021Chro	-	984570	984571	984570,984571	58.71	984570	3.11
tss_01653	SMel1021Chro	+	985147	985149	985147,985149	55.2	985149	5.83
tss_01654	SMel1021Chro	-	986273	986273	986273	10.3	986273	8.62
tss_01655	SMel1021Chro	+	986383	986387	986383,986385,986386,986387	285.19	986385	3.11
tss_01656	SMel1021Chro	-	986716	986716	986716	5.25	986716	13.22
tss_01657	SMel1021Chro	-	986754	986755	986754,986755	9.52	986755	11.47
tss_01658	SMel1021Chro	+	987394	987394	987394	28.77	987394	3.3
tss_01659	SMel1021Chro	+	988150	988150	988150	3.89	988150	3.89
tss_01660	SMel1021Chro	-	988344	988347	988344,988345,988346,988347	497.86	988346	50.54
tss_01661	SMel1021Chro	-	988368	988368	988368	5.25	988368	9.14
tss_01662	SMel1021Chro	+	988386	988386	988386	3.3	988386	59.29
tss_01663	SMel1021Chro	-	988417	988417	988417	12.05	988417	6.22
tss_01664	SMel1021Chro	+	988635	988635	988635	58.13	988635	3.5
tss_01665	SMel1021Chro	-	991662	991663	991662,991663	231.53	991662	7.19
tss_01666	SMel1021Chro	-	991677	991677	991677	22.74	991677	75.62
tss_01667	SMel1021Chro	+	991680	991680	991680	4.47	991680	6.42
tss_01668	SMel1021Chro	-	991703	991703	991703	5.44	991703	69.01
tss_01669	SMel1021Chro	+	991918	991920	991918,991920	7.39	991918	5.83
tss_01670	SMel1021Chro	+	991964	991964	991964	3.11	991964	52.29
tss_01671	SMel1021Chro	-	991967	991969	991967,991968,991969	38.68	991969	114.7
tss_01672	SMel1021Chro	+	991973	991976	991973,991974,991975,991976	1026.04	991975	67.46
tss_01673	SMel1021Chro	-	992148	992148	992148	4.08	992148	258.16
tss_01674	SMel1021Chro	-	992173	992173	992173	8.55	992173	6.03
tss_01675	SMel1021Chro	+	992931	992931	992931	3.11	992931	25.66
tss_01676	SMel1021Chro	+	993082	993082	993082	11.08	993082	7.97
tss_01677	SMel1021Chro	+	995080	995080	995080	4.67	995080	9.33
tss_01678	SMel1021Chro	-	995526	995526	995526	4.28	995526	22.74
tss_01679	SMel1021Chro	+	995824	995824	995824	4.86	995824	8.94
tss_01680	SMel1021Chro	+	996457	996459	996457,996459	298.98	996459	9.53
tss_01681	SMel1021Chro	+	996480	996483	996480,996483	14.19	996480	3.89
tss_01682	SMel1021Chro	+	997508	997509	997508,997509	178.85	997509	9.14
tss_01683	SMel1021Chro	-	997531	997531	997531	4.28	997531	14.77
tss_01684	SMel1021Chro	-	997541	997541	997541	11.66	997541	48.6
tss_01685	SMel1021Chro	-	997893	997893	997893	3.11	997893	27.22
tss_01686	SMel1021Chro	+	998733	998733	998733	173.01	998733	240.08
tss_01687	SMel1021Chro	-	998923	998923	998923	4.47	998923	187.59
tss_01688	SMel1021Chro	-	999938	999938	999938	5.25	999938	3.5
tss_01689	SMel1021Chro	+	1000097	1000097	1000097	4.08	1000097	7.97
tss_01690	SMel1021Chro	-	1002082	1002083	1002082,1002083	23.71	1002082	3.5
tss_01691	SMel1021Chro	-	1002107	1002111	1002107,1002108,1002109,1002110,1002111	181.57	1002110	16.33
tss_01692	SMel1021Chro	-	1002978	1002978	1002978	58.32	1002978	4.28
tss_01693	SMel1021Chro	+	1003155	1003158	1003155,1003158	321.73	1003158	6.22
tss_01694	SMel1021Chro	+	1005831	1005831	1005831	6.42	1005831	13.02
tss_01695	SMel1021Chro	-	1006431	1006431	1006431	5.64	1006431	23.72
tss_01696	SMel1021Chro	-	1006930	1006931	1006930,1006931	30.32	1006931	5.05
tss_01697	SMel1021Chro	-	1006985	1006985	1006985	162.91	1006985	114.5
tss_01698	SMel1021Chro	-	1007613	1007613	1007613	4.28	1007613	40.82
tss_01699	SMel1021Chro	-	1007625	1007625	1007625	16.14	1007625	428.07
tss_01700	SMel1021Chro	-	1007638	1007638	1007638	11.66	1007638	62.01
tss_01701	SMel1021Chro	-	1009124	1009126	1009124,1009125,1009126	1567.82	1009125	13.22
tss_01702	SMel1021Chro	-	1009389	1009389	1009389	4.86	1009389	18.47
tss_01703	SMel1021Chro	-	1010481	1010483	1010481,1010483	28	1010481	83.79
tss_01704	SMel1021Chro	-	1010599	1010599	1010599	70.96	1010599	7.19
tss_01705	SMel1021Chro	+	1010620	1010622	1010620,1010621,1010622	16.14	1010622	8.46
tss_01706	SMel1021Chro	-	1012700	1012700	1012700	22.36	1012700	6.8
tss_01707	SMel1021Chro	+	1013452	1013452	1013452	11.66	1013452	4.67
tss_01708	SMel1021Chro	-	1013533	1013536	1013533,1013534,1013536	328.53	1013533	5.83
tss_01709	SMel1021Chro	+	1013649	1013649	1013649	3.5	1013649	7.97
tss_01710	SMel1021Chro	-	1014334	1014334	1014334	125.58	1014334	7.39
tss_01711	SMel1021Chro	+	1014467	1014469	1014467,1014468,1014469	913.29	1014468	61.62
tss_01712	SMel1021Chro	-	1014814	1014815	1014814,1014815	7.97	1014814	19.05
tss_01713	SMel1021Chro	-	1016491	1016491	1016491	3.3	1016491	15.75
tss_01714	SMel1021Chro	-	1016513	1016513	1016513	7.78	1016513	50.93
tss_01715	SMel1021Chro	+	1017453	1017453	1017453	5.25	1017453	7.78
tss_01716	SMel1021Chro	-	1017616	1017618	1017616,1017617,1017618	197.89	1017618	3.69
tss_01717	SMel1021Chro	+	1017634	1017635	1017634,1017635	74.85	1017635	5.83
tss_01718	SMel1021Chro	+	1018263	1018263	1018263	9.53	1018263	4.08
tss_01719	SMel1021Chro	+	1018268	1018268	1018268	281.29	1018268	7.39
tss_01720	SMel1021Chro	+	1018698	1018698	1018698	5.44	1018698	6.22
tss_01721	SMel1021Chro	+	1018710	1018710	1018710	6.03	1018710	3.11
tss_01722	SMel1021Chro	+	1018987	1018992	1018987,1018988,1018989,1018992	577.37	1018988	537.71
tss_01723	SMel1021Chro	+	1019170	1019170	1019170	3.11	1019170	3.3
tss_01724	SMel1021Chro	+	1022960	1022961	1022960,1022961	186.7	1022960	5.64
tss_01725	SMel1021Chro	-	1026129	1026129	1026129	4.67	1026129	9.14
tss_01726	SMel1021Chro	-	1026457	1026459	1026457,1026458,1026459	158.05	1026458	3.5
tss_01727	SMel1021Chro	-	1026950	1026950	1026950	6.22	1026950	3.89
tss_01728	SMel1021Chro	-	1026990	1026991	1026990,1026991	163.3	1026990	20.22
tss_01729	SMel1021Chro	+	1027157	1027157	1027157	57.54	1027157	3.11
tss_01730	SMel1021Chro	-	1029140	1029140	1029140	3.11	1029140	10.3
tss_01731	SMel1021Chro	+	1029233	1029233	1029233	15.16	1029233	6.42
tss_01732	SMel1021Chro	+	1029283	1029285	1029283,1029284,1029285	522.93	1029285	3.69
tss_01733	SMel1021Chro	+	1029706	1029706	1029706	14.97	1029706	106.92
tss_01734	SMel1021Chro	-	1030042	1030042	1030042	10.5	1030042	4.47
tss_01735	SMel1021Chro	-	1030280	1030282	1030280,1030282	16.71	1030282	25.08
tss_01736	SMel1021Chro	+	1030413	1030413	1030413	21.58	1030413	20.02
tss_01737	SMel1021Chro	-	1033665	1033666	1033665,1033666	39.27	1033665	3.89
tss_01738	SMel1021Chro	+	1033864	1033864	1033864	250.39	1033864	6.8
tss_01739	SMel1021Chro	+	1034170	1034170	1034170	5.25	1034170	39.85
tss_01740	SMel1021Chro	-	1034758	1034758	1034758	8.94	1034758	79.12
tss_01741	SMel1021Chro	-	1037816	1037816	1037816	9.14	1037816	33.44
tss_01742	SMel1021Chro	-	1038165	1038170	1038165,1038166,1038167,1038168,1038169,1038170	715.57	1038168	18.86
tss_01743	SMel1021Chro	+	1038249	1038249	1038249	5.25	1038249	347.58
tss_01744	SMel1021Chro	+	1038310	1038310	1038310	4.08	1038310	8.36
tss_01745	SMel1021Chro	-	1040570	1040570	1040570	3.11	1040570	3.11
tss_01746	SMel1021Chro	+	1043266	1043266	1043266	3.11	1043266	6.61
tss_01747	SMel1021Chro	-	1044947	1044947	1044947	31.49	1044947	7.97
tss_01748	SMel1021Chro	+	1045041	1045041	1045041	12.25	1045041	28.58
tss_01749	SMel1021Chro	+	1045706	1045706	1045706	14.19	1045706	3.5
tss_01750	SMel1021Chro	-	1046708	1046708	1046708	7.58	1046708	6.61
tss_01751	SMel1021Chro	-	1047062	1047062	1047062	22.55	1047062	4.47
tss_01752	SMel1021Chro	+	1047589	1047589	1047589	17.11	1047589	13.02
tss_01753	SMel1021Chro	+	1047928	1047928	1047928	9.91	1047928	10.5
tss_01754	SMel1021Chro	+	1048635	1048638	1048635,1048638	21	1048638	21.97
tss_01755	SMel1021Chro	-	1048648	1048649	1048648,1048649	20.8	1048648	3.5
tss_01756	SMel1021Chro	+	1048675	1048677	1048675,1048676,1048677	2689.11	1048676	12.05
tss_01757	SMel1021Chro	+	1049641	1049641	1049641	3.5	1049641	4.86
tss_01758	SMel1021Chro	-	1049648	1049649	1049648,1049649	58.32	1049648	8.75
tss_01759	SMel1021Chro	+	1049667	1049668	1049667,1049668	60.65	1049667	10.5
tss_01760	SMel1021Chro	-	1050142	1050144	1050142,1050144	8.17	1050142	11.86
tss_01761	SMel1021Chro	+	1050649	1050649	1050649	6.03	1050649	3.39
tss_01762	SMel1021Chro	-	1051354	1051354	1051354	4.47	1051354	8.94
tss_01763	SMel1021Chro	-	1051731	1051731	1051731	8.36	1051731	9.14
tss_01764	SMel1021Chro	-	1053483	1053483	1053483	22.16	1053483	325.62
tss_01765	SMel1021Chro	+	1053638	1053640	1053638,1053639,1053640	124.02	1053640	4.08
tss_01766	SMel1021Chro	-	1054628	1054628	1054628	7.78	1054628	9.53
tss_01767	SMel1021Chro	-	1055130	1055130	1055130	3.5	1055130	4.28
tss_01768	SMel1021Chro	+	1056070	1056072	1056070,1056071,1056072	237.95	1056072	8.55
tss_01769	SMel1021Chro	+	1056136	1056140	1056136,1056137,1056138,1056140	45.68	1056137	3.65
tss_01770	SMel1021Chro	-	1057469	1057469	1057469	146.77	1057469	34.16
tss_01771	SMel1021Chro	+	1057554	1057554	1057554	222.59	1057554	107.16
tss_01772	SMel1021Chro	+	1057951	1057951	1057951	6.03	1057951	11.47
tss_01773	SMel1021Chro	-	1059869	1059869	1059869	16.72	1059869	12.83
tss_01774	SMel1021Chro	+	1059901	1059901	1059901	13.41	1059901	573.67
tss_01775	SMel1021Chro	-	1059927	1059927	1059927	3.11	1059927	173.4
tss_01776	SMel1021Chro	+	1059937	1059937	1059937	6.42	1059937	22.55
tss_01777	SMel1021Chro	-	1059968	1059968	1059968	188.76	1059968	5.44
tss_01778	SMel1021Chro	+	1059989	1059989	1059989	23.91	1059989	30.91
tss_01779	SMel1021Chro	+	1060068	1060068	1060068	3.11	1060068	3.5
tss_01780	SMel1021Chro	+	1060095	1060095	1060095	6.22	1060095	18.27
tss_01781	SMel1021Chro	+	1060142	1060142	1060142	21	1060142	275.07
tss_01782	SMel1021Chro	+	1060171	1060171	1060171	4.67	1060171	3.3
tss_01783	SMel1021Chro	-	1061502	1061502	1061502	30.33	1061502	5.83
tss_01784	SMel1021Chro	-	1061848	1061848	1061848	11.76	1061848	13.8
tss_01785	SMel1021Chro	+	1062794	1062795	1062794,1062795	10.88	1062795	3.3
tss_01786	SMel1021Chro	-	1063487	1063489	1063487,1063488,1063489	205.28	1063488	7.19
tss_01787	SMel1021Chro	-	1064123	1064123	1064123	28.38	1064123	207.81
tss_01788	SMel1021Chro	-	1065231	1065234	1065231,1065232,1065233,1065234	62.02	1065232	52.88
tss_01789	SMel1021Chro	+	1065305	1065305	1065305	45.88	1065305	132.58
tss_01790	SMel1021Chro	+	1065336	1065336	1065336	97	1065336	3.5
tss_01791	SMel1021Chro	-	1066276	1066277	1066276,1066277	97.4	1066277	44.32
tss_01792	SMel1021Chro	-	1066358	1066358	1066358	3.18	1066358	7.19
tss_01793	SMel1021Chro	-	1066367	1066367	1066367	18.53	1066367	625.57
tss_01794	SMel1021Chro	+	1066857	1066857	1066857	26.83	1066857	3.11
tss_01795	SMel1021Chro	+	1066989	1066992	1066989,1066990,1066992	201.02	1066990	180.79
tss_01796	SMel1021Chro	-	1068457	1068458	1068457,1068458	17.3	1068458	16.52
tss_01797	SMel1021Chro	+	1069344	1069344	1069344	21.97	1069344	6.8
tss_01798	SMel1021Chro	-	1071539	1071541	1071539,1071540,1071541	703.14	1071540	3.89
tss_01799	SMel1021Chro	-	1071928	1071928	1071928	7.19	1071928	10.11
tss_01800	SMel1021Chro	-	1072076	1072077	1072076,1072077	16.14	1072077	5.44
tss_01801	SMel1021Chro	-	1072885	1072886	1072885,1072886	130.06	1072885	28.38
tss_01802	SMel1021Chro	+	1074931	1074934	1074931,1074934	11.08	1074934	5.44
tss_01803	SMel1021Chro	-	1075616	1075617	1075616,1075617	35.57	1075616	3.11
tss_01804	SMel1021Chro	-	1077389	1077389	1077389	17.5	1077389	100.5
tss_01805	SMel1021Chro	+	1079302	1079302	1079302	15.94	1079302	8.75
tss_01806	SMel1021Chro	-	1079426	1079426	1079426	10.11	1079426	45.29
tss_01807	SMel1021Chro	-	1080333	1080333	1080333	72.9	1080333	7.58
tss_01808	SMel1021Chro	-	1080633	1080633	1080633	4.86	1080633	77.95
tss_01809	SMel1021Chro	+	1081391	1081391	1081391	7.19	1081391	6.8
tss_01810	SMel1021Chro	+	1081396	1081396	1081396	8.55	1081396	10.89
tss_01811	SMel1021Chro	+	1081443	1081443	1081443	28.19	1081443	10.11
tss_01812	SMel1021Chro	+	1081626	1081628	1081626,1081627,1081628	89.62	1081628	30.33
tss_01813	SMel1021Chro	+	1081656	1081656	1081656	41.02	1081656	6.22
tss_01814	SMel1021Chro	+	1081736	1081736	1081736	6.03	1081736	4.08
tss_01815	SMel1021Chro	+	1081845	1081845	1081845	6.03	1081845	57.54
tss_01816	SMel1021Chro	+	1082574	1082574	1082574	3.11	1082574	292.96
tss_01817	SMel1021Chro	+	1082617	1082619	1082617,1082618,1082619	38.3	1082618	3.89
tss_01818	SMel1021Chro	+	1082687	1082687	1082687	9.14	1082687	5.64
tss_01819	SMel1021Chro	-	1083016	1083016	1083016	8.75	1083016	33.44
tss_01820	SMel1021Chro	+	1083898	1083900	1083898,1083899,1083900	24.88	1083900	3.69
tss_01821	SMel1021Chro	-	1084281	1084282	1084281,1084282	31.1	1084282	13.8
tss_01822	SMel1021Chro	+	1084326	1084326	1084326	3.5	1084326	6.8
tss_01823	SMel1021Chro	-	1084378	1084378	1084378	7.97	1084378	3.11
tss_01824	SMel1021Chro	-	1084621	1084621	1084621	21.97	1084621	8.28
tss_01825	SMel1021Chro	-	1084637	1084637	1084637	4.47	1084637	3.89
tss_01826	SMel1021Chro	-	1084800	1084802	1084800,1084802	81.26	1084802	3.69
tss_01827	SMel1021Chro	+	1084989	1084994	1084989,1084990,1084991,1084992,1084993,1084994	230.55	1084991	4.67
tss_01828	SMel1021Chro	+	1085179	1085182	1085179,1085182	7.78	1085179	18.08
tss_01829	SMel1021Chro	-	1086016	1086016	1086016	6.61	1086016	5.64
tss_01830	SMel1021Chro	+	1087757	1087757	1087757	4.67	1087757	212.87
tss_01831	SMel1021Chro	-	1088745	1088745	1088745	8.36	1088745	5.64
tss_01832	SMel1021Chro	-	1088960	1088960	1088960	8.94	1088960	139.19
tss_01833	SMel1021Chro	+	1091046	1091046	1091046	59.29	1091046	5.64
tss_01834	SMel1021Chro	+	1091091	1091091	1091091	57.15	1091091	23.13
tss_01835	SMel1021Chro	+	1091098	1091101	1091098,1091099,1091100,1091101	603.61	1091100	3.5
tss_01836	SMel1021Chro	-	1092514	1092516	1092514,1092515,1092516	68.81	1092515	5.83
tss_01837	SMel1021Chro	-	1093027	1093027	1093027	3.11	1093027	3.3
tss_01838	SMel1021Chro	-	1093097	1093098	1093097,1093098	400.47	1093098	4.67
tss_01839	SMel1021Chro	-	1093123	1093123	1093123	6.42	1093123	59.49
tss_01840	SMel1021Chro	-	1093131	1093133	1093131,1093133	7.58	1093131	22.36
tss_01841	SMel1021Chro	-	1093143	1093143	1093143	20.41	1093143	91.37
tss_01842	SMel1021Chro	+	1093377	1093377	1093377	4.08	1093377	3.5
tss_01843	SMel1021Chro	+	1093471	1093471	1093471	217.92	1093471	76.98
tss_01844	SMel1021Chro	-	1094674	1094674	1094674	15.94	1094674	40.24
tss_01845	SMel1021Chro	+	1094838	1094838	1094838	12.05	1094838	3.5
tss_01846	SMel1021Chro	+	1096163	1096163	1096163	70.57	1096163	23.52
tss_01847	SMel1021Chro	-	1097828	1097830	1097828,1097830	119.75	1097828	4.47
tss_01848	SMel1021Chro	-	1097859	1097860	1097859,1097860	104.2	1097859	3.11
tss_01849	SMel1021Chro	+	1097986	1097986	1097986	16.14	1097986	3.3
tss_01850	SMel1021Chro	+	1099200	1099203	1099200,1099203	8.17	1099200	3.5
tss_01851	SMel1021Chro	+	1099234	1099234	1099234	30.71	1099234	18.47
tss_01852	SMel1021Chro	+	1099254	1099254	1099254	116.06	1099254	7.58
tss_01853	SMel1021Chro	-	1100880	1100883	1100880,1100882,1100883	73.48	1100880	12.44
tss_01854	SMel1021Chro	+	1101318	1101319	1101318,1101319	12.44	1101319	18.08
tss_01855	SMel1021Chro	-	1103134	1103137	1103134,1103137	17.89	1103137	5.25
tss_01856	SMel1021Chro	-	1103145	1103146	1103145,1103146	98.56	1103145	5.44
tss_01857	SMel1021Chro	-	1103169	1103169	1103169	13.22	1103169	382.58
tss_01858	SMel1021Chro	-	1103177	1103179	1103177,1103178,1103179	95.83	1103178	385.1
tss_01859	SMel1021Chro	-	1103187	1103187	1103187	4.86	1103187	9.53
tss_01860	SMel1021Chro	+	1103191	1103191	1103191	10.5	1103191	4.28
tss_01861	SMel1021Chro	+	1103216	1103217	1103216,1103217	78.93	1103216	5.44
tss_01862	SMel1021Chro	+	1103237	1103237	1103237	38.49	1103237	8.55
tss_01863	SMel1021Chro	+	1103268	1103268	1103268	4.08	1103268	50.54
tss_01864	SMel1021Chro	-	1104132	1104132	1104132	217.92	1104132	3.5
tss_01865	SMel1021Chro	-	1104370	1104371	1104370,1104371	239.89	1104371	7
tss_01866	SMel1021Chro	+	1104657	1104659	1104657,1104659	341.76	1104657	43.74
tss_01867	SMel1021Chro	+	1104670	1104673	1104670,1104673	11.86	1104673	3.5
tss_01868	SMel1021Chro	+	1104939	1104940	1104939,1104940	17.49	1104940	8.55
tss_01869	SMel1021Chro	+	1104985	1104985	1104985	9.53	1104985	8.55
tss_01870	SMel1021Chro	-	1105119	1105119	1105119	9.14	1105119	7
tss_01871	SMel1021Chro	-	1105998	1105998	1105998	9.91	1105998	4.86
tss_01872	SMel1021Chro	+	1106745	1106745	1106745	8.16	1106745	4.28
tss_01873	SMel1021Chro	+	1107144	1107145	1107144,1107145	469.86	1107144	14.39
tss_01874	SMel1021Chro	+	1107819	1107822	1107819,1107820,1107822	202.96	1107820	15.16
tss_01875	SMel1021Chro	+	1109339	1109341	1109339,1109341	20.02	1109339	24.3
tss_01876	SMel1021Chro	-	1109646	1109648	1109646,1109648	8.36	1109646	3.11
tss_01877	SMel1021Chro	-	1111486	1111487	1111486,1111487	164.99	1111487	3.89
tss_01878	SMel1021Chro	-	1112014	1112014	1112014	5.64	1112014	4.47
tss_01879	SMel1021Chro	+	1112070	1112070	1112070	3.89	1112070	5.05
tss_01880	SMel1021Chro	+	1112085	1112085	1112085	25.08	1112085	3.89
tss_01881	SMel1021Chro	+	1113928	1113930	1113928,1113930	130.63	1113930	5.25
tss_01882	SMel1021Chro	+	1116026	1116026	1116026	7.78	1116026	3.5
tss_01883	SMel1021Chro	+	1116660	1116660	1116660	21	1116660	4.67
tss_01884	SMel1021Chro	-	1116751	1116751	1116751	9.33	1116751	3.11
tss_01885	SMel1021Chro	+	1120142	1120142	1120142	4.86	1120142	47.04
tss_01886	SMel1021Chro	-	1121328	1121330	1121328,1121330	17.49	1121330	5.05
tss_01887	SMel1021Chro	-	1121487	1121489	1121487,1121489	142.1	1121489	10.11
tss_01888	SMel1021Chro	-	1121523	1121523	1121523	3.11	1121523	10.3
tss_01889	SMel1021Chro	+	1121547	1121547	1121547	3.3	1121547	4.67
tss_01890	SMel1021Chro	+	1121572	1121572	1121572	7.39	1121572	10.11
tss_01891	SMel1021Chro	-	1121693	1121693	1121693	8.75	1121693	6.03
tss_01892	SMel1021Chro	+	1123924	1123924	1123924	18.08	1123924	4.08
tss_01893	SMel1021Chro	-	1123971	1123971	1123971	4.28	1123971	762.43
tss_01894	SMel1021Chro	+	1124017	1124017	1124017	3.89	1124017	76.4
tss_01895	SMel1021Chro	-	1124376	1124379	1124376,1124377,1124378,1124379	129.46	1124377	13.8
tss_01896	SMel1021Chro	-	1124498	1124500	1124498,1124499,1124500	385.29	1124499	3.69
tss_01897	SMel1021Chro	+	1124576	1124576	1124576	3.11	1124576	3.89
tss_01898	SMel1021Chro	+	1124580	1124580	1124580	3.89	1124580	3.3
tss_01899	SMel1021Chro	-	1124591	1124591	1124591	7.58	1124591	4.67
tss_01900	SMel1021Chro	+	1124692	1124693	1124692,1124693	140.74	1124693	21.77
tss_01901	SMel1021Chro	+	1124850	1124850	1124850	77.37	1124850	5.93
tss_01902	SMel1021Chro	+	1125344	1125344	1125344	5.05	1125344	3.69
tss_01903	SMel1021Chro	-	1126933	1126933	1126933	5.64	1126933	4.28
tss_01904	SMel1021Chro	-	1127090	1127090	1127090	6.22	1127090	4.86
tss_01905	SMel1021Chro	-	1127098	1127098	1127098	54.04	1127098	47.63
tss_01906	SMel1021Chro	-	1127678	1127680	1127678,1127679,1127680	430.39	1127679	5.25
tss_01907	SMel1021Chro	+	1127796	1127796	1127796	11.66	1127796	4.86
tss_01908	SMel1021Chro	-	1128650	1128650	1128650	106.14	1128650	9.72
tss_01909	SMel1021Chro	-	1130053	1130054	1130053,1130054	16.91	1130053	9.72
tss_01910	SMel1021Chro	+	1130221	1130221	1130221	10.69	1130221	45.1
tss_01911	SMel1021Chro	+	1130231	1130232	1130231,1130232	77.75	1130231	27.99
tss_01912	SMel1021Chro	-	1131092	1131092	1131092	4.08	1131092	7.58
tss_01913	SMel1021Chro	-	1131827	1131827	1131827	4.67	1131827	3.3
tss_01914	SMel1021Chro	-	1131877	1131878	1131877,1131878	18.08	1131878	3.11
tss_01915	SMel1021Chro	-	1132137	1132137	1132137	5.25	1132137	6.03
tss_01916	SMel1021Chro	+	1132217	1132219	1132217,1132219	70.95	1132219	3.69
tss_01917	SMel1021Chro	-	1132851	1132851	1132851	5.05	1132851	3.3
tss_01918	SMel1021Chro	-	1133497	1133497	1133497	13.02	1133497	8.75
tss_01919	SMel1021Chro	+	1133557	1133558	1133557,1133558	73.48	1133557	7.58
tss_01920	SMel1021Chro	+	1133582	1133582	1133582	5.64	1133582	17.11
tss_01921	SMel1021Chro	+	1133599	1133600	1133599,1133600	11.47	1133599	17.11
tss_01922	SMel1021Chro	-	1134015	1134015	1134015	5.05	1134015	35.96
tss_01923	SMel1021Chro	-	1135668	1135668	1135668	5.64	1135668	98.37
tss_01924	SMel1021Chro	+	1135698	1135698	1135698	33.63	1135698	4.47
tss_01925	SMel1021Chro	+	1136039	1136042	1136039,1136042	41.21	1136042	7.19
tss_01926	SMel1021Chro	+	1136253	1136254	1136253,1136254	35	1136254	10.5
tss_01927	SMel1021Chro	-	1136723	1136723	1136723	3.11	1136723	96.62
tss_01928	SMel1021Chro	+	1136730	1136730	1136730	3.3	1136730	19.44
tss_01929	SMel1021Chro	-	1137055	1137055	1137055	5.83	1137055	36.16
tss_01930	SMel1021Chro	+	1138304	1138304	1138304	5.83	1138304	25.08
tss_01931	SMel1021Chro	-	1139297	1139297	1139297	3.5	1139297	51.32
tss_01932	SMel1021Chro	-	1139748	1139748	1139748	76.59	1139748	4.28
tss_01933	SMel1021Chro	+	1139774	1139774	1139774	4.67	1139774	13.8
tss_01934	SMel1021Chro	+	1139789	1139789	1139789	12.83	1139789	6.22
tss_01935	SMel1021Chro	-	1139792	1139793	1139792,1139793	56.18	1139793	4.47
tss_01936	SMel1021Chro	+	1139794	1139794	1139794	11.86	1139794	3.3
tss_01937	SMel1021Chro	+	1139816	1139816	1139816	7	1139816	18.86
tss_01938	SMel1021Chro	+	1140365	1140365	1140365	13.02	1140365	11.66
tss_01939	SMel1021Chro	+	1141474	1141474	1141474	4.08	1141474	3.69
tss_01940	SMel1021Chro	-	1142301	1142301	1142301	4.08	1142301	4.08
tss_01941	SMel1021Chro	-	1142306	1142313	1142306,1142307,1142308,1142309,1142310,1142312,1142313	1594.44	1142309	4.08
tss_01942	SMel1021Chro	-	1142330	1142330	1142330	3.11	1142330	3.5
tss_01943	SMel1021Chro	+	1142390	1142391	1142390,1142391	16.13	1142391	9.72
tss_01944	SMel1021Chro	+	1142775	1142775	1142775	4.28	1142775	4.86
tss_01945	SMel1021Chro	-	1143182	1143182	1143182	162.71	1143182	4.47
tss_01946	SMel1021Chro	+	1143356	1143357	1143356,1143357	25.28	1143357	47.63
tss_01947	SMel1021Chro	-	1143600	1143600	1143600	4.47	1143600	3.3
tss_01948	SMel1021Chro	+	1143627	1143627	1143627	13.61	1143627	10.11
tss_01949	SMel1021Chro	-	1144868	1144868	1144868	4.47	1144868	6.22
tss_01950	SMel1021Chro	+	1145046	1145049	1145046,1145047,1145048,1145049	2130.02	1145047	39.85
tss_01951	SMel1021Chro	-	1145232	1145232	1145232	3.3	1145232	12.05
tss_01952	SMel1021Chro	+	1145255	1145255	1145255	3.5	1145255	3.11
tss_01953	SMel1021Chro	-	1146663	1146663	1146663	3.89	1146663	27.02
tss_01954	SMel1021Chro	-	1146670	1146670	1146670	78.73	1146670	3.11
tss_01955	SMel1021Chro	+	1146905	1146905	1146905	17.11	1146905	36.94
tss_01956	SMel1021Chro	+	1146924	1146927	1146924,1146925,1146927	511.65	1146924	38.1
tss_01957	SMel1021Chro	-	1147853	1147853	1147853	3.89	1147853	31.88
tss_01958	SMel1021Chro	-	1147942	1147945	1147942,1147943,1147944,1147945	398.13	1147945	14.39
tss_01959	SMel1021Chro	+	1148493	1148495	1148493,1148494,1148495	571.72	1148494	4.67
tss_01960	SMel1021Chro	+	1148601	1148601	1148601	3.89	1148601	812
tss_01961	SMel1021Chro	+	1148756	1148756	1148756	3.11	1148756	28.19
tss_01962	SMel1021Chro	+	1148812	1148812	1148812	3.89	1148812	8.75
tss_01963	SMel1021Chro	+	1149531	1149531	1149531	3.11	1149531	6.22
tss_01964	SMel1021Chro	+	1149544	1149546	1149544,1149545,1149546	13.42	1149544	30.49
tss_01965	SMel1021Chro	+	1149575	1149576	1149575,1149576	6.41	1149576	8.75
tss_01966	SMel1021Chro	+	1149580	1149582	1149580,1149582	7.39	1149580	1128.68
tss_01967	SMel1021Chro	+	1149588	1149588	1149588	4.28	1149588	10.11
tss_01968	SMel1021Chro	+	1149593	1149594	1149593,1149594	25.27	1149593	16.33
tss_01969	SMel1021Chro	+	1149610	1149610	1149610	4.86	1149610	15.75
tss_01970	SMel1021Chro	+	1150927	1150927	1150927	3.06	1150927	12.05
tss_01971	SMel1021Chro	-	1151701	1151701	1151701	7.84	1151701	182.93
tss_01972	SMel1021Chro	-	1151972	1151972	1151972	6.03	1151972	274.49
tss_01973	SMel1021Chro	+	1153503	1153503	1153503	3.5	1153503	51.9
tss_01974	SMel1021Chro	-	1153687	1153687	1153687	3.3	1153687	3.21
tss_01975	SMel1021Chro	-	1155918	1155918	1155918	24.49	1155918	3.89
tss_01976	SMel1021Chro	-	1156105	1156107	1156105,1156107	50.74	1156107	42.77
tss_01977	SMel1021Chro	+	1156111	1156112	1156111,1156112	650.07	1156111	5.05
tss_01978	SMel1021Chro	-	1157153	1157153	1157153	3.11	1157153	18.27
tss_01979	SMel1021Chro	-	1157398	1157398	1157398	3.5	1157398	4.18
tss_01980	SMel1021Chro	+	1157577	1157577	1157577	8.94	1157577	14.77
tss_01981	SMel1021Chro	+	1157646	1157646	1157646	7.29	1157646	43.16
tss_01982	SMel1021Chro	+	1159998	1160000	1159998,1160000	45.87	1160000	7
tss_01983	SMel1021Chro	+	1161609	1161609	1161609	5.83	1161609	27.22
tss_01984	SMel1021Chro	-	1162184	1162184	1162184	3.11	1162184	23.72
tss_01985	SMel1021Chro	+	1162241	1162241	1162241	3.3	1162241	3.69
tss_01986	SMel1021Chro	+	1162632	1162632	1162632	4.08	1162632	3.69
tss_01987	SMel1021Chro	+	1163200	1163202	1163200,1163202	11.47	1163200	166.4
tss_01988	SMel1021Chro	-	1163205	1163209	1163205,1163208,1163209	121.88	1163209	10.3
tss_01989	SMel1021Chro	-	1163217	1163217	1163217	8.75	1163217	4.28
tss_01990	SMel1021Chro	-	1163498	1163498	1163498	3.3	1163498	3.5
tss_01991	SMel1021Chro	-	1163502	1163507	1163502,1163503,1163504,1163507	35.97	1163502	11.66
tss_01992	SMel1021Chro	-	1163517	1163517	1163517	9.53	1163517	14.58
tss_01993	SMel1021Chro	-	1163521	1163522	1163521,1163522	21	1163521	38.3
tss_01994	SMel1021Chro	-	1163532	1163532	1163532	8.36	1163532	5.64
tss_01995	SMel1021Chro	-	1163547	1163551	1163547,1163548,1163549,1163550,1163551	1306.75	1163549	37.91
tss_01996	SMel1021Chro	+	1163550	1163550	1163550	4.28	1163550	13.41
tss_01997	SMel1021Chro	-	1163589	1163589	1163589	3.69	1163589	5.64
tss_01998	SMel1021Chro	+	1163636	1163636	1163636	3.11	1163636	3.11
tss_01999	SMel1021Chro	-	1163647	1163649	1163647,1163649	98.37	1163647	3.11
[truncated: 9,972 more rows]

## Sheet: ctrl 7.5
TSS_ID	replicon	strand	start	end	TSS_positions	accumulated_counts	dominant_TSS_position	dominant_TSS_counts
tss_0001	SMel1021Chro	-	107	109	107,108,109	138.22	107	98.56
tss_0002	SMel1021Chro	+	350	350	350	21.58	350	21.58
tss_0003	SMel1021Chro	+	445	445	445	50.54	445	50.54
tss_0004	SMel1021Chro	+	532	532	532	7.58	532	7.58
tss_0005	SMel1021Chro	+	1310	1310	1310	21.38	1310	64.93
tss_0006	SMel1021Chro	-	1927	1927	1927	52.1	1927	17.5
tss_0007	SMel1021Chro	+	3526	3529	3526,3528,3529	96.42	3526	21.38
tss_0008	SMel1021Chro	-	4938	4942	4938,4941,4942	888.4	4941	250.58
tss_0009	SMel1021Chro	-	5029	5029	5029	24.11	5029	37.91
tss_0010	SMel1021Chro	+	5716	5716	5716	219.48	5716	52.1
tss_0011	SMel1021Chro	-	5736	5740	5736,5737,5738,5739,5740	87.48	5736	51.9
tss_0012	SMel1021Chro	+	5746	5748	5746,5748	316.29	5748	836.11
tss_0013	SMel1021Chro	+	5757	5760	5757,5758,5760	338.26	5760	24.11
tss_0014	SMel1021Chro	-	5759	5761	5759,5761	41.99	5759	219.48
tss_0015	SMel1021Chro	+	8559	8561	8559,8561	220.05	8559	22.55
tss_0016	SMel1021Chro	+	8632	8633	8632,8633	63.18	8633	270.8
tss_0017	SMel1021Chro	-	9504	9504	9504	16.91	9504	167.77
tss_0018	SMel1021Chro	-	10052	10052	10052	19.25	10052	25.27
tss_0019	SMel1021Chro	+	11852	11852	11852	7.97	11852	167.38
tss_0020	SMel1021Chro	-	11905	11905	11905	14.19	11905	16.72
tss_0021	SMel1021Chro	+	11972	11972	11972	56.96	11972	28.19
tss_0022	SMel1021Chro	+	13525	13525	13525	62.6	13525	210.14
tss_0023	SMel1021Chro	+	13654	13654	13654	34.12	13654	40.82
tss_0024	SMel1021Chro	+	13734	13734	13734	24.83	13734	16.91
tss_0025	SMel1021Chro	+	14610	14610	14610	25.71	14610	19.25
tss_0026	SMel1021Chro	+	15887	15887	15887	8.94	15887	43.74
tss_0027	SMel1021Chro	-	16655	16655	16655	12.25	16655	11.47
tss_0028	SMel1021Chro	+	16707	16707	16707	46.85	16707	45.68
tss_0029	SMel1021Chro	+	24253	24253	24253	74.07	24253	7.97
tss_0030	SMel1021Chro	+	24456	24456	24456	8.94	24456	14.19
tss_0031	SMel1021Chro	-	24890	24890	24890	8.94	24890	56.96
tss_0032	SMel1021Chro	+	25814	25814	25814	63.96	25814	11.86
tss_0033	SMel1021Chro	+	26383	26383	26383	108.09	26383	18.27
tss_0034	SMel1021Chro	+	26999	26999	26999	7.97	26999	14.19
tss_0035	SMel1021Chro	+	27376	27376	27376	229.97	27376	7.84
tss_0036	SMel1021Chro	+	27879	27879	27879	10.3	27879	62.6
tss_0037	SMel1021Chro	-	29258	29258	29258	12.25	29258	34.12
tss_0038	SMel1021Chro	+	29811	29811	29811	9.72	29811	24.83
tss_0039	SMel1021Chro	+	30132	30132	30132	38.3	30132	22.94
tss_0040	SMel1021Chro	+	30143	30143	30143	19.63	30143	79.9
tss_0041	SMel1021Chro	+	30208	30208	30208	13.41	30208	30.71
tss_0042	SMel1021Chro	+	31571	31571	31571	8.55	31571	13.22
tss_0043	SMel1021Chro	-	34449	34449	34449	172.04	34449	7.58
tss_0044	SMel1021Chro	-	34482	34482	34482	248.25	34482	25.71
tss_0045	SMel1021Chro	-	41995	41995	41995	24.69	41995	24.88
tss_0046	SMel1021Chro	-	42004	42005	42004,42005	165.24	42004	8.55
tss_0047	SMel1021Chro	-	46166	46166	46166	855.74	46166	38.69
tss_0048	SMel1021Chro	+	46182	46182	46182	8.75	46182	22.94
tss_0049	SMel1021Chro	-	47765	47765	47765	283.82	47765	394.82
tss_0050	SMel1021Chro	-	48562	48563	48562,48563	263.41	48563	8.94
tss_0051	SMel1021Chro	-	48604	48608	48604,48606,48607,48608	113.33	48607	12.25
tss_0052	SMel1021Chro	-	51101	51104	51101,51102,51104	117.03	51102	46.85
tss_0053	SMel1021Chro	-	52220	52220	52220	111	52220	49.18
tss_0054	SMel1021Chro	-	52228	52228	52228	36.74	52228	201.2
tss_0055	SMel1021Chro	-	52233	52233	52233	18.66	52233	23.72
tss_0056	SMel1021Chro	+	52441	52443	52441,52442,52443	437	52442	49.38
tss_0057	SMel1021Chro	+	54185	54186	54185,54186	110.03	54186	493.19
tss_0058	SMel1021Chro	-	56359	56359	56359	8.27	56359	8.75
tss_0059	SMel1021Chro	-	57586	57586	57586	21	57586	34.6
tss_0060	SMel1021Chro	-	57628	57628	57628	8.36	57628	74.07
tss_0061	SMel1021Chro	+	57651	57651	57651	68.82	57651	8.94
tss_0062	SMel1021Chro	-	61238	61238	61238	13.61	61238	8.94
tss_0063	SMel1021Chro	-	61335	61337	61335,61337	111.98	61337	11.08
tss_0064	SMel1021Chro	+	61478	61478	61478	55.21	61478	63.96
tss_0065	SMel1021Chro	+	64010	64010	64010	44.52	64010	67.07
tss_0066	SMel1021Chro	-	64802	64802	64802	8.75	64802	277.41
tss_0067	SMel1021Chro	+	65144	65147	65144,65145,65147	208.2	65145	108.09
tss_0068	SMel1021Chro	+	66710	66711	66710,66711	33.24	66711	8.75
tss_0069	SMel1021Chro	+	68831	68833	68831,68833	52.68	68833	7.97
tss_0070	SMel1021Chro	+	71990	71990	71990	13.41	71990	229.97
tss_0071	SMel1021Chro	-	72023	72023	72023	376.74	72023	10.69
tss_0072	SMel1021Chro	-	73387	73389	73387,73389	51.51	73387	10.3
tss_0073	SMel1021Chro	-	74858	74858	74858	17.5	74858	14
tss_0074	SMel1021Chro	-	81060	81060	81060	9.33	81060	12.25
tss_0075	SMel1021Chro	+	81242	81242	81242	94.28	81242	34.8
tss_0076	SMel1021Chro	+	81410	81414	81410,81411,81412,81413,81414	12687.1	81413	12.64
tss_0077	SMel1021Chro	+	81462	81462	81462	30.52	81462	8.36
tss_0078	SMel1021Chro	+	81584	81584	81584	12.57	81584	9.72
tss_0079	SMel1021Chro	+	81633	81633	81633	11.4	81633	38.3
tss_0080	SMel1021Chro	+	82625	82625	82625	7.52	82625	19.63
tss_0081	SMel1021Chro	+	82733	82736	82733,82736	33.05	82733	13.41
tss_0082	SMel1021Chro	+	82957	82957	82957	23.98	82957	19.44
tss_0083	SMel1021Chro	+	83256	83256	83256	7.65	83256	8.55
tss_0084	SMel1021Chro	+	83353	83353	83353	25.73	83353	20.61
tss_0085	SMel1021Chro	+	83450	83450	83450	59.49	83450	16.72
tss_0086	SMel1021Chro	+	83846	83847	83846,83847	69.73	83847	26.24
tss_0087	SMel1021Chro	+	83890	83890	83890	7.84	83890	48.21
tss_0088	SMel1021Chro	+	83904	83904	83904	10.04	83904	172.04
tss_0089	SMel1021Chro	+	84136	84136	84136	8.88	84136	248.25
tss_0090	SMel1021Chro	+	84209	84209	84209	8.04	84209	15.75
tss_0091	SMel1021Chro	+	84395	84396	84395,84396	594.34	84396	84.56
tss_0092	SMel1021Chro	+	84401	84406	84401,84403,84404,84405,84406	501.23	84401	172.63
tss_0093	SMel1021Chro	+	84411	84420	84411,84412,84413,84414,84415,84416,84417,84418,84419,84420	17892.5	84413	11.08
tss_0094	SMel1021Chro	+	84425	84425	84425	12.44	84425	21.97
tss_0095	SMel1021Chro	+	84431	84434	84431,84434	20.8	84431	302.68
tss_0096	SMel1021Chro	+	84444	84444	84444	9.59	84444	13.8
tss_0097	SMel1021Chro	+	84449	84449	84449	12.96	84449	110.81
tss_0098	SMel1021Chro	+	84459	84459	84459	13.48	84459	24.69
tss_0099	SMel1021Chro	+	84468	84470	84468,84470	18.4	84468	138.02
tss_0100	SMel1021Chro	+	84478	84480	84478,84479,84480	77.89	84480	26.24
tss_0101	SMel1021Chro	+	84557	84557	84557	29.42	84557	16.14
tss_0102	SMel1021Chro	+	84645	84645	84645	22.36	84645	169.52
tss_0103	SMel1021Chro	+	84688	84691	84688,84689,84691	25.33	84689	10.11
tss_0104	SMel1021Chro	+	84695	84696	84695,84696	286.22	84695	855.74
tss_0105	SMel1021Chro	+	85598	85598	85598	23.78	85598	8.75
tss_0106	SMel1021Chro	+	85624	85624	85624	8.23	85624	12.05
tss_0107	SMel1021Chro	+	86397	86397	86397	9.78	86397	283.82
tss_0108	SMel1021Chro	+	87083	87083	87083	8.23	87083	252.91
tss_0109	SMel1021Chro	+	87154	87156	87154,87155,87156	28.7	87156	69.21
tss_0110	SMel1021Chro	+	87485	87485	87485	100.18	87485	7.78
tss_0111	SMel1021Chro	+	87499	87499	87499	19.25	87499	33.63
tss_0112	SMel1021Chro	+	87607	87607	87607	45.68	87607	89.23
tss_0113	SMel1021Chro	+	88113	88113	88113	85.15	88113	111
tss_0114	SMel1021Chro	+	88183	88183	88183	12.05	88183	36.74
tss_0115	SMel1021Chro	+	89918	89918	89918	18.08	89918	18.66
tss_0116	SMel1021Chro	-	91135	91136	91135,91136	34.61	91136	220.64
tss_0117	SMel1021Chro	-	91382	91382	91382	17.5	91382	31.69
tss_0118	SMel1021Chro	+	91885	91885	91885	76.4	91885	15.16
tss_0119	SMel1021Chro	-	92760	92760	92760	8.94	92760	77.18
tss_0120	SMel1021Chro	+	93223	93223	93223	64.35	93223	20.61
tss_0121	SMel1021Chro	+	94051	94053	94051,94052,94053	77.37	94052	99.92
tss_0122	SMel1021Chro	+	94219	94219	94219	23.91	94219	357.3
tss_0123	SMel1021Chro	-	95794	95798	95794,95796,95797,95798	88.65	95794	63.37
tss_0124	SMel1021Chro	+	95826	95826	95826	10.69	95826	14.39
tss_0125	SMel1021Chro	+	96024	96025	96024,96025	576.78	96024	8.27
tss_0126	SMel1021Chro	+	102517	102517	102517	15.55	102517	37.13
tss_0127	SMel1021Chro	+	103574	103574	103574	64.15	103574	870.71
tss_0128	SMel1021Chro	+	104593	104595	104593,104594,104595	183.51	104595	21
tss_0129	SMel1021Chro	+	110287	110287	110287	8.94	110287	8.36
tss_0130	SMel1021Chro	-	111599	111599	111599	9.91	111599	68.82
tss_0131	SMel1021Chro	+	111736	111736	111736	18.66	111736	37.52
tss_0132	SMel1021Chro	+	111781	111786	111781,111782,111783,111784,111785,111786	111.98	111782	32.85
tss_0133	SMel1021Chro	-	112349	112349	112349	21.38	112349	31.69
tss_0134	SMel1021Chro	+	112680	112680	112680	10.69	112680	27.6
tss_0135	SMel1021Chro	+	113788	113790	113788,113790	145.99	113790	11.08
tss_0136	SMel1021Chro	-	118396	118396	118396	10.3	118396	39.66
tss_0137	SMel1021Chro	-	118683	118683	118683	16.72	118683	15.36
tss_0138	SMel1021Chro	-	118696	118696	118696	16.52	118696	15.55
tss_0139	SMel1021Chro	+	118874	118874	118874	7.58	118874	91.95
tss_0140	SMel1021Chro	-	121588	121588	121588	7.58	121588	10.3
tss_0141	SMel1021Chro	+	121668	121668	121668	7.97	121668	67.46
tss_0142	SMel1021Chro	+	124385	124386	124385,124386	22.55	124386	36.74
tss_0143	SMel1021Chro	+	128909	128909	128909	201.98	128909	7.97
tss_0144	SMel1021Chro	+	132494	132494	132494	8.16	132494	12.64
tss_0145	SMel1021Chro	+	134880	134880	134880	18.66	134880	14.19
tss_0146	SMel1021Chro	-	137888	137889	137888,137889	41.02	137889	13.61
tss_0147	SMel1021Chro	+	139448	139448	139448	11.28	139448	80.29
tss_0148	SMel1021Chro	-	140882	140882	140882	7.78	140882	69.21
tss_0149	SMel1021Chro	-	143229	143229	143229	11.08	143229	55.21
tss_0150	SMel1021Chro	-	144276	144276	144276	11.66	144276	13.22
tss_0151	SMel1021Chro	+	144837	144837	144837	10.69	144837	31.1
tss_0152	SMel1021Chro	+	147683	147683	147683	16.33	147683	21.38
tss_0153	SMel1021Chro	+	147690	147690	147690	41.41	147690	17.11
tss_0154	SMel1021Chro	-	147704	147704	147704	24.3	147704	15.94
tss_0155	SMel1021Chro	-	147717	147717	147717	15.16	147717	12.05
tss_0156	SMel1021Chro	+	147734	147734	147734	46.07	147734	44.52
tss_0157	SMel1021Chro	-	153277	153277	153277	9.33	153277	8.94
tss_0158	SMel1021Chro	-	154057	154057	154057	11.08	154057	8.36
tss_0159	SMel1021Chro	-	154789	154791	154789,154790,154791	438.56	154790	11.28
tss_0160	SMel1021Chro	+	154884	154884	154884	44.52	154884	24.11
tss_0161	SMel1021Chro	-	156540	156540	156540	8.94	156540	33.83
tss_0162	SMel1021Chro	-	157146	157146	157146	67.65	157146	8.75
tss_0163	SMel1021Chro	-	158475	158475	158475	9.53	158475	8.75
tss_0164	SMel1021Chro	-	158515	158516	158515,158516	208.59	158516	190.7
tss_0165	SMel1021Chro	-	160479	160481	160479,160480,160481	219.09	160481	10.11
tss_0166	SMel1021Chro	+	160622	160622	160622	21.19	160622	11.86
tss_0167	SMel1021Chro	+	160646	160646	160646	1106.32	160646	76.01
tss_0168	SMel1021Chro	-	161316	161316	161316	18.47	161316	20.22
tss_0169	SMel1021Chro	+	161601	161601	161601	27.99	161601	145.6
tss_0170	SMel1021Chro	-	172138	172140	172138,172139,172140	108.66	172139	19.63
tss_0171	SMel1021Chro	+	172170	172170	172170	36.16	172170	12.44
tss_0172	SMel1021Chro	+	172186	172186	172186	51.52	172186	1463.82
tss_0173	SMel1021Chro	+	173669	173669	173669	44.91	173669	39.27
tss_0174	SMel1021Chro	+	174025	174026	174025,174026	29.16	174026	31.05
tss_0175	SMel1021Chro	-	178678	178678	178678	12.05	178678	13.61
tss_0176	SMel1021Chro	-	180098	180100	180098,180099,180100	291.02	180099	59.87
tss_0177	SMel1021Chro	+	180266	180266	180266	10.69	180266	13.41
tss_0178	SMel1021Chro	-	182020	182021	182020,182021	79.7	182020	376.74
tss_0179	SMel1021Chro	-	182033	182035	182033,182034,182035	36.74	182035	117.22
tss_0180	SMel1021Chro	+	182112	182112	182112	47.63	182112	8.75
tss_0181	SMel1021Chro	+	182159	182159	182159	14.58	182159	14.39
tss_0182	SMel1021Chro	+	183396	183397	183396,183397	123.83	183396	34.6
tss_0183	SMel1021Chro	+	184995	184997	184995,184996,184997	258.16	184996	88.08
tss_0184	SMel1021Chro	+	186801	186801	186801	34.41	186801	8.36
tss_0185	SMel1021Chro	-	188379	188379	188379	24.69	188379	14.97
tss_0186	SMel1021Chro	-	189901	189901	189901	34.16	189901	86.12
tss_0187	SMel1021Chro	+	189911	189913	189911,189913	165.91	189911	17.5
tss_0188	SMel1021Chro	+	190991	190991	190991	30.95	190991	8.94
tss_0189	SMel1021Chro	-	192324	192326	192324,192326	49.96	192324	7.78
tss_0190	SMel1021Chro	-	192886	192888	192886,192887,192888	146.19	192886	8.16
tss_0191	SMel1021Chro	+	192909	192909	192909	96.03	192909	29.74
tss_0192	SMel1021Chro	+	194399	194401	194399,194401	44.91	194399	22.16
tss_0193	SMel1021Chro	+	194973	194976	194973,194975,194976	231.33	194975	122.08
tss_0194	SMel1021Chro	-	195063	195063	195063	17.3	195063	8.16
tss_0195	SMel1021Chro	+	196923	196924	196923,196924	22.75	196923	48.21
tss_0196	SMel1021Chro	+	197264	197264	197264	217.14	197264	123.05
tss_0197	SMel1021Chro	-	197265	197267	197265,197267	438.57	197265	9.33
tss_0198	SMel1021Chro	-	201483	201483	201483	350.89	201483	94.28
tss_0199	SMel1021Chro	+	201680	201680	201680	10.89	201680	12367
tss_0200	SMel1021Chro	+	201956	201956	201956	153.38	201956	30.52
tss_0201	SMel1021Chro	+	202478	202478	202478	190.12	202478	12.57
tss_0202	SMel1021Chro	-	202491	202491	202491	10.3	202491	11.4
tss_0203	SMel1021Chro	+	204032	204034	204032,204033,204034	297.63	204033	7.97
tss_0204	SMel1021Chro	+	206269	206269	206269	8.94	206269	27.8
tss_0205	SMel1021Chro	-	206747	206747	206747	116.06	206747	7.52
tss_0206	SMel1021Chro	-	206976	206976	206976	125.39	206976	18.66
tss_0207	SMel1021Chro	-	207111	207114	207111,207114	54.43	207114	23.78
tss_0208	SMel1021Chro	+	207177	207177	207177	50.93	207177	23.98
tss_0209	SMel1021Chro	+	207183	207183	207183	26.83	207183	7.65
tss_0210	SMel1021Chro	-	207950	207950	207950	8.16	207950	25.73
tss_0211	SMel1021Chro	+	209658	209659	209658,209659	1328.52	209659	59.49
tss_0212	SMel1021Chro	-	211841	211841	211841	15.75	211841	62.21
tss_0213	SMel1021Chro	-	211849	211849	211849	8.36	211849	7.84
tss_0214	SMel1021Chro	+	211891	211891	211891	117.03	211891	10.04
tss_0215	SMel1021Chro	+	211902	211904	211902,211904	30.13	211904	8.88
tss_0216	SMel1021Chro	-	213006	213006	213006	11.08	213006	8.04
tss_0217	SMel1021Chro	-	214857	214859	214857,214858,214859	630.62	214858	586.82
tss_0218	SMel1021Chro	-	216266	216266	216266	11.66	216266	277.86
tss_0219	SMel1021Chro	-	216589	216591	216589,216591	677.87	216591	16667.7
tss_0220	SMel1021Chro	+	216776	216779	216776,216777,216779	250.77	216777	12.44
tss_0221	SMel1021Chro	+	217930	217930	217930	17.3	217930	10.43
tss_0222	SMel1021Chro	-	219764	219764	219764	24.49	219764	9.59
tss_0223	SMel1021Chro	-	224397	224398	224397,224398	410.76	224397	12.96
tss_0224	SMel1021Chro	-	229284	229284	229284	16.33	229284	13.48
tss_0225	SMel1021Chro	-	230218	230218	230218	11.28	230218	10.3
tss_0226	SMel1021Chro	-	231146	231147	231146,231147	105.56	231147	57.93
tss_0227	SMel1021Chro	-	238525	238526	238525,238526	22.74	238525	7.78
tss_0228	SMel1021Chro	-	238560	238560	238560	7.97	238560	29.42
tss_0229	SMel1021Chro	-	238571	238571	238571	9.53	238571	22.36
tss_0230	SMel1021Chro	+	238893	238894	238893,238894	39.27	238893	8.55
tss_0231	SMel1021Chro	+	239707	239707	239707	58.71	239707	169.32
tss_0232	SMel1021Chro	+	240691	240691	240691	10.5	240691	303.07
tss_0233	SMel1021Chro	-	241111	241111	241111	199.84	241111	23.78
tss_0234	SMel1021Chro	+	241458	241458	241458	57.93	241458	8.23
tss_0235	SMel1021Chro	-	242345	242345	242345	83.01	242345	13.8
tss_0236	SMel1021Chro	+	242472	242472	242472	166.6	242472	9.78
tss_0237	SMel1021Chro	+	242551	242551	242551	147.94	242551	7.97
tss_0238	SMel1021Chro	+	244327	244327	244327	17.88	244327	8.23
tss_0239	SMel1021Chro	-	246570	246570	246570	9.53	246570	13.61
tss_0240	SMel1021Chro	-	247013	247013	247013	9.72	247013	11.92
tss_0241	SMel1021Chro	-	250316	250316	250316	14.39	250316	100.18
tss_0242	SMel1021Chro	+	250411	250411	250411	61.62	250411	19.25
tss_0243	SMel1021Chro	+	250422	250422	250422	52.68	250422	45.68
tss_0244	SMel1021Chro	+	251816	251817	251816,251817	199.06	251817	122.28
tss_0245	SMel1021Chro	-	254132	254132	254132	43.55	254132	8.94
tss_0246	SMel1021Chro	-	254160	254163	254160,254163	32.66	254163	85.15
tss_0247	SMel1021Chro	-	255103	255105	255103,255104,255105	1803.05	255104	12.05
tss_0248	SMel1021Chro	+	255131	255133	255131,255133	161.93	255133	25.27
tss_0249	SMel1021Chro	+	256494	256494	256494	16.33	256494	10.3
tss_0250	SMel1021Chro	+	256983	256986	256983,256984,256985,256986	4819.34	256984	23.52
tss_0251	SMel1021Chro	-	259860	259862	259860,259861,259862	146.96	259861	56.38
tss_0252	SMel1021Chro	+	259928	259928	259928	28.77	259928	9.91
tss_0253	SMel1021Chro	+	262089	262089	262089	12.83	262089	57.35
tss_0254	SMel1021Chro	+	262489	262490	262489,262490	25.86	262490	18.08
tss_0255	SMel1021Chro	+	263174	263174	263174	323.67	263174	23.72
tss_0256	SMel1021Chro	-	263311	263311	263311	8.36	263311	17.5
tss_0257	SMel1021Chro	-	264763	264763	264763	10.89	264763	25.08
tss_0258	SMel1021Chro	-	266935	266936	266935,266936	243.78	266935	76.4
tss_0259	SMel1021Chro	+	267057	267060	267057,267058,267059,267060	927.28	267058	8.94
tss_0260	SMel1021Chro	+	267112	267112	267112	9.53	267112	64.35
tss_0261	SMel1021Chro	+	267420	267420	267420	22.74	267420	57.35
tss_0262	SMel1021Chro	+	267830	267830	267830	12.44	267830	44.52
tss_0263	SMel1021Chro	+	270056	270058	270056,270058	357.5	270058	23.91
tss_0264	SMel1021Chro	+	274519	274521	274519,274521	36.74	274519	18.27
tss_0265	SMel1021Chro	+	276591	276593	276591,276592,276593	2337.44	276592	22.16
tss_0266	SMel1021Chro	+	277234	277234	277234	10.11	277234	8.75
tss_0267	SMel1021Chro	-	283007	283007	283007	18.86	283007	37.91
tss_0268	SMel1021Chro	-	283180	283180	283180	12.44	283180	7.58
tss_0269	SMel1021Chro	-	283424	283426	283424,283425,283426	207.23	283424	61.04
tss_0270	SMel1021Chro	-	283581	283583	283581,283582,283583	129.66	283582	48.02
tss_0271	SMel1021Chro	+	283727	283729	283727,283728,283729	1185.06	283728	10.69
tss_0272	SMel1021Chro	+	284172	284172	284172	30.52	284172	18.08
tss_0273	SMel1021Chro	-	284876	284876	284876	58.13	284876	388.21
tss_0274	SMel1021Chro	+	284905	284905	284905	8.36	284905	9.72
tss_0275	SMel1021Chro	+	284929	284929	284929	9.33	284929	7.58
tss_0276	SMel1021Chro	-	285709	285711	285709,285711	309.48	285709	11.86
tss_0277	SMel1021Chro	+	285842	285842	285842	13.61	285842	24.49
tss_0278	SMel1021Chro	-	286116	286116	286116	451.39	286116	21.38
tss_0279	SMel1021Chro	-	286773	286777	286773,286774,286775,286776,286777	744.75	286774	13.22
tss_0280	SMel1021Chro	+	286895	286895	286895	31.69	286895	34.21
tss_0281	SMel1021Chro	+	288931	288932	288931,288932	825.22	288932	7.58
tss_0282	SMel1021Chro	-	292847	292850	292847,292849,292850	193.62	292850	171.85
tss_0283	SMel1021Chro	+	292969	292969	292969	14.39	292969	71.34
tss_0284	SMel1021Chro	-	294143	294143	294143	19.63	294143	8.36
tss_0285	SMel1021Chro	+	294298	294302	294298,294299,294302	539.65	294299	15.55
tss_0286	SMel1021Chro	-	298060	298060	298060	9.14	298060	14
tss_0287	SMel1021Chro	+	298156	298156	298156	121.3	298156	11.47
tss_0288	SMel1021Chro	-	298220	298220	298220	8.75	298220	8.94
tss_0289	SMel1021Chro	+	298345	298345	298345	10.3	298345	64.15
tss_0290	SMel1021Chro	+	300382	300384	300382,300384	108.12	300382	192.07
tss_0291	SMel1021Chro	-	301254	301254	301254	16.91	301254	9.33
tss_0292	SMel1021Chro	+	301276	301276	301276	8.94	301276	145.8
tss_0293	SMel1021Chro	-	301807	301809	301807,301809	104.58	301807	7.78
tss_0294	SMel1021Chro	+	301954	301955	301954,301955	70.57	301955	74.45
tss_0295	SMel1021Chro	-	303152	303152	303152	378.69	303152	14.39
tss_0296	SMel1021Chro	+	303236	303236	303236	7.58	303236	11.66
tss_0297	SMel1021Chro	+	303436	303436	303436	12.44	303436	10.3
tss_0298	SMel1021Chro	-	303585	303585	303585	43.74	303585	18.47
tss_0299	SMel1021Chro	+	303603	303603	303603	8.36	303603	8.94
tss_0300	SMel1021Chro	-	305446	305449	305446,305447,305448,305449	1293.92	305448	14.77
tss_0301	SMel1021Chro	+	306856	306857	306856,306857	19.63	306856	12.64
tss_0302	SMel1021Chro	+	306963	306963	306963	8.55	306963	9.91
tss_0303	SMel1021Chro	-	308791	308791	308791	26.24	308791	18.66
tss_0304	SMel1021Chro	-	308842	308842	308842	43.55	308842	21.19
tss_0305	SMel1021Chro	+	308973	308974	308973,308974	164.46	308974	39.27
tss_0306	SMel1021Chro	+	308979	308979	308979	71.54	308979	15.36
tss_0307	SMel1021Chro	+	312171	312171	312171	440.9	312171	13.22
tss_0308	SMel1021Chro	-	312222	312222	312222	34.41	312222	21.38
tss_0309	SMel1021Chro	+	313002	313003	313002,313003	66.67	313002	25.47
tss_0310	SMel1021Chro	+	313469	313469	313469	8.75	313469	10.69
tss_0311	SMel1021Chro	-	314277	314277	314277	13.61	314277	11.28
tss_0312	SMel1021Chro	+	314529	314529	314529	77.95	314529	138.41
tss_0313	SMel1021Chro	+	315535	315535	315535	8.55	315535	11.08
tss_0314	SMel1021Chro	-	316490	316492	316490,316491,316492	1167.35	316491	7.97
tss_0315	SMel1021Chro	-	317539	317543	317539,317541,317543	69.79	317543	8.55
tss_0316	SMel1021Chro	+	317616	317618	317616,317617,317618	279.54	317617	13.22
tss_0317	SMel1021Chro	+	317641	317644	317641,317642,317644	324.85	317641	21.58
tss_0318	SMel1021Chro	+	318213	318213	318213	7.97	318213	38.3
tss_0319	SMel1021Chro	+	318406	318409	318406,318407,318408,318409	4994.1	318407	7.78
tss_0320	SMel1021Chro	-	318469	318469	318469	11.08	318469	34.8
tss_0321	SMel1021Chro	+	324842	324842	324842	82.62	324842	8.75
tss_0322	SMel1021Chro	-	329152	329152	329152	59.29	329152	10.3
tss_0323	SMel1021Chro	+	329256	329257	329256,329257	116.83	329257	16.72
tss_0324	SMel1021Chro	+	331801	331801	331801	341.95	331801	16.52
tss_0325	SMel1021Chro	-	334501	334502	334501,334502	67.46	334502	7.58
tss_0326	SMel1021Chro	+	334536	334536	334536	44.71	334536	402.4
tss_0327	SMel1021Chro	-	336983	336985	336983,336985	248.44	336983	7.97
tss_0328	SMel1021Chro	-	337737	337739	337737,337739	81.26	337737	7.58
tss_0329	SMel1021Chro	+	337793	337793	337793	45.68	337793	7.97
tss_0330	SMel1021Chro	+	337802	337802	337802	22.74	337802	11.86
tss_0331	SMel1021Chro	+	338262	338262	338262	8.62	338262	36.16
tss_0332	SMel1021Chro	+	339360	339360	339360	9.14	339360	9.33
tss_0333	SMel1021Chro	-	339389	339389	339389	59.29	339389	11.47
tss_0334	SMel1021Chro	-	340768	340769	340768,340769	123.25	340768	26.83
tss_0335	SMel1021Chro	-	341924	341924	341924	22.74	341924	901.43
tss_0336	SMel1021Chro	-	342645	342645	342645	9.14	342645	11.08
tss_0337	SMel1021Chro	-	342944	342944	342944	48.6	342944	18.47
tss_0338	SMel1021Chro	-	343138	343140	343138,343140	40.63	343138	201.98
tss_0339	SMel1021Chro	+	343242	343243	343242,343243	263.21	343243	8.16
tss_0340	SMel1021Chro	+	344772	344772	344772	23.72	344772	30.33
tss_0341	SMel1021Chro	-	345546	345548	345546,345548	548.21	345548	8.16
tss_0342	SMel1021Chro	-	346758	346762	346758,346760,346761,346762	148.91	346762	39.66
tss_0343	SMel1021Chro	+	346876	346876	346876	18.47	346876	97.78
tss_0344	SMel1021Chro	-	349862	349862	349862	61.62	349862	65.51
tss_0345	SMel1021Chro	-	352669	352669	352669	9.14	352669	58.71
tss_0346	SMel1021Chro	-	353993	353993	353993	106.92	353993	18.66
tss_0347	SMel1021Chro	-	355400	355403	355400,355401,355402,355403	110.8	355401	28.19
tss_0348	SMel1021Chro	-	355936	355938	355936,355937,355938	373.24	355937	7.97
tss_0349	SMel1021Chro	-	355960	355960	355960	8.36	355960	18.47
tss_0350	SMel1021Chro	+	356249	356249	356249	7.97	356249	13.61
tss_0351	SMel1021Chro	-	357402	357403	357402,357403	23.71	357402	18.66
tss_0352	SMel1021Chro	-	358201	358201	358201	10.5	358201	33.05
tss_0353	SMel1021Chro	+	359048	359048	359048	8.94	359048	10.69
tss_0354	SMel1021Chro	+	359091	359091	359091	9.14	359091	13.61
tss_0355	SMel1021Chro	-	359161	359161	359161	325.62	359161	11.28
tss_0356	SMel1021Chro	+	359182	359184	359182,359184	18.47	359184	27.22
tss_0357	SMel1021Chro	-	359233	359233	359233	8.55	359233	7.78
tss_0358	SMel1021Chro	-	360124	360124	360124	11.47	360124	34.6
tss_0359	SMel1021Chro	-	360386	360388	360386,360388	744.93	360386	21.38
tss_0360	SMel1021Chro	-	360412	360412	360412	173.4	360412	126.36
tss_0361	SMel1021Chro	-	361544	361544	361544	18.27	361544	18.08
tss_0362	SMel1021Chro	-	361589	361589	361589	275.07	361589	9.33
tss_0363	SMel1021Chro	-	361996	361996	361996	207.81	361996	9.53
tss_0364	SMel1021Chro	-	362802	362803	362802,362803	167.96	362802	125.39
tss_0365	SMel1021Chro	-	364005	364006	364005,364006	641.71	364005	14.58
tss_0366	SMel1021Chro	-	364046	364047	364046,364047	262.63	364046	11.08
tss_0367	SMel1021Chro	+	364197	364197	364197	16.52	364197	11.66
tss_0368	SMel1021Chro	-	365285	365285	365285	10.11	365285	10.69
tss_0369	SMel1021Chro	-	365393	365393	365393	28.38	365393	16.33
tss_0370	SMel1021Chro	+	365516	365516	365516	100.5	365516	41.41
tss_0371	SMel1021Chro	+	366940	366940	366940	77.95	366940	24.3
tss_0372	SMel1021Chro	-	370200	370200	370200	8.28	370200	15.16
tss_0373	SMel1021Chro	-	371364	371365	371364,371365	238.92	371365	46.07
tss_0374	SMel1021Chro	-	372107	372107	372107	59.49	372107	11.28
tss_0375	SMel1021Chro	-	372153	372153	372153	22.36	372153	46.07
tss_0376	SMel1021Chro	+	372229	372234	372229,372230,372231,372232,372234	180.22	372230	46.85
tss_0377	SMel1021Chro	+	373914	373914	373914	18.47	373914	8.94
tss_0378	SMel1021Chro	-	374850	374850	374850	382.58	374850	7.78
tss_0379	SMel1021Chro	+	374920	374922	374920,374922	406.29	374922	36.55
tss_0380	SMel1021Chro	-	378368	378368	378368	47.04	378368	32.46
tss_0381	SMel1021Chro	+	381811	381811	381811	9.72	381811	9.33
tss_0382	SMel1021Chro	+	382285	382285	382285	27.99	382285	8.55
tss_0383	SMel1021Chro	-	385863	385863	385863	17.11	385863	11.08
tss_0384	SMel1021Chro	-	386811	386811	386811	35.96	386811	249.22
tss_0385	SMel1021Chro	+	388401	388401	388401	10.5	388401	44.52
tss_0386	SMel1021Chro	+	388415	388415	388415	96.62	388415	8.36
tss_0387	SMel1021Chro	+	388449	388449	388449	19.44	388449	8.94
tss_0388	SMel1021Chro	-	390515	390516	390515,390516	37.52	390515	67.65
tss_0389	SMel1021Chro	+	390623	390625	390623,390625	94.67	390625	7.78
tss_0390	SMel1021Chro	+	395471	395472	395471,395472	43.93	395471	8.16
tss_0391	SMel1021Chro	-	396053	396055	396053,396054,396055	60.66	396054	34.41
tss_0392	SMel1021Chro	+	396097	396099	396097,396099	50.74	396099	180.6
tss_0393	SMel1021Chro	-	396117	396117	396117	31.88	396117	9.53
tss_0394	SMel1021Chro	+	397065	397065	397065	28.19	397065	195.37
tss_0395	SMel1021Chro	+	398017	398020	398017,398018,398019,398020	1213.44	398019	27.6
tss_0396	SMel1021Chro	-	398167	398167	398167	10.11	398167	177.49
tss_0397	SMel1021Chro	+	398371	398371	398371	16.33	398371	17.3
tss_0398	SMel1021Chro	-	398619	398619	398619	12.05	398619	17.69
tss_0399	SMel1021Chro	+	398807	398807	398807	182.93	398807	90.4
tss_0400	SMel1021Chro	+	399132	399134	399132,399134	87.28	399132	9.91
tss_0401	SMel1021Chro	-	400928	400928	400928	18.27	400928	21.19
tss_0402	SMel1021Chro	-	406430	406430	406430	13.02	406430	1106.32
tss_0403	SMel1021Chro	-	407433	407434	407433,407434	74.84	407434	12.05
tss_0404	SMel1021Chro	+	407542	407544	407542,407543,407544	320.95	407542	76.79
tss_0405	SMel1021Chro	+	408717	408719	408717,408718,408719	106.14	408718	18.47
tss_0406	SMel1021Chro	-	410202	410202	410202	53.07	410202	27.99
tss_0407	SMel1021Chro	-	410266	410266	410266	132.77	410266	30.52
tss_0408	SMel1021Chro	+	410273	410273	410273	27.99	410273	151.05
tss_0409	SMel1021Chro	+	410303	410303	410303	11.86	410303	9.53
tss_0410	SMel1021Chro	+	410616	410616	410616	9.72	410616	164.66
tss_0411	SMel1021Chro	-	410952	410952	410952	27.41	410952	9.53
tss_0412	SMel1021Chro	-	410960	410960	410960	22.55	410960	130.44
tss_0413	SMel1021Chro	+	410989	410989	410989	20.41	410989	14.77
tss_0414	SMel1021Chro	-	411013	411013	411013	320.76	411013	10.5
tss_0415	SMel1021Chro	-	412874	412874	412874	119.75	412874	33.44
tss_0416	SMel1021Chro	+	412898	412900	412898,412899,412900	117.03	412900	172.63
tss_0417	SMel1021Chro	-	414434	414437	414434,414436,414437	127.72	414437	33.83
tss_0418	SMel1021Chro	-	414470	414470	414470	319.59	414470	30.91
tss_0419	SMel1021Chro	-	414599	414599	414599	174.96	414599	15.55
tss_0420	SMel1021Chro	-	415230	415231	415230,415231	41.02	415230	8.55
tss_0421	SMel1021Chro	-	415321	415321	415321	13.02	415321	69.98
tss_0422	SMel1021Chro	-	415343	415343	415343	25.08	415343	36.16
tss_0423	SMel1021Chro	+	416364	416366	416364,416365,416366	895.98	416366	51.52
tss_0424	SMel1021Chro	-	417818	417818	417818	87.48	417818	34.6
tss_0425	SMel1021Chro	+	417882	417882	417882	81.84	417882	10.11
tss_0426	SMel1021Chro	+	417902	417902	417902	8.55	417902	13.8
tss_0427	SMel1021Chro	+	420362	420362	420362	14.97	420362	11.47
tss_0428	SMel1021Chro	+	420531	420531	420531	8.62	420531	7.58
tss_0429	SMel1021Chro	+	423149	423150	423149,423150	103.23	423150	44.91
tss_0430	SMel1021Chro	-	426698	426700	426698,426699,426700	463.64	426699	21.38
tss_0431	SMel1021Chro	-	426717	426717	426717	70.18	426717	22.94
tss_0432	SMel1021Chro	+	426734	426737	426734,426735,426736,426737	776.23	426735	10.5
tss_0433	SMel1021Chro	+	429560	429564	429560,429561,429562,429564	416.01	429560	9.91
tss_0434	SMel1021Chro	+	434491	434492	434491,434492	265.74	434492	14.77
tss_0435	SMel1021Chro	+	435653	435655	435653,435655	585.91	435655	12.05
tss_0436	SMel1021Chro	+	436253	436255	436253,436255	30.72	436255	10.5
tss_0437	SMel1021Chro	-	436935	436935	436935	11.66	436935	115.67
tss_0438	SMel1021Chro	+	436963	436963	436963	35.77	436963	154.35
tss_0439	SMel1021Chro	+	437002	437006	437002,437004,437006	204.31	437006	12.05
tss_0440	SMel1021Chro	+	439370	439370	439370	517.49	439370	151.44
tss_0441	SMel1021Chro	+	440166	440166	440166	8.55	440166	24.69
tss_0442	SMel1021Chro	+	440715	440719	440715,440716,440717,440719	484.24	440717	10.69
tss_0443	SMel1021Chro	+	441063	441063	441063	14.97	441063	11.66
tss_0444	SMel1021Chro	+	442276	442277	442276,442277	94.48	442276	41.21
tss_0445	SMel1021Chro	+	442349	442349	442349	26.63	442349	15.36
tss_0446	SMel1021Chro	+	443608	443608	443608	71.15	443608	47.63
tss_0447	SMel1021Chro	+	444196	444196	444196	19.83	444196	14.58
tss_0448	SMel1021Chro	+	445134	445134	445134	10.69	445134	8.55
tss_0449	SMel1021Chro	+	445141	445142	445141,445142	727.63	445142	70.37
tss_0450	SMel1021Chro	-	445149	445149	445149	46.46	445149	230.95
tss_0451	SMel1021Chro	+	445199	445201	445199,445201	117.02	445199	13.41
tss_0452	SMel1021Chro	+	446118	446118	446118	21.38	446118	9.33
tss_0453	SMel1021Chro	+	446161	446164	446161,446162,446163,446164	813.36	446164	8.94
tss_0454	SMel1021Chro	+	447545	447545	447545	16.33	447545	50.74
tss_0455	SMel1021Chro	-	448828	448829	448828,448829	190.32	448829	40.43
tss_0456	SMel1021Chro	-	449320	449320	449320	124.61	449320	34.41
tss_0457	SMel1021Chro	+	449397	449397	449397	10.69	449397	43.93
tss_0458	SMel1021Chro	-	452971	452971	452971	10.3	452971	15.16
tss_0459	SMel1021Chro	-	454170	454173	454170,454172,454173	98.75	454172	25.85
tss_0460	SMel1021Chro	-	455399	455399	455399	185.65	455399	9.33
tss_0461	SMel1021Chro	+	455547	455549	455547,455549	645.6	455549	24.69
tss_0462	SMel1021Chro	+	457967	457967	457967	34.12	457967	131.22
tss_0463	SMel1021Chro	+	458047	458047	458047	25.03	458047	16.52
tss_0464	SMel1021Chro	+	458900	458900	458900	25.71	458900	34.16
tss_0465	SMel1021Chro	-	460969	460971	460969,460970,460971	208.4	460969	107.16
tss_0466	SMel1021Chro	+	466534	466534	466534	23.33	466534	16.52
tss_0467	SMel1021Chro	-	466543	466543	466543	17.5	466543	30.95
tss_0468	SMel1021Chro	+	466607	466607	466607	46.07	466607	9.53
tss_0469	SMel1021Chro	+	466636	466636	466636	10.11	466636	13.8
tss_0470	SMel1021Chro	-	469773	469775	469773,469775	187.79	469773	16.52
tss_0471	SMel1021Chro	-	471090	471090	471090	312.79	471090	34.41
tss_0472	SMel1021Chro	+	471281	471283	471281,471282,471283	171.85	471282	64.93
tss_0473	SMel1021Chro	-	472187	472187	472187	55.99	472187	96.03
tss_0474	SMel1021Chro	-	473035	473036	473035,473036	857.69	473036	14.97
tss_0475	SMel1021Chro	+	473140	473140	473140	72.9	473140	8.16
tss_0476	SMel1021Chro	+	474128	474128	474128	122.47	474128	21.97
tss_0477	SMel1021Chro	-	474277	474277	474277	8.55	474277	30.91
tss_0478	SMel1021Chro	-	477150	477151	477150,477151	187.98	477151	219.67
tss_0479	SMel1021Chro	+	477312	477312	477312	62.79	477312	8.36
tss_0480	SMel1021Chro	+	479047	479047	479047	13.41	479047	111.39
tss_0481	SMel1021Chro	-	480151	480151	480151	537.32	480151	17.3
tss_0482	SMel1021Chro	+	480298	480298	480298	17.88	480298	11.47
tss_0483	SMel1021Chro	-	482379	482379	482379	26.05	482379	217.14
tss_0484	SMel1021Chro	-	482545	482545	482545	7.97	482545	416.21
tss_0485	SMel1021Chro	+	482819	482819	482819	11.28	482819	16.91
tss_0486	SMel1021Chro	-	482865	482865	482865	18.08	482865	214.03
tss_0487	SMel1021Chro	-	482875	482875	482875	7.58	482875	21.77
tss_0488	SMel1021Chro	-	482921	482923	482921,482922,482923	886.65	482921	21.77
tss_0489	SMel1021Chro	+	483060	483061	483060,483061	203.34	483060	20.41
tss_0490	SMel1021Chro	+	487557	487557	487557	177.87	487557	112.75
tss_0491	SMel1021Chro	+	489298	489300	489298,489300	693.81	489298	10.89
tss_0492	SMel1021Chro	+	490184	490184	490184	7.97	490184	19.44
tss_0493	SMel1021Chro	-	490457	490458	490457,490458	36.74	490457	350.89
tss_0494	SMel1021Chro	+	491327	491327	491327	238.14	491327	10.89
tss_0495	SMel1021Chro	+	492013	492013	492013	85.54	492013	153.38
tss_0496	SMel1021Chro	-	492046	492046	492046	12.44	492046	24.49
tss_0497	SMel1021Chro	-	494943	494946	494943,494946	87.87	494946	190.12
tss_0498	SMel1021Chro	-	496161	496161	496161	41.6	496161	10.3
tss_0499	SMel1021Chro	-	501826	501826	501826	8.16	501826	170.49
tss_0500	SMel1021Chro	+	503237	503237	503237	24.3	503237	25.08
tss_0501	SMel1021Chro	-	508211	508212	508211,508212	105.75	508212	8.94
tss_0502	SMel1021Chro	-	509918	509918	509918	13.8	509918	7.58
tss_0503	SMel1021Chro	-	510942	510942	510942	61.82	510942	116.06
tss_0504	SMel1021Chro	-	511585	511587	511585,511586,511587	65.13	511586	125.39
tss_0505	SMel1021Chro	-	515573	515573	515573	20.22	515573	42.38
tss_0506	SMel1021Chro	-	516022	516022	516022	18.86	516022	50.93
tss_0507	SMel1021Chro	+	517612	517612	517612	9.33	517612	26.83
tss_0508	SMel1021Chro	-	521167	521169	521167,521169	83.21	521167	22.55
tss_0509	SMel1021Chro	+	521287	521289	521287,521289	40.63	521289	13.8
tss_0510	SMel1021Chro	+	521346	521346	521346	67.46	521346	17.69
tss_0511	SMel1021Chro	-	523708	523708	523708	11.08	523708	11.28
tss_0512	SMel1021Chro	-	523723	523724	523723,523724	338.64	523724	107.16
tss_0513	SMel1021Chro	+	523807	523808	523807,523808	136.47	523808	34.16
tss_0514	SMel1021Chro	+	525640	525640	525640	7.58	525640	8.16
tss_0515	SMel1021Chro	+	526918	526918	526918	9.14	526918	140.55
tss_0516	SMel1021Chro	+	527777	527778	527777,527778	179.24	527778	1320.74
tss_0517	SMel1021Chro	+	529863	529863	529863	10.89	529863	15.75
tss_0518	SMel1021Chro	-	532426	532427	532426,532427	161.94	532426	21.77
tss_0519	SMel1021Chro	+	534112	534112	534112	19.25	534112	13.22
tss_0520	SMel1021Chro	-	534458	534458	534458	52.88	534458	15.75
tss_0521	SMel1021Chro	+	534624	534627	534624,534625,534627	320.75	534624	8.36
tss_0522	SMel1021Chro	+	536098	536098	536098	11.28	536098	117.03
tss_0523	SMel1021Chro	+	536138	536139	536138,536139	37.9	536138	20.8
tss_0524	SMel1021Chro	+	537391	537393	537391,537393	45.29	537391	202.37
tss_0525	SMel1021Chro	+	540852	540852	540852	7.78	540852	84.56
tss_0526	SMel1021Chro	+	540872	540872	540872	54.63	540872	11.08
tss_0527	SMel1021Chro	-	542186	542186	542186	20.8	542186	23.13
tss_0528	SMel1021Chro	-	542669	542669	542669	19.25	542669	84.56
tss_0529	SMel1021Chro	+	543061	543062	543061,543062	47.63	543061	7.78
tss_0530	SMel1021Chro	-	543401	543401	543401	8.55	543401	59.29
tss_0531	SMel1021Chro	-	543550	543550	543550	7.97	543550	573.86
tss_0532	SMel1021Chro	+	543808	543808	543808	9.14	543808	11.66
tss_0533	SMel1021Chro	+	544349	544349	544349	9.14	544349	669.51
tss_0534	SMel1021Chro	-	544449	544449	544449	8.36	544449	190.51
tss_0535	SMel1021Chro	-	544481	544481	544481	16.33	544481	133.94
tss_0536	SMel1021Chro	+	544507	544507	544507	58.51	544507	14.97
tss_0537	SMel1021Chro	+	545450	545450	545450	7.97	545450	17.3
tss_0538	SMel1021Chro	-	545679	545680	545679,545680	34.99	545680	10.11
tss_0539	SMel1021Chro	-	545743	545743	545743	69.01	545743	8.36
tss_0540	SMel1021Chro	-	546021	546021	546021	12.64	546021	24.49
tss_0541	SMel1021Chro	+	546086	546086	546086	7.97	546086	27.6
tss_0542	SMel1021Chro	-	546550	546552	546550,546552	32.07	546550	14.19
tss_0543	SMel1021Chro	+	546632	546632	546632	244.16	546632	8.55
tss_0544	SMel1021Chro	+	547162	547163	547162,547163	44.9	547163	30.91
tss_0545	SMel1021Chro	-	547446	547446	547446	13.8	547446	14.58
tss_0546	SMel1021Chro	+	547466	547466	547466	18.08	547466	33.83
tss_0547	SMel1021Chro	-	547499	547499	547499	8.36	547499	8.16
tss_0548	SMel1021Chro	+	547537	547537	547537	12.25	547537	8.16
tss_0549	SMel1021Chro	-	549105	549105	549105	7.97	549105	367.02
tss_0550	SMel1021Chro	+	552066	552066	552066	104.39	552066	24.88
tss_0551	SMel1021Chro	-	553233	553233	553233	26.24	553233	81.06
tss_0552	SMel1021Chro	+	553274	553274	553274	8.36	553274	21
tss_0553	SMel1021Chro	+	553385	553385	553385	10.11	553385	22.74
tss_0554	SMel1021Chro	+	553781	553781	553781	85.73	553781	9.91
tss_0555	SMel1021Chro	+	553828	553830	553828,553830	283.83	553830	8.16
tss_0556	SMel1021Chro	+	554487	554487	554487	37.52	554487	130.83
tss_0557	SMel1021Chro	-	554721	554721	554721	37.91	554721	8.94
tss_0558	SMel1021Chro	+	555097	555097	555097	10.5	555097	9.53
tss_0559	SMel1021Chro	+	559657	559657	559657	20.41	559657	16.33
tss_0560	SMel1021Chro	+	559916	559916	559916	7.78	559916	11.28
tss_0561	SMel1021Chro	-	560125	560125	560125	8.55	560125	92.73
tss_0562	SMel1021Chro	-	560190	560190	560190	7.58	560190	48.6
tss_0563	SMel1021Chro	-	560625	560625	560625	7.97	560625	9.72
tss_0564	SMel1021Chro	-	560629	560630	560629,560630	76.99	560629	25.47
tss_0565	SMel1021Chro	+	560779	560781	560779,560781	33.82	560781	74.07
tss_0566	SMel1021Chro	-	560888	560888	560888	21.19	560888	11.28
tss_0567	SMel1021Chro	+	561011	561011	561011	33.44	561011	192.26
tss_0568	SMel1021Chro	+	561016	561016	561016	10.11	561016	59.1
tss_0569	SMel1021Chro	-	561514	561514	561514	88.06	561514	19.44
tss_0570	SMel1021Chro	-	561519	561523	561519,561520,561521,561522,561523	1664.04	561521	20.61
tss_0571	SMel1021Chro	-	562610	562610	562610	20.41	562610	9.14
tss_0572	SMel1021Chro	-	562820	562820	562820	11.28	562820	41.8
tss_0573	SMel1021Chro	-	562848	562848	562848	28.38	562848	16.66
tss_0574	SMel1021Chro	+	562858	562859	562858,562859	388.02	562858	9.72
tss_0575	SMel1021Chro	+	564553	564553	564553	15.16	564553	20.61
tss_0576	SMel1021Chro	-	565069	565071	565069,565070,565071	129.08	565069	12.44
tss_0577	SMel1021Chro	+	565128	565129	565128,565129	96.42	565128	7.97
tss_0578	SMel1021Chro	-	565662	565662	565662	7.78	565662	9.53
tss_0579	SMel1021Chro	+	566599	566599	566599	12.25	566599	21.97
tss_0580	SMel1021Chro	+	568060	568060	568060	11.47	568060	58.71
tss_0581	SMel1021Chro	+	570661	570663	570661,570663	30.33	570661	10.5
tss_0582	SMel1021Chro	+	570729	570729	570729	145.8	570729	199.84
tss_0583	SMel1021Chro	-	571567	571567	571567	8.36	571567	57.93
tss_0584	SMel1021Chro	-	573804	573805	573804,573805	416.41	573804	7.97
tss_0585	SMel1021Chro	+	577807	577807	577807	16.72	577807	159.41
tss_0586	SMel1021Chro	-	577884	577884	577884	9.53	577884	83.01
tss_0587	SMel1021Chro	-	578067	578071	578067,578068,578071	209.37	578071	166.6
tss_0588	SMel1021Chro	-	578084	578085	578084,578085	36.35	578084	27.8
tss_0589	SMel1021Chro	-	578097	578098	578097,578098	33.04	578097	147.94
tss_0590	SMel1021Chro	-	578194	578195	578194,578195	39.82	578195	26.63
tss_0591	SMel1021Chro	-	580082	580082	580082	10.3	580082	17.11
tss_0592	SMel1021Chro	-	580184	580184	580184	467.72	580184	35.77
tss_0593	SMel1021Chro	+	580245	580249	580245,580246,580249	202.76	580246	27.02
tss_0594	SMel1021Chro	+	581407	581409	581407,581409	111.39	581407	8.75
tss_0595	SMel1021Chro	-	583222	583222	583222	30.33	583222	25.85
tss_0596	SMel1021Chro	-	583769	583769	583769	42.57	583769	44.13
tss_0597	SMel1021Chro	-	585331	585331	585331	30.91	585331	16.33
tss_0598	SMel1021Chro	+	585471	585473	585471,585473	29.16	585473	17.88
tss_0599	SMel1021Chro	+	585508	585508	585508	10.69	585508	10.5
tss_0600	SMel1021Chro	-	587254	587254	587254	46.85	587254	34.16
tss_0601	SMel1021Chro	+	587292	587292	587292	11.28	587292	107.16
tss_0602	SMel1021Chro	+	593528	593529	593528,593529	69.01	593529	9.53
tss_0603	SMel1021Chro	-	593651	593651	593651	7.97	593651	36.74
tss_0604	SMel1021Chro	+	597475	597475	597475	31.69	597475	9.72
tss_0605	SMel1021Chro	+	597644	597644	597644	25.08	597644	13.02
tss_0606	SMel1021Chro	-	600924	600924	600924	7.97	600924	49.57
tss_0607	SMel1021Chro	-	601104	601104	601104	43.74	601104	8.75
tss_0608	SMel1021Chro	+	603492	603492	603492	27.8	603492	14.39
tss_0609	SMel1021Chro	-	605200	605200	605200	52.49	605200	61.62
tss_0610	SMel1021Chro	-	606245	606248	606245,606248	179.82	606248	52.68
tss_0611	SMel1021Chro	+	606350	606353	606350,606351,606352,606353	266.12	606352	13.02
tss_0612	SMel1021Chro	+	607141	607141	607141	58.9	607141	22.16
tss_0613	SMel1021Chro	+	609965	609969	609965,609967,609969	42.39	609967	183.12
tss_0614	SMel1021Chro	-	609995	609997	609995,609997	238.33	609997	14.58
tss_0615	SMel1021Chro	+	610441	610443	610441,610443	166.21	610441	8.16
tss_0616	SMel1021Chro	-	615057	615058	615057,615058	18.47	615057	9.53
tss_0617	SMel1021Chro	+	615114	615114	615114	36.74	615114	33.24
tss_0618	SMel1021Chro	+	615742	615742	615742	54.82	615742	43.55
tss_0619	SMel1021Chro	+	617081	617081	617081	172.24	617081	21
tss_0620	SMel1021Chro	+	617150	617150	617150	8.55	617150	50.35
tss_0621	SMel1021Chro	-	618499	618499	618499	121.11	618499	1757.56
tss_0622	SMel1021Chro	-	621172	621172	621172	10.69	621172	107.5
tss_0623	SMel1021Chro	-	624904	624904	624904	15.16	624904	63.57
tss_0624	SMel1021Chro	-	625035	625035	625035	15.94	625035	16.33
tss_0625	SMel1021Chro	-	625829	625830	625829,625830	534.21	625829	4420.23
tss_0626	SMel1021Chro	+	629478	629480	629478,629480	628.68	629480	8.94
tss_0627	SMel1021Chro	+	631505	631505	631505	77.37	631505	12.25
tss_0628	SMel1021Chro	-	631635	631635	631635	29.35	631635	13.22
tss_0629	SMel1021Chro	+	632169	632169	632169	8.16	632169	8.16
tss_0630	SMel1021Chro	+	632782	632782	632782	11.86	632782	87.67
tss_0631	SMel1021Chro	+	632823	632823	632823	21.77	632823	13.22
tss_0632	SMel1021Chro	+	632943	632943	632943	274.1	632943	83.2
tss_0633	SMel1021Chro	+	633223	633223	633223	33.83	633223	28.77
tss_0634	SMel1021Chro	+	633590	633591	633590,633591	70.96	633590	13.8
tss_0635	SMel1021Chro	+	634148	634148	634148	8.75	634148	57.15
tss_0636	SMel1021Chro	+	634190	634190	634190	107.5	634190	9.33
tss_0637	SMel1021Chro	-	638259	638260	638259,638260	243.38	638260	12.64
tss_0638	SMel1021Chro	-	640760	640760	640760	20.22	640760	12.83
tss_0639	SMel1021Chro	-	648114	648114	648114	35.77	648114	17.11
tss_0640	SMel1021Chro	-	648120	648120	648120	44.91	648120	323.67
tss_0641	SMel1021Chro	-	648207	648210	648207,648209,648210	354	648209	44.71
tss_0642	SMel1021Chro	+	648249	648249	648249	29.74	648249	8.36
tss_0643	SMel1021Chro	-	648250	648251	648250,648251	40.62	648251	7.97
tss_0644	SMel1021Chro	+	648414	648415	648414,648415	198.29	648414	10.89
tss_0645	SMel1021Chro	-	649572	649572	649572	7.97	649572	8.94
tss_0646	SMel1021Chro	+	649791	649791	649791	16.14	649791	12.05
tss_0647	SMel1021Chro	-	649851	649851	649851	8.16	649851	8.94
tss_0648	SMel1021Chro	+	652152	652153	652152,652153	1495.12	652153	226.09
tss_0649	SMel1021Chro	-	652389	652389	652389	8.36	652389	697.5
tss_0650	SMel1021Chro	-	652616	652616	652616	61.82	652616	9.53
tss_0651	SMel1021Chro	+	652921	652921	652921	445.76	652921	22.74
tss_0652	SMel1021Chro	-	654787	654787	654787	9.14	654787	12.44
tss_0653	SMel1021Chro	-	658721	658723	658721,658722,658723	265.74	658723	48.41
tss_0654	SMel1021Chro	+	658835	658836	658835,658836	62.21	658836	10.89
tss_0655	SMel1021Chro	-	661649	661649	661649	9.53	661649	10.69
tss_0656	SMel1021Chro	-	662397	662397	662397	59.29	662397	11.08
tss_0657	SMel1021Chro	+	662512	662515	662512,662513,662515	276.63	662513	294.71
tss_0658	SMel1021Chro	+	662596	662596	662596	10.69	662596	97.2
tss_0659	SMel1021Chro	+	662783	662783	662783	8.75	662783	7.58
tss_0660	SMel1021Chro	+	662931	662931	662931	39.27	662931	12.83
tss_0661	SMel1021Chro	+	663479	663479	663479	7.84	663479	154.35
tss_0662	SMel1021Chro	+	664372	664372	664372	17.3	664372	26.44
tss_0663	SMel1021Chro	-	668686	668686	668686	10.11	668686	38.88
tss_0664	SMel1021Chro	-	670676	670679	670676,670677,670678,670679	457.22	670676	2263.57
tss_0665	SMel1021Chro	-	670732	670732	670732	19.05	670732	10.11
tss_0666	SMel1021Chro	+	671255	671255	671255	10.89	671255	11.66
tss_0667	SMel1021Chro	+	671260	671260	671260	10.11	671260	36.16
tss_0668	SMel1021Chro	-	672064	672064	672064	8.75	672064	14.97
tss_0669	SMel1021Chro	-	672164	672165	672164,672165	26.44	672164	163.1
tss_0670	SMel1021Chro	+	672413	672413	672413	16.66	672413	7.58
tss_0671	SMel1021Chro	-	673521	673523	673521,673522,673523	136.47	673522	18.86
tss_0672	SMel1021Chro	+	675555	675555	675555	36.55	675555	12.44
tss_0673	SMel1021Chro	-	676305	676305	676305	69.89	676305	158.24
tss_0674	SMel1021Chro	-	677133	677133	677133	471.8	677133	62.99
tss_0675	SMel1021Chro	-	677155	677155	677155	12.05	677155	1071.72
tss_0676	SMel1021Chro	-	677327	677329	677327,677328,677329	700.42	677327	30.52
tss_0677	SMel1021Chro	+	677561	677561	677561	316.09	677561	58.13
tss_0678	SMel1021Chro	-	677649	677649	677649	9.72	677649	8.36
tss_0679	SMel1021Chro	+	677779	677779	677779	14.97	677779	9.33
tss_0680	SMel1021Chro	+	677876	677878	677876,677877,677878	170.49	677877	235.22
tss_0681	SMel1021Chro	+	679341	679342	679341,679342	319.78	679342	13.61
tss_0682	SMel1021Chro	+	682264	682265	682264,682265	1261.65	682264	451.39
tss_0683	SMel1021Chro	+	682319	682319	682319	20.41	682319	364.69
tss_0684	SMel1021Chro	+	683189	683191	683189,683190,683191	203.15	683190	31.69
tss_0685	SMel1021Chro	+	683649	683650	683649,683650	416.4	683650	182.54
tss_0686	SMel1021Chro	-	683671	683671	683671	10.69	683671	67.26
tss_0687	SMel1021Chro	+	684058	684058	684058	56.18	684058	18.66
tss_0688	SMel1021Chro	-	684257	684257	684257	43.74	684257	800.53
tss_0689	SMel1021Chro	+	684380	684380	684380	9.72	684380	7.78
tss_0690	SMel1021Chro	-	684668	684669	684668,684669	154.15	684669	7.97
tss_0691	SMel1021Chro	+	684683	684683	684683	10.11	684683	13.02
tss_0692	SMel1021Chro	-	685499	685499	685499	25.08	685499	28.19
tss_0693	SMel1021Chro	+	685766	685766	685766	11.86	685766	12.44
tss_0694	SMel1021Chro	+	685770	685770	685770	14.97	685770	39.27
tss_0695	SMel1021Chro	+	688580	688580	688580	104	688580	515.16
tss_0696	SMel1021Chro	-	688856	688856	688856	13.41	688856	146.38
tss_0697	SMel1021Chro	-	689227	689227	689227	45.68	689227	14.39
tss_0698	SMel1021Chro	-	690381	690385	690381,690382,690383,690385	198.3	690381	19.63
tss_0699	SMel1021Chro	+	693635	693635	693635	27.6	693635	9.91
tss_0700	SMel1021Chro	-	694012	694012	694012	45.68	694012	11.86
tss_0701	SMel1021Chro	-	701760	701762	701760,701762	586.31	701760	11.08
tss_0702	SMel1021Chro	+	701948	701951	701948,701949,701950,701951	1508.53	701950	521.96
tss_0703	SMel1021Chro	-	702830	702830	702830	8.55	702830	110.03
tss_0704	SMel1021Chro	-	705723	705726	705723,705726	41.99	705723	9.14
tss_0705	SMel1021Chro	-	708471	708471	708471	10.5	708471	8.94
tss_0706	SMel1021Chro	+	709194	709194	709194	10.5	709194	9.91
tss_0707	SMel1021Chro	-	710573	710573	710573	9.53	710573	12.64
tss_0708	SMel1021Chro	+	710920	710920	710920	8.4	710920	35.96
tss_0709	SMel1021Chro	+	711451	711452	711451,711452	345.06	711452	9.14
tss_0710	SMel1021Chro	-	712047	712047	712047	9.14	712047	121.3
tss_0711	SMel1021Chro	+	713970	713971	713970,713971	1461.48	713971	8.75
tss_0712	SMel1021Chro	-	714589	714589	714589	14.19	714589	10.3
tss_0713	SMel1021Chro	+	715079	715079	715079	7.97	715079	17.88
tss_0714	SMel1021Chro	-	716002	716003	716002,716003	268.07	716002	92.89
tss_0715	SMel1021Chro	-	716108	716108	716108	11.08	716108	167.57
tss_0716	SMel1021Chro	+	717069	717069	717069	9.53	717069	58.71
tss_0717	SMel1021Chro	-	717212	717212	717212	19.63	717212	65.71
tss_0718	SMel1021Chro	-	719045	719045	719045	371.69	719045	90.98
tss_0719	SMel1021Chro	-	720955	720957	720955,720956,720957	529.54	720956	16.91
tss_0720	SMel1021Chro	+	721053	721053	721053	8.16	721053	8.94
tss_0721	SMel1021Chro	+	724918	724922	724918,724920,724921,724922	1654.33	724921	90.78
tss_0722	SMel1021Chro	+	730243	730245	730243,730245	770.41	730245	12.83
tss_0723	SMel1021Chro	+	731155	731157	731155,731156,731157	299.77	731157	59.29
tss_0724	SMel1021Chro	+	732694	732696	732694,732695,732696	2011.24	732695	47.43
tss_0725	SMel1021Chro	+	734146	734147	734146,734147	151.44	734146	378.69
tss_0726	SMel1021Chro	-	734978	734978	734978	10.5	734978	7.58
tss_0727	SMel1021Chro	+	735018	735018	735018	18.66	735018	12.44
tss_0728	SMel1021Chro	+	735659	735661	735659,735660,735661	208.78	735659	43.74
tss_0729	SMel1021Chro	-	736865	736865	736865	7.97	736865	8.36
tss_0730	SMel1021Chro	+	736870	736870	736870	79.51	736870	8.94
tss_0731	SMel1021Chro	+	740026	740026	740026	34.21	740026	11.86
tss_0732	SMel1021Chro	+	742295	742295	742295	11.86	742295	23.33
tss_0733	SMel1021Chro	-	742383	742383	742383	19.05	742383	260.69
tss_0734	SMel1021Chro	+	742406	742407	742406,742407	530.31	742406	41.41
tss_0735	SMel1021Chro	+	743179	743181	743179,743180,743181	1141.7	743180	10.11
tss_0736	SMel1021Chro	-	747019	747019	747019	7.78	747019	273.71
tss_0737	SMel1021Chro	-	747030	747030	747030	12.44	747030	1253.48
tss_0738	SMel1021Chro	+	748138	748138	748138	102.45	748138	21.58
tss_0739	SMel1021Chro	+	748541	748541	748541	165.43	748541	8.94
tss_0740	SMel1021Chro	-	749778	749778	749778	8.16	749778	93.51
tss_0741	SMel1021Chro	+	750592	750592	750592	150.66	750592	83.4
tss_0742	SMel1021Chro	+	751861	751862	751861,751862	75.62	751861	11.08
tss_0743	SMel1021Chro	-	754615	754615	754615	145.02	754615	8.55
tss_0744	SMel1021Chro	-	754669	754671	754669,754670,754671	71.73	754669	41.41
tss_0745	SMel1021Chro	+	754843	754843	754843	62.99	754843	22.36
tss_0746	SMel1021Chro	+	755868	755868	755868	8.27	755868	12.44
tss_0747	SMel1021Chro	-	757501	757503	757501,757503	15.94	757503	8.94
tss_0748	SMel1021Chro	+	757653	757653	757653	17.11	757653	26.24
tss_0749	SMel1021Chro	-	758902	758902	758902	7.78	758902	43.55
tss_0750	SMel1021Chro	-	759206	759206	759206	19.44	759206	147.74
tss_0751	SMel1021Chro	-	759224	759224	759224	8.94	759224	71.54
tss_0752	SMel1021Chro	+	762313	762313	762313	30.91	762313	9.14
tss_0753	SMel1021Chro	+	764409	764410	764409,764410	297.62	764409	9.33
tss_0754	SMel1021Chro	+	766820	766820	766820	11.08	766820	9.72
tss_0755	SMel1021Chro	-	770752	770754	770752,770753,770754	320.37	770753	12.44
tss_0756	SMel1021Chro	+	771078	771078	771078	15.55	771078	297.82
tss_0757	SMel1021Chro	-	773652	773652	773652	9.33	773652	71.54
tss_0758	SMel1021Chro	-	773688	773688	773688	410.96	773688	7.97
tss_0759	SMel1021Chro	+	773769	773769	773769	8.94	773769	7.84
tss_0760	SMel1021Chro	+	775030	775030	775030	48.21	775030	440.9
tss_0761	SMel1021Chro	+	775145	775145	775145	42.96	775145	34.41
tss_0762	SMel1021Chro	+	775495	775495	775495	22.74	775495	12.25
tss_0763	SMel1021Chro	+	776122	776122	776122	13.02	776122	53.65
tss_0764	SMel1021Chro	+	778588	778588	778588	9.72	778588	8.75
tss_0765	SMel1021Chro	+	782115	782115	782115	16.91	782115	11.96
tss_0766	SMel1021Chro	+	783175	783175	783175	111.58	783175	9.91
tss_0767	SMel1021Chro	+	784307	784307	784307	48.79	784307	13.61
tss_0768	SMel1021Chro	-	789501	789501	789501	39.66	789501	77.95
tss_0769	SMel1021Chro	-	789518	789518	789518	8.94	789518	40.05
tss_0770	SMel1021Chro	+	789627	789630	789627,789628,789629,789630	84.95	789629	27.02
tss_0771	SMel1021Chro	-	793666	793667	793666,793667	44.91	793667	10.3
tss_0772	SMel1021Chro	-	797131	797132	797131,797132	1128.29	797131	9.72
tss_0773	SMel1021Chro	+	797278	797280	797278,797279,797280	1563.74	797279	8.16
tss_0774	SMel1021Chro	+	797857	797857	797857	29.35	797857	8.55
tss_0775	SMel1021Chro	+	797897	797898	797897,797898	183.32	797898	1144.03
tss_0776	SMel1021Chro	+	798117	798117	798117	77.56	798117	51.52
tss_0777	SMel1021Chro	-	798684	798684	798684	14.58	798684	215
tss_0778	SMel1021Chro	-	799255	799255	799255	9.14	799255	282.27
tss_0779	SMel1021Chro	+	800732	800732	800732	12.64	800732	7.97
tss_0780	SMel1021Chro	-	801261	801261	801261	28.38	801261	4802.03
tss_0781	SMel1021Chro	+	801290	801290	801290	42.38	801290	11.08
tss_0782	SMel1021Chro	+	802903	802903	802903	32.66	802903	17.69
tss_0783	SMel1021Chro	-	803161	803161	803161	27.8	803161	35.57
tss_0784	SMel1021Chro	+	806382	806382	806382	95.45	806382	13.41
tss_0785	SMel1021Chro	-	806393	806397	806393,806395,806396,806397	105.75	806395	82.62
tss_0786	SMel1021Chro	+	806516	806520	806516,806518,806520	540.63	806518	44.52
tss_0787	SMel1021Chro	+	807393	807393	807393	34.02	807393	89.62
tss_0788	SMel1021Chro	+	807416	807418	807416,807418	114.89	807416	21.58
tss_0789	SMel1021Chro	+	807440	807440	807440	24.11	807440	32.27
tss_0790	SMel1021Chro	+	807460	807460	807460	21.77	807460	8.94
tss_0791	SMel1021Chro	-	807736	807736	807736	12.25	807736	14.77
tss_0792	SMel1021Chro	+	809087	809087	809087	55.01	809087	18.27
tss_0793	SMel1021Chro	+	809092	809092	809092	17.88	809092	8.16
tss_0794	SMel1021Chro	+	809167	809167	809167	12.05	809167	19.63
tss_0795	SMel1021Chro	-	814704	814704	814704	9.91	814704	19.63
tss_0796	SMel1021Chro	+	815615	815621	815615,815617,815620,815621	600.3	815620	59.29
tss_0797	SMel1021Chro	-	816918	816918	816918	34.21	816918	80.48
tss_0798	SMel1021Chro	+	817079	817079	817079	9.14	817079	8.16
tss_0799	SMel1021Chro	+	817361	817363	817361,817363	77.76	817363	46.07
tss_0800	SMel1021Chro	+	817476	817476	817476	12.64	817476	8.55
tss_0801	SMel1021Chro	+	820556	820556	820556	15.16	820556	14.58
tss_0802	SMel1021Chro	+	821308	821313	821308,821309,821310,821311,821312,821313	240.27	821310	341.95
tss_0803	SMel1021Chro	-	821419	821419	821419	8.53	821419	29.94
tss_0804	SMel1021Chro	-	824233	824233	824233	7.97	824233	38.3
tss_0805	SMel1021Chro	+	824241	824241	824241	7.78	824241	44.71
tss_0806	SMel1021Chro	-	825165	825165	825165	14.58	825165	10.69
tss_0807	SMel1021Chro	+	826211	826211	826211	11.08	826211	280.32
tss_0808	SMel1021Chro	+	826608	826608	826608	8.16	826608	46.46
tss_0809	SMel1021Chro	+	828365	828365	828365	7.97	828365	8.16
tss_0810	SMel1021Chro	-	828731	828731	828731	118.97	828731	8.55
tss_0811	SMel1021Chro	-	829228	829228	829228	41.8	829228	19.83
tss_0812	SMel1021Chro	-	829854	829854	829854	36.16	829854	20.41
tss_0813	SMel1021Chro	-	830277	830280	830277,830279,830280	769.43	830279	23.72
tss_0814	SMel1021Chro	-	830311	830311	830311	35.57	830311	7.58
tss_0815	SMel1021Chro	+	830483	830483	830483	89.81	830483	14.97
tss_0816	SMel1021Chro	-	834940	834941	834940,834941	34.21	834940	236.39
tss_0817	SMel1021Chro	+	835155	835155	835155	7.97	835155	10.69
tss_0818	SMel1021Chro	-	835294	835294	835294	22.36	835294	13.02
tss_0819	SMel1021Chro	+	836121	836124	836121,836123,836124	326.59	836121	62.79
tss_0820	SMel1021Chro	-	840138	840138	840138	62.4	840138	45.68
tss_0821	SMel1021Chro	-	841389	841389	841389	13.22	841389	22.74
tss_0822	SMel1021Chro	-	842829	842829	842829	8.94	842829	8.62
tss_0823	SMel1021Chro	-	842850	842850	842850	7.78	842850	13.22
tss_0824	SMel1021Chro	-	842854	842857	842854,842855,842856,842857	245.14	842855	11.47
tss_0825	SMel1021Chro	+	842915	842916	842915,842916	249.02	842915	50.54
tss_0826	SMel1021Chro	+	843615	843615	843615	87.09	843615	9.14
tss_0827	SMel1021Chro	-	845229	845229	845229	240.86	845229	59.29
tss_0828	SMel1021Chro	-	846756	846758	846756,846757,846758	75.42	846758	75.62
tss_0829	SMel1021Chro	-	846773	846773	846773	13.8	846773	69.01
tss_0830	SMel1021Chro	-	849125	849128	849125,849126,849128	153.77	849125	52.29
tss_0831	SMel1021Chro	+	849365	849365	849365	11.08	849365	114.7
tss_0832	SMel1021Chro	-	849837	849837	849837	57.54	849837	67.46
tss_0833	SMel1021Chro	+	849859	849859	849859	21.97	849859	258.16
tss_0834	SMel1021Chro	-	849989	849989	849989	17.69	849989	25.66
tss_0835	SMel1021Chro	-	850922	850922	850922	12.83	850922	7.97
tss_0836	SMel1021Chro	+	851046	851048	851046,851048	27.8	851048	9.33
tss_0837	SMel1021Chro	+	852062	852062	852062	9.14	852062	22.74
tss_0838	SMel1021Chro	-	853245	853245	853245	13.41	853245	8.94
tss_0839	SMel1021Chro	+	853416	853416	853416	177.29	853416	9.53
tss_0840	SMel1021Chro	-	855667	855667	855667	8.75	855667	9.14
tss_0841	SMel1021Chro	+	856151	856151	856151	7.58	856151	14.77
tss_0842	SMel1021Chro	-	858492	858493	858492,858493	560.25	858492	48.6
tss_0843	SMel1021Chro	+	858667	858667	858667	13.22	858667	27.22
tss_0844	SMel1021Chro	-	859516	859517	859516,859517	346.61	859516	240.08
tss_0845	SMel1021Chro	+	859624	859624	859624	8.75	859624	187.59
tss_0846	SMel1021Chro	+	859646	859648	859646,859647,859648	115.47	859647	7.97
tss_0847	SMel1021Chro	+	860451	860451	860451	15.55	860451	16.33
tss_0848	SMel1021Chro	-	861869	861869	861869	35.96	861869	13.02
tss_0849	SMel1021Chro	+	861887	861887	861887	7.97	861887	23.72
tss_0850	SMel1021Chro	+	863120	863120	863120	205.09	863120	114.5
tss_0851	SMel1021Chro	+	866581	866581	866581	12.44	866581	40.82
tss_0852	SMel1021Chro	+	867251	867251	867251	9.33	867251	428.07
tss_0853	SMel1021Chro	-	871232	871232	871232	9.91	871232	62.01
tss_0854	SMel1021Chro	+	871338	871338	871338	86.7	871338	13.22
tss_0855	SMel1021Chro	+	872526	872529	872526,872527,872528,872529	545.28	872528	18.47
tss_0856	SMel1021Chro	+	874499	874502	874499,874500,874502	534.6	874500	83.79
tss_0857	SMel1021Chro	+	877647	877648	877647,877648	177.68	877648	8.46
tss_0858	SMel1021Chro	+	877681	877682	877681,877682	92.15	877682	7.97
tss_0859	SMel1021Chro	-	879415	879415	879415	35.57	879415	61.62
tss_0860	SMel1021Chro	+	879435	879437	879435,879436,879437	196.34	879436	19.05
tss_0861	SMel1021Chro	+	881818	881818	881818	10.5	881818	15.75
tss_0862	SMel1021Chro	-	883606	883607	883606,883607	173.6	883606	50.93
tss_0863	SMel1021Chro	-	883615	883615	883615	13.8	883615	7.78
tss_0864	SMel1021Chro	-	884150	884150	884150	7.58	884150	537.71
tss_0865	SMel1021Chro	-	885660	885662	885660,885662	122.85	885662	9.14
tss_0866	SMel1021Chro	+	885689	885690	885689,885690	37.13	885690	20.22
tss_0867	SMel1021Chro	+	887118	887118	887118	11.28	887118	10.3
tss_0868	SMel1021Chro	+	888009	888012	888009,888010,888011,888012	1184.08	888012	106.92
tss_0869	SMel1021Chro	-	889965	889965	889965	10.69	889965	25.08
tss_0870	SMel1021Chro	+	890416	890417	890416,890417	73.68	890416	20.02
tss_0871	SMel1021Chro	+	891766	891766	891766	7.84	891766	39.85
tss_0872	SMel1021Chro	-	892996	892998	892996,892998	205.47	892998	79.12
tss_0873	SMel1021Chro	-	894880	894880	894880	93.51	894880	33.44
tss_0874	SMel1021Chro	+	895012	895016	895012,895013,895014,895015,895016	2211.87	895015	18.86
tss_0875	SMel1021Chro	-	899297	899297	899297	14.19	899297	347.58
tss_0876	SMel1021Chro	-	899462	899463	899462,899463	18.47	899463	8.36
tss_0877	SMel1021Chro	+	901364	901364	901364	8.36	901364	7.97
tss_0878	SMel1021Chro	-	903752	903752	903752	46.27	903752	28.58
tss_0879	SMel1021Chro	+	904312	904312	904312	14	904312	13.02
tss_0880	SMel1021Chro	-	907094	907094	907094	55.6	907094	10.5
tss_0881	SMel1021Chro	+	907133	907133	907133	34.02	907133	21.97
tss_0882	SMel1021Chro	-	908015	908015	908015	24.88	908015	12.05
tss_0883	SMel1021Chro	+	908122	908123	908122,908123	320.76	908123	8.75
tss_0884	SMel1021Chro	-	908852	908852	908852	12.25	908852	10.5
tss_0885	SMel1021Chro	-	909106	909108	909106,909108	28.77	909106	11.86
tss_0886	SMel1021Chro	+	909187	909188	909187,909188	259.71	909187	8.94
tss_0887	SMel1021Chro	+	909192	909192	909192	12.05	909192	9.14
tss_0888	SMel1021Chro	-	909840	909840	909840	25.66	909840	325.62
tss_0889	SMel1021Chro	+	910181	910183	910181,910182,910183	1886.44	910182	9.53
tss_0890	SMel1021Chro	+	910206	910206	910206	11.28	910206	8.55
tss_0891	SMel1021Chro	+	910346	910346	910346	74.26	910346	34.16
tss_0892	SMel1021Chro	+	911688	911692	911688,911689,911690,911692	249.6	911690	107.16
tss_0893	SMel1021Chro	+	914926	914928	914926,914927,914928	391.91	914926	11.47
tss_0894	SMel1021Chro	+	916423	916424	916423,916424	730.75	916423	12.83
tss_0895	SMel1021Chro	+	916741	916744	916741,916744	35.38	916744	573.67
tss_0896	SMel1021Chro	-	920230	920230	920230	294.12	920230	173.4
tss_0897	SMel1021Chro	-	921587	921587	921587	26.05	921587	22.55
tss_0898	SMel1021Chro	+	921727	921727	921727	250.97	921727	30.91
tss_0899	SMel1021Chro	-	922334	922334	922334	8.36	922334	18.27
tss_0900	SMel1021Chro	+	922374	922374	922374	18.86	922374	275.07
tss_0901	SMel1021Chro	+	923393	923393	923393	24.69	923393	13.8
tss_0902	SMel1021Chro	-	924526	924527	924526,924527	91.76	924527	207.81
tss_0903	SMel1021Chro	+	927021	927021	927021	9.53	927021	52.88
tss_0904	SMel1021Chro	-	927313	927313	927313	46.66	927313	132.58
tss_0905	SMel1021Chro	-	927327	927327	927327	36.94	927327	44.32
tss_0906	SMel1021Chro	+	927767	927767	927767	9.53	927767	625.57
tss_0907	SMel1021Chro	+	928520	928520	928520	29.55	928520	180.79
tss_0908	SMel1021Chro	-	928544	928545	928544,928545	699.05	928544	16.52
tss_0909	SMel1021Chro	+	929708	929709	929708,929709	46.26	929708	10.11
tss_0910	SMel1021Chro	+	930747	930747	930747	9.91	930747	28.38
tss_0911	SMel1021Chro	+	931061	931063	931061,931062,931063	255.05	931062	100.5
tss_0912	SMel1021Chro	+	932274	932274	932274	56.57	932274	8.75
tss_0913	SMel1021Chro	-	932330	932330	932330	8.36	932330	45.29
tss_0914	SMel1021Chro	+	932496	932496	932496	9.53	932496	7.58
tss_0915	SMel1021Chro	+	932510	932510	932510	69.79	932510	77.95
tss_0916	SMel1021Chro	+	935190	935190	935190	71.73	935190	10.89
tss_0917	SMel1021Chro	+	937447	937447	937447	26.24	937447	10.11
tss_0918	SMel1021Chro	-	938056	938056	938056	21	938056	30.33
tss_0919	SMel1021Chro	-	938078	938079	938078,938079	42.38	938079	57.54
tss_0920	SMel1021Chro	-	938090	938090	938090	38.1	938090	292.96
tss_0921	SMel1021Chro	-	938596	938597	938596,938597	170.09	938597	33.44
tss_0922	SMel1021Chro	-	939991	939991	939991	342.72	939991	13.8
tss_0923	SMel1021Chro	+	942153	942153	942153	9.33	942153	8.28
tss_0924	SMel1021Chro	-	942471	942473	942471,942472,942473	117.61	942472	18.08
tss_0925	SMel1021Chro	-	943522	943524	943522,943524	308.9	943524	212.87
tss_0926	SMel1021Chro	-	944090	944090	944090	573.09	944090	139.19
tss_0927	SMel1021Chro	+	944899	944899	944899	16.14	944899	23.13
tss_0928	SMel1021Chro	+	946016	946019	946016,946019	20.61	946019	59.49
tss_0929	SMel1021Chro	+	946032	946032	946032	20.8	946032	22.36
tss_0930	SMel1021Chro	+	946982	946982	946982	53.07	946982	91.37
tss_0931	SMel1021Chro	-	948426	948426	948426	26.24	948426	76.98
tss_0932	SMel1021Chro	-	948500	948500	948500	25.27	948500	40.24
tss_0933	SMel1021Chro	-	948650	948652	948650,948652	269.44	948652	23.52
tss_0934	SMel1021Chro	+	948892	948895	948892,948895	189.15	948892	18.47
tss_0935	SMel1021Chro	-	949327	949327	949327	10.69	949327	7.58
tss_0936	SMel1021Chro	-	953797	953798	953797,953798	68.04	953797	12.44
tss_0937	SMel1021Chro	-	954478	954478	954478	263.8	954478	18.08
tss_0938	SMel1021Chro	-	958481	958481	958481	442.84	958481	382.58
tss_0939	SMel1021Chro	-	958529	958529	958529	18.86	958529	385.1
tss_0940	SMel1021Chro	+	958689	958689	958689	31.88	958689	9.53
tss_0941	SMel1021Chro	+	963416	963418	963416,963418	365.08	963418	8.55
tss_0942	SMel1021Chro	-	967796	967798	967796,967798	90.39	967798	50.54
tss_0943	SMel1021Chro	-	969846	969846	969846	81.65	969846	43.74
tss_0944	SMel1021Chro	-	969863	969863	969863	12.05	969863	8.55
tss_0945	SMel1021Chro	-	969873	969873	969873	20.22	969873	8.55
tss_0946	SMel1021Chro	+	970009	970009	970009	24.3	970009	14.39
tss_0947	SMel1021Chro	-	970932	970933	970932,970933	21.57	970932	15.16
tss_0948	SMel1021Chro	-	972308	972308	972308	251.75	972308	24.3
tss_0949	SMel1021Chro	+	973333	973333	973333	21.19	973333	47.04
tss_0950	SMel1021Chro	-	976977	976977	976977	8.36	976977	10.11
tss_0951	SMel1021Chro	-	977007	977009	977007,977008,977009	1382.37	977008	10.3
tss_0952	SMel1021Chro	-	978321	978321	978321	276.63	978321	10.11
tss_0953	SMel1021Chro	+	978367	978367	978367	10.11	978367	762.43
tss_0954	SMel1021Chro	+	978428	978428	978428	107.89	978428	76.4
tss_0955	SMel1021Chro	+	979688	979689	979688,979689	92.73	979689	13.8
tss_0956	SMel1021Chro	-	982560	982560	982560	194.59	982560	21.77
tss_0957	SMel1021Chro	+	982679	982680	982679,982680	69.59	982680	47.63
tss_0958	SMel1021Chro	+	984239	984239	984239	55.01	984239	9.72
tss_0959	SMel1021Chro	+	984425	984425	984425	34.02	984425	9.72
tss_0960	SMel1021Chro	+	984440	984441	984440,984441	976.08	984441	45.1
tss_0961	SMel1021Chro	-	984570	984571	984570,984571	58.71	984570	27.99
tss_0962	SMel1021Chro	+	985147	985149	985147,985149	55.2	985149	7.58
tss_0963	SMel1021Chro	-	986273	986273	986273	10.3	986273	8.75
tss_0964	SMel1021Chro	+	986385	986387	986385,986387	278.58	986385	7.58
tss_0965	SMel1021Chro	+	987394	987394	987394	28.77	987394	17.11
tss_0966	SMel1021Chro	-	988344	988347	988344,988346,988347	493	988346	17.11
tss_0967	SMel1021Chro	-	988417	988417	988417	12.05	988417	35.96
tss_0968	SMel1021Chro	+	988635	988635	988635	58.13	988635	98.37
tss_0969	SMel1021Chro	-	991662	991662	991662	227.45	991662	10.5
tss_0970	SMel1021Chro	-	991677	991677	991677	22.74	991677	96.62
tss_0971	SMel1021Chro	-	991968	991969	991968,991969	33.82	991969	19.44
tss_0972	SMel1021Chro	+	991974	991976	991974,991975,991976	1021.57	991975	36.16
tss_0973	SMel1021Chro	-	992173	992173	992173	8.55	992173	25.08
tss_0974	SMel1021Chro	+	993082	993082	993082	11.08	993082	51.32
tss_0975	SMel1021Chro	+	996457	996459	996457,996459	298.98	996459	13.8
tss_0976	SMel1021Chro	+	996480	996480	996480	11.08	996480	18.86
tss_0977	SMel1021Chro	+	997508	997509	997508,997509	178.85	997509	11.66
tss_0978	SMel1021Chro	-	997541	997541	997541	11.66	997541	9.72
tss_0979	SMel1021Chro	+	998733	998733	998733	173.01	998733	47.63
tss_0980	SMel1021Chro	-	1002082	1002083	1002082,1002083	23.71	1002082	10.11
tss_0981	SMel1021Chro	-	1002109	1002111	1002109,1002110,1002111	171.66	1002110	39.85
tss_0982	SMel1021Chro	-	1002978	1002978	1002978	58.32	1002978	12.05
tss_0983	SMel1021Chro	+	1003158	1003158	1003158	318.23	1003158	27.02
tss_0984	SMel1021Chro	-	1006930	1006931	1006930,1006931	30.32	1006931	36.94
tss_0985	SMel1021Chro	-	1006985	1006985	1006985	162.91	1006985	38.1
tss_0986	SMel1021Chro	-	1007625	1007625	1007625	16.14	1007625	31.88
tss_0987	SMel1021Chro	-	1007638	1007638	1007638	11.66	1007638	14.39
tss_0988	SMel1021Chro	-	1009124	1009126	1009124,1009125,1009126	1567.82	1009125	812
tss_0989	SMel1021Chro	-	1010481	1010481	1010481	24.11	1010481	28.19
tss_0990	SMel1021Chro	-	1010599	1010599	1010599	70.96	1010599	8.75
tss_0991	SMel1021Chro	+	1010622	1010622	1010622	8.75	1010622	30.49
tss_0992	SMel1021Chro	-	1012700	1012700	1012700	22.36	1012700	8.75
tss_0993	SMel1021Chro	+	1013452	1013452	1013452	11.66	1013452	1128.68
tss_0994	SMel1021Chro	-	1013533	1013534	1013533,1013534	323.67	1013533	10.11
tss_0995	SMel1021Chro	-	1014334	1014334	1014334	125.58	1014334	16.33
tss_0996	SMel1021Chro	+	1014468	1014468	1014468	905.12	1014468	15.75
tss_0997	SMel1021Chro	-	1016513	1016513	1016513	7.78	1016513	12.05
tss_0998	SMel1021Chro	-	1017616	1017618	1017616,1017617,1017618	197.89	1017618	182.93
tss_0999	SMel1021Chro	+	1017634	1017635	1017634,1017635	74.85	1017635	274.49
tss_1000	SMel1021Chro	+	1018263	1018263	1018263	9.53	1018263	51.9
tss_1001	SMel1021Chro	+	1018268	1018268	1018268	281.29	1018268	42.77
tss_1002	SMel1021Chro	+	1018988	1018992	1018988,1018989,1018992	572.12	1018988	18.27
tss_1003	SMel1021Chro	+	1022960	1022961	1022960,1022961	186.7	1022960	14.77
tss_1004	SMel1021Chro	-	1026458	1026459	1026458,1026459	153.97	1026458	43.16
tss_1005	SMel1021Chro	-	1026990	1026991	1026990,1026991	163.3	1026990	27.22
tss_1006	SMel1021Chro	+	1027157	1027157	1027157	57.54	1027157	23.72
tss_1007	SMel1021Chro	+	1029233	1029233	1029233	15.16	1029233	166.4
tss_1008	SMel1021Chro	+	1029283	1029285	1029283,1029284,1029285	522.93	1029285	10.3
tss_1009	SMel1021Chro	+	1029706	1029706	1029706	14.97	1029706	11.66
tss_1010	SMel1021Chro	-	1030042	1030042	1030042	10.5	1030042	14.58
tss_1011	SMel1021Chro	-	1030282	1030282	1030282	13.41	1030282	38.3
tss_1012	SMel1021Chro	+	1030413	1030413	1030413	21.58	1030413	37.91
tss_1013	SMel1021Chro	-	1033665	1033665	1033665	32.66	1033665	13.41
tss_1014	SMel1021Chro	+	1033864	1033864	1033864	250.39	1033864	9.33
tss_1015	SMel1021Chro	-	1034758	1034758	1034758	8.94	1034758	20.41
tss_1016	SMel1021Chro	-	1037816	1037816	1037816	9.14	1037816	13.02
tss_1017	SMel1021Chro	-	1038167	1038169	1038167,1038168,1038169	701.97	1038168	28.19
tss_1018	SMel1021Chro	-	1044947	1044947	1044947	31.49	1044947	20.22
tss_1019	SMel1021Chro	+	1045041	1045041	1045041	12.25	1045041	66.68
tss_1020	SMel1021Chro	+	1045706	1045706	1045706	14.19	1045706	198.87
tss_1021	SMel1021Chro	-	1046708	1046708	1046708	7.58	1046708	7.58
tss_1022	SMel1021Chro	-	1047062	1047062	1047062	22.55	1047062	66.1
tss_1023	SMel1021Chro	+	1047589	1047589	1047589	17.11	1047589	14.39
tss_1024	SMel1021Chro	+	1047928	1047928	1047928	9.91	1047928	25.85
tss_1025	SMel1021Chro	+	1048638	1048638	1048638	14.58	1048638	205.67
tss_1026	SMel1021Chro	-	1048648	1048648	1048648	17.11	1048648	66.58
tss_1027	SMel1021Chro	+	1048675	1048677	1048675,1048676,1048677	2689.11	1048676	8.36
tss_1028	SMel1021Chro	-	1049648	1049649	1049648,1049649	58.32	1049648	53.07
tss_1029	SMel1021Chro	+	1049667	1049667	1049667	54.04	1049667	132.77
tss_1030	SMel1021Chro	-	1051731	1051731	1051731	8.36	1051731	27.99
tss_1031	SMel1021Chro	-	1053483	1053483	1053483	22.16	1053483	11.86
tss_1032	SMel1021Chro	+	1053639	1053640	1053639,1053640	118.19	1053640	9.72
tss_1033	SMel1021Chro	-	1054628	1054628	1054628	7.78	1054628	87.09
tss_1034	SMel1021Chro	+	1056071	1056072	1056071,1056072	232.51	1056072	27.41
tss_1035	SMel1021Chro	+	1056137	1056137	1056137	30.71	1056137	22.55
tss_1036	SMel1021Chro	-	1057469	1057469	1057469	146.77	1057469	20.41
tss_1037	SMel1021Chro	+	1057554	1057554	1057554	222.59	1057554	320.76
tss_1038	SMel1021Chro	-	1059869	1059869	1059869	16.72	1059869	88.84
tss_1039	SMel1021Chro	+	1059901	1059901	1059901	13.41	1059901	2983.51
tss_1040	SMel1021Chro	-	1059968	1059968	1059968	188.76	1059968	119.75
tss_1041	SMel1021Chro	+	1059989	1059989	1059989	23.91	1059989	87.87
tss_1042	SMel1021Chro	+	1060142	1060142	1060142	21	1060142	9.33
tss_1043	SMel1021Chro	-	1061502	1061502	1061502	30.33	1061502	103.42
tss_1044	SMel1021Chro	-	1061848	1061848	1061848	11.76	1061848	319.59
tss_1045	SMel1021Chro	+	1062795	1062795	1062795	7.58	1062795	174.96
tss_1046	SMel1021Chro	-	1063487	1063489	1063487,1063488,1063489	205.28	1063488	23.52
tss_1047	SMel1021Chro	-	1064123	1064123	1064123	28.38	1064123	13.02
tss_1048	SMel1021Chro	-	1065231	1065233	1065231,1065232,1065233	55.6	1065232	25.08
tss_1049	SMel1021Chro	+	1065305	1065305	1065305	45.88	1065305	597.58
tss_1050	SMel1021Chro	+	1065336	1065336	1065336	97	1065336	22.36
tss_1051	SMel1021Chro	-	1066277	1066277	1066277	92.73	1066277	15.55
tss_1052	SMel1021Chro	-	1066367	1066367	1066367	18.53	1066367	87.48
tss_1053	SMel1021Chro	+	1066857	1066857	1066857	26.83	1066857	81.84
tss_1054	SMel1021Chro	+	1066989	1066990	1066989,1066990	194.99	1066990	8.55
tss_1055	SMel1021Chro	-	1068458	1068458	1068458	12.44	1068458	34.8
tss_1056	SMel1021Chro	+	1069344	1069344	1069344	21.97	1069344	84.76
tss_1057	SMel1021Chro	-	1071540	1071540	1071540	694.78	1071540	8.75
tss_1058	SMel1021Chro	-	1072077	1072077	1072077	10.11	1072077	7.78
tss_1059	SMel1021Chro	-	1072885	1072885	1072885	123.64	1072885	8.16
tss_1060	SMel1021Chro	-	1075616	1075617	1075616,1075617	35.57	1075616	12.05
tss_1061	SMel1021Chro	-	1077389	1077389	1077389	17.5	1077389	14.97
tss_1062	SMel1021Chro	+	1079302	1079302	1079302	15.94	1079302	8.62
tss_1063	SMel1021Chro	-	1079426	1079426	1079426	10.11	1079426	8.16
tss_1064	SMel1021Chro	-	1080333	1080333	1080333	72.9	1080333	20.8
tss_1065	SMel1021Chro	+	1081396	1081396	1081396	8.55	1081396	20.61
tss_1066	SMel1021Chro	+	1081443	1081443	1081443	28.19	1081443	21.58
tss_1067	SMel1021Chro	+	1081628	1081628	1081628	78.73	1081628	7.97
tss_1068	SMel1021Chro	+	1081656	1081656	1081656	41.02	1081656	245.72
tss_1069	SMel1021Chro	+	1082618	1082618	1082618	28.77	1082618	23.72
tss_1070	SMel1021Chro	+	1082687	1082687	1082687	9.14	1082687	15.75
tss_1071	SMel1021Chro	-	1083016	1083016	1083016	8.75	1083016	13.22
tss_1072	SMel1021Chro	+	1083900	1083900	1083900	15.55	1083900	8.75
tss_1073	SMel1021Chro	-	1084281	1084282	1084281,1084282	31.1	1084282	7.58
tss_1074	SMel1021Chro	-	1084378	1084378	1084378	7.97	1084378	40.05
tss_1075	SMel1021Chro	-	1084621	1084621	1084621	21.97	1084621	91.37
tss_1076	SMel1021Chro	-	1084802	1084802	1084802	75.23	1084802	100.8
tss_1077	SMel1021Chro	+	1084990	1084994	1084990,1084991,1084993,1084994	222.58	1084991	11.66
tss_1078	SMel1021Chro	-	1088745	1088745	1088745	8.36	1088745	69.89
tss_1079	SMel1021Chro	-	1088960	1088960	1088960	8.94	1088960	36.55
tss_1080	SMel1021Chro	+	1091046	1091046	1091046	59.29	1091046	431.95
tss_1081	SMel1021Chro	+	1091091	1091091	1091091	57.15	1091091	70.18
tss_1082	SMel1021Chro	+	1091098	1091100	1091098,1091100	591.94	1091100	349.14
tss_1083	SMel1021Chro	-	1092515	1092516	1092515,1092516	62.59	1092515	27.8
tss_1084	SMel1021Chro	-	1093098	1093098	1093098	395.8	1093098	8.94
tss_1085	SMel1021Chro	-	1093143	1093143	1093143	20.41	1093143	239.3
tss_1086	SMel1021Chro	+	1093471	1093471	1093471	217.92	1093471	9.72
tss_1087	SMel1021Chro	-	1094674	1094674	1094674	15.94	1094674	109.06
tss_1088	SMel1021Chro	+	1094838	1094838	1094838	12.05	1094838	284.6
tss_1089	SMel1021Chro	+	1096163	1096163	1096163	70.57	1096163	16.14
tss_1090	SMel1021Chro	-	1097828	1097830	1097828,1097830	119.75	1097828	19.63
tss_1091	SMel1021Chro	-	1097859	1097860	1097859,1097860	104.2	1097859	63.37
tss_1092	SMel1021Chro	+	1097986	1097986	1097986	16.14	1097986	323.28
tss_1093	SMel1021Chro	+	1099234	1099234	1099234	30.71	1099234	21.77
tss_1094	SMel1021Chro	+	1099254	1099254	1099254	116.06	1099254	10.3
tss_1095	SMel1021Chro	-	1100880	1100883	1100880,1100882,1100883	73.48	1100880	7.97
tss_1096	SMel1021Chro	+	1101319	1101319	1101319	7.97	1101319	10.11
tss_1097	SMel1021Chro	-	1103137	1103137	1103137	13.22	1103137	7.58
tss_1098	SMel1021Chro	-	1103145	1103145	1103145	94.28	1103145	9.14
tss_1099	SMel1021Chro	-	1103169	1103169	1103169	13.22	1103169	288.49
tss_1100	SMel1021Chro	-	1103177	1103179	1103177,1103178,1103179	95.83	1103178	157.07
tss_1101	SMel1021Chro	+	1103191	1103191	1103191	10.5	1103191	12.25
tss_1102	SMel1021Chro	+	1103216	1103217	1103216,1103217	78.93	1103216	12.1
tss_1103	SMel1021Chro	+	1103237	1103237	1103237	38.49	1103237	557.92
tss_1104	SMel1021Chro	-	1104132	1104132	1104132	217.92	1104132	22.94
tss_1105	SMel1021Chro	-	1104370	1104371	1104370,1104371	239.89	1104371	11.66
tss_1106	SMel1021Chro	+	1104657	1104657	1104657	335.73	1104657	35.77
tss_1107	SMel1021Chro	+	1104673	1104673	1104673	7.78	1104673	159.6
tss_1108	SMel1021Chro	+	1104940	1104940	1104940	12.44	1104940	16.52
tss_1109	SMel1021Chro	+	1104985	1104985	1104985	9.53	1104985	8.94
tss_1110	SMel1021Chro	-	1105119	1105119	1105119	9.14	1105119	517.49
tss_1111	SMel1021Chro	-	1105998	1105998	1105998	9.91	1105998	102.64
tss_1112	SMel1021Chro	+	1106745	1106745	1106745	8.16	1106745	8.55
tss_1113	SMel1021Chro	+	1107144	1107145	1107144,1107145	469.86	1107144	452.17
tss_1114	SMel1021Chro	+	1107820	1107822	1107820,1107822	198.29	1107820	11.86
tss_1115	SMel1021Chro	+	1109339	1109341	1109339,1109341	20.02	1109339	14.97
tss_1116	SMel1021Chro	-	1111486	1111487	1111486,1111487	164.99	1111487	21.97
tss_1117	SMel1021Chro	+	1112085	1112085	1112085	25.08	1112085	19.25
tss_1118	SMel1021Chro	+	1113930	1113930	1113930	123.83	1113930	24.11
tss_1119	SMel1021Chro	+	1116026	1116026	1116026	7.78	1116026	256.22
tss_1120	SMel1021Chro	+	1116660	1116660	1116660	21	1116660	117.03
tss_1121	SMel1021Chro	-	1116751	1116751	1116751	9.33	1116751	85.73
tss_1122	SMel1021Chro	-	1121330	1121330	1121330	11.66	1121330	26.63
tss_1123	SMel1021Chro	-	1121489	1121489	1121489	138.02	1121489	50.35
tss_1124	SMel1021Chro	-	1121693	1121693	1121693	8.75	1121693	8.16
tss_1125	SMel1021Chro	+	1123924	1123924	1123924	18.08	1123924	8.36
tss_1126	SMel1021Chro	-	1124376	1124377	1124376,1124377	121.3	1124377	34.8
tss_1127	SMel1021Chro	-	1124498	1124500	1124498,1124499,1124500	385.29	1124499	71.15
tss_1128	SMel1021Chro	-	1124591	1124591	1124591	7.58	1124591	19.83
tss_1129	SMel1021Chro	+	1124693	1124693	1124693	135.88	1124693	14.58
tss_1130	SMel1021Chro	+	1124850	1124850	1124850	77.37	1124850	37.52
tss_1131	SMel1021Chro	-	1127098	1127098	1127098	54.04	1127098	13.22
tss_1132	SMel1021Chro	-	1127679	1127680	1127679,1127680	426.7	1127679	14.77
tss_1133	SMel1021Chro	+	1127796	1127796	1127796	11.66	1127796	7.97
tss_1134	SMel1021Chro	-	1128650	1128650	1128650	106.14	1128650	10.69
tss_1135	SMel1021Chro	-	1130053	1130053	1130053	10.11	1130053	710.91
tss_1136	SMel1021Chro	+	1130221	1130221	1130221	10.69	1130221	20.22
tss_1137	SMel1021Chro	+	1130231	1130231	1130231	72.7	1130231	46.46
tss_1138	SMel1021Chro	-	1131878	1131878	1131878	14.39	1131878	63.37
tss_1139	SMel1021Chro	+	1132217	1132219	1132217,1132219	70.95	1132219	7.78
tss_1140	SMel1021Chro	-	1133497	1133497	1133497	13.02	1133497	21.38
tss_1141	SMel1021Chro	+	1133557	1133558	1133557,1133558	73.48	1133557	521.57
tss_1142	SMel1021Chro	+	1133599	1133599	1133599	7.97	1133599	18.08
tss_1143	SMel1021Chro	+	1135698	1135698	1135698	33.63	1135698	16.33
tss_1144	SMel1021Chro	+	1136039	1136042	1136039,1136042	41.21	1136042	30.13
tss_1145	SMel1021Chro	+	1136253	1136254	1136253,1136254	35	1136254	819.39
tss_1146	SMel1021Chro	-	1139748	1139748	1139748	76.59	1139748	498.63
tss_1147	SMel1021Chro	+	1139789	1139789	1139789	12.83	1139789	25.27
tss_1148	SMel1021Chro	-	1139792	1139793	1139792,1139793	56.18	1139793	95.84
tss_1149	SMel1021Chro	+	1139794	1139794	1139794	11.86	1139794	47.82
tss_1150	SMel1021Chro	+	1140365	1140365	1140365	13.02	1140365	12.25
tss_1151	SMel1021Chro	-	1142307	1142312	1142307,1142308,1142309,1142312	1580.45	1142309	124.61
tss_1152	SMel1021Chro	+	1142391	1142391	1142391	12.83	1142391	10.69
tss_1153	SMel1021Chro	-	1143182	1143182	1143182	162.71	1143182	7.58
tss_1154	SMel1021Chro	+	1143357	1143357	1143357	21	1143357	225.31
tss_1155	SMel1021Chro	+	1143627	1143627	1143627	13.61	1143627	14
tss_1156	SMel1021Chro	+	1145046	1145049	1145046,1145047,1145048,1145049	2130.02	1145047	9.91
tss_1157	SMel1021Chro	-	1146670	1146670	1146670	78.73	1146670	26.44
tss_1158	SMel1021Chro	+	1146905	1146905	1146905	17.11	1146905	11.47
tss_1159	SMel1021Chro	+	1146924	1146927	1146924,1146927	504.65	1146924	140.36
tss_1160	SMel1021Chro	-	1147942	1147945	1147942,1147943,1147945	393.27	1147945	36.74
tss_1161	SMel1021Chro	+	1148493	1148495	1148493,1148494,1148495	571.72	1148494	10.3
tss_1162	SMel1021Chro	+	1149593	1149593	1149593	20.02	1149593	18.27
tss_1163	SMel1021Chro	-	1151701	1151701	1151701	7.84	1151701	9.72
tss_1164	SMel1021Chro	-	1155918	1155918	1155918	24.49	1155918	30.13
tss_1165	SMel1021Chro	-	1156107	1156107	1156107	47.63	1156107	38.88
tss_1166	SMel1021Chro	+	1156111	1156112	1156111,1156112	650.07	1156111	185.65
tss_1167	SMel1021Chro	+	1157577	1157577	1157577	8.94	1157577	629.46
tss_1168	SMel1021Chro	+	1160000	1160000	1160000	42.57	1160000	9.91
tss_1169	SMel1021Chro	+	1163200	1163200	1163200	7.97	1163200	34.12
tss_1170	SMel1021Chro	-	1163205	1163209	1163205,1163208,1163209	121.88	1163209	9.91
tss_1171	SMel1021Chro	-	1163217	1163217	1163217	8.75	1163217	25.03
tss_1172	SMel1021Chro	-	1163502	1163502	1163502	21.97	1163502	40.43
tss_1173	SMel1021Chro	-	1163517	1163517	1163517	9.53	1163517	24.69
tss_1174	SMel1021Chro	-	1163521	1163521	1163521	17.11	1163521	262.44
tss_1175	SMel1021Chro	-	1163532	1163532	1163532	8.36	1163532	9.14
tss_1176	SMel1021Chro	-	1163547	1163550	1163547,1163549,1163550	1298.78	1163549	25.71
tss_1177	SMel1021Chro	-	1163647	1163649	1163647,1163649	98.37	1163647	7.97
tss_1178	SMel1021Chro	+	1163796	1163798	1163796,1163797,1163798	1231.13	1163797	7.58
tss_1179	SMel1021Chro	+	1164854	1164854	1164854	11.66	1164854	13.41
tss_1180	SMel1021Chro	+	1165253	1165253	1165253	10.11	1165253	9.72
tss_1181	SMel1021Chro	-	1165671	1165671	1165671	8.94	1165671	7.58
tss_1182	SMel1021Chro	+	1167314	1167315	1167314,1167315	198.29	1167315	138.61
tss_1183	SMel1021Chro	+	1167738	1167738	1167738	318.23	1167738	92.73
tss_1184	SMel1021Chro	+	1168784	1168785	1168784,1168785	114.69	1168785	12.05
tss_1185	SMel1021Chro	+	1168950	1168950	1168950	91.37	1168950	132.77
tss_1186	SMel1021Chro	+	1169659	1169661	1169659,1169661	27.02	1169661	21
tss_1187	SMel1021Chro	+	1170058	1170058	1170058	32.08	1170058	18.27
tss_1188	SMel1021Chro	-	1173595	1173595	1173595	8.75	1173595	8.36
tss_1189	SMel1021Chro	-	1174683	1174683	1174683	20.41	1174683	15.16
tss_1190	SMel1021Chro	-	1174697	1174697	1174697	18.86	1174697	7.58
tss_1191	SMel1021Chro	+	1174719	1174719	1174719	26.83	1174719	40.05
tss_1192	SMel1021Chro	+	1174915	1174915	1174915	20.22	1174915	20.41
tss_1193	SMel1021Chro	+	1174977	1174977	1174977	44.52	1174977	23.33
tss_1194	SMel1021Chro	+	1175232	1175232	1175232	18.66	1175232	17.5
tss_1195	SMel1021Chro	-	1175582	1175582	1175582	18.47	1175582	13.41
tss_1196	SMel1021Chro	+	1176659	1176660	1176659,1176660	193.43	1176660	46.07
tss_1197	SMel1021Chro	-	1180956	1180957	1180956,1180957	29.55	1180956	10.11
tss_1198	SMel1021Chro	-	1180978	1180979	1180978,1180979	21	1180978	22.36
tss_1199	SMel1021Chro	+	1181001	1181001	1181001	35.96	1181001	15.55
tss_1200	SMel1021Chro	+	1181020	1181020	1181020	14.97	1181020	12.44
tss_1201	SMel1021Chro	-	1181075	1181075	1181075	37.52	1181075	124.03
tss_1202	SMel1021Chro	-	1182140	1182142	1182140,1182141,1182142	92.53	1182141	8.55
tss_1203	SMel1021Chro	-	1182519	1182519	1182519	29.16	1182519	10.89
tss_1204	SMel1021Chro	+	1182549	1182549	1182549	31.88	1182549	22.16
tss_1205	SMel1021Chro	-	1184202	1184205	1184202,1184203,1184204,1184205	658.23	1184204	13.02
tss_1206	SMel1021Chro	+	1184228	1184228	1184228	13.02	1184228	29.35
tss_1207	SMel1021Chro	+	1184395	1184395	1184395	84.56	1184395	24.11
tss_1208	SMel1021Chro	+	1187658	1187659	1187658,1187659	98.95	1187659	179.82
tss_1209	SMel1021Chro	+	1192168	1192171	1192168,1192169,1192171	182.73	1192169	15.75
tss_1210	SMel1021Chro	+	1192316	1192316	1192316	53.65	1192316	7.78
tss_1211	SMel1021Chro	+	1193522	1193522	1193522	15.94	1193522	7.58
tss_1212	SMel1021Chro	-	1198307	1198307	1198307	21	1198307	312.79
tss_1213	SMel1021Chro	+	1199541	1199541	1199541	30.33	1199541	34.21
tss_1214	SMel1021Chro	-	1200346	1200346	1200346	30.33	1200346	116.83
tss_1215	SMel1021Chro	+	1200483	1200483	1200483	13.22	1200483	11.47
tss_1216	SMel1021Chro	+	1200600	1200600	1200600	27.6	1200600	55.99
tss_1217	SMel1021Chro	-	1201121	1201121	1201121	8.94	1201121	119.36
tss_1218	SMel1021Chro	-	1201749	1201749	1201749	159.99	1201749	848.55
tss_1219	SMel1021Chro	-	1202020	1202020	1202020	206.45	1202020	72.9
tss_1220	SMel1021Chro	-	1205448	1205450	1205448,1205450	226.67	1205450	15.16
tss_1221	SMel1021Chro	-	1206377	1206377	1206377	13.8	1206377	122.47
tss_1222	SMel1021Chro	-	1206586	1206586	1206586	107.5	1206586	8.85
tss_1223	SMel1021Chro	-	1206624	1206624	1206624	7.58	1206624	8.55
tss_1224	SMel1021Chro	-	1206639	1206639	1206639	8.94	1206639	111
tss_1225	SMel1021Chro	-	1206658	1206660	1206658,1206659,1206660	340.39	1206659	304.23
tss_1226	SMel1021Chro	-	1207653	1207654	1207653,1207654	45.3	1207654	268.85
tss_1227	SMel1021Chro	+	1207688	1207688	1207688	77.95	1207688	18.08
tss_1228	SMel1021Chro	+	1207697	1207697	1207697	29.35	1207697	103.42
tss_1229	SMel1021Chro	+	1208908	1208908	1208908	8.36	1208908	62.79
tss_1230	SMel1021Chro	-	1208932	1208935	1208932,1208935	34.02	1208935	10.5
tss_1231	SMel1021Chro	-	1208978	1208978	1208978	30.91	1208978	10.11
tss_1232	SMel1021Chro	+	1209055	1209056	1209055,1209056	389.19	1209056	110.42
tss_1233	SMel1021Chro	-	1209418	1209418	1209418	46.27	1209418	32.46
tss_1234	SMel1021Chro	-	1213100	1213100	1213100	12.25	1213100	13.41
tss_1235	SMel1021Chro	+	1214866	1214868	1214866,1214867,1214868	41.79	1214867	10.5
tss_1236	SMel1021Chro	-	1216589	1216589	1216589	24.88	1216589	25.27
tss_1237	SMel1021Chro	-	1216619	1216620	1216619,1216620	17.3	1216619	537.32
tss_1238	SMel1021Chro	-	1216675	1216675	1216675	12.25	1216675	17.88
tss_1239	SMel1021Chro	+	1216714	1216714	1216714	162.71	1216714	24.49
tss_1240	SMel1021Chro	+	1216727	1216727	1216727	61.62	1216727	10.11
tss_1241	SMel1021Chro	+	1220702	1220704	1220702,1220703,1220704	285.96	1220703	10.11
tss_1242	SMel1021Chro	+	1222368	1222368	1222368	8.27	1222368	13.41
tss_1243	SMel1021Chro	-	1225177	1225177	1225177	7.58	1225177	16.72
tss_1244	SMel1021Chro	-	1225209	1225210	1225209,1225210	34.21	1225210	93.7
tss_1245	SMel1021Chro	-	1226186	1226187	1226186,1226187	181.56	1226186	66.58
tss_1246	SMel1021Chro	-	1227438	1227438	1227438	21.77	1227438	9.33
tss_1247	SMel1021Chro	-	1228657	1228659	1228657,1228659	52.88	1228657	26.05
tss_1248	SMel1021Chro	+	1228768	1228768	1228768	69.21	1228768	7.97
tss_1249	SMel1021Chro	-	1232440	1232441	1232440,1232441	248.63	1232441	9.53
tss_1250	SMel1021Chro	-	1232611	1232613	1232611,1232613	69.6	1232613	11.28
tss_1251	SMel1021Chro	-	1234482	1234482	1234482	26.83	1234482	18.08
tss_1252	SMel1021Chro	+	1236121	1236121	1236121	7.97	1236121	7.58
tss_1253	SMel1021Chro	+	1236714	1236714	1236714	15.75	1236714	830.47
tss_1254	SMel1021Chro	-	1238008	1238008	1238008	27.41	1238008	13.22
tss_1255	SMel1021Chro	-	1238505	1238505	1238505	7.78	1238505	192.26
tss_1256	SMel1021Chro	-	1238804	1238804	1238804	1056.55	1238804	14.39
tss_1257	SMel1021Chro	-	1240441	1240441	1240441	187.79	1240441	18.27
tss_1258	SMel1021Chro	+	1240550	1240555	1240550,1240551,1240552,1240553,1240555	215.01	1240551	94.48
tss_1259	SMel1021Chro	+	1242540	1242541	1242540,1242541	732.69	1242540	8.94
tss_1260	SMel1021Chro	+	1242619	1242619	1242619	9.53	1242619	11.28
tss_1261	SMel1021Chro	+	1242654	1242657	1242654,1242656,1242657	228.81	1242656	14.39
tss_1262	SMel1021Chro	+	1242667	1242667	1242667	11.28	1242667	31.49
tss_1263	SMel1021Chro	+	1242785	1242786	1242785,1242786	44.71	1242785	34.02
tss_1264	SMel1021Chro	+	1242861	1242862	1242861,1242862	23.14	1242862	12.83
tss_1265	SMel1021Chro	+	1243642	1243642	1243642	20.41	1243642	12.25
tss_1266	SMel1021Chro	+	1244712	1244712	1244712	75.23	1244712	70.18
tss_1267	SMel1021Chro	+	1245265	1245265	1245265	9.14	1245265	9.33
tss_1268	SMel1021Chro	+	1246212	1246215	1246212,1246213,1246215	159.6	1246215	8.75
tss_1269	SMel1021Chro	+	1247088	1247088	1247088	38.1	1247088	41.21
tss_1270	SMel1021Chro	+	1250158	1250158	1250158	10.89	1250158	7.58
tss_1271	SMel1021Chro	-	1251177	1251179	1251177,1251179	210.14	1251177	11.28
tss_1272	SMel1021Chro	-	1252061	1252061	1252061	10.3	1252061	40.43
tss_1273	SMel1021Chro	-	1253722	1253725	1253722,1253723,1253724,1253725	439.35	1253722	50.54
tss_1274	SMel1021Chro	-	1255902	1255902	1255902	16.91	1255902	8.13
tss_1275	SMel1021Chro	-	1255979	1255979	1255979	11.08	1255979	10.69
tss_1276	SMel1021Chro	-	1256009	1256009	1256009	43.93	1256009	23.13
tss_1277	SMel1021Chro	+	1256071	1256073	1256071,1256072,1256073	192.84	1256073	22.16
tss_1278	SMel1021Chro	+	1258254	1258254	1258254	12.05	1258254	239.11
tss_1279	SMel1021Chro	-	1260358	1260358	1260358	28.38	1260358	15.94
tss_1280	SMel1021Chro	+	1260466	1260467	1260466,1260467	76.2	1260466	177.87
tss_1281	SMel1021Chro	+	1261613	1261613	1261613	12.44	1261613	70.76
tss_1282	SMel1021Chro	-	1263263	1263263	1263263	21.97	1263263	8.55
tss_1283	SMel1021Chro	+	1264072	1264073	1264072,1264073	26.44	1264073	14.77
tss_1284	SMel1021Chro	-	1267215	1267218	1267215,1267218	73.48	1267215	11.66
tss_1285	SMel1021Chro	+	1267284	1267284	1267284	9.91	1267284	13.41
tss_1286	SMel1021Chro	+	1267312	1267314	1267312,1267314	311.42	1267312	599.33
tss_1287	SMel1021Chro	+	1268096	1268099	1268096,1268097,1268098,1268099	3655.86	1268097	7.97
tss_1288	SMel1021Chro	-	1268957	1268957	1268957	10.69	1268957	28.77
tss_1289	SMel1021Chro	-	1269679	1269679	1269679	23.52	1269679	238.14
tss_1290	SMel1021Chro	+	1269710	1269710	1269710	13.8	1269710	10.69
tss_1291	SMel1021Chro	-	1271639	1271639	1271639	8.55	1271639	26.05
tss_1292	SMel1021Chro	-	1272203	1272203	1272203	175.54	1272203	11.28
tss_1293	SMel1021Chro	-	1272211	1272211	1272211	232.89	1272211	85.54
tss_1294	SMel1021Chro	+	1272242	1272242	1272242	52.88	1272242	12.44
tss_1295	SMel1021Chro	+	1273638	1273638	1273638	20.22	1273638	34.02
tss_1296	SMel1021Chro	-	1274396	1274396	1274396	17.5	1274396	73.68
tss_1297	SMel1021Chro	-	1275127	1275129	1275127,1275129	40.82	1275127	9.14
tss_1298	SMel1021Chro	+	1275219	1275219	1275219	11.28	1275219	8.36
tss_1299	SMel1021Chro	-	1275240	1275240	1275240	12.64	1275240	41.6
tss_1300	SMel1021Chro	-	1275285	1275285	1275285	10.5	1275285	13.61
tss_1301	SMel1021Chro	+	1275354	1275354	1275354	39.66	1275354	39.46
tss_1302	SMel1021Chro	+	1275376	1275377	1275376,1275377	458	1275376	13.61
tss_1303	SMel1021Chro	+	1275386	1275386	1275386	9.72	1275386	8.36
tss_1304	SMel1021Chro	+	1276710	1276710	1276710	7.97	1276710	39.66
tss_1305	SMel1021Chro	-	1277062	1277062	1277062	16.33	1277062	76.01
tss_1306	SMel1021Chro	+	1277069	1277069	1277069	9.14	1277069	8.16
tss_1307	SMel1021Chro	-	1278220	1278221	1278220,1278221	382.38	1278220	12.64
tss_1308	SMel1021Chro	-	1279111	1279111	1279111	34.6	1279111	19.05
tss_1309	SMel1021Chro	-	1279186	1279186	1279186	83.01	1279186	24.3
tss_1310	SMel1021Chro	+	1279209	1279209	1279209	153.77	1279209	39.85
tss_1311	SMel1021Chro	-	1281343	1281343	1281343	9.53	1281343	21.58
tss_1312	SMel1021Chro	+	1281380	1281380	1281380	45.68	1281380	27.99
tss_1313	SMel1021Chro	+	1282205	1282205	1282205	22.16	1282205	12.64
tss_1314	SMel1021Chro	+	1283983	1283983	1283983	49.18	1283983	94.67
tss_1315	SMel1021Chro	-	1287972	1287972	1287972	256.41	1287972	23.13
tss_1316	SMel1021Chro	+	1288142	1288143	1288142,1288143	233.86	1288143	46.07
tss_1317	SMel1021Chro	+	1289249	1289249	1289249	34.41	1289249	21.77
tss_1318	SMel1021Chro	+	1289276	1289276	1289276	58.13	1289276	10.11
tss_1319	SMel1021Chro	+	1290080	1290081	1290080,1290081	125.19	1290081	11.08
tss_1320	SMel1021Chro	+	1290091	1290091	1290091	8.94	1290091	13.8
tss_1321	SMel1021Chro	-	1291548	1291548	1291548	11.47	1291548	29.16
tss_1322	SMel1021Chro	+	1292025	1292025	1292025	7.78	1292025	8.16
tss_1323	SMel1021Chro	+	1292042	1292044	1292042,1292044	254.85	1292044	10.11
tss_1324	SMel1021Chro	-	1296668	1296668	1296668	10.5	1296668	16.33
tss_1325	SMel1021Chro	-	1297390	1297390	1297390	11.66	1297390	619.16
tss_1326	SMel1021Chro	-	1297909	1297912	1297909,1297910,1297911,1297912	515.15	1297910	61.82
tss_1327	SMel1021Chro	-	1299426	1299426	1299426	11.86	1299426	67.46
tss_1328	SMel1021Chro	-	1300892	1300893	1300892,1300893	236.58	1300893	28.97
tss_1329	SMel1021Chro	+	1301078	1301079	1301078,1301079	238.72	1301078	26.44
tss_1330	SMel1021Chro	+	1303087	1303087	1303087	237.17	1303087	9.33
tss_1331	SMel1021Chro	-	1307220	1307220	1307220	194.2	1307220	9.14
tss_1332	SMel1021Chro	+	1307365	1307365	1307365	430.79	1307365	20.22
tss_1333	SMel1021Chro	-	1307371	1307371	1307371	8.75	1307371	18.86
tss_1334	SMel1021Chro	+	1309758	1309758	1309758	10.89	1309758	12.64
tss_1335	SMel1021Chro	-	1311294	1311296	1311294,1311296	37.33	1311294	9.33
tss_1336	SMel1021Chro	+	1311466	1311466	1311466	8.36	1311466	8.16
tss_1337	SMel1021Chro	-	1312073	1312074	1312073,1312074	22.36	1312073	67.07
tss_1338	SMel1021Chro	-	1312080	1312080	1312080	509.13	1312080	32.08
tss_1339	SMel1021Chro	-	1312627	1312628	1312627,1312628	92.15	1312628	67.46
tss_1340	SMel1021Chro	-	1313732	1313732	1313732	76.79	1313732	33.63
tss_1341	SMel1021Chro	+	1313881	1313882	1313881,1313882	261.66	1313882	8.36
tss_1342	SMel1021Chro	+	1314400	1314400	1314400	606.13	1314400	12.64
tss_1343	SMel1021Chro	-	1314508	1314508	1314508	12.83	1314508	12.25
tss_1344	SMel1021Chro	+	1315112	1315114	1315112,1315113,1315114	213.06	1315114	29.16
tss_1345	SMel1021Chro	+	1315133	1315133	1315133	7.78	1315133	21
tss_1346	SMel1021Chro	+	1315268	1315270	1315268,1315269,1315270	39.66	1315269	11.08
tss_1347	SMel1021Chro	+	1316878	1316880	1316878,1316879,1316880	851.07	1316879	303.65
tss_1348	SMel1021Chro	+	1318602	1318602	1318602	22.94	1318602	125.58
tss_1349	SMel1021Chro	+	1319878	1319878	1319878	10.5	1319878	16.91
tss_1350	SMel1021Chro	-	1321925	1321925	1321925	10.5	1321925	14
tss_1351	SMel1021Chro	-	1322520	1322520	1322520	21.19	1322520	7.58
tss_1352	SMel1021Chro	+	1322664	1322666	1322664,1322665,1322666	120.72	1322664	9.14
tss_1353	SMel1021Chro	+	1324983	1324983	1324983	7.97	1324983	138.61
tss_1354	SMel1021Chro	-	1327846	1327848	1327846,1327848	823.28	1327846	9.14
tss_1355	SMel1021Chro	+	1327870	1327871	1327870,1327871	186.04	1327871	8.75
tss_1356	SMel1021Chro	-	1327939	1327939	1327939	43.35	1327939	17.69
tss_1357	SMel1021Chro	+	1329136	1329136	1329136	19.83	1329136	92.34
tss_1358	SMel1021Chro	+	1329167	1329168	1329167,1329168	937	1329168	24.3
tss_1359	SMel1021Chro	+	1329175	1329175	1329175	21.97	1329175	10.89
tss_1360	SMel1021Chro	+	1331393	1331393	1331393	489.11	1331393	109.06
tss_1361	SMel1021Chro	+	1331826	1331826	1331826	26.24	1331826	28.38
tss_1362	SMel1021Chro	+	1331844	1331847	1331844,1331846,1331847	209.36	1331847	19.25
tss_1363	SMel1021Chro	-	1332736	1332736	1332736	199.06	1332736	52.88
tss_1364	SMel1021Chro	+	1332880	1332880	1332880	124.61	1332880	7.78
tss_1365	SMel1021Chro	-	1333716	1333716	1333716	12.05	1333716	294.12
tss_1366	SMel1021Chro	+	1333744	1333744	1333744	11.66	1333744	69.01
tss_1367	SMel1021Chro	+	1333769	1333769	1333769	14.97	1333769	61.04
tss_1368	SMel1021Chro	+	1333978	1333978	1333978	8.75	1333978	148.52
tss_1369	SMel1021Chro	-	1335148	1335148	1335148	56.76	1335148	11.28
tss_1370	SMel1021Chro	+	1335167	1335167	1335167	39.66	1335167	22.74
tss_1371	SMel1021Chro	-	1339502	1339504	1339502,1339503,1339504	64.54	1339503	70.37
tss_1372	SMel1021Chro	-	1341319	1341320	1341319,1341320	187.79	1341320	8.75
tss_1373	SMel1021Chro	+	1341471	1341472	1341471,1341472	102.84	1341471	15.75
tss_1374	SMel1021Chro	-	1343691	1343691	1343691	16.14	1343691	16.52
tss_1375	SMel1021Chro	-	1344912	1344912	1344912	158.82	1344912	31.88
tss_1376	SMel1021Chro	+	1345056	1345056	1345056	70.18	1345056	18.86
tss_1377	SMel1021Chro	-	1346544	1346544	1346544	12.64	1346544	271.38
tss_1378	SMel1021Chro	-	1346860	1346860	1346860	157.85	1346860	28.19
tss_1379	SMel1021Chro	+	1346899	1346899	1346899	96.03	1346899	15.55
tss_1380	SMel1021Chro	-	1349201	1349201	1349201	17.69	1349201	22.36
tss_1381	SMel1021Chro	-	1350142	1350142	1350142	180.4	1350142	128.69
tss_1382	SMel1021Chro	-	1351258	1351258	1351258	10.3	1351258	7.58
tss_1383	SMel1021Chro	-	1351316	1351318	1351316,1351317,1351318	31.3	1351318	7.78
tss_1384	SMel1021Chro	-	1351892	1351892	1351892	10.69	1351892	54.63
tss_1385	SMel1021Chro	+	1352009	1352010	1352009,1352010	130.83	1352010	11.08
tss_1386	SMel1021Chro	-	1353808	1353809	1353808,1353809	65.9	1353808	92.34
tss_1387	SMel1021Chro	+	1353942	1353944	1353942,1353944	95.83	1353944	11.08
tss_1388	SMel1021Chro	+	1357691	1357693	1357691,1357693	105.4	1357691	19.25
tss_1389	SMel1021Chro	-	1359136	1359137	1359136,1359137	115.48	1359137	20.8
tss_1390	SMel1021Chro	+	1359248	1359248	1359248	10.69	1359248	19.25
tss_1391	SMel1021Chro	+	1359255	1359256	1359255,1359256	197.12	1359256	31.88
tss_1392	SMel1021Chro	+	1361907	1361907	1361907	13.22	1361907	9.53
tss_1393	SMel1021Chro	+	1361918	1361918	1361918	24.88	1361918	8.55
tss_1394	SMel1021Chro	+	1361972	1361974	1361972,1361974	111.59	1361974	7.97
tss_1395	SMel1021Chro	+	1362018	1362020	1362018,1362019,1362020	358.67	1362019	9.14
tss_1396	SMel1021Chro	+	1362775	1362775	1362775	40.63	1362775	106.7
tss_1397	SMel1021Chro	+	1362806	1362808	1362806,1362808	51.52	1362806	34.16
tss_1398	SMel1021Chro	+	1362833	1362833	1362833	7.78	1362833	9.14
tss_1399	SMel1021Chro	+	1362846	1362846	1362846	29.74	1362846	8.36
tss_1400	SMel1021Chro	+	1364508	1364509	1364508,1364509	23.52	1364509	16.33
tss_1401	SMel1021Chro	+	1364527	1364528	1364527,1364528	1180	1364527	58.51
tss_1402	SMel1021Chro	+	1364610	1364610	1364610	159.02	1364610	14.97
tss_1403	SMel1021Chro	+	1364678	1364678	1364678	29.35	1364678	8.75
tss_1404	SMel1021Chro	+	1366248	1366248	1366248	10.11	1366248	12.44
tss_1405	SMel1021Chro	+	1367262	1367262	1367262	11.08	1367262	38.94
tss_1406	SMel1021Chro	+	1367275	1367275	1367275	22.94	1367275	7.97
tss_1407	SMel1021Chro	+	1367295	1367296	1367295,1367296	64.16	1367296	27.41
tss_1408	SMel1021Chro	+	1367315	1367318	1367315,1367316,1367317,1367318	896.76	1367316	69.01
tss_1409	SMel1021Chro	-	1369769	1369769	1369769	11.86	1369769	12.64
tss_1410	SMel1021Chro	+	1370164	1370164	1370164	14.43	1370164	7.97
tss_1411	SMel1021Chro	-	1370690	1370690	1370690	14.77	1370690	63.18
tss_1412	SMel1021Chro	-	1370785	1370787	1370785,1370786,1370787	779.73	1370786	17.3
tss_1413	SMel1021Chro	-	1370795	1370795	1370795	8.55	1370795	244.16
tss_1414	SMel1021Chro	+	1371011	1371012	1371011,1371012	66.68	1371011	8.16
tss_1415	SMel1021Chro	-	1377157	1377157	1377157	19.83	1377157	14.77
tss_1416	SMel1021Chro	-	1377325	1377325	1377325	354.19	1377325	30.71
tss_1417	SMel1021Chro	+	1377671	1377675	1377671,1377672,1377673,1377674,1377675	8542.63	1377674	631.99
tss_1418	SMel1021Chro	+	1377734	1377734	1377734	343.7	1377734	7.78
tss_1419	SMel1021Chro	+	1377880	1377880	1377880	343.7	1377880	13.8
tss_1420	SMel1021Chro	+	1378179	1378181	1378179,1378180,1378181	3697.84	1378180	18.08
tss_1421	SMel1021Chro	+	1378602	1378602	1378602	8.94	1378602	21.97
tss_1422	SMel1021Chro	-	1379599	1379599	1379599	32.85	1379599	8.36
tss_1423	SMel1021Chro	+	1386337	1386338	1386337,1386338	224.53	1386338	12.25
tss_1424	SMel1021Chro	-	1386796	1386796	1386796	19.63	1386796	12.64
tss_1425	SMel1021Chro	+	1388380	1388380	1388380	7.78	1388380	7.97
tss_1426	SMel1021Chro	+	1389475	1389476	1389475,1389476	28.97	1389475	20.61
tss_1427	SMel1021Chro	+	1397092	1397092	1397092	100.31	1397092	14.77
tss_1428	SMel1021Chro	+	1397218	1397218	1397218	13.02	1397218	32.66
tss_1429	SMel1021Chro	-	1398109	1398110	1398109,1398110	163.88	1398109	8.36
tss_1430	SMel1021Chro	-	1398122	1398122	1398122	354.19	1398122	27.22
tss_1431	SMel1021Chro	-	1398127	1398127	1398127	202.76	1398127	20.02
tss_1432	SMel1021Chro	-	1398424	1398427	1398424,1398425,1398426,1398427	5487.86	1398425	74.26
tss_1433	SMel1021Chro	+	1398539	1398541	1398539,1398540,1398541	129.85	1398539	175.15
tss_1434	SMel1021Chro	+	1398653	1398655	1398653,1398654,1398655	669.7	1398654	11.86
tss_1435	SMel1021Chro	+	1398796	1398796	1398796	48.99	1398796	104.39
tss_1436	SMel1021Chro	+	1399931	1399931	1399931	10.5	1399931	30.99
tss_1437	SMel1021Chro	+	1402389	1402389	1402389	129.86	1402389	65.71
tss_1438	SMel1021Chro	+	1402625	1402625	1402625	9.91	1402625	8.55
tss_1439	SMel1021Chro	-	1407715	1407715	1407715	106.34	1407715	26.24
tss_1440	SMel1021Chro	-	1409105	1409105	1409105	140.94	1409105	8.36
tss_1441	SMel1021Chro	+	1409136	1409136	1409136	8.36	1409136	10.11
tss_1442	SMel1021Chro	+	1409633	1409634	1409633,1409634	497.85	1409634	85.73
tss_1443	SMel1021Chro	-	1409656	1409656	1409656	37.71	1409656	263.22
tss_1444	SMel1021Chro	+	1411673	1411673	1411673	14.19	1411673	20.22
tss_1445	SMel1021Chro	+	1411678	1411680	1411678,1411679,1411680	1120.32	1411680	92.73
tss_1446	SMel1021Chro	+	1411692	1411692	1411692	28.97	1411692	11.18
tss_1447	SMel1021Chro	+	1411707	1411707	1411707	25.27	1411707	37.52
tss_1448	SMel1021Chro	-	1412191	1412192	1412191,1412192	644.04	1412192	37.91
tss_1449	SMel1021Chro	-	1413687	1413687	1413687	51.13	1413687	10.5
tss_1450	SMel1021Chro	-	1413704	1413704	1413704	24.88	1413704	17.69
tss_1451	SMel1021Chro	-	1414880	1414880	1414880	7.58	1414880	22.94
tss_1452	SMel1021Chro	+	1415297	1415297	1415297	8.94	1415297	11.47
tss_1453	SMel1021Chro	-	1418056	1418056	1418056	8.16	1418056	42.38
tss_1454	SMel1021Chro	-	1419727	1419730	1419727,1419730	33.63	1419730	36.94
tss_1455	SMel1021Chro	-	1421703	1421703	1421703	87.48	1421703	12.05
tss_1456	SMel1021Chro	-	1423938	1423940	1423938,1423939,1423940	483.46	1423939	8.16
tss_1457	SMel1021Chro	+	1424056	1424058	1424056,1424058	345.06	1424056	75.04
tss_1458	SMel1021Chro	+	1426798	1426800	1426798,1426800	388.6	1426800	20.41
tss_1459	SMel1021Chro	+	1427070	1427070	1427070	23.13	1427070	7.78
tss_1460	SMel1021Chro	-	1427781	1427782	1427781,1427782	182.54	1427781	8.55
tss_1461	SMel1021Chro	+	1427805	1427805	1427805	18.27	1427805	7.58
tss_1462	SMel1021Chro	+	1427816	1427816	1427816	83.59	1427816	7.97
tss_1463	SMel1021Chro	-	1428286	1428286	1428286	8.16	1428286	61.24
tss_1464	SMel1021Chro	+	1428654	1428659	1428654,1428655,1428656,1428657,1428658,1428659	721.22	1428657	23.52
tss_1465	SMel1021Chro	-	1429293	1429293	1429293	10.3	1429293	21.19
tss_1466	SMel1021Chro	-	1431021	1431023	1431021,1431022,1431023	413.49	1431022	33.44
tss_1467	SMel1021Chro	+	1431162	1431162	1431162	522.35	1431162	10.11
tss_1468	SMel1021Chro	+	1433310	1433312	1433310,1433311,1433312	557.15	1433310	88.06
tss_1469	SMel1021Chro	+	1433836	1433838	1433836,1433838	20.42	1433836	1578.51
tss_1470	SMel1021Chro	-	1435077	1435077	1435077	13.8	1435077	46.85
tss_1471	SMel1021Chro	-	1435109	1435109	1435109	7.78	1435109	9.14
tss_1472	SMel1021Chro	+	1435155	1435155	1435155	10.89	1435155	20.41
tss_1473	SMel1021Chro	-	1436918	1436920	1436918,1436920	36.55	1436920	11.28
tss_1474	SMel1021Chro	-	1437230	1437230	1437230	27.8	1437230	28.38
tss_1475	SMel1021Chro	-	1437372	1437374	1437372,1437373,1437374	509.13	1437373	378.88
tss_1476	SMel1021Chro	-	1437928	1437928	1437928	8.75	1437928	22.55
tss_1477	SMel1021Chro	-	1438302	1438302	1438302	49.77	1438302	11.66
tss_1478	SMel1021Chro	-	1438357	1438357	1438357	64.73	1438357	8.55
tss_1479	SMel1021Chro	+	1438462	1438463	1438462,1438463	64.73	1438462	13.02
tss_1480	SMel1021Chro	-	1440486	1440486	1440486	7.84	1440486	15.94
tss_1481	SMel1021Chro	-	1440817	1440817	1440817	8.62	1440817	215.98
tss_1482	SMel1021Chro	-	1444891	1444892	1444891,1444892	1200.8	1444892	15.16
tss_1483	SMel1021Chro	+	1444920	1444920	1444920	10.3	1444920	9.33
tss_1484	SMel1021Chro	+	1444990	1444990	1444990	13.02	1444990	7.58
tss_1485	SMel1021Chro	+	1445074	1445074	1445074	150.46	1445074	30.52
tss_1486	SMel1021Chro	+	1446501	1446501	1446501	98.37	1446501	61.43
tss_1487	SMel1021Chro	+	1446505	1446505	1446505	10.3	1446505	76.01
tss_1488	SMel1021Chro	+	1446567	1446567	1446567	7.58	1446567	7.78
tss_1489	SMel1021Chro	+	1446627	1446629	1446627,1446628,1446629	138.03	1446628	23.72
tss_1490	SMel1021Chro	+	1447656	1447656	1447656	13.61	1447656	12.25
tss_1491	SMel1021Chro	+	1449284	1449286	1449284,1449286	583.38	1449284	21.58
tss_1492	SMel1021Chro	+	1450013	1450013	1450013	12.05	1450013	162.13
tss_1493	SMel1021Chro	-	1450755	1450755	1450755	8.38	1450755	13.22
tss_1494	SMel1021Chro	-	1451231	1451232	1451231,1451232	18.46	1451231	16.33
tss_1495	SMel1021Chro	-	1452396	1452396	1452396	56.18	1452396	32.85
tss_1496	SMel1021Chro	+	1452494	1452497	1452494,1452496,1452497	460.15	1452497	11.47
tss_1497	SMel1021Chro	+	1452508	1452508	1452508	19.83	1452508	90.78
tss_1498	SMel1021Chro	+	1454197	1454197	1454197	10.5	1454197	12.05
tss_1499	SMel1021Chro	-	1454304	1454304	1454304	15.36	1454304	59.29
tss_1500	SMel1021Chro	+	1455142	1455142	1455142	34.99	1455142	10.69
tss_1501	SMel1021Chro	-	1456291	1456291	1456291	85.34	1456291	16.64
tss_1502	SMel1021Chro	+	1456426	1456430	1456426,1456427,1456428,1456430	257.39	1456428	86.31
tss_1503	SMel1021Chro	+	1456870	1456870	1456870	10.89	1456870	118
tss_1504	SMel1021Chro	+	1456898	1456903	1456898,1456899,1456900,1456901,1456902,1456903	1549.17	1456900	210.34
tss_1505	SMel1021Chro	+	1458322	1458322	1458322	69.01	1458322	34.21
tss_1506	SMel1021Chro	-	1459187	1459187	1459187	8.55	1459187	17.5
tss_1507	SMel1021Chro	+	1459213	1459213	1459213	8.55	1459213	145.8
tss_1508	SMel1021Chro	+	1460361	1460362	1460361,1460362	631.4	1460361	42.18
tss_1509	SMel1021Chro	+	1460593	1460598	1460593,1460594,1460595,1460596,1460598	893.26	1460595	37.71
tss_1510	SMel1021Chro	+	1463673	1463673	1463673	7.58	1463673	95.84
tss_1511	SMel1021Chro	+	1464122	1464124	1464122,1464124	24.3	1464122	8.36
tss_1512	SMel1021Chro	+	1464145	1464145	1464145	17.69	1464145	23.91
tss_1513	SMel1021Chro	-	1470453	1470453	1470453	14.97	1470453	80.68
tss_1514	SMel1021Chro	-	1473502	1473505	1473502,1473505	15.94	1473505	18.86
tss_1515	SMel1021Chro	-	1473618	1473620	1473618,1473619,1473620	70.76	1473619	15.55
tss_1516	SMel1021Chro	+	1473673	1473674	1473673,1473674	16.33	1473673	32.27
tss_1517	SMel1021Chro	-	1473715	1473715	1473715	74.45	1473715	400.27
tss_1518	SMel1021Chro	+	1473776	1473778	1473776,1473778	178.07	1473776	12.44
tss_1519	SMel1021Chro	+	1473914	1473916	1473914,1473915,1473916	4675.86	1473915	22.16
tss_1520	SMel1021Chro	+	1477258	1477261	1477258,1477259,1477261	62.01	1477259	19.25
tss_1521	SMel1021Chro	-	1478552	1478552	1478552	83.4	1478552	25.08
tss_1522	SMel1021Chro	+	1481275	1481275	1481275	49.57	1481275	194.4
tss_1523	SMel1021Chro	+	1482032	1482032	1482032	207.42	1482032	17.88
tss_1524	SMel1021Chro	+	1483889	1483890	1483889,1483890	666.98	1483889	10.69
tss_1525	SMel1021Chro	-	1486101	1486101	1486101	14.39	1486101	11.66
tss_1526	SMel1021Chro	+	1488416	1488416	1488416	19.83	1488416	16.52
tss_1527	SMel1021Chro	+	1489853	1489853	1489853	96.23	1489853	49.77
tss_1528	SMel1021Chro	+	1490319	1490319	1490319	66.29	1490319	16.72
tss_1529	SMel1021Chro	+	1490574	1490576	1490574,1490575,1490576	1109.82	1490575	9.53
tss_1530	SMel1021Chro	+	1490646	1490646	1490646	73.29	1490646	101.86
tss_1531	SMel1021Chro	+	1490659	1490659	1490659	12.64	1490659	26.24
tss_1532	SMel1021Chro	-	1490688	1490688	1490688	27.8	1490688	24.49
tss_1533	SMel1021Chro	+	1493378	1493378	1493378	10.69	1493378	48.79
tss_1534	SMel1021Chro	-	1495396	1495396	1495396	9.33	1495396	9.53
tss_1535	SMel1021Chro	-	1495706	1495706	1495706	8.75	1495706	32.24
tss_1536	SMel1021Chro	+	1495729	1495730	1495729,1495730	65.32	1495729	13.02
tss_1537	SMel1021Chro	+	1498547	1498547	1498547	271.77	1498547	11.28
tss_1538	SMel1021Chro	-	1501527	1501527	1501527	8.36	1501527	26.24
tss_1539	SMel1021Chro	-	1501563	1501569	1501563,1501564,1501566,1501567,1501568,1501569	279.35	1501567	9.53
tss_1540	SMel1021Chro	-	1503513	1503513	1503513	23.33	1503513	50.74
tss_1541	SMel1021Chro	-	1505194	1505194	1505194	8.94	1505194	19.83
tss_1542	SMel1021Chro	-	1505716	1505719	1505716,1505718,1505719	70.76	1505718	14.19
tss_1543	SMel1021Chro	+	1505764	1505764	1505764	23.91	1505764	10.3
tss_1544	SMel1021Chro	-	1506575	1506576	1506575,1506576	29.94	1506576	12.25
tss_1545	SMel1021Chro	+	1506746	1506746	1506746	21.38	1506746	467.72
tss_1546	SMel1021Chro	+	1506885	1506885	1506885	10.89	1506885	9.91
tss_1547	SMel1021Chro	+	1507151	1507151	1507151	32.27	1507151	45.88
tss_1548	SMel1021Chro	-	1513340	1513340	1513340	14.39	1513340	95.06
tss_1549	SMel1021Chro	-	1513947	1513948	1513947,1513948	32.28	1513948	54.43
tss_1550	SMel1021Chro	+	1514066	1514067	1514066,1514067	47.63	1514066	113.53
tss_1551	SMel1021Chro	-	1514797	1514797	1514797	9.14	1514797	12.05
tss_1552	SMel1021Chro	+	1515605	1515605	1515605	74.45	1515605	94.09
tss_1553	SMel1021Chro	-	1515630	1515630	1515630	7.97	1515630	14.97
tss_1554	SMel1021Chro	-	1516746	1516746	1516746	48.21	1516746	16.72
tss_1555	SMel1021Chro	-	1517008	1517008	1517008	71.93	1517008	96.62
tss_1556	SMel1021Chro	-	1517826	1517826	1517826	9.91	1517826	16.33
tss_1557	SMel1021Chro	-	1518567	1518567	1518567	254.47	1518567	16.91
tss_1558	SMel1021Chro	-	1518753	1518753	1518753	11.28	1518753	8.75
tss_1559	SMel1021Chro	+	1518769	1518770	1518769,1518770	24.3	1518769	11.66
tss_1560	SMel1021Chro	+	1518789	1518793	1518789,1518790,1518791,1518792,1518793	3517.45	1518791	11.66
tss_1561	SMel1021Chro	+	1518801	1518804	1518801,1518803,1518804	161.74	1518803	19.63
tss_1562	SMel1021Chro	+	1518988	1518988	1518988	14.39	1518988	9.53
tss_1563	SMel1021Chro	+	1519105	1519105	1519105	14.19	1519105	85.15
tss_1564	SMel1021Chro	+	1520229	1520230	1520229,1520230	34.41	1520230	30.33
tss_1565	SMel1021Chro	+	1520698	1520699	1520698,1520699	297.43	1520699	16.14
tss_1566	SMel1021Chro	-	1521609	1521609	1521609	8.24	1521609	14.58
tss_1567	SMel1021Chro	-	1523640	1523640	1523640	7.58	1523640	42.57
tss_1568	SMel1021Chro	-	1523694	1523696	1523694,1523695,1523696	218.12	1523695	33.44
tss_1569	SMel1021Chro	-	1524708	1524708	1524708	8.75	1524708	8.16
tss_1570	SMel1021Chro	-	1525479	1525479	1525479	79.7	1525479	10.11
tss_1571	SMel1021Chro	-	1526954	1526955	1526954,1526955	1284	1526954	37.91
tss_1572	SMel1021Chro	+	1526977	1526977	1526977	9.53	1526977	68.43
tss_1573	SMel1021Chro	+	1527765	1527765	1527765	218.5	1527765	10.69
tss_1574	SMel1021Chro	+	1527876	1527876	1527876	100.31	1527876	29.74
tss_1575	SMel1021Chro	+	1528840	1528840	1528840	14	1528840	30.91
tss_1576	SMel1021Chro	+	1529060	1529060	1529060	8.16	1529060	19.25
tss_1577	SMel1021Chro	+	1529213	1529216	1529213,1529216	28.77	1529213	10.69
tss_1578	SMel1021Chro	+	1530431	1530431	1530431	14	1530431	11.66
tss_1579	SMel1021Chro	-	1531097	1531097	1531097	9.33	1531097	46.85
tss_1580	SMel1021Chro	-	1531205	1531211	1531205,1531207,1531208,1531209,1531210,1531211	698.85	1531208	11.28
tss_1581	SMel1021Chro	-	1531243	1531244	1531243,1531244	19.05	1531244	101.77
tss_1582	SMel1021Chro	-	1532657	1532659	1532657,1532659	738.52	1532657	14.77
tss_1583	SMel1021Chro	+	1532680	1532683	1532680,1532683	50.94	1532680	15.16
tss_1584	SMel1021Chro	+	1532749	1532749	1532749	14.19	1532749	11.47
tss_1585	SMel1021Chro	-	1532775	1532776	1532775,1532776	35.97	1532775	9.72
tss_1586	SMel1021Chro	-	1532933	1532933	1532933	30.13	1532933	8.75
tss_1587	SMel1021Chro	+	1534448	1534448	1534448	12.64	1534448	17.11
tss_1588	SMel1021Chro	+	1534631	1534631	1534631	153.96	1534631	53.65
tss_1589	SMel1021Chro	+	1537270	1537270	1537270	13.8	1537270	15.16
tss_1590	SMel1021Chro	-	1537904	1537904	1537904	52.88	1537904	38.1
tss_1591	SMel1021Chro	-	1537948	1537949	1537948,1537949	45.1	1537948	13.8
tss_1592	SMel1021Chro	+	1538761	1538761	1538761	38.49	1538761	9.53
tss_1593	SMel1021Chro	+	1539925	1539925	1539925	191.87	1539925	89.42
tss_1594	SMel1021Chro	-	1539932	1539932	1539932	9.72	1539932	416.79
tss_1595	SMel1021Chro	-	1539954	1539954	1539954	20.8	1539954	21.97
tss_1596	SMel1021Chro	+	1541100	1541100	1541100	7.58	1541100	13.02
tss_1597	SMel1021Chro	-	1541566	1541566	1541566	49.57	1541566	26.44
tss_1598	SMel1021Chro	+	1541725	1541725	1541725	54.04	1541725	10.5
tss_1599	SMel1021Chro	-	1544341	1544342	1544341,1544342	332.03	1544342	27.41
tss_1600	SMel1021Chro	-	1544395	1544395	1544395	103.42	1544395	13.22
tss_1601	SMel1021Chro	+	1544483	1544483	1544483	9.14	1544483	132.19
tss_1602	SMel1021Chro	-	1544489	1544490	1544489,1544490	513.79	1544489	98.56
tss_1603	SMel1021Chro	+	1544536	1544536	1544536	21.19	1544536	10.5
tss_1604	SMel1021Chro	+	1544691	1544691	1544691	8.75	1544691	27.6
tss_1605	SMel1021Chro	+	1548244	1548245	1548244,1548245	190.9	1548245	22.16
tss_1606	SMel1021Chro	+	1549026	1549026	1549026	13.61	1549026	93.89
tss_1607	SMel1021Chro	+	1549093	1549095	1549093,1549094,1549095	406.49	1549094	15.36
tss_1608	SMel1021Chro	+	1549796	1549799	1549796,1549799	299.56	1549799	10.3
tss_1609	SMel1021Chro	+	1551554	1551556	1551554,1551555,1551556	199.06	1551555	50.35
tss_1610	SMel1021Chro	+	1553415	1553416	1553415,1553416	56.96	1553416	7.97
tss_1611	SMel1021Chro	+	1555406	1555408	1555406,1555407,1555408	1736.56	1555408	24.3
tss_1612	SMel1021Chro	+	1555528	1555528	1555528	11.47	1555528	14.39
tss_1613	SMel1021Chro	+	1555587	1555587	1555587	77.95	1555587	75.23
tss_1614	SMel1021Chro	+	1555919	1555922	1555919,1555920,1555921,1555922	1837.65	1555921	101.67
tss_1615	SMel1021Chro	+	1562714	1562714	1562714	8.36	1562714	8.55
tss_1616	SMel1021Chro	+	1562769	1562769	1562769	9.33	1562769	52.88
tss_1617	SMel1021Chro	+	1562902	1562905	1562902,1562903,1562905	208.78	1562903	17.3
tss_1618	SMel1021Chro	-	1564303	1564303	1564303	16.33	1564303	14
tss_1619	SMel1021Chro	-	1564456	1564456	1564456	9.72	1564456	25.85
tss_1620	SMel1021Chro	-	1564493	1564493	1564493	11.47	1564493	12.64
tss_1621	SMel1021Chro	-	1564555	1564555	1564555	10.69	1564555	13.22
tss_1622	SMel1021Chro	-	1564769	1564769	1564769	54.63	1564769	7.78
tss_1623	SMel1021Chro	+	1564951	1564951	1564951	160.57	1564951	24.88
tss_1624	SMel1021Chro	+	1567118	1567118	1567118	40.24	1567118	134.91
tss_1625	SMel1021Chro	-	1567129	1567131	1567129,1567130,1567131	78.34	1567131	31.69
tss_1626	SMel1021Chro	+	1567238	1567240	1567238,1567239,1567240	517.48	1567238	18.57
tss_1627	SMel1021Chro	-	1568891	1568891	1568891	9.33	1568891	25.08
tss_1628	SMel1021Chro	+	1570903	1570904	1570903,1570904	306.57	1570903	46.75
tss_1629	SMel1021Chro	+	1570926	1570926	1570926	75.23	1570926	15.36
tss_1630	SMel1021Chro	-	1573198	1573198	1573198	13.61	1573198	286.54
tss_1631	SMel1021Chro	-	1576960	1576960	1576960	16.33	1576960	27.02
tss_1632	SMel1021Chro	+	1577038	1577040	1577038,1577040	273.32	1577038	170.1
tss_1633	SMel1021Chro	-	1579112	1579114	1579112,1579114	80.87	1579114	13.8
tss_1634	SMel1021Chro	-	1583054	1583056	1583054,1583055,1583056	199.26	1583056	36.94
tss_1635	SMel1021Chro	+	1583232	1583232	1583232	300.15	1583232	21.77
tss_1636	SMel1021Chro	+	1587316	1587316	1587316	19.44	1587316	23.33
tss_1637	SMel1021Chro	+	1587358	1587361	1587358,1587360,1587361	329.11	1587361	77.56
tss_1638	SMel1021Chro	+	1587374	1587377	1587374,1587377	100.11	1587374	7.97
tss_1639	SMel1021Chro	+	1587389	1587389	1587389	9.91	1587389	43.74
tss_1640	SMel1021Chro	-	1589658	1589658	1589658	572.11	1589658	7.97
tss_1641	SMel1021Chro	+	1589668	1589668	1589668	11.86	1589668	12.25
tss_1642	SMel1021Chro	+	1592564	1592564	1592564	9.72	1592564	9.91
tss_1643	SMel1021Chro	-	1593198	1593200	1593198,1593200	394.63	1593198	27.8
tss_1644	SMel1021Chro	+	1593420	1593423	1593420,1593421,1593423	201.01	1593420	14
tss_1645	SMel1021Chro	+	1596149	1596151	1596149,1596151	20.02	1596151	21.77
tss_1646	SMel1021Chro	-	1596175	1596177	1596175,1596176,1596177	368.57	1596176	52.49
tss_1647	SMel1021Chro	+	1596289	1596289	1596289	88.84	1596289	134.33
tss_1648	SMel1021Chro	+	1597252	1597252	1597252	8.16	1597252	154.16
tss_1649	SMel1021Chro	+	1597318	1597320	1597318,1597319,1597320	302.68	1597320	112.75
tss_1650	SMel1021Chro	+	1598369	1598372	1598369,1598370,1598371,1598372	1541.97	1598371	8.16
tss_1651	SMel1021Chro	+	1598764	1598764	1598764	13.61	1598764	11.86
tss_1652	SMel1021Chro	+	1598808	1598810	1598808,1598809,1598810	675.73	1598809	17.5
tss_1653	SMel1021Chro	+	1599363	1599363	1599363	24.3	1599363	12.05
tss_1654	SMel1021Chro	+	1599393	1599395	1599393,1599395	538.68	1599393	12.64
tss_1655	SMel1021Chro	+	1599413	1599417	1599413,1599414,1599417	81.26	1599414	58.9
tss_1656	SMel1021Chro	+	1602396	1602396	1602396	59.87	1602396	11.28
tss_1657	SMel1021Chro	+	1604181	1604181	1604181	16.14	1604181	19.73
tss_1658	SMel1021Chro	-	1604226	1604226	1604226	19.83	1604226	49.47
tss_1659	SMel1021Chro	-	1605403	1605403	1605403	36.16	1605403	22.36
tss_1660	SMel1021Chro	+	1606662	1606662	1606662	153.38	1606662	164.85
tss_1661	SMel1021Chro	+	1607641	1607643	1607641,1607642,1607643	3428.41	1607642	120.14
tss_1662	SMel1021Chro	+	1609733	1609733	1609733	8.16	1609733	14
tss_1663	SMel1021Chro	+	1609773	1609773	1609773	139.58	1609773	24.11
tss_1664	SMel1021Chro	+	1610601	1610601	1610601	20.61	1610601	7.58
tss_1665	SMel1021Chro	+	1611111	1611111	1611111	10.69	1611111	15.75
tss_1666	SMel1021Chro	+	1611215	1611215	1611215	61.82	1611215	100.31
tss_1667	SMel1021Chro	+	1612863	1612863	1612863	10.5	1612863	9.14
tss_1668	SMel1021Chro	+	1612885	1612885	1612885	8.55	1612885	348.56
tss_1669	SMel1021Chro	-	1612951	1612951	1612951	8.75	1612951	7.58
tss_1670	SMel1021Chro	+	1612962	1612962	1612962	27.99	1612962	9.53
tss_1671	SMel1021Chro	-	1613039	1613041	1613039,1613041	45.1	1613039	10.11
tss_1672	SMel1021Chro	+	1613963	1613966	1613963,1613964,1613966	143.85	1613964	36.74
tss_1673	SMel1021Chro	+	1614226	1614226	1614226	8.55	1614226	22.74
tss_1674	SMel1021Chro	+	1614254	1614259	1614254,1614255,1614256,1614257,1614258,1614259	249.61	1614256	54.82
tss_1675	SMel1021Chro	+	1614276	1614278	1614276,1614278	664.65	1614278	454.89
tss_1676	SMel1021Chro	+	1616679	1616679	1616679	20.8	1616679	328.14
tss_1677	SMel1021Chro	+	1616876	1616878	1616876,1616878	26.83	1616876	402.21
tss_1678	SMel1021Chro	+	1617493	1617493	1617493	8.16	1617493	172.24
tss_1679	SMel1021Chro	-	1618027	1618027	1618027	8.75	1618027	11.28
tss_1680	SMel1021Chro	+	1618207	1618208	1618207,1618208	49.57	1618207	8.55
tss_1681	SMel1021Chro	-	1618446	1618446	1618446	28.38	1618446	14.58
tss_1682	SMel1021Chro	-	1621583	1621583	1621583	21.77	1621583	297.62
tss_1683	SMel1021Chro	-	1621743	1621743	1621743	10.79	1621743	11.08
tss_1684	SMel1021Chro	-	1622035	1622035	1622035	10.79	1622035	12.05
tss_1685	SMel1021Chro	+	1622943	1622943	1622943	11.08	1622943	71.54
tss_1686	SMel1021Chro	-	1623467	1623467	1623467	342.72	1623467	121.11
tss_1687	SMel1021Chro	-	1623514	1623514	1623514	19.83	1623514	9.91
tss_1688	SMel1021Chro	-	1623554	1623554	1623554	8.16	1623554	124.22
tss_1689	SMel1021Chro	+	1626219	1626221	1626219,1626221	18.85	1626219	7.58
tss_1690	SMel1021Chro	-	1627187	1627187	1627187	76.2	1627187	8.75
tss_1691	SMel1021Chro	+	1627338	1627338	1627338	21.38	1627338	23.72
tss_1692	SMel1021Chro	-	1628318	1628318	1628318	8.4	1628318	9.33
tss_1693	SMel1021Chro	+	1628559	1628559	1628559	415.04	1628559	11.86
tss_1694	SMel1021Chro	-	1628726	1628726	1628726	26.44	1628726	13.8
tss_1695	SMel1021Chro	+	1629302	1629302	1629302	31.3	1629302	8.94
tss_1696	SMel1021Chro	+	1629550	1629551	1629550,1629551	288.49	1629550	72.7
tss_1697	SMel1021Chro	+	1631160	1631161	1631160,1631161	244.74	1631161	15.55
tss_1698	SMel1021Chro	+	1631211	1631212	1631211,1631212	243.38	1631211	10.69
tss_1699	SMel1021Chro	+	1632236	1632236	1632236	19.63	1632236	13.22
tss_1700	SMel1021Chro	+	1632307	1632310	1632307,1632308,1632310	616.05	1632307	36.35
tss_1701	SMel1021Chro	-	1635315	1635315	1635315	25.08	1635315	21.77
tss_1702	SMel1021Chro	+	1635594	1635596	1635594,1635595,1635596	2127.31	1635595	10.11
tss_1703	SMel1021Chro	+	1637060	1637060	1637060	13.02	1637060	23.33
tss_1704	SMel1021Chro	+	1637071	1637072	1637071,1637072	83.21	1637072	85.73
tss_1705	SMel1021Chro	+	1637121	1637122	1637121,1637122	209.37	1637122	10.89
tss_1706	SMel1021Chro	-	1639006	1639007	1639006,1639007	237.17	1639006	7.97
tss_1707	SMel1021Chro	+	1639138	1639138	1639138	12.83	1639138	93.31
tss_1708	SMel1021Chro	+	1639171	1639171	1639171	69.59	1639171	53.85
tss_1709	SMel1021Chro	-	1640635	1640635	1640635	14.39	1640635	39.85
tss_1710	SMel1021Chro	-	1641144	1641147	1641144,1641146,1641147	87.29	1641144	10.69
tss_1711	SMel1021Chro	+	1641166	1641169	1641166,1641168,1641169	46.46	1641168	48.41
tss_1712	SMel1021Chro	+	1641869	1641869	1641869	11.28	1641869	91.95
tss_1713	SMel1021Chro	+	1642434	1642434	1642434	121.5	1642434	15.16
tss_1714	SMel1021Chro	+	1644146	1644146	1644146	12.05	1644146	8.55
tss_1715	SMel1021Chro	+	1644186	1644186	1644186	261.66	1644186	15.94
tss_1716	SMel1021Chro	+	1647316	1647318	1647316,1647318	267.88	1647318	8.75
tss_1717	SMel1021Chro	+	1647327	1647327	1647327	98.75	1647327	499.02
tss_1718	SMel1021Chro	+	1648196	1648197	1648196,1648197	255.25	1648197	13.02
tss_1719	SMel1021Chro	+	1649059	1649059	1649059	21	1649059	192.45
tss_1720	SMel1021Chro	+	1649602	1649602	1649602	8.75	1649602	22.74
tss_1721	SMel1021Chro	+	1649964	1649966	1649964,1649965,1649966	34.21	1649966	359.25
tss_1722	SMel1021Chro	+	1651095	1651099	1651095,1651097,1651099	759.91	1651097	20.22
tss_1723	SMel1021Chro	+	1651141	1651144	1651141,1651142,1651143,1651144	306.97	1651143	14.77
tss_1724	SMel1021Chro	+	1651205	1651205	1651205	12.25	1651205	393.85
tss_1725	SMel1021Chro	+	1652883	1652883	1652883	82.23	1652883	9.91
tss_1726	SMel1021Chro	+	1655168	1655168	1655168	33.63	1655168	21.58
tss_1727	SMel1021Chro	+	1655936	1655937	1655936,1655937	157.26	1655937	49.96
tss_1728	SMel1021Chro	+	1656977	1656979	1656977,1656979	370.52	1656977	12.83
tss_1729	SMel1021Chro	+	1657022	1657022	1657022	9.72	1657022	70.76
tss_1730	SMel1021Chro	+	1659760	1659763	1659760,1659761,1659762,1659763	292.96	1659762	26.44
tss_1731	SMel1021Chro	-	1659802	1659803	1659802,1659803	33.43	1659803	610.02
tss_1732	SMel1021Chro	+	1659803	1659803	1659803	14.39	1659803	9.04
tss_1733	SMel1021Chro	+	1664254	1664254	1664254	36.35	1664254	7.78
tss_1734	SMel1021Chro	-	1666192	1666192	1666192	266.33	1666192	30.91
tss_1735	SMel1021Chro	-	1666476	1666478	1666476,1666477,1666478	3239.26	1666477	63.57
tss_1736	SMel1021Chro	+	1666528	1666528	1666528	12.83	1666528	72.12
tss_1737	SMel1021Chro	-	1666667	1666667	1666667	9.53	1666667	77.37
tss_1738	SMel1021Chro	-	1666938	1666941	1666938,1666939,1666940,1666941	6826.3	1666940	29.35
tss_1739	SMel1021Chro	+	1667144	1667144	1667144	11.66	1667144	27.7
tss_1740	SMel1021Chro	+	1667167	1667167	1667167	9.4	1667167	51.42
tss_1741	SMel1021Chro	-	1667612	1667614	1667612,1667613,1667614	1271.75	1667613	8.16
tss_1742	SMel1021Chro	-	1667888	1667888	1667888	35.38	1667888	11.86
tss_1743	SMel1021Chro	-	1667982	1667983	1667982,1667983	1813.15	1667982	21.77
tss_1744	SMel1021Chro	+	1668254	1668254	1668254	263.02	1668254	274.1
tss_1745	SMel1021Chro	+	1668541	1668542	1668541,1668542	423.21	1668541	12.64
tss_1746	SMel1021Chro	-	1674989	1674989	1674989	535.96	1674989	33.83
tss_1747	SMel1021Chro	+	1675133	1675136	1675133,1675134,1675135,1675136	294.51	1675135	61.24
tss_1748	SMel1021Chro	-	1677039	1677042	1677039,1677042	59.87	1677042	26.34
tss_1749	SMel1021Chro	+	1677185	1677186	1677185,1677186	275.66	1677186	8.75
tss_1750	SMel1021Chro	-	1677420	1677420	1677420	7.58	1677420	107.5
tss_1751	SMel1021Chro	-	1677998	1677998	1677998	19.63	1677998	55.99
tss_1752	SMel1021Chro	+	1679302	1679302	1679302	31.02	1679302	8.55
tss_1753	SMel1021Chro	+	1679452	1679454	1679452,1679453,1679454	783.42	1679452	31.49
tss_1754	SMel1021Chro	-	1680049	1680049	1680049	756.02	1680049	9.62
tss_1755	SMel1021Chro	-	1680838	1680838	1680838	9.33	1680838	47.82
tss_1756	SMel1021Chro	-	1684905	1684905	1684905	12.25	1684905	32.27
tss_1757	SMel1021Chro	-	1684922	1684922	1684922	13.8	1684922	1615.84
tss_1758	SMel1021Chro	-	1685126	1685127	1685126,1685127	561.23	1685126	140.74
tss_1759	SMel1021Chro	+	1688376	1688377	1688376,1688377	39.08	1688376	27.12
tss_1760	SMel1021Chro	-	1689534	1689539	1689534,1689537,1689538,1689539	196.54	1689537	57.15
tss_1761	SMel1021Chro	-	1689611	1689611	1689611	34.41	1689611	231.72
tss_1762	SMel1021Chro	+	1689645	1689645	1689645	23.72	1689645	10.11
tss_1763	SMel1021Chro	+	1689736	1689738	1689736,1689737,1689738	464.41	1689738	12.44
tss_1764	SMel1021Chro	-	1691056	1691056	1691056	8.55	1691056	24.49
tss_1765	SMel1021Chro	+	1691136	1691136	1691136	230.75	1691136	195.95
tss_1766	SMel1021Chro	+	1691214	1691215	1691214,1691215	16.33	1691214	20.22
tss_1767	SMel1021Chro	+	1691267	1691268	1691267,1691268	1256.98	1691267	221.03
tss_1768	SMel1021Chro	-	1695430	1695432	1695430,1695432	59.29	1695432	31.69
tss_1769	SMel1021Chro	-	1696958	1696958	1696958	79.7	1696958	52.88
tss_1770	SMel1021Chro	-	1698515	1698515	1698515	70.37	1698515	29.55
tss_1771	SMel1021Chro	-	1698754	1698754	1698754	12.64	1698754	14.97
tss_1772	SMel1021Chro	-	1698937	1698937	1698937	23.13	1698937	120.53
tss_1773	SMel1021Chro	-	1700150	1700153	1700150,1700151,1700152,1700153	572.9	1700153	45.1
tss_1774	SMel1021Chro	+	1701147	1701147	1701147	8.16	1701147	32.85
tss_1775	SMel1021Chro	-	1701200	1701202	1701200,1701201,1701202	486.19	1701201	21.77
tss_1776	SMel1021Chro	-	1701327	1701327	1701327	62.21	1701327	249.41
tss_1777	SMel1021Chro	+	1701427	1701429	1701427,1701428,1701429	82.04	1701428	8.16
tss_1778	SMel1021Chro	+	1701956	1701956	1701956	69.21	1701956	9.14
tss_1779	SMel1021Chro	-	1706644	1706644	1706644	15.36	1706644	8.36
tss_1780	SMel1021Chro	-	1706763	1706765	1706763,1706765	162.52	1706765	52.68
tss_1781	SMel1021Chro	-	1708777	1708777	1708777	8.75	1708777	108.47
tss_1782	SMel1021Chro	-	1708806	1708806	1708806	29.94	1708806	7.78
tss_1783	SMel1021Chro	-	1712410	1712410	1712410	9.33	1712410	19.59
tss_1784	SMel1021Chro	-	1712437	1712440	1712437,1712438,1712439,1712440	253.7	1712439	11.08
tss_1785	SMel1021Chro	-	1713614	1713614	1713614	69.79	1713614	15.16
tss_1786	SMel1021Chro	+	1713769	1713769	1713769	16.33	1713769	10.5
tss_1787	SMel1021Chro	+	1714717	1714717	1714717	7.78	1714717	16.14
tss_1788	SMel1021Chro	-	1714990	1714990	1714990	12.44	1714990	35.77
tss_1789	SMel1021Chro	+	1715044	1715044	1715044	98.95	1715044	44.91
tss_1790	SMel1021Chro	+	1716366	1716366	1716366	8.62	1716366	209.17
tss_1791	SMel1021Chro	+	1716742	1716743	1716742,1716743	62.4	1716742	29.74
tss_1792	SMel1021Chro	+	1718398	1718398	1718398	8.36	1718398	22.74
tss_1793	SMel1021Chro	-	1719145	1719145	1719145	26.05	1719145	156.69
tss_1794	SMel1021Chro	-	1719188	1719188	1719188	36.35	1719188	14.77
tss_1795	SMel1021Chro	+	1719294	1719297	1719294,1719295,1719296,1719297	1116.82	1719294	7.97
tss_1796	SMel1021Chro	+	1719737	1719737	1719737	19.25	1719737	22.36
tss_1797	SMel1021Chro	+	1721105	1721105	1721105	36.74	1721105	16.14
tss_1798	SMel1021Chro	+	1723783	1723783	1723783	12.25	1723783	8.75
tss_1799	SMel1021Chro	+	1724583	1724584	1724583,1724584	141.72	1724584	8.16
tss_1800	SMel1021Chro	-	1724798	1724798	1724798	11.66	1724798	9.33
tss_1801	SMel1021Chro	-	1727351	1727352	1727351,1727352	52.29	1727352	8.94
tss_1802	SMel1021Chro	+	1727728	1727728	1727728	9.14	1727728	13.8
tss_1803	SMel1021Chro	-	1727984	1727984	1727984	107.31	1727984	1482.29
tss_1804	SMel1021Chro	-	1728145	1728148	1728145,1728146,1728147,1728148	294.9	1728145	8.36
tss_1805	SMel1021Chro	-	1728189	1728189	1728189	7.78	1728189	61.82
tss_1806	SMel1021Chro	-	1728229	1728230	1728229,1728230	244.55	1728230	445.76
tss_1807	SMel1021Chro	+	1728266	1728268	1728266,1728268	103.22	1728266	8.36
tss_1808	SMel1021Chro	-	1728266	1728270	1728266,1728267,1728268,1728269,1728270	14803.2	1728267	12.44
tss_1809	SMel1021Chro	+	1728338	1728338	1728338	8.94	1728338	12.64
tss_1810	SMel1021Chro	-	1728375	1728376	1728375,1728376	59.49	1728376	9.14
tss_1811	SMel1021Chro	-	1729024	1729024	1729024	20.02	1729024	29.16
[truncated: 4,587 more rows]

## Sheet: ecf02 1.5
TSS_ID	replicon	strand	start	end	TSS_positions	accumulated_counts	dominant_TSS_position	dominant_TSS_counts
[truncated: 21,863 more rows]

[truncated: 5 more sheets: ecf02 3, ecf02 7.5, ecf11 1.5, ecf11 3, ecf11 7.5]
