# Supplementary material for: A MoClo-Compatible Toolbox of ECF Sigma Factor-Based Regulatory Switches for Proteobacterial Chassis
Source: Biodes Res. 2024 Feb 21;6:0025. doi: 10.34133/bdr.0025 (PMC10880074; doi:10.34133/bdr.0025)
Supplement: Supplementary 1 — Figs. S1 to S11 Tables S1 to S12 References [60–75] [file bdr.0025.f1.zip › TABLE S6.xlsx]

## Sheet: read me
Sheet	description
promoter PSSMs	promoter PSSMs for ECF02 and ECF11
ecf02 specific	TSS specific for the ecf02 overexpression strain by comparison to the ctrl strain
ecf11 specific	TSS specific for the ecf11 overexpression strain by comparison to the ctrl strain
ctrl specific vs ecf02	TSS specific for the control strain by comparison to the ecf02 overexpresion strain
ctrl specific vs ecf11	TSS specific for the control strain by comparison to the ecf11 overexpresion strain
promoter predictions ECF02	identification of ECF02 like promoter motifs upstream of ecf02 overexpression strain-specific TSS
promoter predictions ECF11	identification of ECF11 like promoter motifs upstream of ecf11overexpression strain-specific TSS
replicon (column B)
abbreviation
SMel1021Chro	NC_020528.1
SMel1021pSymA	NC_020527.1
SMel1021pSymB	NC_020560.1

## Sheet: promoter PSSMs
ECF02_2817									ECF02_2817
-35 motif									-10 motif
	[,1]	[,2]	[,3]	[,4]	[,5]	[,6]	[,7]			[,1]	[,2]	[,3]	[,4]	[,5]	[,6]	[,7]
A	-2.97059	-3.89006	-3.62254	-0.161886	-0.0479915	-5.21208	-1.19876		A	-2.15619	-3.9465	-4.13156	-3.0326	-2.39358	-1.1372	-0.814651
C	-2.14353	-3.97664	-3.33524	-4.61002	-6.33563	-0.15944	-3.11736		C	-2.17109	-2.34275	-5.02889	-0.463088	-2.83085	-2.8122	-3.18066
G	-1.95985	-0.41048	-0.371311	-4.77555	-5.9404	-4.93732	-2.39461		G	-2.61538	-0.532368	-5.57605	-4.34418	-4.80269	-3.14508	-3.25483
T	-1.36199	-3.09964	-4.42203	-5.12357	-7.94707	-4.47354	-1.9493		T	-1.3569	-4.42395	-0.165929	-3.27751	-0.659013	-1.78618	-2.20819
ECF11_0987									ECF11_0987
-35 motif									-10 motif
	[,1]	[,2]	[,3]	[,4]	[,5]	[,6]	[,7]			[,1]	[,2]	[,3]	[,4]	[,5]	[,6]	[,7]
A	-2.97059	-3.5739	-3.62254	-0.161886	-2.40119	-5.21907	-3.30889		a	-3.99776	-4.27483	-2.69801	-0.801285	-1.51426	-1.86251	-0.814651
C	-2.14353	-2.41145	-3.33524	-4.61002	-4.54823	-0.151672	-0.952456		c	-0.334009	-4.53102	-5.54121	-3.67826	-3.05703	-2.18567	-3.18066
G	-1.95985	-3.33113	-0.371311	-4.77555	-4.08086	-4.91082	-3.06733		g	-3.91428	-0.207007	-4.64952	-2.5852	-3.5732	-2.45971	-3.25483
T	-1.36199	-0.66957	-4.42203	-5.12357	-0.496433	-4.65461	-1.92665		t	-3.68506	-4.6895	-0.350015	-2.4627	-1.16568	-1.62857	-2.20819
Predicted promoter preferences of ECF02 and ECF11. Preferred ECF promoter motifs were extracted based on the code and the information from Todor et al. 2020 [14]. The base preference at each position of the -35 and -10 motif is shown as log fraction of each DNA base.

## Sheet: ecf02 specific
TSS ID	replicon	strand	dominant TSS position	TSS and 39 nt upstream
tss_00001	SMel1021Chro	-	65	TTCAGTTTTATTTTTAGATTAGGAAGCGGCAAGTGAGCGA
tss_00004	SMel1021Chro	+	148	TAAGGTTTCTATTTCTTAGAGTCGGTGGGTATCAAGGATT
tss_00008	SMel1021Chro	+	533	ACTACTTCCATCTGCATTTGATCTCCGATTCGACCGGCGA
tss_00009	SMel1021Chro	-	960	GGCCGTCTTTATACCGCGATTGGCGAGATAGATGCTCGTC
tss_07045	SMel1021pSymA	+	2289	TGCATCGACAACGACAAGGTGCAGTGGGACTATATGAAGG
tss_00017	SMel1021Chro	+	4780	GGCATTGACATTGACATTGATGTTGATCGACGGGGAGCGG
tss_00021	SMel1021Chro	-	5740	CCGCTGTTAGAATTTCTCGTACTGTTCCATATAGTCCGGA
tss_10023	SMel1021pSymB	-	6264	GCCATTGCCGTGGTGGCGGGCATAGGCGAATGTCTCGCCG
tss_10024	SMel1021pSymB	+	6460	TCGTGACGCAGTTTTCCGGAATTGATCTAATGTCGCCATT
tss_00027	SMel1021Chro	+	6989	GGATCGAGGAATTTCCGGATCGCCGTGCGATCGAAGAAGG
tss_07049	SMel1021pSymA	+	9453	TTTGTTGACGTCCCCGGTCACGAGCGCTTCATTCATACCA
tss_10026	SMel1021pSymB	-	11048	CGAAATCGAACTTGTCGGCGAAGTCCTGATCGAAAAGCTG
tss_07050	SMel1021pSymA	+	11075	TCTCTTCCGCGACCGTGTCAACAATGGAAGAAAGGTGGCG
tss_10028	SMel1021pSymB	-	12214	GGGTTCTCTTCCCCAGACGCGCAGTTTACCGATCTCCGTG
tss_07058	SMel1021pSymA	+	12535	CCTGATGAATTCCATATTCCAAGGTGAAATGATGGATACG
tss_10029	SMel1021pSymB	+	12945	GTGGTCGCAAAGCGGCGCGACGGCGTATACGAATGCGGCG
tss_10032	SMel1021pSymB	+	16988	GCCTTTCTTACGCGCCAGAGATACTGGATGGTCGCGAGCA
tss_10033	SMel1021pSymB	+	17015	ATGGTCGCGAGCACCTCGTCGATCGAATAGGGGATGAGCA
tss_10034	SMel1021pSymB	-	18163	GAGCCTTGCCAAGCCGGGGGCATGGATGCAGACCGAGGTG
tss_07077	SMel1021pSymA	+	18649	GCCAGGATCGGCTTTCCGCCCATGGCGTAAACATCGGAAA
tss_07078	SMel1021pSymA	-	18737	GACATGGCCGATGACGCCGCCGTATGGCAGGTAGACGACA
tss_10035	SMel1021pSymB	-	19000	CGCGGTTTGCTTCGGCATGCCGAAAGATGCAAATCAGCCG
tss_07081	SMel1021pSymA	-	19535	CAGGTGAACTTAACTTCAGGAGTGGGATAGTTTCCGGTGA
tss_10036	SMel1021pSymB	+	20324	GAAGCCGACGCGCAAGGTCTGTTTCGGTAATGTGGTCATT
tss_07083	SMel1021pSymA	+	20532	TATGCTGCAAGGCAGCGATATCGTACATCATCAGCGATTG
tss_07087	SMel1021pSymA	+	21483	AATATCAGCAAATCCAACAGTCACCGCATACTCTACATCG
tss_07090	SMel1021pSymA	-	23474	AGCCTCCATTTCTTTATGATTGCCATGCAGTGTGGCTGCA
tss_00050	SMel1021Chro	-	24662	GAGGTTGCAGAACGGCTCGCGCCAGACGATCCTTTCGCGG
tss_07095	SMel1021pSymA	+	26277	ATGCTCGCTCGGCGAATGGAAGTGATATTGCACCAGATCA
tss_10041	SMel1021pSymB	-	26717	GGCTTGCCGCGGACGGCACCAAGCTCTCCTATACGGCCTA
tss_10042	SMel1021pSymB	+	28844	TCGAGGGAACGGAGATGCCGAAGCCGTTGTCTTCGATATA
tss_07100	SMel1021pSymA	-	29140	ATGATCTGCAACCCGACCGCCAGCCTCTATAACAACCGCA
tss_10046	SMel1021pSymB	+	30058	AGCTGCGCTCTTTTCCCGGAATTGCCCTAGAGCGGGATGA
tss_07103	SMel1021pSymA	+	30979	GGCGGGGCAGACGGCATTGACGGTGATATTGTCTCCGGCG
tss_10048	SMel1021pSymB	+	32309	TGCCTTGAGATCGTTGACGTTCTGGAGGATGTTGCGCACC
tss_07109	SMel1021pSymA	+	35261	AGCGTGCGTGCCTATTACAAGACCTGGTACGCCGACCTTA
tss_10052	SMel1021pSymB	+	35684	GGGTGGCGAACTGCTGCGCGCGCTGCGGGTCGAACGCCTG
tss_10053	SMel1021pSymB	+	36087	ACGGTTGTCTGTGCTAAAATCCCGTTTGCTAATGGGTGAA
tss_07111	SMel1021pSymA	-	36465	GGCTTCCTTGATCACGTTGTCATAGGCATTGTTGTCGACG
tss_07118	SMel1021pSymA	+	41130	GTCGAGCAGGCGATGCGGGATTTGGGCTATGTCTACAACA
tss_10060	SMel1021pSymB	+	42763	GCCTTGCCTCCGAGCAGGGTGCCCGTGTAACCCTTCGGGA
tss_00071	SMel1021Chro	+	42890	TGCTGGTAATACTTTCCGTCCTGGAGGATAGGTCCCGGCT
tss_07124	SMel1021pSymA	+	45805	AGGCGCTCGGTCCCGAGGGTATCGTGGTAAACGTCGCGCG
tss_00075	SMel1021Chro	+	46178	AAAGACCGCGCTGGCATAACGAATCGATAAGCTAAACATA
tss_07125	SMel1021pSymA	-	46470	GCTTGCAACCTGCGCAACCCTTGCCGCAATGTCATGAGCG
tss_00079	SMel1021Chro	+	47039	GTTATCGAACTTCGACTTGGTGACGCTGTCGTTGACGTTG
tss_10064	SMel1021pSymB	-	47349	TTGCTGACGAGGACGATCTGCGGATTGTACTGATGACGGG
tss_00086	SMel1021Chro	-	51148	TGCTACAGTGACCTTTGCGCGTCTGGTAAGACGCGCGGCG
tss_00088	SMel1021Chro	+	51840	GCCTTGACGCGCTCCACCAGGAGGCGCTGTGAGAAGGGCT
tss_10068	SMel1021pSymB	+	52612	GCTCGTGGCGGATCGTCTTCAAGCCCGTATTATAGGCGAG
tss_07137	SMel1021pSymA	-	54399	GCTGGTAGGCCATCACCGCCTTGTTGTAGTTGAAGAACCA
tss_07139	SMel1021pSymA	-	56569	GGCCCTTGAACAGGATCTCGCCGCCGGATACGGCGAGCGG
tss_07141	SMel1021pSymA	+	58484	CCGTTCGACATTGGAGCTGCGCGCTGCTATGCCAAGCTTG
tss_07146	SMel1021pSymA	+	59384	AGTGTAGATCTCTAAAGCGCCGGGGTCTAGAGCGGGATGA
tss_00100	SMel1021Chro	+	60495	GCGTTTGACGATGAGCCACGGACCGGGGAAGAAGAAGGCG
tss_00105	SMel1021Chro	+	62060	CGCTGGAAATCGCCGGCGACATCTGCGTCTACACCAACCA
tss_07156	SMel1021pSymA	+	62067	CTCACGAACGACGGTGGTCTGATCAAGGTCAACTGGCATG
tss_10091	SMel1021pSymB	+	62221	TCCAAGAACTTCGATCATTTCGAGGAACTCTACGGCAAGG
tss_10093	SMel1021pSymB	+	63821	AGCATTGCGCGAGCCCCAGTCCTTGTAGAAGATGCGGGTG
tss_07170	SMel1021pSymA	-	64604	GAATATCATAACGGCGTTGCCCTATATATTAGTCATTTTG
tss_10097	SMel1021pSymB	+	65267	GTGTCGCTAAAAAGGTTTAGGTCCTTGTATAGGTGGGAAG
tss_10101	SMel1021pSymB	-	67476	AGTTTGGCGTCGAGGCTGTCGAGCGGGTAACGTCGACGTT
tss_07180	SMel1021pSymA	+	68549	CTGTGCATTTCCGGACGGAAAACCGTTACACCTGGAAGTG
tss_00114	SMel1021Chro	+	71819	GTTGATCGGAACGCCCGGCACCGCATACCCGTGGTCCTCA
tss_10105	SMel1021pSymB	-	72090	TGCTTTCATCCTTTCGTGCTTACTTGTAATCATGCTTGCC
tss_10112	SMel1021pSymB	-	73198	GAGTTGGCGGATCGCTCACGGCGCCCGCATATAAGCCCGA
tss_10115	SMel1021pSymB	-	73741	TTCATGTTTTTAGGTCGACGACCTAGCTAAAAACATCGTG
tss_07191	SMel1021pSymA	+	75337	TCCGTTGACCGGGCTCGCCAACCGTGCGTCTTTCAACCGG
tss_07196	SMel1021pSymA	+	76217	CTCCTTGACGAAGCCGGCGTCTGCGAAAAAAACATCACGG
tss_10120	SMel1021pSymB	-	77525	CCACTCCCGCGCCGGCGCGTTCTTCGGCAAAGTAGTCACG
tss_10121	SMel1021pSymB	+	77938	GCTCTTGTCGTGCACGGCGAAGCGGTCGAGCATATGAGCG
tss_07204	SMel1021pSymA	+	81017	CGACTTGCGATACCAGCCTTCTCCGGCGAGGGTGTTCCGA
tss_00133	SMel1021Chro	+	82194	GGGTTGTAAAGCTCTTTCACCGGTGAAGATAATGACGGTA
tss_00135	SMel1021Chro	+	82674	GCCCGCACAAGCGGTGGAGCATGTGGTTTAATTCGAAGCA
tss_00149	SMel1021Chro	+	84249	CGATGGCATTGTTAGAAAGCGCGATTGTAAAAGGTAATCG
tss_00150	SMel1021Chro	+	84396	GATAGGTTTGCCAAATCCAGCAAAGACGATGAGCATTGGC
tss_00151	SMel1021Chro	+	84401	GTTTGCCAAATCCAGCAAAGACGATGAGCATTGGCAATGA
tss_00153	SMel1021Chro	+	84425	TGAGCATTGGCAATGAGAACGATCAAGTGAAAGAAGGGCA
tss_00154	SMel1021Chro	+	84434	GCAATGAGAACGATCAAGTGAAAGAAGGGCATTTGGTGGA
tss_00155	SMel1021Chro	+	84449	AAGTGAAAGAAGGGCATTTGGTGGATGCCTTGGCATGCAC
tss_00156	SMel1021Chro	+	84459	AGGGCATTTGGTGGATGCCTTGGCATGCACAGGCGATGAA
tss_00157	SMel1021Chro	+	84470	TGGATGCCTTGGCATGCACAGGCGATGAAGGACGTGATAC
tss_07212	SMel1021pSymA	-	86456	GTTTTCCGGCATCGCCAATCTGGCCTATGTGTCGATCCCG
tss_00172	SMel1021Chro	+	86505	CACTGGCATTCGTGTCGGCATGTGTAGGATAGGTGGTAGG
tss_10126	SMel1021pSymB	-	86582	TGTTCACCAGATATTCCCGTGCCGTTATCGGTGATCTCCA
tss_00174	SMel1021Chro	+	86943	CTGGAGCAGGTCCCAAGGGTTTGGCTGTTCGCCAATTAAA
tss_00175	SMel1021Chro	+	86951	GGTCCCAAGGGTTTGGCTGTTCGCCAATTAAAGCGGTACG
tss_00177	SMel1021Chro	+	87036	CGTGGGTGTAGGAATATTGACAGGATCTGTCCCTAGTACG
tss_00178	SMel1021Chro	+	87108	CTGTTGTCCTGCCAAGGGCATAGCAGGGTAGCTATATATG
tss_07218	SMel1021pSymA	+	88831	ATGAAAACGAGATATTCCATCGTGCGATATACACGGCGAG
tss_07228	SMel1021pSymA	-	92540	GCGATTGTGTCGCGCCAATTCTGCGTCGTAAAAGTCGGCA
tss_00193	SMel1021Chro	+	93219	CAAACGAATTGAATTGCTGGTTAACCGCAAATATTCTGCA
tss_10132	SMel1021pSymB	+	94051	CTTGAAATGATTGAGGATGCGGGTGTAATCGCCCGGCTTG
tss_07236	SMel1021pSymA	-	94564	CGGTAAATCTCGCGGATTTTCTCGGATAAGGTCGGTTCTG
tss_10134	SMel1021pSymB	+	94723	GCGCTCGCCATGTTGGAGTTGACCGAGCAATATGTTGCAG
tss_07239	SMel1021pSymA	-	95537	ACGCCTTGTAACCTTCCTCGATCCACCGGAATATTCTGCG
tss_07248	SMel1021pSymA	-	97513	CTTTGCCTTTCCAAGTGCTCCCATCGTATCCTCAACGCTG
tss_07249	SMel1021pSymA	-	97910	CGTCCTTGGCAAAAACAAAGAAGCCGTCGAGGTACTCAAG
tss_10141	SMel1021pSymB	-	99480	AGCTGGCGATTTCCATATGCTCGAATGTATAGCTGGCCAG
tss_07253	SMel1021pSymA	+	99520	CGCTGACGGGGAATCCGCTGGCCGTGGTACAGGACGCGGA
tss_07257	SMel1021pSymA	+	100857	TCGGTGACGAGGGATGACGGTCTCGTTTAGGCTGAGCTTG
tss_07259	SMel1021pSymA	+	101472	TTGGCCCCCTCATCGGCGGAATTCTGCTACAGTATTTCCA
tss_07261	SMel1021pSymA	+	102080	AGCTTGATCGGGATCCTTGGCTCCAGCATGATCATCGGCT
tss_07262	SMel1021pSymA	-	102316	GGAAGTTGAACCTGGCATCGACCGAGCTGTCTCGACTGCG
tss_00207	SMel1021Chro	+	102604	CTGGTGCGCAATTTTGCGCTGATGAGCTACGCATCGGCGA
tss_00208	SMel1021Chro	+	102760	GATCTGGAGAGTGAAGGAGAGAGCTGCCATACCGTCTTCG
tss_10145	SMel1021pSymB	-	103224	GACATCGAACTTCCATTCGATAAGCGTGTCGATGAGGATG
tss_07268	SMel1021pSymA	+	103634	GTTATTGATCTCGTCTTTAATCTCAGCGCTCTGGTTCAAA
tss_10146	SMel1021pSymB	+	104069	TGCTCATCATCGGCTCGACCTTCCCCTATATCGAATATTA
tss_10147	SMel1021pSymB	+	105078	GACGGGAACAAAGCATGCCTTCTTCGGTTCGAACCGGAAG
tss_00214	SMel1021Chro	+	106725	AAGGGCGTCAAATATTTCATGATCAGCTACACCGATCTCT
tss_00215	SMel1021Chro	-	107162	GTTCGCATCCTCATGGTCGTTCTGGTAGGGCTTCCATCCG
tss_00216	SMel1021Chro	-	108181	TTTCGTCGTATTCTTTTCGGTGATCACCTACATGACGGCG
tss_10153	SMel1021pSymB	-	110216	CGAGAAGCGCACTGAGGCCGGCGATGTTAGGCTCGTCCGA
tss_07281	SMel1021pSymA	+	110906	CCAGCCGAATCCACCGAGAGTGCGATGTACAAGACGGGTG
tss_07286	SMel1021pSymA	+	112416	TTCTTGCACTGAGCTTCCTCCTCTCAGTAAGGGCAGCATG
tss_00225	SMel1021Chro	-	113101	TCGTGGTTGACGACCACCTTCTGGTAGTCGAAGTGGTTGG
tss_07287	SMel1021pSymA	+	113982	AGCTCGCCCGTGAGCATAAATCAGCGCATATCGTCATGGA
tss_07288	SMel1021pSymA	-	114618	GCCGTTATACCTTTTTTGTGAAAAGGCATAACACAGCAGG
tss_07294	SMel1021pSymA	-	116119	CATTGCGCATTCACCTCGTCGATGGATACAGGGCGTAACA
tss_07299	SMel1021pSymA	+	119310	TGGCGCGGCACTTTCGGCTAGGACAGGTGTCACGGTCTGG
tss_10166	SMel1021pSymB	-	119331	CGGATGGCCGACTCGCTGCGCCAGACATAGGTTGCGCGCG
tss_07302	SMel1021pSymA	-	120474	CTTTGACGAATATTCCCAGTTCAAGGGCGTCCATGTGACG
tss_07303	SMel1021pSymA	-	120504	CGGCCTTGGCCGCGAGCTCGGCCGCTACGGCTTTGACGAA
tss_00242	SMel1021Chro	+	120583	CTGATTGTTGTGGTCGATATCGGTGTTGTAGAAATAGTTG
tss_10168	SMel1021pSymB	+	121707	CCTTGGCCCTTCCGTCACCAATCTCATACTGGTGCTCGCG
tss_07307	SMel1021pSymA	+	122454	TAGCTGGACACGGCGCAAGATCGACACGATCCTAGCTCGG
tss_07308	SMel1021pSymA	-	122849	GACCATTGTCGCGATGATCGAAAGAAGCCATCCTTGATCA
tss_00245	SMel1021Chro	+	123190	TTCGTGCTCGCCGTCTCCAATGTCGGCTACATCATCTTCA
tss_10169	SMel1021pSymB	+	127017	GCCCTTGAGGACGGCCAGCGAGCCTTCATGATAGATCGGG
tss_07316	SMel1021pSymA	-	127319	AACGTCCCAGACCGAGCCCGCTTCTATATAGTGAGTCCCG
tss_07320	SMel1021pSymA	-	129289	TGGCGACATCACCGGATCCGTCGGGTTAGATTGCTGGCTG
tss_00252	SMel1021Chro	-	131171	ATCAGCTGGGGCAAGGAAAACTTCGTACGAGCTTGCGACA
tss_00253	SMel1021Chro	+	131232	TTCCTTGCCCCAGCTGATCCATCGGACCATGTCGGGTTCG
tss_10179	SMel1021pSymB	-	135495	CCTGCTGATCAATCAGCTTACGCGCGGTATCGACATCGGA
tss_10181	SMel1021pSymB	+	136578	GTGCTGGTGGACCATGCCGATCCGATGTTTGATGGCTTCG
tss_00260	SMel1021Chro	+	137906	CTCTTGCAACAAATAACTATTTGGTTACAAGTTATGGACA
tss_07334	SMel1021pSymA	-	140295	TGGATTTGTTGGTGAGGGGTTGCGGGTTAAAGCCCTTCTA
tss_00264	SMel1021Chro	-	140903	GTCTTGTAGAAACGCGTCGGGGCCTTGAAGATGTGGCGCG
tss_07340	SMel1021pSymA	-	141543	GCCCTTGACGACGTAACCTGCCTTTTCGAGAAAGCCTTTG
tss_07343	SMel1021pSymA	+	142377	GCTCGACATGTTTGCCCGAGATGTGCGACCAGCAGCCGCG
tss_07345	SMel1021pSymA	-	143276	GCGATGGTAAACTATCTTCGCGCTCTGTATCTGTCGAAAG
tss_07346	SMel1021pSymA	-	143296	TCGATTGGGCACGCTGGACCGCGATGGTAAACTATCTTCG
tss_07347	SMel1021pSymA	+	143314	GCTTTCGACAGATACAGAGCGCGAAGATAGTTTACCATCG
tss_07349	SMel1021pSymA	-	143361	GCAATTCGGAGAAAAGCGGAAATGCTCTAGGATCGTTTTG
tss_07350	SMel1021pSymA	-	144783	CTCGGCGAACTTCCGGACCTTTGGGACGTCAATCTCTCCG
tss_07352	SMel1021pSymA	+	146333	TGGGCTTGAAGCCAGAGCACCGATCGTCGAACCTGATCCA
tss_00275	SMel1021Chro	+	147768	TATACCAAATGGTAAAAAAATTGTCGGCACGGTTTCTGCG
tss_00277	SMel1021Chro	+	147873	GGAATAGACAAGAGCTTCGGGCTGGTCCACGCCAACAGGA
tss_00278	SMel1021Chro	-	148568	GTCCTTGACCGTCAGCCCCTGGACGGCGAGCTTCACGTCA
tss_00279	SMel1021Chro	+	150732	TCCGTGGCCCTGTCGCTCGTCCACGGCTATGCTTCGATCA
tss_00280	SMel1021Chro	-	151479	ACATGGGTTTTTCCTTATAGTTATGCATATCGTTATCCCG
tss_10192	SMel1021pSymB	+	151669	CGGATAGAACATCGTCGGAATGGTGTAAGGCCCATCACCG
tss_00284	SMel1021Chro	-	154624	TCAAGGAAATCTCGACGCTGCTCTGCTATGAGGTCACGCG
tss_07363	SMel1021pSymA	-	154825	CATGAGGATCTTCTTGCCGCTCATGTCATATCTCCTGTTG
tss_07371	SMel1021pSymA	-	156387	GCTACTTATCTGTACACCAAGAGTGCTACATTCAACGCTA
tss_07374	SMel1021pSymA	-	157699	GGGCTGTTTCGGTCTTCAAGGCGGTTTACATCGACAAGCG
tss_07377	SMel1021pSymA	-	158730	CGGTCTTGTCCTCTGCGCATTCAGAGACCAGCTTACGGAG
tss_00296	SMel1021Chro	-	160695	CAGGCGTGCAAAAATGGTCTTCATGACTATTCTCCTCAAA
tss_07386	SMel1021pSymA	-	160722	CCCTGGGCCTAATGCATGTCTTCGTCTATGAACTCGAATT
tss_00297	SMel1021Chro	+	160876	AGCACTCAGTTCACCAATTTGGGCGGATATCTGAACGTTG
tss_07387	SMel1021pSymA	+	161160	GACTTGCGAAAGCCACCATATTTGTGCAGCAGCACCAGGG
tss_10202	SMel1021pSymB	-	161311	TATTTGATTGCCCGCCGATGGTAGGTGTAGGCGACGTGCA
tss_07394	SMel1021pSymA	+	162379	GACATGACGAAAGGCTTTTCGATCATGATACTCTTAGGAA
tss_10204	SMel1021pSymB	-	163164	CGGCTGGTTGAAGGCGAGCACATGCGGAAAGATGATCGCA
tss_00301	SMel1021Chro	-	164536	GACTGGGTGGCGCAGCCGAAATTGTAGTAGTTGCGGTTTT
tss_10207	SMel1021pSymB	+	164848	TCGCGCGATCCGACGACGATCAGTATAGGTTGCCGGGGTA
tss_10208	SMel1021pSymB	+	165222	TTTCTTGAAAATCCGCGCACTTTCAGGGATGTGCTTCAGG
tss_07401	SMel1021pSymA	+	166801	TCGGTTTCGAGGTCGCCCTCCCAGATGTAAAGAAGCACCA
tss_00304	SMel1021Chro	-	169114	CATTGGCGATGAAGATGTTCGGCGCGTAGAAGCCGACATA
tss_10215	SMel1021pSymB	-	171764	CGCTTGGAACTTTTCGCGGTTCATGGCCTCTGGTAGAGGG
tss_07415	SMel1021pSymA	+	173805	CGCTGGAAAGCGAATCCCAGAAGATCGTATTCTGGGGCGA
tss_07418	SMel1021pSymA	-	175187	ATTGTCGCTTGTATTCCCTTTCTGCTAACGTAATTGGTTA
tss_07420	SMel1021pSymA	+	175609	CTTTGACAACTCCGCCCGGTATGGCGCCAACTGGGAGGCG
tss_10218	SMel1021pSymB	-	175706	TAACCGGGCATTTGTCGAAGAGTTCGGTATTGTAGGCCCA
tss_07421	SMel1021pSymA	+	175800	TCGGCTGGACATGCACCGGTGGCGAATGGAAGATCCGCCA
tss_07423	SMel1021pSymA	-	176110	TAATGCCGGCGTGATCATTTCTGGGCTACTGCTTGCGATA
tss_07425	SMel1021pSymA	+	176708	CCGGATATGCCCTCGGACCGTTTTGCTGTACTCGATCGGA
tss_10220	SMel1021pSymB	-	176903	GACCTTGCCCTTCCACTTCGGATCCGTCAGTTCCCATATG
tss_10221	SMel1021pSymB	-	176962	GCCTCCATCTGGTTGAACCAGTCGGTATAGGTGCTCTTCG
tss_07426	SMel1021pSymA	-	177334	AGCTTTTTCGATCAATGGATAGCCGGCATAGGGAATGATG
tss_10222	SMel1021pSymB	+	178619	CGCCGCCGAACTTCCGAAGCTCAGCCTGGTCTACGAGAAG
tss_07427	SMel1021pSymA	+	178909	ATCATTGAGATTGGCATGTCCGTTGGCTATTCGAGCCCTA
tss_10227	SMel1021pSymB	+	179969	CGGAATTGCCCGGGGTGGAAAACTGTGCGACAACGATTCG
tss_07432	SMel1021pSymA	+	179998	GTTCTGGAACCTGGCCCGATCGTCATGGTCTCAACGAGTG
tss_07435	SMel1021pSymA	-	181199	GCTCATTTTATATACTCCTTTCTGTATCAGACCTGCGGGG
tss_00324	SMel1021Chro	+	181652	GTGGCGGAGGAAATATCGTCCGGATATGAGATGCCCTCTG
tss_00325	SMel1021Chro	-	182021	TGCCCTGATTTCGCCTATGTTCGTTAAAAAGAACATTGAG
tss_07441	SMel1021pSymA	+	183065	GCCATTGCAATGTTCTTGAAGAAGTGGATGAACTGGTTGA
tss_07442	SMel1021pSymA	-	183369	AAGGAGAACGTCCATGTCTTATTCCGATACAATCGCTCAG
tss_07446	SMel1021pSymA	-	185578	TCCTCGCTTTTCTCAAACAAAGTCGTCACGGTCACCGGTG
tss_07447	SMel1021pSymA	+	185619	CCGGTGACCGTGACGACTTTGTTTGAGAAAAGCGAGGACA
tss_07451	SMel1021pSymA	+	186500	CCAGACGGTGAATGGATCTATGCCGGCTACAATCTGACTG
tss_10238	SMel1021pSymB	-	188259	ACCTTTGGCTTCTCCCCCGGTCACCCTATACTGACACCGG
tss_00338	SMel1021Chro	+	189622	TCGTTGGAGTTCGTATCCTACAAGGATAGAAGGACCGTTG
tss_10242	SMel1021pSymB	+	191489	CATCTGGAGCGTCAAGAACGGCGATGCTACCAAGGGCGAG
tss_07460	SMel1021pSymA	+	191905	GAGCAATCAAATCGGGACCGGGGAGGGTAAAACGCAGCTG
tss_00347	SMel1021Chro	-	192315	TAGGATCGCCCGCATGATTATCTGTGGCACAAGGAGATGA
tss_00349	SMel1021Chro	-	192887	GAGCTTCACGTTTTTCATGCTGCATCTATAGTCAAGGGTC
tss_00355	SMel1021Chro	-	194524	CGACTGGAGGTGCATGTACCAATCGCTTACGAAAAGCGCC
tss_00356	SMel1021Chro	+	194700	TCGAGGTGGAAGATCCCGATCGGCTCTATACCCAGATGCG
tss_00357	SMel1021Chro	-	194954	CGGGTTTCCTTAGTGACCGGTGTTCGTTAATAGCGGTTTT
tss_00361	SMel1021Chro	+	196924	ATCTCGACAGGCACGCCGGATTTGAGATAGCGGAAGGCGA
tss_10254	SMel1021pSymB	+	197100	GCCCTCGATCCTTCGGGCAATCCGCTTTACATCGCCAATG
tss_10255	SMel1021pSymB	+	197343	CGCTATGCGGAATTCACGGCAGACGGCAAGAAGCTCTACG
tss_07469	SMel1021pSymA	+	197845	TAGGTCGCACGCGGCCGGTCTGAGTGCTAGACCGGCTCGA
tss_10257	SMel1021pSymB	+	198093	ATCGTTGTCAACGGCATAGAAGTTCGCCCAATGGCGATCG
tss_07473	SMel1021pSymA	+	198274	CTGCTTTGCAAACAAGATTGTACACGCTAGAGGATGCCAA
tss_07474	SMel1021pSymA	+	198417	TTCAATGAACTTCCCGACCGGCAGGATGTCGGGCGCATCG
tss_07475	SMel1021pSymA	-	198804	ACCTTCGCGTGGAAAAACAATTGTGTTACGGGCAGCGCCA
tss_07479	SMel1021pSymA	-	200002	TTCCTTTTGATTGAATTGCAGTTTATGAAACAATGAGATG
tss_07482	SMel1021pSymA	-	200145	GCGGTTGTTCTGCCGCGCGTCCGATGCCATCGAAGTCACG
tss_10261	SMel1021pSymB	-	203006	CGAGGGACTGCATCGGTCCCTCCTTCTATCCTCATTCCTG
tss_07486	SMel1021pSymA	+	204484	TTTTGCAATTAAATCGAAACTATTGCTACAATTGTTGGCA
tss_07488	SMel1021pSymA	-	204648	GTCGAAGATCTTGGTGAGCGGACCCTGTATGTAGGCTGCG
tss_10263	SMel1021pSymB	+	204709	CGATCGACAGAAGCTCCCCGTTATCATAGTCGGGGAAGTC
tss_10264	SMel1021pSymB	+	205501	GCTGGAATCGAAGGCGTTGAGGCGGATATAGTCCTGCGGA
tss_00381	SMel1021Chro	-	206965	TCAGCGAGAATGATCTATCCTCCTCCTTGTCGAAGCGCTG
tss_07491	SMel1021pSymA	+	207207	GCCGTTGCAACGTCCTATCGCGCCGCTTACCCTGCCGGCC
tss_07496	SMel1021pSymA	+	207486	GGGGATGGCAATCTTCCGCCGCTGCTGCATTAACGACTCA
tss_07501	SMel1021pSymA	-	207972	TCGTTGGAGTTCGTATCCTACAAGGATAGAAGGACCGTTG
tss_07502	SMel1021pSymA	+	208922	GGCGGCTTGACATTAGTCTGAAGACGCTCAAGGGGGCTCA
tss_00387	SMel1021Chro	+	209628	GCTTGCATTTGCCGTCGATCCCCCCGCAGAATGCCTTGCA
tss_00389	SMel1021Chro	+	209782	CCGCTGCAAGGAGAGAACGACATGGCTAAAGTTATTGGTA
tss_07508	SMel1021pSymA	+	210168	CCATTTTACCGTCTCCATGGGGTGCCATTGCCATGTGCTA
tss_10269	SMel1021pSymB	+	210738	TTGATGTCCGTCAGGGAGAATTGCGGGCAGATATAGTTCA
tss_10270	SMel1021pSymB	-	211738	AGCGCGCGCACGAATTCGCCATCAACATGTCGAACTACCG
tss_07510	SMel1021pSymA	+	211769	ATCTCGATCTCGTGCGCCTTGGCGGCTACGGAGACCGACG
tss_10275	SMel1021pSymB	-	213693	GCGCAGCTGACTTCGATGAATTTCGGTTTATGCCAGGCCA
tss_10276	SMel1021pSymB	+	213762	TCAGCTGCGCTATGGAAATCACCCGCTATGCTCCTGCGGA
tss_00397	SMel1021Chro	+	214078	TTCATGGCTGCCGCCAGCCAGAGCGTGTATGTCCAGGCGA
tss_00400	SMel1021Chro	-	216004	CATGGCGCTTCCAACCCCATGGCCTATATCATCGGCAGCG
tss_07515	SMel1021pSymA	-	216410	GGCGTTGACAAACTCGTAGCTTTCCTCAATCGACGAAGTG
tss_00403	SMel1021Chro	-	216597	GCATCGGAACTTTCCCCGAGCGCGCAAGTACAATATGACA
tss_07518	SMel1021pSymA	-	219096	CCCTCGCACCCACCGTATGCAGTGTGGCAAGATAGACCTT
tss_07519	SMel1021pSymA	-	219618	TGACAGGACTCGGCGCGAAATCGGTGGTAACGCGGAGCAG
tss_00408	SMel1021Chro	-	220487	TGGCTGAGCTTCCCGCGGGCTTCGGCTATGAGTGGACGGG
tss_07520	SMel1021pSymA	+	221992	GGATTGACGCAAAGCCCGTTACAGAAGATCGCATAAAGTA
tss_07524	SMel1021pSymA	-	222920	GGACGTGCCCTTCATCGACGCTGAGCGTAAAGTGGCATCA
tss_00409	SMel1021Chro	-	222939	GCTATCCCGCTCCTGCCGGTTTCGCAGTATCCGGATGTCG
tss_10285	SMel1021pSymB	+	223509	GTGTGGACATCGGCCGGAATGACGGCGAGCATCGATCTCG
tss_10287	SMel1021pSymB	+	224287	GCCGGGGACAAATACATCTTTCGCTGCGATAAAGCAGATT
tss_10294	SMel1021pSymB	+	228766	CGCGGGTGAACACCCAGTCCGCGAGCTTGTCATAGAACCA
tss_10295	SMel1021pSymB	-	228909	GAAATTGCCAAAGCGCTGAGAAGCGGAGATCCTGCACCTG
tss_10296	SMel1021pSymB	+	229073	ATGATGGCACCCCAGTCTCCGCCCTGCGATACGTAGCGCG
tss_00414	SMel1021Chro	-	229120	AGCCTGAACTCGACGGCGGTGAAGATGTCCGATCCGCTCG
tss_10297	SMel1021pSymB	+	229418	GCATTGAGTTTTGCTTCGGCCTTACGCCAATCATAGGCCG
tss_07535	SMel1021pSymA	-	230333	TGCCTTGCGGAAATCAGTCGCGGCTGAGAAACGGGCGACC
tss_07536	SMel1021pSymA	+	230627	CGCCTCGAAATAGCTGTCTTCATCGCGAACTTCGTCTCCG
tss_07538	SMel1021pSymA	-	232197	CGGTTTTCGGAAGACATCGATCTGACTTACGATATCCGGG
tss_00421	SMel1021Chro	-	233020	TTTCATCAAATAGGCGAGATGCGGGCGGAGAACCGCTTTA
tss_07540	SMel1021pSymA	-	233577	CGCTCGGCGTGATACAGGCGCTCCAGGTGAATGGGCGATC
tss_07541	SMel1021pSymA	-	233594	CGGATTGCATCTAGCAGCGCTCGGCGTGATACAGGCGCTC
tss_07545	SMel1021pSymA	-	234914	TGTGCGATGATTCAACGATAAAACTTGATAGTACCGGGCA
tss_07546	SMel1021pSymA	-	234939	GATATTGCATTCGCAACTGCCTTGTTGTGCGATGATTCAA
tss_10302	SMel1021pSymB	-	235742	AAAATTGCCGAAAAAGACGACTGAAGGTAGGTGATCGCCA
tss_10306	SMel1021pSymB	-	236524	GATCTTGCCGTCCACCATGCGGTTTGCGATGACGCTTTCG
tss_10308	SMel1021pSymB	+	237265	GAGTGGCGGCGGGGCCTTCTCGACGGGTATGATCGGCAAA
tss_07558	SMel1021pSymA	+	238220	TCCTGGATTTCGCGTAGGTCCTTAACATAAGCTTCGAAGA
tss_07563	SMel1021pSymA	+	238668	ATCCGCCATTCTGTGGGCGGCTGTGATATGTTTCTCGACA
tss_00428	SMel1021Chro	-	238691	CGTGTGCGTCGAACGAATGCGATATGCTGGAGCGGGATGA
tss_07564	SMel1021pSymA	-	239128	CGCCTGTCACTGTCACTCCAACCACGCTAAGCAATCTTCG
tss_07566	SMel1021pSymA	+	239772	GCTGTTGATTTGCCGGGCACTGCCAGACGAATATTCGACG
tss_07567	SMel1021pSymA	-	239866	CAGATGGATATCACCACGCTTTTAATTATTGTTCTTATCG
tss_10311	SMel1021pSymB	-	239906	GCGCCCTTCGGCCTCAAGGATCGTGTAATTCTCTCGACCA
tss_00432	SMel1021Chro	+	240016	TCGGATGAACCGGAGGCTTTTGAATACGGTCTGATGTGCG
tss_00433	SMel1021Chro	-	240371	CAGATCGATCAGGGCTCCGACGTCGTCTATCATGCTGCCG
tss_10312	SMel1021pSymB	-	240457	GCCGCTTCCATGTTGTGGAACGGGCGGCGATAAGTCGGTA
tss_07568	SMel1021pSymA	-	240838	TTGCTGGAGTAACGTTGGTTCCGCACCTAACTCTTAAGGA
tss_00436	SMel1021Chro	-	241307	CTATTGCGGATTGCGCGGCACCGGCGTCAGCTGCCCGATA
tss_07570	SMel1021pSymA	+	241458	TTATATGAGCCGGAAGATTTCCCGCGTAACCTTTAGATCA
tss_00438	SMel1021Chro	-	241633	GGGTTGACCGGCCACACGGAGGTGGTGCTGGTGGTCTACG
tss_00439	SMel1021Chro	+	241935	GCCGTTGCGGCATCGGGCAGGATGGTCTTCTTGTTGAACA
tss_10314	SMel1021pSymB	+	242193	GAACTGGCCGCTCGCGAGGAAGCCATGTATTTGCGGCGCT
tss_07572	SMel1021pSymA	-	242230	TTGTCCATAACCGACACTTCCTCCAGTTAAACTGTGACGG
tss_00441	SMel1021Chro	-	242381	TTATTGACATGCCTTGAAAGGTGCTGCGGATGACCGGCCA
tss_00447	SMel1021Chro	+	242608	TTGAAGGCGCACGCCTGGAACGCGTGTATACGTGAAAGCG
tss_00448	SMel1021Chro	-	242876	TCACTGGACGTTTATCTCGAAATGTGCCGGGAAAAGGGCA
tss_00451	SMel1021Chro	-	243932	CCCTTGCTTGGCGATCGACATTCTGTTCAATGCAACCGGA
tss_07583	SMel1021pSymA	+	244921	CTCGTCACTGGTTCCGCTCAGGTCGCGTAATCTGTTCGAA
tss_07584	SMel1021pSymA	+	245932	TCGTTGGAGTTCGTATCCTACAAGGATAGAAGGACCGTTG
tss_07590	SMel1021pSymA	-	246618	TGGCTGTGCTGAATGCCAGCGGCGGTTTACTGCTGAATAA
tss_00458	SMel1021Chro	+	246877	CGCGTGCATGGCCTGTTCTCGACGGGTTACAAGGCCGGCG
tss_07592	SMel1021pSymA	+	246899	ATTGTGAACCGGTACCGGCACTCCTGTGTCAAAGAACGCG
tss_00459	SMel1021Chro	+	246949	GCCTTCACCTACGATCCGCAGAACACCTACAATGGCGAAA
tss_07596	SMel1021pSymA	-	247857	AGCCCGAGATTCGACGTTTTCACGGCGTTAAAATTCCGCT
tss_07598	SMel1021pSymA	-	248429	CGCCTAGGCAAACTCGTCGCGATGTGACATTGTTAGCGGG
tss_10319	SMel1021pSymB	+	250348	GGGTTGGAAAGTGCCTGGCCGGCGCCGTAGACGTTGAATA
tss_07601	SMel1021pSymA	-	250850	AATAGAACCTGCCACCTGTTGACTGTGCTAGGCGAGGCCG
tss_10321	SMel1021pSymB	-	252834	GAGGTCGACCAGGTGCACGCCGAGATCTATGACGCAGCCG
tss_07609	SMel1021pSymA	-	253294	TAGTTGGCCGCGTCGGCGAAGTCGGGATAGTACGCCATGA
tss_07611	SMel1021pSymA	+	253596	AAGCTCACCGGGTACAACGCTTTCTGGTACAGTATCCCTT
tss_07613	SMel1021pSymA	-	254002	AGGGAGCTCACCGGGTCGCCAGGTGCTATGTGAATCAGGG
tss_00469	SMel1021Chro	-	255095	ACGCAGAGCCAAAAGACATAGGTTCCGCGCGATTTCAAGA
tss_10322	SMel1021pSymB	+	255223	GGTTGCGCGCGGGTTTGGCAAGCATTGTAGATACTGTGCA
tss_07617	SMel1021pSymA	-	255489	AGATTGACCAGCGCGAAGGCAAAGTCAAGAACTACATACG
tss_00474	SMel1021Chro	-	255727	CGATAGGCATAAAGCCCGATGTGGTGATAGAGGGGCCCTT
tss_07619	SMel1021pSymA	-	256301	CGTTCGCGCTGGATACGACGCAGGAGCTTAATGATCTCCG
tss_00477	SMel1021Chro	-	257312	GGATGGATTTCGGGCCGACCTTCGTGGCACTCGATCCGGA
tss_07624	SMel1021pSymA	-	258094	CGACGACAACGCCGTTCCTTTTGATACATTATGCGACTTG
tss_07626	SMel1021pSymA	+	258115	CTTCCCGTTCTGTGCGTTCAAGTCGCATAATGTATCAAAA
tss_07627	SMel1021pSymA	+	258119	CCGTTCTGTGCGTTCAAGTCGCATAATGTATCAAAAGGAA
tss_00478	SMel1021Chro	-	259849	AGCCTTCAAAAAACTGGTATCGATATGCAAAACAAAGCGA
tss_00482	SMel1021Chro	+	259949	ATTGCCGATATGAAAGCCGGGAGGTTGGTGGTGGACGAGC
tss_00483	SMel1021Chro	+	261079	ACCTTGCCGACTTCACCCACCTCGTGACAAGGCTGAAATA
tss_07635	SMel1021pSymA	-	262115	CCACTTGAAACCTCGCCCGGCTCCTCCATCTTCTCGCGCA
tss_07636	SMel1021pSymA	+	262427	CAGATACAAGGAGCGCGGGAACCTGGTACCTGCTCGATGG
tss_10329	SMel1021pSymB	+	263719	CATCGCCGAGGCAGGCCGAAATCCCTATTTCATAGGCCTG
tss_07639	SMel1021pSymA	-	263981	TCGACGGCACGAAAGCCTTCGTTGCTGGTCTTCCGGTATA
tss_07641	SMel1021pSymA	+	265067	GGGCAGCACCCCCCGCGAAAACGCGGTATGCAGCGCGTTG
tss_07643	SMel1021pSymA	-	265742	AGACCTCGCCTTCGAACTGGTATCGCTCTACATCGATGCA
tss_10332	SMel1021pSymB	-	266621	GAATTGAACTTACCGGGGGTTTGTATACTCTATGTATGCA
tss_10333	SMel1021pSymB	+	266648	CGGTTGATGTTCTGCATACATAGAGTATACAAACCCCCGG
tss_07645	SMel1021pSymA	-	266771	CCTGGCGACACGCATATCAAATACGGGTACATCCGGGACG
tss_00491	SMel1021Chro	+	266959	TGGATTGCTTCTGGATTGCTTCGTTATAAACCTCGAAATG
tss_07646	SMel1021pSymA	+	267999	ACGATCGCCAGTGAGAGAAATACTTGGTAGGGGGCAAAGG
tss_07649	SMel1021pSymA	+	269017	GATATCGACAAAAGCAACGGACGGGTCGAAAACTCGGGCG
tss_10340	SMel1021pSymB	+	269212	CCCTCTTCACTAACCGCGAGGAATACGGCTTCCTCAACTA
tss_07652	SMel1021pSymA	+	270142	TTTCATTGCGTTCATTCCCCTCTCGTTTTTTCTGGTACCG
tss_10341	SMel1021pSymB	+	271203	GCTTGCCATGTCGCCGGAATATATGCTGTTCGACGAGGTG
tss_07659	SMel1021pSymA	+	271209	GTGTCGTCCGGGTCTTCAGAACCTGTATTGTCCCGTGCCG
tss_07660	SMel1021pSymA	+	271296	CCGATTCCACGAGATTGAGGATCGTGCCAAGGCTGTTGCA
tss_10345	SMel1021pSymB	-	277253	CGTTTGCGGCTGTGCCGCGCATACAATAGGACGAACGGCG
tss_00507	SMel1021Chro	-	279080	AATCTTGACGGTGCCGTCGTCGTCGATATTGATCTTGGCG
tss_07670	SMel1021pSymA	+	280026	TAAGGAGAACTTCAAATGATTACGCGGTACGCACTGTTCG
tss_00509	SMel1021Chro	-	280683	GGCTAGGCGCTTGCGGCTAGCGCTTTCCCATTTCGCAAGT
tss_00512	SMel1021Chro	+	281620	CCCGTTCATCAATCCGTTCATCGTGTTATCCGTTATAGCG
tss_10351	SMel1021pSymB	+	282956	GCGGCAGCGGGATGAGGGGCAATCGCGTATAACAGCTTCA
tss_00517	SMel1021Chro	-	283561	TACTGTAAGCGACGGCGGAATGATGTCACCATTCCGAGCG
tss_00518	SMel1021Chro	-	283583	ACTCTGGCCGCCGCCACATTCATACTGTAAGCGACGGCGG
tss_10352	SMel1021pSymB	+	286488	ATGTTGACGTTGCGTCTGTTCGGCGGCAGATGGGTGATCG
tss_07677	SMel1021pSymA	-	286868	CCACTGTCTCGCGACATTCGGATTTCGTACAACGCCCAAG
tss_07678	SMel1021pSymA	+	287447	ATGGCGACGCAGGACCAGAGCGGTGGTAACGGTCGCGATG
tss_10353	SMel1021pSymB	+	288898	TCCTTCGGAACTGATATTTCGATCGGATGTCCGTCCATGA
tss_10355	SMel1021pSymB	-	290737	TCACTGGCGCTTAAGATACGTTTTATGCAGTATGAGGCAG
tss_10356	SMel1021pSymB	-	290745	GTCCTTTGTCACTGGCGCTTAAGATACGTTTTATGCAGTA
tss_07688	SMel1021pSymA	+	290751	ATGGCGACGCAGGACAAGCGCGGTGGTAACGGTCGCAATG
tss_00535	SMel1021Chro	+	290910	ATGATAAGCCCGCGGAGAGCGATCTCCGCGGGCTTTTTCG
tss_00538	SMel1021Chro	-	293442	AGCTGGTGCCTGTCGCGCTATCGGTCCTATAACCCTGCCT
tss_07691	SMel1021pSymA	+	293501	GCGGTTCAATCGATCTTCCCTCCCAGCTATGAAGTGACAA
tss_07696	SMel1021pSymA	+	295151	GACTTGAAAGGCGCAGGGCTGCCGTTCACAGACTTAAGCG
tss_00541	SMel1021Chro	-	295168	GCGACGCGATCTTCACCTTCGCGCTCTATGTTCCGAAGGA
tss_10364	SMel1021pSymB	-	296449	CCCCTGGCGAAAGCGTCGACAGGCACGCATAACGCGTCGA
tss_07701	SMel1021pSymA	+	298499	CGGCATGGATTTCTTCGACACCGCGGAGGTCTATGGTCCC
tss_00551	SMel1021Chro	-	301115	TCTTGACGTGAATCCAGGCGTCAGATCGTTCTGATGCTCG
tss_00552	SMel1021Chro	-	301157	TAGGTCGAACTCCTCGAACCACACCAAGGTCTTCACGCCG
tss_07709	SMel1021pSymA	+	301704	CGACGTTGACCACGGTCGCCCTGTTGTCAACAAGGAAGTG
tss_07710	SMel1021pSymA	+	301760	CGCTTGACCAGTTTGTGGCAATGGTGGAACTCAGCGTTTG
tss_00557	SMel1021Chro	-	302678	GGTTTTGCTAAGGAAGTGAGGCTCGTCTATCCGGGGGAGG
tss_00558	SMel1021Chro	-	302697	CGCCTTCGACGCCGACAACGGTTTTGCTAAGGAAGTGAGG
tss_07718	SMel1021pSymA	+	304196	GTCACAAGTCGAGCTTAAAGGTTGTGCTAGAGAAATCGCA
tss_00565	SMel1021Chro	-	305435	CCTGATCGCGCTGCTATATGCGGCCCATGAACACACCATC
tss_07723	SMel1021pSymA	+	305457	GAAGCGTGACAAATCGCTCGGCATCCGCGACCGTGGCCAA
tss_07724	SMel1021pSymA	+	305649	CCGTTGACACTCCGACAAGACTTCCCGGACAAGCGCGCCG
tss_10371	SMel1021pSymB	-	306166	GAGCTGGAACATGTCGCTCGACGTATGCTTGATGCCGATG
tss_10372	SMel1021pSymB	+	306254	CGGCATGCAGTACCCGACGCCATCGTATACAACGGCTATG
tss_10374	SMel1021pSymB	+	306656	GCCATTTCAAGAGGTTAGAGCGTTGAGTATCTTGATGAAA
tss_10375	SMel1021pSymB	+	306683	TATCTTGATGAAACACTAAAACGCTCTAACTCCGCGCGGG
tss_00572	SMel1021Chro	+	306974	CACTATACGAGAAATGCAATCTCCGATAATGGAAAACGCG
tss_07731	SMel1021pSymA	-	308627	GTCGCCAGCGGCGATGGCAAGCATGCTATGGCTTAGGCCA
tss_07735	SMel1021pSymA	+	310364	ATCGTTGCAGGGCACGGGACGACACAACTAAGATACCGCA
tss_00583	SMel1021Chro	-	313071	CCTCTTGCCGTCGGCATCGATTACCGTAAGCGTCCCCTTG
tss_00584	SMel1021Chro	-	313394	AGCTTGTAGAAATCATTGCCCAGATCGTAATGATGCGCGA
tss_07737	SMel1021pSymA	-	313640	GGCCTTGCTTTTTTATCATTGCTTTGATCAACGGCGATTG
tss_07740	SMel1021pSymA	+	313918	GCCTGGGAAAACATGCTGATGTCGGTGTATCCCGTGAATG
tss_07741	SMel1021pSymA	-	314235	GTCGGCGCCATTGCCTTCGCGGTCGGTTATACTATGGGTC
tss_00589	SMel1021Chro	-	315713	CAGCTCCTTTCAAAAAGGCCGCATCCTGCGGCCTTTTTTG
tss_10396	SMel1021pSymB	+	316604	ACATGGCTCGACAAATGTCAACATTCACGTTAGATTGCCG
tss_10397	SMel1021pSymB	-	317344	GGCCTTGGCATTGCTGCCCATCAGGTAGAGTTTGAAACCG
tss_07746	SMel1021pSymA	+	317687	ATAAGTAAACTTGTAGTCAGCCGCTTTGTCCAAAGTCACG
tss_07747	SMel1021pSymA	-	317974	TGGCCTTTATCAACGAAAAACAGCATAACCTCGATAGCCG
tss_10398	SMel1021pSymB	-	319059	CGCATCCGTTCTCGCCCATCAGATGGTAGGTACGGCCGCG
tss_00601	SMel1021Chro	-	319087	TCGTTTGCCGTGCCGGCTTCCTTGAGATAGGCGAGCGCCT
tss_10399	SMel1021pSymB	-	319145	CCCCTCGACCTTTTTGCCGTTGATCGTAAGCTCACCGCCA
tss_10401	SMel1021pSymB	-	319574	CGCCTTGCATTCGTCGAGCTTGTGCGTGACGAAAAGGACA
tss_07749	SMel1021pSymA	+	319910	GTGGGCCGCGAGGGCGCGAGTCCCGTGGTAGTATCCCGCT
tss_07751	SMel1021pSymA	+	320798	TCCAAGATTCGCGAAGGGCGCGATCACTAGCGTTGGGCCA
tss_07754	SMel1021pSymA	-	323572	GTCCTTCAATATCAATTCGATATGTGATTTTCGCTAATTG
tss_07755	SMel1021pSymA	-	323677	GTTGTAGCCAGGCGTCGGTGATTGCGCGTACGATGTCGTG
tss_07756	SMel1021pSymA	-	323986	GTCGAGGAACACGGAGCAGTAGACGGTGTCCGTGTTGCCG
tss_07758	SMel1021pSymA	-	324727	TGCCGGCGTGTTTACCGTGGCCATATAGAAGAAGTTGGTG
tss_07763	SMel1021pSymA	+	326102	CGCTCGAACACAAAGCCGAGATGCTGATAAGCGTGAAGCA
tss_07765	SMel1021pSymA	+	326401	GTGAATGCGTTCTGGTCCGTTACGATGTATGACGGCAAGA
tss_00608	SMel1021Chro	+	326452	CGGGTGGTTGCAGCGTGGCGCATCGGCAATGGTCCCGCCG
tss_10409	SMel1021pSymB	-	327312	TTCTCGTGAGCCCGGTTGCCGACCATGATATGAAAGCCGA
tss_10410	SMel1021pSymB	-	327638	GTGACTTGCTTCGGAGCCGATCCCAGGACAATACGCAGAA
tss_07775	SMel1021pSymA	-	328235	GCTTCCAGATCGCAGGCACGAGCGTGTAAAGCGAGCCGTA
tss_07776	SMel1021pSymA	-	328327	CGAGTTCCACATTGCGAAGACGTAGATTACGGTGCCGGCG
tss_00611	SMel1021Chro	+	328509	GTGATGACGCCGATCTCCTCGGCGATGCAGAGATTGCGCA
tss_10415	SMel1021pSymB	-	328513	CCGTATTTGTCGAGCAGGTCTTTGCGGTAATAAAGCGCCG
tss_07779	SMel1021pSymA	+	328929	CCCTTCTCGCTGGCGGTCGAATCCAAATATGACCACCCGA
tss_10418	SMel1021pSymB	+	329255	GCGCCCCTCGGCCGTGGCAAAGGTGAAGTACAACGAAGTG
tss_10419	SMel1021pSymB	+	329789	CTGGTGGAATGCGGTCTGGAACACGCTTAAATTCACGGTT
tss_00616	SMel1021Chro	-	332004	CGGCCGGAACTTCAGCCGCGCGAAGGTGGTCTTCCAGACG
tss_10424	SMel1021pSymB	+	332056	CGCCTTCGCAGAGCCATACAAGGCGGACACGATCGGCATC
tss_10425	SMel1021pSymB	-	333155	GGATGGCCTTATAGGTGCCCTGCGGGTTATACGCCCATTT
tss_00618	SMel1021Chro	+	334521	CTGAGTGAACGTTTCGACCTTCCCGAAGTCGTAGCCTCCA
tss_07789	SMel1021pSymA	+	336001	TCTTGTAGACGAGTTGAAGGACAAGTATGGATTGCCCTTG
tss_07795	SMel1021pSymA	-	337516	AGGAAACATGCAGCAATTCAAGATGCTACAACGCCCCTTG
tss_00630	SMel1021Chro	-	339496	AAAGCATGAACGTGACCGGTTCCGATAGGTCAGAGCGGGA
tss_10438	SMel1021pSymB	+	340384	TCGGTTTCCGATGTGTCAGGCGCGTTCGATAAGAGCGGGA
tss_10439	SMel1021pSymB	+	340416	GAGCGGGATGGATGAAGAAAGGCGTGCTAGTTTCCTCGTC
tss_00634	SMel1021Chro	+	341946	CTCGTCCTCAAATTCGGAAAACCGGTTATGAGGCTTGGCA
tss_07807	SMel1021pSymA	-	342020	CGTCTCGACTTGACCCCAAAAGTGCACGATCCCCTCGGTG
tss_00636	SMel1021Chro	+	342655	GGCTTGCGGCCATAGCGCGTCTTCAGCGATTCCACATAGA
tss_07812	SMel1021pSymA	+	344680	ACACTTCAGAAACATTGCCGCCTGCGGTATCTTACCGGCT
tss_10450	SMel1021pSymB	+	346502	GCATCGCATCGATCCTGAGTGGTGTGTACATGTCGAAGTT
tss_10451	SMel1021pSymB	+	348526	AGGGTGATCGATTGCATCAGTTTCGGTATCATGTCAGGCC
tss_00645	SMel1021Chro	-	348713	GTCTATTTCAAACGCCGAGGTTGGCTGTAAGGTGGAGGTC
tss_10455	SMel1021pSymB	-	349238	CCAGGCGGAACTCCGCAGGCTGATTGCTGTCCCACCCGGC
tss_07823	SMel1021pSymA	-	350024	AACCTTCCATCGTCCGGAACAATTCGCCATAACTTGCAAG
tss_07824	SMel1021pSymA	+	350039	CACGGTAGCCTTTGGCAATTGATGCTTGCAAGTTATGGCG
tss_07825	SMel1021pSymA	+	350097	AAGGTTGACTTGCACCGTATCAAGTTTCATTTGGCTGGAG
tss_07827	SMel1021pSymA	+	350567	AGATCTCAGCCGCTCTAAGCTTTGGTACTCAGTCAAGTTA
tss_10459	SMel1021pSymB	-	351087	AGATTGCCAAGGTGGTTCCCGTCATGGAACAGGGTATCGA
tss_07831	SMel1021pSymA	+	352191	TTCTTGTACAACTCGATCGAATACGGTTAAGCGCCGAATT
tss_07832	SMel1021pSymA	-	352922	TCTTACGCGGCTGTAGTACTTCGTCATAGGTGTTCGCCCA
tss_07836	SMel1021pSymA	+	353582	TTCGAGGCCGCGCTGGCGGTCTGTTGCTATATTGAACACG
tss_07838	SMel1021pSymA	+	354018	ACGCTGAGAACGATTGGCCCCAGGAAAAGTCCTATCAATC
tss_07839	SMel1021pSymA	-	354101	GATCTTGCTGATACCGCTCCTCATCATCGATAATGTCATG
tss_00649	SMel1021Chro	-	354104	TCGACCGGAACCGACGGATTCTTCTTCTGTCTCATGGGCA
tss_07840	SMel1021pSymA	-	354586	GGCGAGCGCATCTATTCCGTCTGGAGTATGGCTTCCGACA
tss_07842	SMel1021pSymA	+	354719	ATCATTGAGTCTTGCAAGCACCACCTGTAATCCCTCGGCA
tss_07844	SMel1021pSymA	-	355227	CGTTGATTGGCGTATGCTACGGTATGTTACTGCTGTGCTA
tss_10463	SMel1021pSymB	-	356410	AGGTTGAAAAACGTCGGAGCTGTCCTCACATGCTCCGGTA
tss_07848	SMel1021pSymA	-	357121	CGACGTGCAGAAATAGCCAGTGCGGTGTACTGATGCCGGG
tss_07855	SMel1021pSymA	+	358102	GCAGGCGCGCGTGAATTGTATCGCTCATATTCTTTCCTCA
tss_07857	SMel1021pSymA	+	358581	TGAACGGAAACACAACCGGAAATGTGCAAAAGAAGACCAA
tss_00665	SMel1021Chro	+	359279	AGCTTTTACATGGCGGATCAATCGATCATAAGCGCGCTCG
tss_07858	SMel1021pSymA	+	359626	TCGTTGGAGTTCGTATCCTACAAGGATAGAAGGACCGTTG
tss_10466	SMel1021pSymB	+	359923	CGCGCCGAACTTTCTTTCGACCGCCAATCTAATCCTGATG
tss_07864	SMel1021pSymA	-	361156	TACGCTCGCCGCTCTGCAGGCCGGGCAGTATCTTCTCGTC
tss_07865	SMel1021pSymA	-	361299	TTATTGTTTTTCGTGGCGATCGCGGCGATCGTACCGCTCG
tss_00672	SMel1021Chro	+	361608	CCTGATGTCAATGGTAGAATTGCTTGCTACATAGCCCAAG
tss_10468	SMel1021pSymB	+	361702	GCCCTTTCCTGGGCGTCGCCTCCCTGGCACAACATCCAGG
tss_07868	SMel1021pSymA	-	362068	TCAGAAGACATTTTCCCCGATCGCAGGTACTACCAGTGAG
tss_07870	SMel1021pSymA	-	362653	GACCGGGAATTGTGAGGACAGCGTGAGGTCAAGAGAAGCG
tss_07871	SMel1021pSymA	+	363736	ACATTGCCGACAGCGAGCGAAAGAAAGTAGAGTAAGAAAA
tss_07873	SMel1021pSymA	+	364790	CCATTGCGTAGCCATCGGAGTAGCCGGAATATCCATGCCA
tss_07879	SMel1021pSymA	-	367752	CAGTTTACCCCAGAGGCAATCGCGCACAAGATCGTCGCCA
tss_10476	SMel1021pSymB	+	369477	CCCGTTTCTTCATTCTCTGTTAAGGAATACATTCCTCTGA
tss_10477	SMel1021pSymB	+	371493	GCTCTCGAAACACCGCCGGACCGGCTCTATTACCTGACTG
tss_00692	SMel1021Chro	-	373106	TCGGTGTAGTTCATACCGGCATCATGTATATTCTGCTTTA
tss_10484	SMel1021pSymB	+	373731	CGACATTGGCTTCGCCCATGAAGTCGGCGATGAAGGCGGA
tss_10485	SMel1021pSymB	+	373787	AGTTCGCGCGGGGGCCCCTCCTGCGCTATGTTCCCGTCCT
tss_07901	SMel1021pSymA	+	374651	CGCTCCGCCTCAACGATCTGTAAGGGGTATAGCGACACGG
tss_07902	SMel1021pSymA	-	374800	CCTTGCACTTGCGGGCGCAATGACGCTCATGTTGTCGATG
tss_07907	SMel1021pSymA	-	376188	ACATTGGATTGCAGGTTACTCCGTTATAGATCCAGCAGGA
tss_10490	SMel1021pSymB	-	377028	AAAGAACCTCGACAATGCCAAGAAATGGTATGACTGGGCG
tss_00699	SMel1021Chro	-	377464	GTACAAGACCGCGCGCTGCCGATCGGTTCTTCTGCCGCCA
tss_07917	SMel1021pSymA	-	377895	ATGCGATTCTCGGCCTGTTCGAATGCTATGTTCGCTTGCG
tss_07918	SMel1021pSymA	-	377926	GGTTGCAACCAGCAGTGCCTTGATCGTATGCATGCGATTC
tss_10494	SMel1021pSymB	+	378333	CAATTGCAGAACGCCGGCAAGGTCGCCATGCTGATCAACA
tss_07920	SMel1021pSymA	+	378437	AAGGATGGGTATTCAAGCAGGACGGGAATAAATGGCGTCG
tss_07922	SMel1021pSymA	-	378889	GAATTGGAACCTCAACGTGCCACGTGATGTCAGAAAACGA
tss_10504	SMel1021pSymB	-	380242	GGACTTCGCGCAGCCTGCCAACACGTGTAGAACGTATTTC
tss_10505	SMel1021pSymB	-	380282	TGTTAGCATTAGACCGACCGTCGGTCTATAATTGCGAGCA
tss_07926	SMel1021pSymA	-	381450	GCCTCGACAGGGACATAATCGTCGTCCTTCCCGGAACCCA
tss_10507	SMel1021pSymB	+	383184	CTCGACAGCAGGAGTTCGGAGCAGGTATTCGCAATTCTCG
tss_00706	SMel1021Chro	+	383630	GCCATTCCCTGTTCGTTCTGGGCACGGTAGGTCGGGAGCG
tss_07933	SMel1021pSymA	-	386024	TTGTAGAAATCTTCCGGAATGGACTGCAAACCGGCAAGCG
tss_10511	SMel1021pSymB	+	387765	GGAAATGGAGGCGCGAAGAATTCGCGGTATATCTTGTTCA
tss_00713	SMel1021Chro	+	389109	GCCACGGATTGGAAAGCTCCCACGCTCTATGCAGGTCCCA
tss_07943	SMel1021pSymA	-	395265	ATGGACTATCAAAACACGCCAGGGCTTGCACAATGTAGGT
tss_00720	SMel1021Chro	-	396011	ATTCGTTGAAGTGGAGTTTCGTATGGCGGATGAGCGCGTA
tss_00728	SMel1021Chro	+	398466	GATGAAGTGCCCGGCGTTTTCGCCGGGCTTTTCCGATTCG
tss_07956	SMel1021pSymA	-	399237	CTCGAGAAGAACACCGACGACTTCGGCTACAACGCTCAGA
tss_10521	SMel1021pSymB	+	399869	TGCGCCAAATTTTAAGAATTGCGGGCGAGAGGCTCTCGGA
tss_10522	SMel1021pSymB	-	400438	TTCGCGAGGCTTTATGGCGCGGCGTGTATCATCACGACCG
tss_07963	SMel1021pSymA	+	402102	CTGCCTTCCTTCCGACCGAAATATCTGCAGGTTGCATGCT
tss_10526	SMel1021pSymB	+	402130	AAATGTCGACGCGCTATCCTTAAACCTTAGAGCGGGATGA
tss_00733	SMel1021Chro	+	402939	CGAGGGTGAACTCTATCCTAATCAGGGCGTCTATCTGGAA
tss_10529	SMel1021pSymB	+	403161	CATCCACGATCTCAATACGCGAATCGCGGAGAATGAGGCA
tss_10531	SMel1021pSymB	-	404320	ACGTTGAAGAAGTGCTGCGGTGTCTGCACGATGCCGATCG
tss_07970	SMel1021pSymA	+	405880	CGATGGTAGCGATGACCACCTGGCTCTACGATTCCGGACG
tss_00735	SMel1021Chro	-	406468	CGCGCGCACTTTTCCTCATCCCGCTCTAGACCGCTCTCTG
tss_00739	SMel1021Chro	+	408794	CCGCTGGTTTGATGATGCCGAACACAGCAAAAGACAGAAA
tss_07976	SMel1021pSymA	-	408914	GACGCAGAGCTGCCACCTTGTCGTTCATATGATCATTTCC
tss_10538	SMel1021pSymB	-	409171	TCTGCCGATAACGCTCGACAAGCTGCTATGAGAGTGGTTT
tss_10539	SMel1021pSymB	+	409348	CGTATGCTCGTCGGGAATGTCGTTGTAGATGATCTCGATA
tss_00740	SMel1021Chro	+	409444	ACCTCTGAAAGCGAGACGCCTGCTGCTTAGAGCGGGATGA
tss_00745	SMel1021Chro	-	410233	TGCCAGGCTCTAACCGGCGAACGAGGATAAAAGAATGGCA
tss_00752	SMel1021Chro	+	410970	GGACGCGAAACGAATCGCCGATTTCCATATGTTTACCGGA
tss_07985	SMel1021pSymA	-	412724	CAGATTGCCAATTCGCGTGACCCGGGGATATTCGGTTAGA
tss_00761	SMel1021Chro	+	414451	TTTTTGCGAATGGCGCTGGGTTCGATATTGACCCTTACCA
tss_00771	SMel1021Chro	+	416442	CGTAGCTCCAGGCGAGCCTTCCCGAATGCACAAACGCAGA
tss_07992	SMel1021pSymA	-	416560	GCTATCGGCGAAATGGCGCATGGCCGTATAGGTTTCCATA
tss_07996	SMel1021pSymA	+	419076	GAAATTGACCACCGTTAAAACTTGAATAACAACCAACATG
tss_10546	SMel1021pSymB	-	419926	GGTGGGAATTTTCGGCCGGGAAATGTGCCAAAAGGCACAA
tss_08002	SMel1021pSymA	+	419974	ATTTTGCCTGCAAAGCTGCAGTCATCTAGGACATCGCAGA
tss_10547	SMel1021pSymB	-	420051	GATCTTGAAGTGCCCGTTTTGATCGACAAGGATGGTGTCG
tss_10548	SMel1021pSymB	+	420565	ACGATTTTCAGCCACGTCAATCCGGTACATGAGAAGCGCA
tss_10549	SMel1021pSymB	-	421497	GGTCGACACCGAATGCCGGCGCATATAGTCGGCCGTCGTA
tss_10551	SMel1021pSymB	-	423039	CGCTGGTGATCTCCATCTCGATGGGGATATTGTACAGCCA
tss_00780	SMel1021Chro	+	423169	GGTGTCACTATGTTGTTGCAGAAACGTGGTCTAAGCCCGG
tss_08022	SMel1021pSymA	+	423468	TAGGCGAGGTGTCAAGCTTTTCGCGGTAGGTTTCGGCGCA
tss_00781	SMel1021Chro	+	424141	CACCTCGAATTTTCATGACGGAAGCATATTGAACCATAAA
tss_08023	SMel1021pSymA	+	424158	TTTGCCATGCCGGCCAGGCCCATGGCATTCAATTTATCCA
tss_10552	SMel1021pSymB	-	426112	TGTCGGGGAACTTCTGGAGGTCGGAAATGTCCTTGACGCC
tss_00782	SMel1021Chro	+	426257	GAGATTGATTCCGCCGAAGGAAGGGCCGAGAAAGCGGACG
tss_10553	SMel1021pSymB	+	426436	TTCGGACCGAATTACGGCGGTGCTGATATCTATACCAACA
tss_00785	SMel1021Chro	-	426721	ATTCATGATTGTTCCAAAAAAAGAGATGTCACACTATCCG
tss_10556	SMel1021pSymB	-	427070	TGATTGCCTTGATCGATCCGAGCCATATAGGCCATGATGA
tss_10561	SMel1021pSymB	-	427780	GGATCGCCCTTGCATGGAACGTCGGCTATTCACTCGCGGA
tss_10563	SMel1021pSymB	+	429499	GCTCTCGACAATCGCCGGCTCTACTCTATTTGGATCGAGG
tss_08037	SMel1021pSymA	+	433742	TCGCGCAGGCAGCTCATGAGATGAGCGTATACTACAATTA
tss_10569	SMel1021pSymB	+	433980	CGTCCTTGCAGGTGGCCATTTGGACGATAAGGAAGAATCA
tss_10571	SMel1021pSymB	-	434696	GATTTGCCGCAACAAAACAACCGCTTATTTGCTAAATGCG
tss_10574	SMel1021pSymB	-	435631	GAAGTGGACATCCAGAACCCAATGCAGTTTGTTTTCGATT
tss_10575	SMel1021pSymB	+	435858	TCACTTCTCTTATCGCTCATATGCGATAGCCCTGCCCGCA
tss_08038	SMel1021pSymA	-	436752	GGCTTGCCGTCTGCGCGTCCGGCAGGGTATTCGCCAGTTC
tss_00796	SMel1021Chro	-	436924	TGGAAAGACGATGTAAGGAAAATGAAGCCAAACAGTAAGC
tss_08039	SMel1021pSymA	-	437277	CACATGGACAGAAGCAGAATGGCGAACACAATGGATGCCG
tss_00802	SMel1021Chro	+	438332	GCGCTTGTCATGCGGCTCGATCTTCGCTAGAGCGGGATGA
tss_00804	SMel1021Chro	-	440023	GGCGTTGACATTCTGTCCGAGCAGGGTGATTTCGCGCACG
tss_10577	SMel1021pSymB	-	440146	TTGGACAATCTCTCTCGACAACCATGGCATTCTTTCCGCA
tss_08043	SMel1021pSymA	+	441072	TCAGTATGGCCAACAAGACCGAGTTCGGCTTAGCATCCTA
tss_00810	SMel1021Chro	+	441137	CATGGCGGTCGCCGCCGACGATCAGCTACAGTTGCCGACG
tss_08047	SMel1021pSymA	-	441516	CTTTACGGATAATTGATGTTTGGGTGTTTGATCCAGGCTC
tss_10579	SMel1021pSymB	-	442359	CGCTGCACACTTCTGGGCGCCATGCGTTAATGTCCTAACG
tss_10582	SMel1021pSymB	-	442710	AGGTTGAAATGCTGGAAGACCATGCCGATCTTCTCGCGCA
tss_08055	SMel1021pSymA	-	443450	GCATTTGCCGAGTTTTTTGATTGTTGATATTGATGAGTTC
tss_08059	SMel1021pSymA	-	444673	CTCGCTGAAATCCCCGACGAGATAACCTACGATGCCAGCA
tss_00823	SMel1021Chro	+	445327	AAGAATTGACGTAAAACCCCTAAAATTGCATAGTGGATTT
tss_10583	SMel1021pSymB	-	445347	GGTGTTTCCTTGAACATGGCGATCAGGTAATTGGCGAGTG
tss_10584	SMel1021pSymB	+	445469	AAGAGTATCGCCAACAGTAATTATCGCTATATCGAGCCGA
tss_00825	SMel1021Chro	+	445919	AGCGGCATCAAGCCGCTTTTTTCGTCTATTGGGTACTGCG
tss_08066	SMel1021pSymA	-	446099	CCACATTGAGATCGATGCGCCCGCGGGTACAACACCGTTG
tss_00828	SMel1021Chro	-	446253	GCGGTAGACCAGATCCACGATTTCGTCGGAGATACGGTCA
tss_08068	SMel1021pSymA	+	446317	TTCCAGGGAACTTGCACTTCGACAAGTGGTCAAGCGCAGA
tss_08069	SMel1021pSymA	-	446479	CGGCTCATATTCGCCACAAATAAGGATCTCGAAATGGCGG
tss_08075	SMel1021pSymA	-	447617	CTTCCGTAACTTTATCGCTCTCCGACTGTCAATACGCATA
tss_08082	SMel1021pSymA	+	448605	TGGCGTTTAAAGGCGTCGAGAAGCGCGTAAGGTCTCTCCA
tss_08083	SMel1021pSymA	+	448680	CCGAGTGAGATTGACTCCTTATTGGTGTAGAGGAAGCCCA
tss_00832	SMel1021Chro	-	448853	CTGGTACGCCCCGAGCCTGCCCGTATGGTAAAGAAAATTA
tss_08088	SMel1021pSymA	+	449397	GGTCCTTGTCTCACTGCACAAACTTCTCAAGATTGCGTGG
tss_10588	SMel1021pSymB	+	450176	ATGCTGGAGATCGACGCGGTCGGAATGTACGACACCGCGG
tss_10589	SMel1021pSymB	-	450704	GCGGCTTTCATGCACCTTGATGGCATGGTCAAATATTGGG
tss_08090	SMel1021pSymA	-	451452	CTCTGCGACCTGGCACGACTTTTGCACGATCATCCCCCTA
tss_08096	SMel1021pSymA	+	452076	TGGAACCGGACATTTTGTCTGCGGCTGCTATGTTGGGGGA
tss_08101	SMel1021pSymA	-	452787	CTGGATTGCCTGCATCAGCTGCGGCGTCATAGTCAGTGAA
tss_08103	SMel1021pSymA	+	453548	TCATGTGTCCGAACAACCGAAATAGCTTAAACAACAAAGG
tss_08109	SMel1021pSymA	+	455034	GGAACTGTTTCCGCTGAACAACGGTGTTACCGTGCAGTCG
tss_08121	SMel1021pSymA	+	458844	TCAATTAAGAAATCGACGGACAATGATAAGGAGCGTCTTA
tss_08122	SMel1021pSymA	-	458919	ATTGGGTGCGTCCGCCCGACAGCATGATATCAGCCTTATG
tss_10608	SMel1021pSymB	-	459826	GACGAGGAGGGCTTCACCAATGGCTGATATTCTAGGAAGA
tss_10611	SMel1021pSymB	-	460183	ATCTGCACACCCAACACATTCAAGGTATTGAGTGTATCGA
tss_10619	SMel1021pSymB	+	462008	CCGCGCGCACAGAGCATTCAATGGACCTACAACGAGGTCG
tss_08129	SMel1021pSymA	-	462044	ATTTGAAGCTGAGCCGGTAATCGTCATACAGTCGTTTGGG
tss_08131	SMel1021pSymA	+	462705	CCAGTCGGAAAGTCGGCGTGAAAGGCCTAGTCTATCTCGA
tss_10620	SMel1021pSymB	+	463228	GACCAATTGGCCGAGATCGTCGAGAACGTTAAGGTTGCCG
tss_08134	SMel1021pSymA	+	463524	CGAGCGCCTCCGCACGCGGTGTTGTGATAAGTTCGCGGCC
tss_10624	SMel1021pSymB	-	464989	GTGGCGGAACTTGTCGGCCGTGCCCTTGTCGACGAGATTG
tss_08135	SMel1021pSymA	-	465294	GATGGCTTCCGAGGTGAACTCCATGCCATGATCGGAGACG
tss_10629	SMel1021pSymB	+	465884	CGAAACGGAACCCGTCCGGATTACCGTTGTCGATGGAACA
tss_08136	SMel1021pSymA	-	465918	CGCATGACTGTCATCCACGTTTTGGATACATAGCCTCACT
tss_08140	SMel1021pSymA	-	466713	AGGTTCATCATCTGGCGAATCGCGTCTAGTACTGAAGGCA
tss_10637	SMel1021pSymB	+	468015	ATCTACTCTTTTCTGTAGCGATTGATAAATATATCGCTTG
tss_08143	SMel1021pSymA	-	468028	GCATGCACCTTGCGACGATGGGTACGCTAAGCTCATGTCG
tss_08146	SMel1021pSymA	-	468407	TGGTTTACGCCTTTGATTCAAGCAGGATACGTTTAATCGA
tss_10639	SMel1021pSymB	+	468557	CTGGTTCCCTGGCCGGGGATCAGCCTCTATTCTGCCAGCA
tss_08153	SMel1021pSymA	-	468950	AATCCTCCGCTGAAACCACCACAACTGCTAAATGGAAACA
tss_08157	SMel1021pSymA	-	469427	GCCTCCCTATCGTGGGCAGCTTGTGCTACATATCAGTGGG
tss_10641	SMel1021pSymB	-	470198	CCGATTGTTATCCCGCCGTGCATTTCTACATATAAAGGGG
tss_10642	SMel1021pSymB	-	470220	GGATTGTCATTATCACCCAATCCCGATTGTTATCCCGCCG
tss_00852	SMel1021Chro	-	470363	CGTCGACCGCGCGACGGGCGAGGTGATGTATGGCGAAGTG
tss_10646	SMel1021pSymB	-	471700	GTTGTTGTAGTATTTCGCGGGATCGGCGACGGATTCGCCA
tss_10647	SMel1021pSymB	+	472563	CCGGATGGAATTTTTGCTCGGCGCAGGACTCTGGGTAGCA
tss_08164	SMel1021pSymA	-	472897	AGGAATGGAAATGGCGGCTTGGCGGGGTAGAACGCCTTCA
tss_10648	SMel1021pSymB	+	473457	GGAGTTCCAATGGTCGCGTAGTCTCGTCATGCTCCTGCTG
tss_10649	SMel1021pSymB	-	474709	CCAGTCGCCGGACGGCTCCCTCTTCTGGTAGATGGTTCCG
tss_08171	SMel1021pSymA	+	475669	AGTGAGGCGAACTGGATGTTCTGTCTATATGGTCCCGGAA
tss_08181	SMel1021pSymA	+	480218	TGCTGGACCGTCTATCGGCCGAGCATATAGGACTTGCATG
tss_10659	SMel1021pSymB	+	480506	AGGTGGCGCGTGTTCCTCGTGCACTGCTAATCTGGAGCGA
tss_08182	SMel1021pSymA	-	480876	GATTACGGGACCGAAGATCGTAGTATATACCTGACGTTTG
tss_10666	SMel1021pSymB	+	481375	GATGACGGAATAGTGACCTTGACCTTGGATGATGACGGTA
tss_08185	SMel1021pSymA	+	481766	CTTCAGGGTTCTCTAATAGGACTCTGCAAGATTGGTAAAA
tss_10669	SMel1021pSymB	+	483077	ATTATTGAAACCGAACCTGTCCGCTGTATAGCTGACGACG
tss_08193	SMel1021pSymA	+	483336	AAACAACAAAGTGGTCTTTAGCTGAAGTAAACAAAATTGG
tss_08196	SMel1021pSymA	+	483426	GTCGTAGTCAGCGTATCAACCAGGGACTAAAAGAAACATG
tss_10683	SMel1021pSymB	-	487092	CTCGTGGTTTTCATTCTCAACGGTGTTACTCCTCAGGCCG
tss_10685	SMel1021pSymB	+	487388	CTATCGTCATCATACCGCTTGCGCCATATGCCCTTGGATA
tss_10687	SMel1021pSymB	-	487616	CTATGCCACAGAGGCAAAATAATCTGGCAATCGACAGCAG
tss_08213	SMel1021pSymA	+	487640	GATCCTTGCCCATTTGTAGATGGCGAGTGATGTTTTCACG
tss_08216	SMel1021pSymA	+	489373	AGCTCGACAATAGTCATCAGTTGGGTATTCAGCGGAACTG
tss_00893	SMel1021Chro	+	491311	CTCGTCTCCTCTGCCGCCGATTGCAGTTATCATGGCAGCG
tss_08218	SMel1021pSymA	+	491951	TTCAGGGTCTCCTAAATAACATTCAGCAAGATTGGTAAAA
tss_10702	SMel1021pSymB	+	494560	AGCTCGACTTTCATTCGATGCTGGCGCAACTCTGCCCGAA
tss_00898	SMel1021Chro	-	494568	CTTGTGGCCCTGGCCGTTGGTGTGGTCTCCATCATCCTCG
tss_00899	SMel1021Chro	-	494881	TGCTGGATGCCAGTCCGCCGTCGGTATAGTTCACGTCCGG
tss_10705	SMel1021pSymB	+	496230	GACTTGCTGAACGAGCACCTCCTGCGCGAGGGTGCCGCTA
tss_08226	SMel1021pSymA	+	499485	GCTAGTGAACGGGATGATCCGAAACGGCTATACAAAGGAG
tss_08228	SMel1021pSymA	+	501241	GCGCTGGCTAAAAACCTGACGTCGTCTAAGATTGTGCGTT
tss_00902	SMel1021Chro	-	501526	ACCGCGCGCCCGGCATCGACAAAAGAGGTATTGGACGGGA
tss_00904	SMel1021Chro	-	501836	GGGTGTCGGAAGATGGATGATTCCTGTAGGTCAAGATACA
tss_08231	SMel1021pSymA	-	503730	GGTGATATCGACGAAAGGATTGTGGGTCATGGTTGACCAG
tss_10716	SMel1021pSymB	-	505275	CGTTGCACTCCTTCAGATCAGGCCGTACTGCGTGGCCTTG
tss_10717	SMel1021pSymB	-	505375	AGCTTGACATTGGTCTTGCCAACATCGAGGACCGCGACCG
tss_10724	SMel1021pSymB	+	508131	GCGATGGCGTGGGAACATATAATGGTAGAGGATCAACACA
tss_00908	SMel1021Chro	-	509035	GAGAGTTGCGAGCGCTGACCGAAACACTATCTCAGGAGTT
tss_00915	SMel1021Chro	+	512588	CGCCTTGATACGGCTCGTCACATGCGCGATCGTCTCGTCG
tss_08244	SMel1021pSymA	+	513632	CGCTTGAATGAGCCATCGGCCTGGATCATGGCATTGATCA
tss_10738	SMel1021pSymB	+	516016	CGCCCATTCCGATGCGGGAAAAAATGCTATGATAGAGCTG
tss_08247	SMel1021pSymA	+	520622	AACGGCANTCGCATCCACTTCGGGACATATACCGGTGGCA
tss_08248	SMel1021pSymA	+	521127	GCCCTTGACGACCTTCTTCACCTTGGCAACGTCGGCGTCG
tss_00921	SMel1021Chro	-	521210	ATGCCTTGCCGCTTTGGCCTCGGTCGGCCAAACAAGCGCT
tss_00924	SMel1021Chro	-	521412	GAGCTTGCCGAAGCCGGAGGTTATGAAGATGATCGAGAGA
tss_00928	SMel1021Chro	-	523735	CAATAAATAAATCAAATTGAATTATTATCTCGTTGTGGCA
tss_00929	SMel1021Chro	-	523740	CGTGTCAATAAATAAATCAAATTGAATTATTATCTCGTTG
tss_00930	SMel1021Chro	+	523795	CAATTTGATTTATTTATTGACACGGTGGATTTTTGATGCT
tss_10744	SMel1021pSymB	+	524783	GCCTTGGCCGCGTCGGAATAGCGCCGTAGACGAAGCACCT
tss_00932	SMel1021Chro	+	525021	GTCTTTGACAAGGCATCGAAAACCTGCGCAATTTTCAGGG
tss_08256	SMel1021pSymA	-	525545	GCTTGCCACGAACGATCTGATCGGAGACTTGTGACTCCCG
tss_00937	SMel1021Chro	-	525773	GCATTGCCGATGCGGAAGTTCTGGCCGAAGAACTGCAGGA
tss_10749	SMel1021pSymB	-	526382	ACCTCGGACAATACCCGCGAAGGTATCTATGCTGCCGACA
tss_00940	SMel1021Chro	+	527777	GCCATTGTCTTCGGCGGCGCAATGGTGTTATCGAGGCGCG
tss_08262	SMel1021pSymA	-	528829	CGCTGGGCAGTTGAAGCGAATACCAGCAGAATGATTGGCA
tss_10754	SMel1021pSymB	+	529041	AATCCCCATAACCTCCGGCAATTCGCTAGAGATAACGACG
tss_08267	SMel1021pSymA	+	531091	GCAACGGTCGCTTCATCGAACGAGGCTAGAAAGGCGAACA
tss_10759	SMel1021pSymB	-	531899	GATCCACTCCAGGACCTGCTGGTCGAGTATGTTCCACTCG
tss_08268	SMel1021pSymA	+	533358	CTGTTGACCGCCCGAGAGCTGGTTGGGATAGCGCTCTGCG
tss_00947	SMel1021Chro	-	534496	TTGTTGACGTTTACGTCAAAGTTATATAATTCGGATTACG
tss_10763	SMel1021pSymB	-	534522	AAGCGACACGAGGTCGAGGAATTCCGATACCATCGACACG
tss_00949	SMel1021Chro	-	534753	GGATTTGCCCACGTTCGCGGGGCCAATATTCGTGGGGCCG
tss_10766	SMel1021pSymB	-	535001	AAAATTGTCAACGACCAGTTTTTTTGAGCAAGTGGCAGAG
tss_10770	SMel1021pSymB	-	535582	TACTTGTCGAAAACCGAAACGCATGGTGAAGGGCGTTCCA
tss_10771	SMel1021pSymB	-	535606	CACATCGTCTTCATCAACAACGCGTACTTGTCGAAAACCG
tss_10776	SMel1021pSymB	+	536771	GACTTGACAACGAAACCGCAGCGGCGGCCAACTCTTGATC
tss_10780	SMel1021pSymB	+	537636	GATATAAGAGGATCGTGCCGGATGCGTATAATAGTGGCCA
tss_10781	SMel1021pSymB	+	538686	GGGCTGCGCCACCGGTGAGGAAACCTATACGATGGGCATG
tss_08278	SMel1021pSymA	-	539425	CCGCTTGACCTAGCGGTCATCTGCTCAGAGGGTGCGCGTG
tss_10786	SMel1021pSymB	+	540058	ATCACTGATTTCACGCATTATCTTAAATATAAGAGACTTT
tss_00955	SMel1021Chro	-	540216	GTGTTGGCGACGCCGGCTCCTTCGGTTACGACGATTTTCG
tss_10788	SMel1021pSymB	-	540348	TCCAATCGCCTCCTCGCGCGAATAGCCATAGAGTTCCTCG
tss_08284	SMel1021pSymA	-	541016	GAGCAAATCAAGACCAAGGGTTTGGTGTACTGATTTTCCA
tss_00960	SMel1021Chro	+	541786	CCCTGTCGGATGCAGCTCTGGAGGTGATAGAGCAGGCCCG
tss_10790	SMel1021pSymB	-	541907	TTGCTGGAATGGCTAATACTTTCGTATAAGATCAAGAATG
tss_00966	SMel1021Chro	+	543326	CATCTCGGTCCAATGTTGCATAGGGGATAGCATGTCATCG
tss_08294	SMel1021pSymA	-	544214	TCGTTGGAGTTCGTATCCTACAAGGATAGAAGGACCGTTG
tss_10794	SMel1021pSymB	+	544381	GAGGGTGACGTTCGCGCCGCGGAACTGCTTAATCAGTTAG
tss_10797	SMel1021pSymB	-	544829	GTCTGGTTCATCAATGACAAACGTCTTAGGCGCACCGCCG
tss_00977	SMel1021Chro	+	545353	TTTAGGAACTCTTCCCAACCTGGCCGGTCGAACTCTGTTA
tss_00982	SMel1021Chro	+	545865	CGTGCTGATTCCCACTTCCAATTCCGCTTTAATGCGGTGG
tss_00984	SMel1021Chro	+	546072	GAACGTCTTGAATTTTTCTTGTCAACGGCTTGAATGCTAG
tss_10800	SMel1021pSymB	-	546923	AGAGTGGCAGGTCTGCCTGTAATCGAGCAGGAAGGAGTTT
tss_10804	SMel1021pSymB	-	547449	GCCTTGCAGGGATGGATCATTCGCCCGTATTCGGAGGCAA
tss_00997	SMel1021Chro	-	548173	CCGATTGCTTCGGCCCTTCAAGTGAAGGAGGCACTGGAGC
tss_10810	SMel1021pSymB	+	548389	GTTACGCCAGCCTTAAGGAGGAACGAAGATGGTGAACCCG
tss_10812	SMel1021pSymB	+	548747	GTTTACGACTACTACGGAATAGCACCCTATTGGGTATGAG
tss_01002	SMel1021Chro	-	550355	GGTTGCCTTCAGCCGGGACAGGCAGCATCTGTCTATGCCG
tss_10819	SMel1021pSymB	-	550507	CACTAGCGCCGCTCGATCTCTTAATGATTTCTTTGTGCGG
tss_10820	SMel1021pSymB	+	550552	AAAGAAATCATTAAGAGATCGAGCGGCGCTAGTGCATGGG
tss_10826	SMel1021pSymB	+	551761	TATCGCGGCCGACCCCTTCGTCGTGCAAAAGGTCGTGACA
tss_10827	SMel1021pSymB	-	552333	GGTTGCCTTCGCCGAAGTTATGCTGCCAATCTTTTTGGCC
tss_10828	SMel1021pSymB	-	552870	GGGGATGGTCCCGTCGGGCGCATCGAGGCTAGTGTGCCGG
tss_01007	SMel1021Chro	+	553255	TGACTTCCCATCGGCAGAGTGCGTTGCATATATCTGTCAA
tss_08311	SMel1021pSymA	-	553592	GCCTTGACCTTGCCGTCGATCTCCTCGCACAGCCGACTGA
tss_08312	SMel1021pSymA	+	554210	CATTTGCGTTCTCTCTGAGGACCTGAAAGGGTCCGGCCTG
tss_01017	SMel1021Chro	-	555438	ACTTGCGACAACGCCTGATCGCGCACTATGGCGAAAGCCA
tss_08320	SMel1021pSymA	-	555765	ACTGTTGACTTATCCAAATCGGCCGATAGTCAACATTAAG
tss_01018	SMel1021Chro	+	556077	GCCCTCTTTAGGCCTTCGATCATCGCCAAATTGGTTTGCA
tss_10836	SMel1021pSymB	+	557246	AAAACTGTATCGGTTGGCCGCCGTCATTTAACAAGGCACG
tss_10837	SMel1021pSymB	+	557445	AGCGGTATCGAGCAGGCGCCGCCGTGGTAAACATTATGTG
tss_08323	SMel1021pSymA	-	557809	TTTAGCCACTCCTGAAGCTGCATAGTATATTCCAGATCGG
tss_01020	SMel1021Chro	-	558132	GCCCTCGACCACGACCACCTGAAATCTCTATTGAACCGCA
tss_01021	SMel1021Chro	+	559283	CCGTCGAACTTAACCAATTCCTCCTTTACCATGCGGCGCA
tss_08329	SMel1021pSymA	-	559751	ACGGAATGCCCGGGCCGTCACATGTGTTAACGATGAAGAC
tss_01023	SMel1021Chro	+	559835	GTCTTGCCGGCTCCGGGATCGTCGGCCAGGACAAACCGCA
tss_10843	SMel1021pSymB	-	559903	GATGCTGGCGTTCAGCGACGACGGCGTTCATTACCGGGTG
tss_08332	SMel1021pSymA	-	560252	GTCTGAGTGGCCGCCACGGCATCGCAGTGATAATGATCCG
tss_10844	SMel1021pSymB	+	560656	GCCGTCGCGATACCAGCCGCCACCGATATAGAAGCCGTCA
tss_08334	SMel1021pSymA	+	561466	GTGCTTGGCACCACCGCCGCCTGGGGCTATTCCGTCGTCG
tss_08339	SMel1021pSymA	+	565106	AGAACGCCGGGCCACAGAAACGGATGCTAAGATGGCGGGG
tss_01045	SMel1021Chro	-	565133	CTCCTTCCGAATCCGGCCATAAGGGCGCAGAGATAGCGTT
tss_10859	SMel1021pSymB	+	565768	CCATTGTGGACCACTTGAAGGTCAAGCTACTTCCGGAGGA
tss_10860	SMel1021pSymB	+	565779	CACTTGAAGGTCAAGCTACTTCCGGAGGAGAAGAAGGACA
tss_08341	SMel1021pSymA	-	566605	GCTTTCGAGAAGAACCGTCGTGGTGCTAAACTCCCGGCCT
tss_08342	SMel1021pSymA	-	566691	CCCGATTGCCGAGATCGCGTATGATGGGATAATTAAGCTA
tss_08343	SMel1021pSymA	-	566699	AATTTCAGCCCGATTGCCGAGATCGCGTATGATGGGATAA
tss_10869	SMel1021pSymB	-	567203	AATAAGTATTACTTAGTTAGTTCTTGCTTAATTAGACTTA
tss_01050	SMel1021Chro	+	567591	GTTTCCCGCCCGCTGTTCTTCTACGTTAAGAAGGCTCACA
tss_08347	SMel1021pSymA	-	569670	CTGCAGCCCGGATCAAGTTCTAAGGCTTACAACGATGGTA
tss_08349	SMel1021pSymA	+	569747	AGGTCGGGTATTCCGCTGTAGCCGTGCCACACTATCGACG
tss_10881	SMel1021pSymB	-	570222	AAGCGCGGTGATCGTCTGAAAATCCTGGTATGGGATGGCA
tss_10882	SMel1021pSymB	-	570639	CTTCTGGCGCCGACAAGCGCGCGAGGGCATTCTGGCGCTG
tss_08352	SMel1021pSymA	-	571682	TGTTGCGGTAGTGCCGGGCAATGTCGTAGTTGGCGCGATA
tss_10890	SMel1021pSymB	-	571900	ACTTGTCAGCGTCCCTAGCACGGACGCAAGATTGATCTCG
tss_10891	SMel1021pSymB	+	571934	GTGAACGAGATCAATCTTGCGTCCGTGCTAGGGACGCTGA
tss_10892	SMel1021pSymB	-	572061	CCCCTTGTAAAGGGCAACGACAGCATCGAGGGTGGCTATG
tss_01056	SMel1021Chro	-	573879	GGGACTTGCAAAAATGCAACGCTCCGACAGCAAGTTGGGG
tss_01057	SMel1021Chro	+	574017	TTTGTTGACATCGCGGTGCGAAATGGGAATAGTGCCTGTC
tss_01058	SMel1021Chro	+	574043	GAATAGTGCCTGTCGCCGCCGCAAGGCGGCATTTTTGATT
tss_10900	SMel1021pSymB	+	574469	AGGTTGAAAATCTGCGCAAAGCAGTATAGGTTTCCTCAAG
tss_08354	SMel1021pSymA	-	574690	GACGCCAGCAGCGACATGGCATCGGCGGTATGGTGTCTGA
tss_01060	SMel1021Chro	+	575367	GGGTCGACAAACGGATTCTACGACAGGAAACAAGGCAGTA
tss_01061	SMel1021Chro	-	575777	GCCCTTGACCGGTCCCCGGTGCTCCTCGAAGGTCAAGATA
tss_01062	SMel1021Chro	+	576343	CTCTTGAAATCTGCACGGTGCAACACGATCTAGGGCGGTG
tss_10907	SMel1021pSymB	-	576627	TGGATCATGGACGTGCTTACGGCACGGCCATCAACGCGTG
tss_10908	SMel1021pSymB	-	576697	GATCTGGACGGCGTACAGATCGTGTGGCATCCCGCCTACG
tss_10916	SMel1021pSymB	+	578080	TGATTGACCAGCTCTGGCTGATTGGGTGATTGTGGAGCGG
tss_08358	SMel1021pSymA	-	578265	GGACTTTAAGATCGGTTCAATCGATGCGAAGGTGCTGTTC
tss_10922	SMel1021pSymB	+	578747	ATTCCGTTATCGGATTCCGTTGTGCTTTATGAACGCCTTA
tss_08364	SMel1021pSymA	+	579332	GCTGGCAAATGGAGGAGAGGCTCGCCTACTACGAAACTCA
tss_01074	SMel1021Chro	-	580108	TTAAACAAGTAGCTAAAAAGGCCGGGTGTCAAACCGGTCG
tss_08375	SMel1021pSymA	+	581366	GCCTTGCAAAAGAATGCGACGCTTCATTTTACTTCCTCCG
tss_10939	SMel1021pSymB	-	582240	GAGGATGGCTCTCAATGATTCGAGGTTACAGTCGCTTGCG
tss_10943	SMel1021pSymB	+	583612	AAGGCAAGGATTTCGGCGCGCTTCCTGGTATGTTGCAGTT
tss_08390	SMel1021pSymA	+	584277	AAATTGACATTCGGCACCTGCATGGGGCTATCTCAGTCAA
tss_10945	SMel1021pSymB	-	584533	TTTCTTGAACCCGCAGATCAGCGGGCGTATCCCCGCAGCT
tss_01082	SMel1021Chro	+	585389	CGCCTTGCGACCGTAAAGCACAGCGAGGAAAATAGTCCTT
tss_08393	SMel1021pSymA	-	586560	TTTGCCATGCCGGCCAGGCCCATGGCATTCAATTTATCCA
tss_10961	SMel1021pSymB	-	588302	CAGCGTGCTTTCGGCGCGCGACTTCTCCATGCTACCGAGG
tss_08396	SMel1021pSymA	-	588411	GAGTTTGCGACGTGCTCTCTGATACGCTGTCTACCGAGCT
tss_08398	SMel1021pSymA	+	588652	AGCCTTTTGTTCGCTGCAGCGATCACGCTAGGCAGTGTCA
tss_10968	SMel1021pSymB	+	588996	AAGTTGACGATGAACGGTGGTATCGCCACAAACAGCTACG
tss_10971	SMel1021pSymB	-	589769	ACCGCTTGAGTTCGGATTTATTCCCGTGACGATGACGGCA
tss_10974	SMel1021pSymB	-	590926	TTAACGTCAGCTAACGCAATCCCAGCTAAAGCGTCACTCA
tss_08401	SMel1021pSymA	-	591001	TGTCAATGTAGATCGTTCCAGCCGTCGTACCTTGGAAGCT
tss_10975	SMel1021pSymB	-	591124	CAGATGGAGGGCCTTACTTCGATGAGTATAAGAACGATGA
tss_08403	SMel1021pSymA	+	591730	GTTTGCCTGCGACGATCACGTTGATGTAGTCACGGCTCCG
tss_10983	SMel1021pSymB	-	592202	GATACCAAATAGCGCCACGACTCCATATTGAAGCCAATTG
tss_08405	SMel1021pSymA	+	592251	TGCGCATTGAGTTTCATGACATCCCGGAGATAAAGGCCCG
tss_10984	SMel1021pSymB	-	592395	CCGCAAATAACGCGGCGACGGTGTGCGATAAGTCGCGCTG
tss_08406	SMel1021pSymA	-	593062	ATCAAGAGGCTCTTCACGCAGTTTTCCTATCCTGGGGGCA
tss_01095	SMel1021Chro	-	593338	GACGTTTACGCAAACGTCAAAGTTCGGTAGCATCCGTCCA
tss_01096	SMel1021Chro	-	593490	CAAAGCGCACAATTCATTAAACGTGGTAAATAAGCCGTTA
tss_01098	SMel1021Chro	+	593546	CGTTTAATGAATTGTGCGCTTTGAGATGGTCAAAGCTGCA
tss_01100	SMel1021Chro	+	595255	GACTATCTCGCGACCAGCGACGAGTATATTATCGAGGCTG
tss_10998	SMel1021pSymB	-	595919	CGGCTTGTACGCTGTCGCCGAAATACCGAAACTCCTGCGG
tss_10999	SMel1021pSymB	-	596030	ACTGCTCTTCCACCGACAGAGACCAGGTATGAAGCAATGG
tss_11000	SMel1021pSymB	-	596061	AGGAAAACCGCGACGGGAAAAATCAGGTAAAACTGCTCTT
tss_11001	SMel1021pSymB	+	596130	CGGTTTTCCTTGCCTTCAAATTCGCACATAGGCACATCCG
tss_11004	SMel1021pSymB	+	596427	TGCCTTGCCTCGGTACGGCCCTTGTGATCCACGCACACTG
tss_01101	SMel1021Chro	+	597004	TGGTTTGCTATCGCGGCCCGCGACGGTGACAAGGATGCGG
tss_11009	SMel1021pSymB	+	597221	CAGGGTATCTTCTTTGACCCTCGCGTCGTACCCTCCCGGA
tss_08415	SMel1021pSymA	+	597942	GAGGTGGCGCCGGCCGTTGATTTGGCGGAGACAGACAAGA
tss_01104	SMel1021Chro	+	598066	TCTGGTGATCTCGCTGCTTTACGTGGTACTTCTCGGCTCG
tss_11015	SMel1021pSymB	+	598397	GGTCTTGACGTCGAACAGGAGAGAAGGAACGTTACAGAGG
tss_08417	SMel1021pSymA	+	599178	CATTGAGGCCAGCATCATGTTGACGATAAAATCGCTGGCA
tss_08425	SMel1021pSymA	+	602214	AGGTTTGTTCAATGGGAATTTTTCTATTTAATGCTCATCG
tss_11023	SMel1021pSymB	+	602588	CTCGGAAGATCTACGCAACGTATGCGACAGGCTCGGGCTG
tss_11025	SMel1021pSymB	-	604513	CGGCCTTGACGGGGAAGCCATCAGAAGACAGTAGATCTGG
tss_11026	SMel1021pSymB	+	605212	GAGCAGCGACCGCAGGGTTGAGATGGTAAAGCTCGTCTCG
tss_01114	SMel1021Chro	-	605883	GCGTTTACGTCGAGCGCCTTTTCGACGACTATGCCGAGCG
tss_01117	SMel1021Chro	+	606425	ATAAACAAATTTTTGGGGGACTCGCCGCTACGCGTGCTCG
tss_11028	SMel1021pSymB	-	606978	TTTGGATGCTTCTCAATGCAGTCATGATATATTCTCTCAA
tss_08437	SMel1021pSymA	+	607108	AAGTGGCTGACCTTGGTGCTCTTCGCCTATGTTGGCGTCG
tss_11031	SMel1021pSymB	+	608620	AGGGTTGAGATTTGGAAGCTCCCAGCGGATGAGGGGCATG
tss_01121	SMel1021Chro	+	609973	AGTGCCGGAACGATCTTGTATATGGTAGCGTTCATCTTTG
tss_08445	SMel1021pSymA	+	610117	TCATTGCCGAGATTGCCAATCGCGTGCTCTACTTTGCCGA
tss_11035	SMel1021pSymB	-	611570	GATCTGTTCGTAGAGCGAGAAACGGGCGAACATCACGATG
tss_11037	SMel1021pSymB	-	612408	CTCACTCGACATTGCATCGATCTACGGCAAAAAGACGGGA
tss_11039	SMel1021pSymB	-	612577	CGCTGGCGTTCGATGCGCAGGATATGTACTTCAACGCCAA
tss_01126	SMel1021Chro	+	614920	TCGTTGCGTCTGGCTCGCCGGTCGCCATAGCTTGCAACTG
tss_01127	SMel1021Chro	-	614990	CGATTTCCAACCAAATGGACTTGCCCTATGCTGGCCGCGG
tss_01128	SMel1021Chro	-	615058	CTCCTTGCATTTGGTCAAGCTCCGCGGATATCGGCGGGTG
tss_01130	SMel1021Chro	+	615138	ACGATTTCCTCACACGGGGCTTTGGTCTAGATTCCTACCG
tss_01132	SMel1021Chro	+	616057	GCGCTGTCGCCCGAGAATTTCTATGTTACCGGTTCGGGAA
tss_11050	SMel1021pSymB	+	617065	TTCAGTTCCTACGATGCGGAATTCAAGCTATCGGTCCTCA
tss_11051	SMel1021pSymB	+	617086	TTCAAGCTATCGGTCCTCAAGCGGATGTGGGAGGATGGGC
tss_08453	SMel1021pSymA	-	617395	TACGTGATCTGCGAGAGCACCTATGGCAATATTGAGCGCG
tss_11054	SMel1021pSymB	-	618124	TCCTTTCAGTTTCAGCTTGATGCGTTGATGATTGTAGTCA
tss_01138	SMel1021Chro	+	619630	AAACGGAAACAATATCCCGACGCCGAGGTCGAAACCGTCG
tss_08468	SMel1021pSymA	-	620862	ACACTTGCGCGCGACATACGCGCGCGCTCGGATGTACCGA
tss_08471	SMel1021pSymA	+	621164	TTCCACTCCCAGCGCCGTTACACTCTGTTACAATATCGTA
tss_11063	SMel1021pSymB	+	621275	GTCTTCAAGAGAAAGGCTGGGACCGCTTATGGTCTGCACC
tss_08472	SMel1021pSymA	-	621712	CTGTTTGCAGTTTTGGTTCTGTCCCATCAGAAGGAAGAAA
tss_11071	SMel1021pSymB	+	621930	GCATTGACACACCCAACGGCGGATGCGCATGCCGGTGGCA
tss_01141	SMel1021Chro	+	622488	GCATTGTCGATGGCGGCGGAAAGCTTCATGTCAGGCACCA
tss_08475	SMel1021pSymA	-	622926	AACATAGTGTCCCATTCGCACTTCGGGTAACATCAGGGCG
tss_08481	SMel1021pSymA	-	624735	GGATTGGCGCGCGACCAATTGGCGGGTAGATTTCGATCTA
tss_11085	SMel1021pSymB	+	625237	GCCGGTTGACGATGCTGAAGACCTGCTCGTAGAGGGGATA
tss_08484	SMel1021pSymA	+	626530	CGCCTTGGGGAGACCGGAGCAATGACCTACAAGACAGTTC
tss_11090	SMel1021pSymB	-	627261	GGTACAACATTCTGAACGAAGCCTATGTAAAAGCACGCTA
tss_08490	SMel1021pSymA	-	628859	CATTGAGGCACATCAAAGCGCAGCATGCTACAGAAGGTTA
tss_01153	SMel1021Chro	+	631717	GAAGCTGGAAATCCCGTCGCTTTTTGGCAAGGTGCCGCAG
tss_01154	SMel1021Chro	-	631879	GAGATTGAGCTCCTCGAGGCTTTGACGCAGTGTCGGCAGA
tss_01162	SMel1021Chro	+	633199	CCGCGCCCGTGGGTGCGGAGGAGCGTTATTTACATGAGCA
tss_01170	SMel1021Chro	+	633894	GCCTCCGAGATTCGCATCGGCCATGTCATAAGGACACTCG
tss_01173	SMel1021Chro	+	634332	GGTGTGAGACACGCGACGGCGGATGCGCATGCCGGTGGCA
tss_11118	SMel1021pSymB	-	636141	TTATCTTGCGCTTTTGACGCGAGGCAGGAATGAAGCACTA
tss_11121	SMel1021pSymB	-	636529	AGGTTTGAACTTTGATTTTAAATCGCCGTCACATAGGCCG
tss_01174	SMel1021Chro	+	636594	GTTCTTGGCGCCGCGGGATCTATGGTCGTATCTGCTGTCA
tss_08501	SMel1021pSymA	-	636608	GTTATTGACAGCAGTCGCGATCCAAATACCCCGTCGCTGG
tss_01176	SMel1021Chro	+	637237	GAGCTTTCCGGGCCAGACGATATCGGCATAGTGCGCGGCA
tss_08505	SMel1021pSymA	+	637445	AATCAAGACAACGGTTCTGGGATCCAATATTCTTCACGAG
tss_01180	SMel1021Chro	+	638294	GGCTTCTCCCGACACTTAAAGCCTAATATTGGCTGGCACA
tss_11128	SMel1021pSymB	-	641569	GCCCTCGTTTTCTTGAAGATCCCGGCCTATTGGAATGACT
tss_08517	SMel1021pSymA	-	642814	CCATCGACCGGACCTCCAAGTTCGCCTATGCGGAACTGCA
tss_11132	SMel1021pSymB	-	644236	TCGTTCTGCGTCAGCCCGTCGTTGTAGTAATACCAAGCGA
tss_08520	SMel1021pSymA	+	644267	CGCTCCTTGCCGACCTCGTTCAGGCCAGTAAGATAGCGGA
tss_08521	SMel1021pSymA	-	644426	ACTAAATGTTCAGCAATCATCTTCCGTTTGCATTTGCCGG
tss_01187	SMel1021Chro	-	648184	TTAAAAGCTCACTAATACAGCGCAGGGGATAAAACCGGGG
tss_01188	SMel1021Chro	+	648185	GTAAATTGCAATCGGCGACATTCCTGCTATGCGGGTATCC
tss_01194	SMel1021Chro	-	649573	GTGCGACGAAATCGAGGAATTTCGTGATATCGACAGAGGG
tss_01198	SMel1021Chro	-	651000	AGATCTGCGTGCGGCCATAGAAGCTGTTACCCGCAAGCCA
tss_11159	SMel1021pSymB	-	654001	GCCCTGGCAAACTCTTGAGATGTGGGTAATGACGCCGCCA
tss_08537	SMel1021pSymA	+	654052	GCTTGAGTTCAACCGCGATCGCGTCGTATTCGCCCGACCG
tss_11161	SMel1021pSymB	-	654440	GCCTTGAAGCTCGGGTTGGCGTTCGGGCATAGACAGGCGG
tss_08539	SMel1021pSymA	+	655138	GCACAGGCCTATGGCAATCTGGCGGATATACTGGCCGGCA
tss_11164	SMel1021pSymB	+	656460	GGTCTTGATCAGCCGATCTGGCGCCAATACCTCGCATTCA
tss_01210	SMel1021Chro	+	659362	ATGCAAGAACCAAAGTCTGAAGCTGGTGTCTCCGTCGCCA
tss_01211	SMel1021Chro	+	659503	GCGATAGACGGCGCTTCGGTTCGCGTCCATGGAGAGGAGG
tss_01212	SMel1021Chro	-	660366	CAGCTTGAAGAAGAAGGAGAGATCATTAAGGAGAAGGACC
tss_01213	SMel1021Chro	-	660459	TTGCCTCCGGTCCAAGATACCCGCCGCTACATTGTCCACA
tss_01214	SMel1021Chro	-	660468	ACCGAAGTTTTGCCTCCGGTCCAAGATACCCGCCGCTACA
tss_01216	SMel1021Chro	-	661034	GCCTTGGGTAACCGATCAAGGATGGGGTAAGCGTCTAAGA
tss_01223	SMel1021Chro	+	662669	AACCAAACACACGTCGGCGAACAAGGTACTAGTACGCACA
tss_11169	SMel1021pSymB	-	662817	GCGAGGTTGCACCACACGCGTCGGCGAATAAAACCCGTGG
tss_11172	SMel1021pSymB	-	665096	TATCTCGAACTCGAAGAGGGAGAGCCGGTCTACCGGCACG
tss_11175	SMel1021pSymB	-	665893	ATTTGGCCTTTGGAACCGATCAATGTCATACTTCAGGTCA
tss_01232	SMel1021Chro	-	666965	TTGTCGAGAACTTCCTGATCTTCGAGGAAACTAAGGACGG
tss_11181	SMel1021pSymB	-	666973	AGCATTGGAAGGATGCCAGAACGCCGCTAAGGACGTACCT
tss_01233	SMel1021Chro	-	668239	GAAGTTCAGTGAGGCCCCCGGGCGTGCTAGGCGAGTTATT
tss_01235	SMel1021Chro	+	668305	CTCACTGAACTTCATCGTTGTTACAGCGTCAACGCGCCCA
tss_01236	SMel1021Chro	+	668332	GTCAACGCGCCCAACTGATACGGATGCTATGTCAATATAA
tss_11187	SMel1021pSymB	-	668370	TTCTGGGGTTCAGTCGGCATTCTGATCTATCGTCTTCTTA
tss_01238	SMel1021Chro	+	668635	GGTGAGAATGTCAGGGTATCGAACTGTTATAGAGCGCAGG
tss_11193	SMel1021pSymB	-	669816	TTTGGGAACTAGATGAACTCGCATCGGTCAATTGGCGTCA
tss_11195	SMel1021pSymB	-	670004	GCCTCCGCCTCCTGTTCGAGTTTCATGTATAAAGGCTCCA
tss_11197	SMel1021pSymB	-	670107	TTGGGTGGCTATTGACTCAAGCTCATGGCGTTTTAATTCG
tss_01240	SMel1021Chro	+	670188	CGTATAGAACTCGCCGCCCTTCTGCATGGTCTCCTTGGCG
tss_11202	SMel1021pSymB	-	671029	TAATACCAAAGTCTAATGAAGCGCGAAATAAACTAAGACA
tss_01246	SMel1021Chro	+	671390	TCGTTCGGGATCAAGTCGCCTGGGCTGTTATGATAACGGA
tss_01247	SMel1021Chro	+	671623	GTTCTTTCCCGCCATCGGCTTCAGACCTAAGGTGGTTGCT
tss_11206	SMel1021pSymB	-	672755	AGCTGTGCGGCCGGGTACGAACCAGGTATTCAGACGGTCG
tss_08568	SMel1021pSymA	-	673052	GACTTCATAGAGAAGCCATTCGAGGATACCGTGATCATCG
tss_08569	SMel1021pSymA	-	673367	ATGAACGGATCGTTGCAAATGACTGATTATACGGTGCACA
tss_11212	SMel1021pSymB	-	674451	TCTAGACGGCGCCGCCCGAGCTTTTTTAGAGTCATTCCCG
tss_08572	SMel1021pSymA	-	674941	GCTATGGAAGAGTACGTATGGTGCAAGTACAGCCAAGACG
tss_08580	SMel1021pSymA	+	677927	ATTGCCGTTCTTGAAGAGCACGTCGTAAAGCGTCTTGCCA
tss_11221	SMel1021pSymB	-	678203	AGCTTGCGGGCACACGGCATGTTGCAATACTGGATTACTG
tss_11224	SMel1021pSymB	+	678426	GCGATACCGCGCTTACCTCGAAGATGGTAGCTATGCCTCT
tss_01266	SMel1021Chro	-	679948	GCGTTGACGTCTTCGGAAACTTCCCGTTTGGTCGTCAGGA
tss_08586	SMel1021pSymA	-	680426	AGGGTGGAATGGGCGAGGGGATCGAGATATCACGGCGGAG
tss_11237	SMel1021pSymB	-	680613	GTTATGATGGTGACGCTGTTGCTGGTTATACTCAGGGGCA
tss_11238	SMel1021pSymB	-	681675	TCGCTGGCTTTCGGTGCCACTGCAGTTATGACTCTCAGCG
tss_01268	SMel1021Chro	-	682266	CTCGTGTTCAATAGCGGATGCAACAGGCATCCTCGAAAAG
tss_08598	SMel1021pSymA	-	682598	GGATTGCCGCTCTCGCGCTGTCGCCCTAAGACGCCACGGA
tss_11247	SMel1021pSymB	+	683950	CCTTGCAGTCGGGCAGTTTATGCCTTTACCACATTAGGGG
tss_01275	SMel1021Chro	-	683998	ATGATGGATATCAACCCGCATGTAGCGTAGAAACATGGTA
tss_11248	SMel1021pSymB	+	684060	CCAATCAATGGCATCATGATCTGTCGTAATGACAACGGCA
tss_01277	SMel1021Chro	-	684170	CCGATAGCCTTCAGGCGCTTTCTGCCAGAAGTATCTGGCT
tss_08600	SMel1021pSymA	+	684760	GACCTTGACACGGGGCAGCGATGCGACGTTGATGTGGGCG
tss_11256	SMel1021pSymB	-	686684	TCCGCGGGAACTCTGTCGTCCCGGTAGTGTCTTCCATAGA
tss_08604	SMel1021pSymA	-	687083	CTCTGGCGATTAGGAGCCGGCCCTGACAAACGTTTCGCCG
tss_11258	SMel1021pSymB	+	687959	AATGGCTTCAGGCTTCCGGAAAAACGTATAAGTGTGTCCG
tss_11260	SMel1021pSymB	-	688264	TATTGGACGATCGACATAGATCCCAATAAACGCCGCTTCG
tss_11265	SMel1021pSymB	-	689414	GGATGCACCGGTCAATCAATCGGCGTATTGCCACCAACCG
tss_11266	SMel1021pSymB	-	689940	GGCAGCGACGAGACATCGGGAAGGTGCCAGAAATGGTTTA
tss_08614	SMel1021pSymA	+	692753	ATCTCGACATGCTTCGCGAGGAGGTCCATCTAGTGTCTGC
tss_11272	SMel1021pSymB	-	692907	TCACGTTCCCGGTCGCCGCGTTAACCGTTAGGTGCCATTG
tss_01297	SMel1021Chro	-	695667	GACTGGATGAGCCCTTGCGTCTCGCGATAGGACTTGTCGG
tss_11287	SMel1021pSymB	+	695803	TCCTGTCCCGGTTCCCCGCATCTTGTGAGAGTACGTGTGA
tss_11290	SMel1021pSymB	+	696642	TCATTGAAGCGCGCGCCGGTAGAGTGCACCCGCTTGCGGA
tss_11291	SMel1021pSymB	+	696670	CCCGCTTGCGGAAGCGGCAGAGTCTGAGGAGTGTGCGTTG
tss_11295	SMel1021pSymB	+	697541	CCTCTGGTGGGCACGCAGCACAAGGACTACCTACAAGCTT
tss_11299	SMel1021pSymB	+	698877	ATTACCTCACGTTCACGGTTTATCTGGACGATGATTACCA
tss_11300	SMel1021pSymB	+	699139	GGGCCTGGCGGTGAATTGGGAATGGGGAAATGATACCGGA
tss_08622	SMel1021pSymA	+	700015	TGGATGAGCCGCAGCCTTCGCTTAGTGTATGTACGACCCG
tss_08623	SMel1021pSymA	+	700338	TGTTGTTCCTGCTTGGGAGGGCGGGCTATTTCTCGCTCTA
tss_11308	SMel1021pSymB	+	700383	GTGCTTGGCGTCTATGCCGATAGGCGATTACCACAAGATG
tss_11309	SMel1021pSymB	+	700430	CGGCTGGACAATTCGAAGGGATTCGAGCCTGATGCGTCCT
tss_11311	SMel1021pSymB	-	700797	GACCTGATCAGCGCCAACTTTCTCACGGACACTGTAAACG
tss_08624	SMel1021pSymA	-	700860	GCCGTCGCCAAAAGGACAGGGTCGGCATAGAACAGGGCGG
tss_08627	SMel1021pSymA	-	703835	TGCGTTGCGGAGGGCCAGCATCGCCTCTATGTCTCCGCCG
tss_11325	SMel1021pSymB	+	704122	GGCATTGGAATCGAACAACAACTCAATTACCTGGAGGATC
tss_11327	SMel1021pSymB	-	704241	GTAAAGCTTTCCCACACTGTCCTTGTCTAGGTCTATGTTG
tss_11331	SMel1021pSymB	-	704835	TCCCATATACGCCTCGAAATTGGGTGCCCAATATGTCTCG
tss_01303	SMel1021Chro	-	705090	CATATTGCAATGGATGCTCATTTCGCCGAGACGCGAGAGA
tss_11335	SMel1021pSymB	-	705492	ACACCCTTTATAAATCAGCGATTGGCAATTGGATTTACGA
tss_01304	SMel1021Chro	-	705726	CGGCTTGACCGGCTGCGCGCGGATCGCCATGACACTGTCC
tss_01305	SMel1021Chro	-	706466	GGGTTGGCCTGTGCCCCGCGGAAGTTCAGGATGCGGCCCA
tss_08631	SMel1021pSymA	+	706704	GTGACGAAGTTTTGCGCCCTTCCTTGTTACATACCTGGCG
tss_11344	SMel1021pSymB	+	707880	TGCCTCGCAGCGGCGGCGGCTGAAGAATATCTAGGTGAGA
tss_11354	SMel1021pSymB	-	709433	TGTTCGCTAAGCTCTTCAATACTGTGATAGCAAGCGAATT
tss_11356	SMel1021pSymB	+	709820	CGCTTGTGTCAGGCGCAGAGTTGCAGTGACTTCGTTCACG
tss_08638	SMel1021pSymA	-	710593	AATGGCTGAACCTTCAGAAGCGATTTGTGTCACCAGAAAA
tss_01309	SMel1021Chro	+	710850	GCTCCCGCCAGAGGAGCAGATATGTATATACCCTAGCGCA
tss_11360	SMel1021pSymB	+	711080	ATGTTGCGTCCTATCAATGGCAGCGCGAAACTAGCTGGTA
tss_11361	SMel1021pSymB	-	711459	CGCCTTGTCGAACTGGCGTTTCAGGAGCATGAGGACTGGG
tss_11366	SMel1021pSymB	+	713556	GAGAGCCGCTTCACCGCAGATTTCGGGTAAGCTGGCCCGG
tss_01316	SMel1021Chro	+	714007	GCAATTGATTCGCGTCCTGATACTCGCTTGGTGGCAAGAA
tss_11368	SMel1021pSymB	-	714448	GATGGTTTGCGCTAGGCTTGGACGCGGTATAACGCGCGCG
tss_01317	SMel1021Chro	+	714484	CGGCTTGCCGCGGGGGGTCAGCCGGAGCTATTGCGCCGTG
tss_11370	SMel1021pSymB	-	715420	GCGATGTGATCGCGTGAGAAATTCGATACTGTAGTGATCG
tss_01320	SMel1021Chro	+	715578	GGCGATCGCCAAGGCGATCCGCCTCGGCTATATCAGCTAG
tss_11372	SMel1021pSymB	+	716094	CTGCTGATCGCGGACATCGACTTATGCTAATCACATCCTG
tss_11374	SMel1021pSymB	-	717375	TCATCATTCATTAACATAAGTTAATATAAAACATTATTTG
tss_11376	SMel1021pSymB	+	718231	GATCATTGCCTACGAGCTCAATCTGCGTGAGAGCACCGTA
tss_01331	SMel1021Chro	+	720456	GCATCGCCCATGGTCGTCATCGCGTGGTAGCACTTCATCT
tss_08650	SMel1021pSymA	-	721409	GTGCGCTTGTCATCTTTTATACTGTCAGTTATATGATTGT
tss_01334	SMel1021Chro	-	722504	GATCATGATCAGCTGCGACATTTCCTGTATGGCGTTCACG
tss_11379	SMel1021pSymB	+	722630	CTTCTGGCGCCGACAAGCGCGCGAGGGCATTCTGGCGCTG
tss_11380	SMel1021pSymB	+	723047	AAGCGCGGTGATCGTCTGAAAATCCTGGTATGGGATGGCA
tss_11383	SMel1021pSymB	-	724052	GTGCTTTCCCACAGCAGCCGTTTGGCCATATGGTCGACCA
tss_08658	SMel1021pSymA	-	724802	ATCTTCATCATCTTCATCCTCGTTTGCTATGTCGGCATGG
tss_08662	SMel1021pSymA	-	725888	CAATTTTGGCCAAGCTATTTTTTGTGGTAAAGTATTGGAC
tss_08663	SMel1021pSymA	+	726146	GGGTACAATCTCTTTGCCCCTTTCCTGTATCGCTGGAGTA
tss_08667	SMel1021pSymA	+	727593	GAAGATGAATTTGTAACCGCCCAGCAGATACTGCGTGTTG
tss_08673	SMel1021pSymA	-	730440	TCCGCGACCTCACTCACCGAGGGGGTTATACCGGACTGCA
tss_01341	SMel1021Chro	-	731515	CTCCTTGACGACTTCGATGGCCGATTCCATACCGGAATAG
tss_01344	SMel1021Chro	-	733361	GCGTGACGCTCGCCTGCGAGACGTTGTAGACCTTGTCAAG
tss_08683	SMel1021pSymA	-	734199	TGAGTGTCGTTCAGCCCGACAGCCCGGTACATCAGGAACA
tss_01352	SMel1021Chro	+	735860	GCGTTGCAGACATTGCGCGCGATCAACCATAATCTCGAGA
tss_08691	SMel1021pSymA	+	738582	GATCTTGCGGAGTTCCACCGTTTCGTAGATCACGATCGGG
tss_11399	SMel1021pSymB	-	742472	GAGCTGGAATAGCGGATGCCCGATTTGGCAAGATAGGCGA
tss_08703	SMel1021pSymA	-	743226	CGTTTCGACGTACTTGCGAAAGCCGGCTACACCGCCCGTG
tss_01364	SMel1021Chro	+	743393	TAACGGATCCTATAATTCCGGCGGCGTACAGACGGAGGTG
tss_11401	SMel1021pSymB	+	743622	CCGCTTGACGTTTTCGCGGAAAAGAGGCTGCTCCGAGAGG
tss_08707	SMel1021pSymA	-	743730	TCGTTGGAGTTCGTATCCTACAAGGATAGAAGGACCGTTG
tss_11402	SMel1021pSymB	+	743891	GCTTTGCCTCCGCCGCATAGGTGGCATAGAGAAAATCGCG
tss_08709	SMel1021pSymA	-	744782	CGGTCTTCGCGGGCGCTTGCGTCTGTGTCTTGATGGCATG
tss_01367	SMel1021Chro	-	745153	CTCGAACAGGACGGTGCCGCCCGACGTATAGATGACGGTA
tss_11407	SMel1021pSymB	+	746896	GTCTGGTCGTCGACCGCGGTTTTTGCGATCCTCATTCTCG
tss_01371	SMel1021Chro	-	747695	GCGTTGAGTATCTGGTCCTCGATCGGATAAAGCCCCCGGA
tss_08719	SMel1021pSymA	+	749592	TTGTTGAAATGTATGGCCAGCGTATTGAAGTCTTTGGGGA
tss_08720	SMel1021pSymA	+	749625	TTGGGGATTGAGTAAAGCTTCCCATCGTAGGTGAAGGCCG
tss_08721	SMel1021pSymA	-	749651	ATTCAGCGCCGGTCAAGCCGCACCGGTAACAAACGACGTT
tss_11412	SMel1021pSymB	-	751396	GGCCTGGAACCTCCGCCCGAAATCGTGGTCGTGATTGACG
tss_08726	SMel1021pSymA	-	751802	GCACACGGGCACGAATGCGGAAGGACTAAGGACAGTCGCG
tss_01379	SMel1021Chro	-	753270	ATCGATGAACCTCGAGCCCACGAGCATGTCGTAGAGCTCG
tss_08729	SMel1021pSymA	-	754805	GGGCTCGACGTCGCCTCGGGACGGGACTACCTGTTCATCG
tss_01386	SMel1021Chro	+	756263	GTCCGCGAAGGGCTGGACAACAAGAGATATGTGCATGCCG
tss_01388	SMel1021Chro	-	757461	GGTGCTTGCCGAAGCAAGAAAAATGAAAAAGATATTCAAA
tss_08733	SMel1021pSymA	-	758097	AAACTAGAACTTCCGGCTCGAGCCATGTGATATCTGAAAC
tss_08734	SMel1021pSymA	-	758496	GCACTTGTCGGTGAGGGGATAGCGGTTCATGACTTCCGAC
tss_11416	SMel1021pSymB	+	758610	GGGTTAGGATCCTTCTTGTTCATCTGCTAGTCTCCTCGCG
tss_08736	SMel1021pSymA	+	759783	GCCATTCCATCTTTTCGGACATGCCGTAGATGTCCTGATG
tss_11421	SMel1021pSymB	-	759899	GCTCGCCCGAAATCAGCTTCGGCAGATATCTGCTCTTCTG
tss_08737	SMel1021pSymA	-	760188	AACTGGCCTTACGATCCACAGGGTGCGAAGAAGCTGATCG
tss_01399	SMel1021Chro	-	762209	GGGGTTGTCGCGCAACTCGCGGTCATGGAAATAGAAGTTG
tss_08747	SMel1021pSymA	-	766915	CGCAACTGTTGCTGACAGAGAGTAGGAATCCATGAAAATA
tss_01407	SMel1021Chro	+	767817	TAGAAGGTACAGGTGCCAGGGCCGTGATAGGACTTGGACT
tss_08749	SMel1021pSymA	+	770303	TGGCTGGCTCTCTGGCCCATCTTGTGCTCTTTCGGACCTC
tss_01409	SMel1021Chro	-	770628	ATCTTGCGGAGCGCAAGCTGCTGCCGGCACTTTATCACCG
tss_01413	SMel1021Chro	+	771265	GGGTAGATTTCGCAGATCTGCCGGCGTATGTGCGCCGAAA
tss_01414	SMel1021Chro	+	773030	TCGAGGCCTTGTTTTTCGGAAAAATGGTAGATGTCGTCGA
tss_01415	SMel1021Chro	+	773644	TATCTTCGAACTCTTGCTGACCTTTGCTGTCTCTTGGGCA
tss_08753	SMel1021pSymA	-	774867	GGCGCAGGAACTCAAGGCCGGCTGGGCGGTCAATATCGGG
tss_08755	SMel1021pSymA	+	775830	CTTGTTGCGTAAGTAACTAACCAGTTATAGCTTAAGCATG
tss_11437	SMel1021pSymB	-	776602	GGATTGCGAACCTCACGATGGAACGGCGGTCTTGCGCTCG
tss_08764	SMel1021pSymA	+	778717	CCTTCCTGGACCGGCCCGTTGAAGTCGGGATTATAGGGGA
tss_01432	SMel1021Chro	-	783206	CCTCTTGATTATCGGCTCGGGACAGTAATCTTCTTCTCCA
tss_01436	SMel1021Chro	-	783721	GTCCTTGAACTTCGCCGCAATCTCCGGGTCGAAAATCACA
tss_11442	SMel1021pSymB	+	784551	CCGGCTTTCTCAAGGATTTCCTTGTTGTAGAAGAGATACT
tss_08768	SMel1021pSymA	+	785182	ACCTTCCATGGAAAGGTCGATCGAGCCCATGATGATGATG
tss_01438	SMel1021Chro	+	785263	CATCGGCGACGTGAACATATTCGACGGTAAGGTGACCTCG
tss_08770	SMel1021pSymA	+	785851	CCCTTGATCCTGTCGCCGTAGCGGGTCAGGAAGGAGGACA
tss_08772	SMel1021pSymA	+	786282	GGCCTTGATGTCGGCCAGAGATTTCTCGGATGATCCTTCG
tss_11449	SMel1021pSymB	-	786770	AGGAATGGAAATGGCGGCTTGGCGGGGTAGAACGCCTTCA
tss_01441	SMel1021Chro	+	786808	CTCTGGCGGCGCTCGCGCTGGTGCGCTACACCCGCTTTCG
tss_08775	SMel1021pSymA	-	786964	AGGTGGTCCTTGCCGTCGAAGTAGTGGTAAATCATCCGCT
tss_01442	SMel1021Chro	+	787645	GTAACGGTTTTCCGTCCGGAAGTGCGTTATCGCATAGATG
tss_01443	SMel1021Chro	-	789353	CGCCATAGGCATCGCCCTCGCCGCCGCGTACAATGCCGCG
tss_11457	SMel1021pSymB	-	790505	GTCTCTGAACTCAGGAAACCATGACGTGTCTTCGCGTACG
tss_11458	SMel1021pSymB	+	790523	AGAGCTGGCTTTCACGGAGCACGTACGCGAAGACACGTCA
tss_01448	SMel1021Chro	+	790656	GGCCTCGCCGTGGGCGCAACTCTGTGCCTCTATGACGGCT
tss_11460	SMel1021pSymB	+	794286	TCCTCTAGCTGTGGGCCGGAGGGCGGGTAAATTGAGAATA
tss_11462	SMel1021pSymB	-	794357	AAAGTAATTGATGGTTTCTAAGATAAGTAGTATATATAGC
tss_01452	SMel1021Chro	+	794741	CGCTTGCGGAACGGTTCATCGTCCGGATATCGCCGTCCCG
tss_01453	SMel1021Chro	-	795056	AATGCGGAATTCCTGCGGCTGACCGGATATGAGAATCTCG
tss_08784	SMel1021pSymA	-	795745	GGAGCTGGAACTGCGCATCGGTATCGAGGTCGAAGCGGCA
tss_11473	SMel1021pSymB	-	801310	GCCCCGGACGAGACAGCGCGCAGTCTTTATACAAAGCACA
tss_11474	SMel1021pSymB	-	801728	CGCCTTGGACGCGCTGATAAGGGCAAAGCGCACTCCGGTG
tss_11482	SMel1021pSymB	-	802515	TGGGCCTCTACAAAGAGATCGGTCGCTGTAATGTGGACCG
tss_01470	SMel1021Chro	-	805521	GGCGCTCGCCAAGAACGCGCCGAACAAGGAGAATGCCCTG
tss_08796	SMel1021pSymA	+	805622	GCGTTTTACATGCCGAGCGACTTCAGATAGTCGGCGGCGA
tss_01473	SMel1021Chro	-	806396	GCTTGTTGACTGGCGCGCCTGCTGGCGGCAGAAATACGAG
tss_11494	SMel1021pSymB	+	806616	AGAGGTGAGATGCTTCGGAATCTTCGGTACATAGCCAAGA
tss_01475	SMel1021Chro	-	807323	TGTCTATGCGAAAAATTCTTCCGCAAATAGAACGTGCGGA
tss_11497	SMel1021pSymB	+	807480	CGCCGCCGAACGGTCGCGGTCGATGGATGTCAGAGCTGCA
tss_08801	SMel1021pSymA	-	807736	GATCTCGACGAAGCGGTGAAGATGGCGGACAAGATCGCTA
tss_11504	SMel1021pSymB	+	808148	AGTCCGAAACACAGAAGAATCGGCATGGTCCAATATCGCG
tss_01484	SMel1021Chro	-	808545	GTCCTTGACGCCGGCATCCTCGAGCATCTTCTTCGCCGCT
tss_11506	SMel1021pSymB	-	808560	CTCTTGCGACTGGCGCTTGGCGCGGGCATCGTCGTTGGCG
tss_11509	SMel1021pSymB	+	809339	TGACTAGCAAAACGAAGTTGATGTGCCGTTGTCATACCGG
tss_08803	SMel1021pSymA	+	810183	GGCCTTTTCGGCGATCTCGCGGAAGGCCATACCCGGCTTG
tss_11512	SMel1021pSymB	+	811312	TTCCTTTATTCTTTCTGCCGCTTCCGGCACATCCATGTAG
tss_11519	SMel1021pSymB	-	813536	ATTGGGCGACTATATTCTTCGACGCGCTATCACGTCAAAG
tss_08815	SMel1021pSymA	-	815545	GTCGACATTGCCGCCCTCCGGCTCGTACATGATGCACCGG
tss_01495	SMel1021Chro	-	815625	GGAATACGTGCTCAAAACATTTGAGGTATCCTGCTGCGCG
tss_11528	SMel1021pSymB	+	816393	GTTGAAGGACGGCGTCGCACGGAATTACTCACTATTGCCA
tss_01497	SMel1021Chro	-	816912	CATTGATTAACCAAGAGAACCGCAAATAGAACGGAACTTA
tss_08818	SMel1021pSymA	-	817915	GCCTTTGCCGATCACGTGTTCACGGCTACGCTCTACGACA
tss_11533	SMel1021pSymB	+	818049	GCCATTGAGATAATCGATCATCTTGGGCATACCCTGGTCA
tss_11537	SMel1021pSymB	+	818711	TGGTATTGATTCTTTGAAGCAATTAACTAAGCTTACGGTT
tss_01507	SMel1021Chro	-	821400	AGCCCCTATCCCAGAGGATGGTGAAGCTAGAGCGGGATGA
tss_01509	SMel1021Chro	-	821542	GCCTTGCGGCGGAGTCCAGCATCTGCCAAGCGCGGCTCCA
tss_11543	SMel1021pSymB	-	822133	GCCCTTGACGACCTTCTTCACCTTGGCAACGTCGGCATCG
tss_11545	SMel1021pSymB	+	822960	TTATTCCTTTCGGCGCAACTTGGGTGCATGGAAACTGGCG
tss_11546	SMel1021pSymB	+	823738	CGCTTGCCAACAGGCTCGATCGCGTGCAGGAGACAGGCGG
tss_08825	SMel1021pSymA	-	824153	GGCATGCAACCGAGCTGCGGGCCGTGCTGTCAACCGGAAA
tss_01514	SMel1021Chro	-	824458	CTTCTGGATACGATCCTCTGCAATCTGGTACAGATGCTCA
tss_08829	SMel1021pSymA	+	824551	AACTTTACTTAACGCCGCCTCTGCTTGCATCTTTCTCCCG
tss_08830	SMel1021pSymA	+	825120	GGGTTGCTGTCGGTCGTGGATACCGTTACGGGCCTCGGCG
tss_11554	SMel1021pSymB	+	828310	GTCTCTGGAAAAAGTCCTCCGCGGTGAATATCTGCAGGGG
tss_08836	SMel1021pSymA	-	829006	TCTTCCGGTCAAGATGGCCTACGGGTATATCTGGACCTCG
tss_01528	SMel1021Chro	-	830056	ACGCTGTTGCCGCTCAATGAAATGTCTTACTCAGCCGACG
tss_01529	SMel1021Chro	-	830124	CCTGATAAAACAGCTACTTAGCATGCATTTTGCTTAAATA
tss_11562	SMel1021pSymB	+	830877	CCCGTTTAACCTAGGCTACTGTTTTTGAGTGGCAAAAAGT
tss_11565	SMel1021pSymB	+	831499	TCGGCAACCAGATCTCCGAAGTGCTGAAGATCCATACGGA
tss_11566	SMel1021pSymB	-	832189	CCCTTGTCAGGCGTCACCGCCCGCATCAGGATCTTGCTTA
tss_08846	SMel1021pSymA	-	832996	CCGTTGCGCAGCACCGTGGCGGTGTCGCAAAGTTCCTGCA
tss_11568	SMel1021pSymB	-	833834	AACTGACGCTGAGCACGAATCGGTCGATATAAGGCAATTG
tss_11569	SMel1021pSymB	+	833853	GGGTGGACGAAAACGGCTTGCAATTGCCTTATATCGACCG
tss_11571	SMel1021pSymB	+	834456	TCTTCATTCGCACCTCGCAGCGGGATACCTTCCGCAGCCG
tss_11572	SMel1021pSymB	+	834855	GGCTGTACGGTTTCGACCCGACGAGCTACCTCGGCGCCTA
tss_11573	SMel1021pSymB	-	835034	CTGCTTACGCAGCGCCTCGATCTGTTCCATATTGACGCCT
tss_11574	SMel1021pSymB	+	835116	GGCTTCGACCAGCCGCCGATCCTGCGCTATGTCCACTGGG
tss_01539	SMel1021Chro	+	836968	GACGGTTTCGAGCGTGCCGAGCGGCTTATCGATGCCGGCG
tss_08853	SMel1021pSymA	+	837055	GCTGGCGCAATCCATGAGCCTGCTGGATATCGTGCGGGCG
tss_11577	SMel1021pSymB	+	837070	CGGGTTGCGCGACGCCGCCGATCCCTACAAATAAGCCCCG
tss_11579	SMel1021pSymB	-	837299	GATCTTCACGAAGTCGACGCGCGCGCGATAATCGAAGGCG
tss_08857	SMel1021pSymA	+	838238	AATCTTCTCGGTCACGCCGGATCAAACGATGGTGGAAGTA
tss_08858	SMel1021pSymA	+	838275	GTATTGCGGCTGTTTCGCGACAAGAATATCGGCTTCGTCG
tss_08860	SMel1021pSymA	+	839011	AGGGTTTCCGAGTGCTCGGAAACATAGCCATTGTGGAACA
tss_01542	SMel1021Chro	-	840170	GCACTGGTTTCTCCCATCCCACGACGATAATCTCCAATTG
tss_11585	SMel1021pSymB	-	844401	TTACATCAAGATGCCAGTTCCTTGTAGTCGCTGTCTCTTG
tss_08864	SMel1021pSymA	-	845662	GGCAATGGAGTTCCTGCCGGTTCTGTTTATGGTTACCGGG
tss_08866	SMel1021pSymA	+	846106	ATGTAGATCACCATCACGATGCGGATATAGAAATAGGCGG
tss_08867	SMel1021pSymA	+	846295	CCGGGATGGAACTTGGCGAAACCCGCGTAGTCTTCGATGA
tss_11593	SMel1021pSymB	-	847109	CTGGGCGAAGCCGTAGACGGAGATGGTAAGGGTCTTCTCC
tss_11594	SMel1021pSymB	-	847123	TCCTTGAACGCGTCCTGGGCGAAGCCGTAGACGGAGATGG
tss_01560	SMel1021Chro	+	849168	ATTCGCCAGTAGCGGCACAAACGGGCGTATTCAAGAGGAA
tss_01562	SMel1021Chro	-	849761	GAATCTTGAACTTTCTGCACCGGCTCGCTTCTGATGTGCA
tss_08870	SMel1021pSymA	+	849808	TGTAGCCCACCTGGCTGACGATATGATAGGCAAGAAGGCG
tss_08871	SMel1021pSymA	+	852523	ATGTTGACCGAATTGAGCAGAAGCTCCAGCGACATCAGCA
tss_08879	SMel1021pSymA	+	853836	CCGAGGCTCTCCTGCACGGCCTCGGCATGTCTAATGTCGG
tss_08881	SMel1021pSymA	+	854222	CAATGCGCTACAGCACCTCACCGGTCTAAGTGTCGTGTCA
tss_08882	SMel1021pSymA	-	854590	CTCTTCGGTCCTGCGCAGGTTGGTGATATCCACGATCGTT
tss_11600	SMel1021pSymB	-	855885	AGAATGTCAGGATTGACGAAGATGATGTAGGACATCGTAA
tss_08890	SMel1021pSymA	+	858387	GAATAGCGCAAATGCACGCCAGGACGTAGTGACGACAGCA
tss_01577	SMel1021Chro	+	858544	CCGCAAGTGGACGCCCGCGATACATTCTATAGTGCGGCGA
tss_01582	SMel1021Chro	-	859890	CCTCGCCGAACTCGGCGACCTTGTCGAAGTCGAAGCCCGC
tss_01585	SMel1021Chro	+	860693	GACCATCATGACGCCGAAGATCGGGCCCATCGTATTACCG
tss_01590	SMel1021Chro	+	862076	GCCATTGTGGGCCAGCCATTCCTTCATCATCCTGATCTCT
tss_11606	SMel1021pSymB	-	863012	AGTCACGGCATTCGACGGCACGCCCAGCACATGGGCGACC
tss_01594	SMel1021Chro	+	867397	GATTGACCGGACGCCGGCCGGGAGGATAGCGATGAGCAGA
tss_11612	SMel1021pSymB	-	868330	CGCAACCAGATATTTCTGGATGTGGTAGAAGCCGCCGCCA
tss_11613	SMel1021pSymB	-	868900	GAAGACCAGCGAGGCGATGATCCAGTTATACTGCGTCCCG
tss_01599	SMel1021Chro	-	869329	CTCGAGAAGAACACCGACGACTTCGGCTACAACGCTCAGA
tss_11616	SMel1021pSymB	+	870635	CGCTTGCCGAAGAGCTTTTCGTTCTGCAGACCATGGGCGA
tss_11618	SMel1021pSymB	-	870722	CACGTTTCCTTTGATCGTACCTTTAGCTAAGCCATTGCCA
tss_11621	SMel1021pSymB	-	874513	GCGCTGCAATTCGTCACCAACGGCCGTATAGTCTCCGGCG
tss_08909	SMel1021pSymA	-	876526	ATTTTGTAACAGGGGGTTTAAAGATCTAGTTAAAGAGGCA
tss_08911	SMel1021pSymA	+	876574	AACTAGATCTTTAAACCCCCTGTTACAAAATGTTACTCCG
tss_08912	SMel1021pSymA	+	876580	ATCTTTAAACCCCCTGTTACAAAATGTTACTCCGAAGCGG
tss_01607	SMel1021Chro	+	877013	TTCTATTTCGATATCCGCAAGGATGCGCTTTACTGCGACG
tss_08919	SMel1021pSymA	-	879137	CACCCCATTCTGGACAAATCGCCAGACTAACGCCTCGGTA
tss_11622	SMel1021pSymB	-	879654	AAGCTGCAGAACTATCGCGCCGCGCTTCAGTCCTACAAAG
tss_08922	SMel1021pSymA	-	879753	GTTTGCTTCCAATTTCTAATTGGGCCGGCAAAATGATGCG
tss_11623	SMel1021pSymB	-	880399	GCCCAGCGAAGGTTGAAAAAGTGATGTACAATCGAAGCGG
tss_08940	SMel1021pSymA	-	883312	GTCCTTTACAGAGAACGTTTTTTACGAATTCGTAGGATCG
tss_08942	SMel1021pSymA	-	884037	TGCCTTTTAAAGTAGGCCGAGCGACGCCATAAATACGTGG
tss_01622	SMel1021Chro	-	887682	TGCGAGACGCGCATCATCGTGTTGCGATAGGGTAATGCCA
tss_08948	SMel1021pSymA	-	889143	GCGTTTGTAGGGGCTGCGCCCTTCTGTAGAGTTCGGTCCG
tss_08957	SMel1021pSymA	+	891953	GACTTCGCCTGTCGCCGCTAGTCGGTTATCTCTTGGCAGG
tss_08958	SMel1021pSymA	-	893014	GCCGTGGCATCAGCCGATCCAATCCGGCAAATAAAAGCGG
tss_11637	SMel1021pSymB	-	893342	ATATTCGACGATGGCGACCTGATAGTCGATGATGTCGCCA
tss_08964	SMel1021pSymA	-	894784	AGCCCTTGTCCACTATTCCAATTTAAGGATAAATCCGGCA
tss_08966	SMel1021pSymA	+	896693	GTCTCCGAAATTGCGAAGAAATCTCTTAAGGTCCGGGTTG
tss_08967	SMel1021pSymA	-	896749	CTTCTTGAAGAACAGCAACATCTGGATCAGATCGTAGCCA
tss_11645	SMel1021pSymB	-	896866	TTTCTGAACCTTGTTGAGAGTGAGCTGTCCCAATAAACTG
tss_01633	SMel1021Chro	-	897082	GCTTGCCCGTTCGGCCGCGAGGGTGCAAACGGTTTCCTTG
tss_08971	SMel1021pSymA	-	898168	GCGCATTGGCGACGTGACTTCCATGATATTGTGGACCTCG
tss_11647	SMel1021pSymB	-	898200	CTTGCTTGCGCTCTGACGCATCAGGCCCATGATCCCGACT
tss_08972	SMel1021pSymA	-	898441	CGGGTGCTTGATCGTTCTCTTCGGGATAAGGGTTTGGGCA
tss_11649	SMel1021pSymB	+	898617	AGGACATTGACGTCACGAGCAATCGCGCGAAAATCGGTGG
tss_08973	SMel1021pSymA	-	899264	TTATGGATACTCGTCCTGACCTATGGTAGTCAGGATGATG
tss_01635	SMel1021Chro	-	899462	TCCTCGCCGAGGATGTCATAGGTCGGTATATTGCGGACGA
tss_08976	SMel1021pSymA	+	899711	GAGTTGTCATTACGGATCGATGGGTTATGGAGTTTTTACA
tss_08977	SMel1021pSymA	+	899734	GTTATGGAGTTTTTACAGTTGCTTAGATAGAACGAGCAGG
tss_01636	SMel1021Chro	+	899932	CCGGTGAACAAACGCCATCTCGACATGGTCTACAGCCACA
tss_01637	SMel1021Chro	+	900071	TCGACGGGAACTGTGTCATTCTCGGCAATGTCAACGTCAA
tss_08982	SMel1021pSymA	+	901466	AAGGTGTCGCACGTCCACCCTTGAAGGTAGCGTCGCCATA
tss_01640	SMel1021Chro	-	901974	TCTCCGCGAAAGCCACTAGATCACGATGATCTTAGGTCGG
tss_11657	SMel1021pSymB	-	906539	CTGATTGACGACGCCGTTCGTCAGCGCCATCAGGTTCGGA
tss_11658	SMel1021pSymB	-	907007	TAAACCGCCCCGTAACCGACAACCCCGCAGAGAATGACCG
tss_08991	SMel1021pSymA	+	907898	GTCGTTGCAGCTGTCGGCGTCGAAGTACATGTTCACAATA
tss_01652	SMel1021Chro	+	908176	GCTGGTTGCATCGGGCGGGATTCTGGTGGAAGCCATGGCG
tss_08993	SMel1021pSymA	-	908386	GTCCTTGACGATATCGACCATCTTTCCTTCAGTGACGATA
tss_08994	SMel1021pSymA	-	908512	GGGCTTGCCATGTTGCTCGAAGTACTTAGGAGAACCAACA
tss_08995	SMel1021pSymA	+	908662	GCGGTTTGAAAAAGACGGCGAAACGTTGCAAATCGATGTG
tss_08996	SMel1021pSymA	+	909429	TGCCCTGATCGATCCGAGCCATATACGCTATGATAACGCG
tss_08998	SMel1021pSymA	+	910158	TTCATTGCGGTCTCCTGATTTCCGTCTGATTGAGATGTCC
tss_08999	SMel1021pSymA	-	910601	TTTGTTTACTTTATTGGCTTTTGAGCGCACTGTAAAAATC
tss_09004	SMel1021pSymA	+	911560	GCGGTTGTTTCATAATGAGTTTCCTTGAAAGTGTTGAACA
tss_11661	SMel1021pSymB	-	915455	CGATCTCGCCGGCTTGCTGCTGATCGGCATAATGGTGCCA
tss_09012	SMel1021pSymA	+	915682	TCCATTGACTGTGGCGGCAGCGTCATGAAAGAGCCACTAA
tss_09013	SMel1021pSymA	-	915759	CCCGCTGGATGTCTACGATCGCCTGTGGCAAACTTTTACG
tss_01669	SMel1021Chro	+	916484	TGGCTTGAACAGCGGCCGTTTGTATGACCGAGATCGCGTT
tss_01671	SMel1021Chro	-	917325	GCTTGAGGAAGCCGAAGCCGTGCTTGTAGAAGCCGTAGAG
tss_11666	SMel1021pSymB	-	917403	CGTGTCGCATGACCACCGCCGATCGAGTATCCGGAACGCT
tss_01673	SMel1021Chro	+	917633	CGGTCTTGAATTCCTGGTCGCCTTCCTCCAGGCCTATGTC
tss_09019	SMel1021pSymA	+	917663	GAACGGACGCCAGCAGCATCTGCGTGTAAGGATGACTAGG
tss_01675	SMel1021Chro	+	917758	GCTTGCCGCCGGAAGCACAAATCTTAAGCCGCAACACCAT
tss_09021	SMel1021pSymA	+	918637	GAATCGCATTGATTAGTCCCTTGGTGTAGGGGTGGCGCGG
tss_09022	SMel1021pSymA	-	918940	GCGCTAGACCTCGTCAAGCTCGTCGGTATATCCGATCCTG
tss_01676	SMel1021Chro	-	919458	TCCCCTCTCCCCGCCTGCGATAGGGCATATACACATCTGA
tss_11670	SMel1021pSymB	-	919603	CGATCGCGCCTCATTGGCCGTACACACTAGAGCGGGATGA
tss_01677	SMel1021Chro	-	919653	ACGGCTTTGCCCATCATGCGGGCTATGCGACCGTGAAGCA
tss_11672	SMel1021pSymB	-	919688	AAATTCGGATTGGGAAAATGTCGCCTATATGGTGCTGCTG
tss_09023	SMel1021pSymA	+	919771	GGGCTGGCGCCCAGTACGCGTAGCGCCTCTATATGAGGCT
tss_11681	SMel1021pSymB	+	922805	CTTCTTGCCCTTCAGGTCTTCGAGCTTTGTAATGCCCGAG
tss_11682	SMel1021pSymB	+	922844	GTCCTTGCGGGCGACCATGATCGAATGATAGCCCGTGGAG
tss_01686	SMel1021Chro	-	923891	GGAACAGACCCGCGCCCCGAATCCCGCTAGTTTGCCTTCG
tss_09033	SMel1021pSymA	-	924759	CGACATAGATTGGCCACCAACTGGTCTGCTTCTCCGTAAA
tss_09038	SMel1021pSymA	-	926745	GCGTTTGGCGGCGGGCGCCTAGTTGGGGTTATAGACGATG
tss_09040	SMel1021pSymA	-	927507	ACCGGTATCGCTCCCACGCCGTCCGGGTTAGGATGCGTAG
tss_11688	SMel1021pSymB	-	927815	CCTTGTGCAAGCGACCATTCTTCTGAATATGCATAAAGTA
tss_09043	SMel1021pSymA	-	929208	ATCTTGCAACGGACACCAGGGGTTGCGAATTCTGTCGGCA
tss_09046	SMel1021pSymA	-	930758	TGCTTTACATGTCGTCCTCAAGCACCAACAACGGGACCTA
tss_11698	SMel1021pSymB	+	933325	TCGTTCTCCACCTGCTCACAGATCAGGGTATGAGTGCACA
tss_09052	SMel1021pSymA	-	934422	GATGTTGTAGGTTTCCCCGCGTTTGGCGACAAGAAATCCA
tss_09054	SMel1021pSymA	-	934933	TAATCACAATGTTAACGTGTAATACTCAAAACTGCAAGAG
tss_01714	SMel1021Chro	+	938196	ACGCGGCAACCGCGGCGGTTTTTGCGGTATGGTCGATGGA
tss_09060	SMel1021pSymA	-	938815	CTCCTTGCTTTCATCCAGAGAGGTTCTCAGAATGGTGCCG
tss_01719	SMel1021Chro	-	942471	CTATTGAAGCGCGCCGGCGAATCATCAACACGTTGGCGAA
tss_01722	SMel1021Chro	-	944592	GACGTTTACATTTCAGGTGACGGCGTCGATGCTGCAGCCG
tss_11713	SMel1021pSymB	+	944733	TTTTATGCATATTACGTAAAGTGCCGCTACAATTCATGAA
tss_09071	SMel1021pSymA	+	944820	CATCTTGCTTTGCTGGAAGGAACCGTATTCGAAAACCTCG
tss_09072	SMel1021pSymA	+	945264	AAGCCAGAACCACTCCCGCTTTTGTGTGTCCCAGGCAATG
tss_11715	SMel1021pSymB	-	945964	GAATAGGACGGCAGCTGCGAACCGCTGTAGATTTCCTTGG
tss_01725	SMel1021Chro	+	946016	GTTAACGGAATCTAAGGGACTTGTCGAAGATAAGAATGCG
tss_09073	SMel1021pSymA	+	947051	TGCTCCCGAACCGACTGCAACATCTGATATTTGGACAGTT
tss_01731	SMel1021Chro	+	948895	AAAAGCCACACACAAGCATGCTGCGCGATCTTGGTCATCA
tss_01732	SMel1021Chro	-	949328	GGGTTTCCCCGATGCTGGCGATACTCGTATTATAGAGGCC
tss_01733	SMel1021Chro	+	949346	GCGCAGCTCGACGAGATGATCGGCCTCTATAATACGAGTA
tss_01735	SMel1021Chro	-	950008	GTTTCCCTTGCCGATCGTGTTGATGTAGCTGTTCGGGTCG
tss_09078	SMel1021pSymA	-	950822	GCTCCAAATCATTCACCCATTTCGTGCGAGAGGCAGCACA
tss_01739	SMel1021Chro	-	955154	CCAGATCTGCTCCAGGTCCTGACGGTAATAATCAGCATCG
tss_09095	SMel1021pSymA	+	955552	GTTTTGCCACCGGCTTAGAGTTACGATACAGATGAAGCCT
tss_01742	SMel1021Chro	-	957833	CGGCTTCTTTCGCGCCTTCCGCTCTGGTATGCGCGCTACA
tss_11725	SMel1021pSymB	+	960074	GGATTGGCGATCACGATGCGCAGCCTGTAGACGAGGTCGG
tss_11727	SMel1021pSymB	+	961531	CCGCCGAAATAATAAGGAATCGCCTGGAGATTGACGCCCG
tss_09111	SMel1021pSymA	+	961790	CACTCTGCATCGCTCGATTTCATTGGTAACAGGCTGCGGA
tss_11729	SMel1021pSymB	+	961823	GCTCTATGCGGCCGAGGCAAAATCGATAGTGATTTTCGTT
tss_09117	SMel1021pSymA	+	963179	TTACCGTTCAACATGAAAGCAAGGCTGTATCTTGTGGTGA
tss_09121	SMel1021pSymA	+	963530	TTACGCAAGCATTAAGATATAGTGGCAGACGATGGCGCTC
tss_09123	SMel1021pSymA	-	965371	CGTTAGTGCGCTACCTCCCATTCGGCGTAGGGTGGTCATT
tss_11733	SMel1021pSymB	+	965406	AGGACCGCATTGCCGGCGCGATGATCTATATGTCGGATCA
tss_11739	SMel1021pSymB	-	968406	GACGTCTGGAACAAGCAGCCCTTCAGCATGTCTTACTGGA
tss_11740	SMel1021pSymB	-	969297	TTCACGATCCGCAAGGGGGTGACCTTCCATAACGGCAAGG
tss_09133	SMel1021pSymA	+	971145	CGGCTGGCAACGGCTTCCTACGGCCTCTATGCCAGCCCTG
tss_09142	SMel1021pSymA	+	973888	TCATTGGCAGCATATCGGAGCGGCGGTTATGCTCGGATTG
tss_09147	SMel1021pSymA	-	974602	GGATGGTGGTTGTCATCGTTCTCCCTCATATTCTTACCCA
tss_09150	SMel1021pSymA	+	975518	AGGCGGCCGAACTAATCAATTCATTCCTGTCGGAGTGACA
tss_09156	SMel1021pSymA	+	976914	GCCGTCGACCGTGTCAATTCTCGTGTTATGTCTGCATGCT
tss_11743	SMel1021pSymB	-	977414	TGTGCCTGAAAATCCGCCGGTGCGGCTATGATATCGCCTA
tss_09158	SMel1021pSymA	-	978025	GCGCGATACAGGCAAGCCAATTTCTGAAACACTGGTGGCG
tss_09160	SMel1021pSymA	+	979633	ATTGTACTTATCGAGGTGTTTTTCCTTCATGATCGCGTAA
tss_11749	SMel1021pSymB	+	980752	ACGGATTGGTCTGCCGCGATATAGGTTACCTTGCCTTCCA
tss_09167	SMel1021pSymA	-	981092	CTGGCGCGCAGGTTCCGTGTTTGCCAGAGAGTGAAAAGTA
tss_09168	SMel1021pSymA	+	981178	AATCTTGGAAGCAGCACTGAACTCTGGCATCTGGATTGAG
tss_09169	SMel1021pSymA	-	981711	GAACGTGGGCAATGTCACCGCCGACCGGTATATTCGCGCA
tss_09170	SMel1021pSymA	+	981718	GCGTGAGCACGCTCAATGTAAGCCGTGTAGGATGCGCGAA
tss_09172	SMel1021pSymA	+	982851	GCGCTTGCCTGCACAATCTTGTTCGCCATTATTGTCGGCA
tss_09173	SMel1021pSymA	+	983226	CTGCTTGCGCCAACGATAATTGCCGTATTGATCATGGTCA
tss_11753	SMel1021pSymB	-	983712	AGATCGCCCCATGAAACCCGCGAATGCGCTAATTAGAAGA
tss_09175	SMel1021pSymA	-	983749	CGCAGATTTTGCTCATGATTCGTGGATAAGCTTCTGTTTG
tss_11755	SMel1021pSymB	+	983799	TTCACTCAAATCACAGTATTGTTGCGATAAGTGTGACACA
tss_11756	SMel1021pSymB	+	983883	GTTATGAAATTACTTCAAGTTTTGAAGTAATTTTCCGGAA
tss_09176	SMel1021pSymA	-	983989	TGGTACTGGGAAAGAGACGTGAAAATCGCATGATGTATGA
tss_09177	SMel1021pSymA	+	984333	TCAGCCGGAGCTTCGGCCGCGATACGTGCTATGGCTGGTA
tss_11760	SMel1021pSymB	+	986064	TCGATTTATTCTGGGGTCGCTGCGTGCAAGAGTTGATGTC
tss_09180	SMel1021pSymA	-	987644	GCTTGCGGATCCCGGCATTCTCGGCGTCAACATGGGGGCA
tss_09188	SMel1021pSymA	-	989102	CGCTATTAACTGGAGCCGTTTTGTCTAGTATTGTATGTTT
tss_09192	SMel1021pSymA	+	989720	TACTTCGATATTCGCGGCTTTACTCCGTATACGTATCGCG
tss_09196	SMel1021pSymA	-	990089	TACCGGGAACTCCGTCCTTGTCGAGGTGGTCGAAGATAAA
tss_09199	SMel1021pSymA	+	990690	TTGGCTTGCGCAATGATTGGCTTGATCTTAGCGAGACAAA
tss_09204	SMel1021pSymA	-	991729	GTCTCGCATATTGACGCGCTTGGTGATTATCGTATGTCTG
tss_01799	SMel1021Chro	+	994975	GGCGCTTCCGGAGCGCTGAACATGTGGTACGACGCGGATA
tss_09211	SMel1021pSymA	-	995637	CCTGCTCGTCTTTATCTCGGCAATAGGCTACTACATCACG
tss_11768	SMel1021pSymB	+	998375	TGGATAGATTGGAAACAGCCCTCGTGCGATAGAAGCAGAG
tss_11769	SMel1021pSymB	+	998511	CTCGATGAACCAAATGCGTTCTCATGAGTTCCAACTTCAA
tss_09225	SMel1021pSymA	+	1002041	GCCATTGCCACCCGCGCGTGGTGGAGGCTATCACCAGGCA
tss_09227	SMel1021pSymA	-	1002227	TCCGCCACGGCGCTCGTGAGCCCGTGATAGGCAAGCTCCG
tss_09228	SMel1021pSymA	-	1003532	CGGTGGACAAAATGACTCCGAACGGTCATTTGCCGCAGAA
tss_01818	SMel1021Chro	-	1006916	GGCTTTGAGCGTGAAGGCTATTTGAGACAATATTTGAAGA
tss_09242	SMel1021pSymA	-	1006974	CGTTCCGGAACTTGGGTGTGACCGAACGGTCTGAGTCCTG
tss_01824	SMel1021Chro	+	1007686	CGAATCCGATTTTAAGAATTGTACAAGGAAAAAGAGGACC
tss_01825	SMel1021Chro	+	1007695	TTTTAAGAATTGTACAAGGAAAAAGAGGACCTTGAAGGAA
tss_11785	SMel1021pSymB	+	1008640	TTGTAACGCAGGAAGCTCAGGATGTTGTATTGCGACAGGA
tss_01827	SMel1021Chro	-	1009150	TCCCGCCGCAGTAAAATCGGCAAGTGGTATTGACCCCACG
tss_01828	SMel1021Chro	+	1009201	ACCACTTGCCGATTTTACTGCGGCGGGAAATTTTGCCGGA
tss_11786	SMel1021pSymB	+	1009644	GAGATTGACGTTGAGCGTCTGCAGCGACAGGAAGTTCGGA
tss_09259	SMel1021pSymA	+	1014836	ACGCGACGCTGAGCGGCGAGTTCGTTTACCACTTCGTTCG
tss_09265	SMel1021pSymA	-	1016308	AGAACCATTCCGCGTGCTGGCACATGATAAACGTCCTGCC
tss_09266	SMel1021pSymA	-	1016678	GCTATTGCTGATGCGCTGTCTCCACTACGTTTAGCCGCCG
tss_11793	SMel1021pSymB	+	1016754	CGTGTTGAGTCCGATGCCGAAGTTTAGGATCATGATGACG
tss_09269	SMel1021pSymA	-	1017223	CCCTTCTTGACTGTGAATTTTTTTTCGTTCTGAACGACCG
tss_09271	SMel1021pSymA	-	1017694	TTCGATGCGGACGATCTCACCGATTTGCTCAATCTGCTGG
tss_09274	SMel1021pSymA	+	1017943	TGGCTTTCGCGTCAACGACGAGCGCAATAATGTCCTGTGG
tss_09278	SMel1021pSymA	+	1018595	TTTCGTCACCCTTTACGGCGTCCTCTGGTAAATGTCCCCG
tss_09286	SMel1021pSymA	-	1020476	CAGGAAGCCGAGATGGATCGCTTGCCGTATAAGCGAAAAG
tss_11799	SMel1021pSymB	+	1023277	CGGGACTTGCGGTACTGGAGGATTATGCCATGGCAGATCG
tss_11800	SMel1021pSymB	-	1023365	TCCGTTCGCAAGATAAACGATGTCACATATGAACGTTGCG
tss_01852	SMel1021Chro	+	1026192	GCGCTTCCGCGCGCCGGTCGAGATCTATACGCTGCAGGCA
tss_11813	SMel1021pSymB	+	1026391	GCGCTTGCCGGAAGATACGGAATAGCCGCAAACAAAAATA
tss_01854	SMel1021Chro	+	1026675	GTCTTGTCCTCCGCCTGGCCGTGGCGTACCGCGGCGATCG
tss_01860	SMel1021Chro	+	1029655	ATGGGTTACTTTAAGGTGTATTTTATGATATGTTCATATA
tss_01863	SMel1021Chro	-	1030164	TTATTCCGTCCTTAAGCCTTGATCCATATGCAACGGACCA
tss_11819	SMel1021pSymB	+	1032584	ATCTGGACCAGTTGAGGTGACCTATGCTTGACTTCGCCGG
tss_01866	SMel1021Chro	-	1032746	GGCTCCGGAATTTTCAAGACGCGCGGATTGTCCATGGCGA
tss_09309	SMel1021pSymA	+	1033068	CCCGGGGGTCGGTGTCGCGGTCATGGTAGTGGCCTCTTCG
tss_09313	SMel1021pSymA	-	1035089	TCGGCTATGGCGACGTGGCGAATTGGTTTACGAGGGCGGA
tss_09314	SMel1021pSymA	-	1035355	CACCGCAATCGAACCCTGGACTATTGTAGGATCCGAAACA
tss_09316	SMel1021pSymA	+	1035389	ACCGTTGTTTCGGATCCTACAATAGTCCAGGGTTCGATTG
tss_09325	SMel1021pSymA	-	1036952	TTTTCGGAACACCTGAGACGCCCGATGATCTCAGTCGACA
tss_09326	SMel1021pSymA	+	1037656	GCCGAGGGAACTTGCCATGCTCACAAACATCAAAGGCCTT
tss_01871	SMel1021Chro	+	1037801	CGCTTTCGTAGAACCCGTTCATGCCGTATTGCGCCACATA
tss_09328	SMel1021pSymA	-	1038351	GGTCCGGGCGCTTTTATGAGCGTCTGATAGGGTGAGATCG
tss_09329	SMel1021pSymA	-	1038936	ACCAGCGACATCGTAAAGCGCGTCTGTTACGTCAGGAACG
tss_09335	SMel1021pSymA	-	1041118	CGTCGGGGCAAAGGCTGCGCCGACGTGGTACAAGGGTCGA
tss_11826	SMel1021pSymB	-	1041727	TGTCTCGACGCATGCGCGCGACGAGGTCACCATCGAGACG
tss_01877	SMel1021Chro	-	1042634	ACCACATGAACCTCGACACTCTCGAGGAATCCAAACGCTA
tss_01878	SMel1021Chro	+	1043738	GCGCCGGTGACGGAGCCGAGATTGTGATACCACCAGTCGA
tss_11831	SMel1021pSymB	-	1044412	CGAGCGCTCGCCACCGGCTGCGATGCTGTAATAGGACGCA
tss_01882	SMel1021Chro	+	1046354	AGATCGACAAGGATGCGCGCAAGCGCCACCTTGTCCGCCA
tss_11837	SMel1021pSymB	+	1046692	GTCCGTAGGTTTCCGTGCGGAACCTGGTAATGGTGGAGGA
tss_09343	SMel1021pSymA	-	1047500	GGCCTCTCTTTCTCCAAGATGCTCGAGCATCATCGCGCCG
tss_11838	SMel1021pSymB	+	1048017	CTCCAGCGTCTCCATGCGCCGGCCTGCTACAATCACGGTG
tss_01893	SMel1021Chro	-	1050144	TGCTGGATCGGGTGGTCATAGCCGATATAGCCTTTGACCT
tss_01894	SMel1021Chro	-	1050159	ACGCCGCGGATTTCCTGCTGGATCGGGTGGTCATAGCCGA
tss_09344	SMel1021pSymA	+	1050234	GAGTTCCTGCTTAAGGTCGTCTGCGCTAAGTAGCGCCGTA
tss_09346	SMel1021pSymA	-	1051415	CTTGCGAAATCAGGTGAGCCGAGGAATGAGCTGGCGCCTA
tss_09347	SMel1021pSymA	-	1051857	ATGTTGATGGTCGCGCAGTCCCTTTTATATGGTGTGACAA
tss_11845	SMel1021pSymB	-	1052817	CGGGTTGCCGGATTGGAGCTCGTCGCCATAGATGATGCCG
tss_09348	SMel1021pSymA	-	1052970	GCCCGCCCCGACGGTCGAGGAACCGTGGTAGCCTTGCTCG
tss_01899	SMel1021Chro	+	1053545	GTCCTCGGCAGAAGCCGTCGGCAATGATAGGTCGCATGAA
tss_09352	SMel1021pSymA	-	1055883	ACTTGACGATCTGCTCGCGGTTGACGAGATACTTCATGCC
tss_09353	SMel1021pSymA	-	1058050	CGGGCGAAGCGGTAGGCGCCCGGGATGTATATCACCGACA
tss_09355	SMel1021pSymA	-	1060146	CCCGGGTGACACCCTCTGCCCGGCAGGGCAGAAGAGTGTA
tss_01917	SMel1021Chro	+	1060989	GGACCTTGGTCTGGTCGAGATAGGGGTGATACTCGACTTG
tss_09357	SMel1021pSymA	-	1062021	CTATGCCCGGCACCCCGTCCGGCGTGCTATCGATATAGCC
tss_09358	SMel1021pSymA	-	1062235	CACTGGTCGCCATGCGAGGACCTCATCTAAAAATCAGCGA
tss_09359	SMel1021pSymA	+	1063008	AGCCGCACCCCGGAAAGCCTTTCCAGATACAAGACGGACA
tss_09362	SMel1021pSymA	+	1063895	GATAATGCTGCTAGATGGAAAAAGGTCTACGAAATCGCTG
tss_09363	SMel1021pSymA	+	1063920	TCTACGAAATCGCTGAAGGAAACAAGTATGCGGTTATTCA
tss_09366	SMel1021pSymA	+	1064344	GATCGCTGAACCAGCCGCCTCGATTGGCGTCGGAGCACTG
tss_09368	SMel1021pSymA	-	1064951	GAGCTGGACGGCGCGCAGGTTGCCTGTCTTCTTGTAGATG
tss_09371	SMel1021pSymA	-	1065910	CGGCCGCGTATTTGTCGCTCTCGACTGGTACATTGGCCTA
tss_09372	SMel1021pSymA	+	1066049	AGCTTTTCGCCAAGACTGACGGATATGCTATCACGTTGCG
tss_09374	SMel1021pSymA	+	1066951	GAGCTTGCGTCTGGCCGGACTTGGCCGATATGCACCACTG
tss_01931	SMel1021Chro	+	1067268	CGTTGTTCAACAATGCCGGCCAGCACTACAACCACGTTCA
tss_01932	SMel1021Chro	-	1067334	TCGGCGCGGAACTTGTCGTAGCCGCCGAGGTCCGATTTGA
tss_09377	SMel1021pSymA	+	1067912	GCCTTAACCTTGCCGTCGATCTCCTCGCACAGCCGGCTGA
tss_09379	SMel1021pSymA	-	1069766	GAGGTAGCGGAGGAGCACTTCCGTCGTATAGGTCATCACA
tss_11854	SMel1021pSymB	-	1070153	CATTGCCTTGGGGCAGACGATAAACGGTTTGACCTTCGCA
tss_11855	SMel1021pSymB	+	1070172	CCGTGGCATCGTTTTGGGCATGCGAAGGTCAAACCGTTTA
tss_11856	SMel1021pSymB	-	1070820	TCCACGGTATTGTAACAGAGAGCCGCCACATATGCGTCCA
tss_09382	SMel1021pSymA	+	1071077	TGATGCGAAACTCGACCGGAAACGGGGTATACGGGCCGAA
tss_11857	SMel1021pSymB	+	1071771	GGACCTTCCGGCTGCGGAAAGACCACGCTACTGAGGGCCA
tss_11858	SMel1021pSymB	-	1071865	TCGATGGTAAGATTCGGGAAGAGCGCATAGGACTGAAAGA
tss_01937	SMel1021Chro	-	1071981	TCAATGTTGGAGAAATGGGGCGCATGTATACGATCGGCGA
tss_01941	SMel1021Chro	-	1075617	TGCGGCTATTGAAAGGCACGCGTTTTGCGTTAGTTTTCAC
tss_09386	SMel1021pSymA	+	1075827	GCCCTTGCATTCAAACGGCGCCGGAGTGACAACCGGTGTC
tss_09387	SMel1021pSymA	-	1075916	CTTCGGTGAAATTCAATGTTTCGGCCAGATTGAGAAAGTA
tss_09388	SMel1021pSymA	-	1077970	TATTTTACATCTGCAACGGCTACCGCCTAGGCGGAAGTCG
tss_09390	SMel1021pSymA	+	1078015	CCGCCTAGGCGGTAGCCGTTGCAGATGTAAAATACTTATC
tss_01943	SMel1021Chro	+	1078612	GGAAGTGAACTTTTCCTGATTCAAATAGTCGGCGGCTGCG
tss_11866	SMel1021pSymB	-	1080360	GCCAATGGCTCGGTAATCCCGGCCATCTACTATACCCTTA
tss_09393	SMel1021pSymA	+	1081193	TTGCATACTTTGTCGATCCGGTGATGTATCTACGTGCGCT
tss_01953	SMel1021Chro	+	1081737	GTCCTTGGCATCGCCGAGAAACTGATCGATGAGGGGGGAG
tss_09398	SMel1021pSymA	-	1082788	GGGTTTTAGAAGGGCGTGGCATTGGTTACCGTAAAAGGCT
tss_09404	SMel1021pSymA	+	1084146	CCTGCAACAGATCGCTGAAAGAGTGGTAAGAAATGCCTTG
tss_01960	SMel1021Chro	-	1084320	TCCGGCGGCACTTTCCAGCATGCGTGTTGTCTATCGCATG
tss_01965	SMel1021Chro	+	1085182	CGCTTGCGCCACTCGCCATCTTCATGCATCTCGCAGGTTT
tss_09409	SMel1021pSymA	+	1086134	CCTGCTAGCCCTCAAACAGCAGCGCCCGTAATATTTGCTA
tss_11870	SMel1021pSymB	+	1086431	AGGCTTGCCCGCTCCGGCCGCGACACCGTAGTCTCCGTCG
tss_11872	SMel1021pSymB	+	1087313	CGGGTCGACGCCGACGGCGACATCATCTATGCCGGCGCCT
tss_09419	SMel1021pSymA	-	1088465	AATATTGCGCCGATGTCGTCGAAGATCGCAAGAGAGAGCA
tss_11876	SMel1021pSymB	-	1088512	GGATCGAAACTTCCTCATGGCCAAGATATTTGAACGTCCA
tss_09421	SMel1021pSymA	+	1089575	GGTCCCAGAACCAGAGTATTGCACTGGTGTCCGACGGGCG
tss_09428	SMel1021pSymA	+	1091475	CGCGACCAAACGCGTGAAATCGTAGGTATAGAAGCGAGCG
tss_11882	SMel1021pSymB	+	1091712	GGTGAGACTTTTGGAATGTTGCAGTGCTATTCGCTTCGCA
tss_01972	SMel1021Chro	-	1092381	ACTTGACCAGATCATCGACGACTTTGCATTTCTCGACGAA
tss_11887	SMel1021pSymB	+	1092437	GAGTAGCCGTGGTGGTCGAAAGCGATTACGCCGTCGGTCA
tss_01977	SMel1021Chro	-	1093133	TTTCAATAAAATTTGAAGCAAATACCGTTGTTTCTGGAAA
tss_11893	SMel1021pSymB	-	1094556	ACCTTGAAATCGAATTCGCGCGCGGTGTTGATCATCTCCA
tss_09447	SMel1021pSymA	+	1095985	GCGTGACAGGAAGTCGGCCCTATTGTTAGAACAGCCGGCA
tss_11897	SMel1021pSymB	-	1096337	CGCTCACGTCCGTGACGAGCTTCATGTATTCCTGTCCGAA
tss_09449	SMel1021pSymA	-	1096783	TGGCCGGAGCGAAGAGCGCATTCCAGGTATAGGTCTCGTA
tss_01987	SMel1021Chro	+	1099203	GATTGCGCGAGGTTAATGCGTCGTGGTCTGGATTAACAAA
tss_11902	SMel1021pSymB	+	1099457	ACGCTTGACCTGCCAACCCGAAAGACCACGCTGCGGTCCA
tss_01990	SMel1021Chro	-	1099489	TCCAGCCTTTCGTAACGGATTCCTGTGAAGAACAACACCT
tss_09458	SMel1021pSymA	-	1100000	TCCATACGCATCTGGCCTTTGAAGCTGTATGGTAAGCCCA
tss_01993	SMel1021Chro	+	1101754	TCCTTGGCGAGGCGGACCGGAATAGTGTTTATCGATCTGG
tss_11909	SMel1021pSymB	-	1104095	AGGGTTGTGTCACGGGCGTTCAGGTGGGCAAGGTGCGCCA
tss_02005	SMel1021Chro	+	1104670	AGCCTGTATCGGTTAATGATTCCGGCATAGTGCTTCCCAG
tss_09476	SMel1021pSymA	-	1108916	GCTGGACGATCGGGCACAAAACAGGCACGAGCCAGACCCG
tss_09481	SMel1021pSymA	+	1113479	CGCCTTGAACGCCGGGGGAAGTTATATAGTCGTGGTCAGA
tss_09482	SMel1021pSymA	-	1113492	TCCCAAGCGCATGGCCTGACTAAGTGTTAGAGCAAAGCTG
tss_02019	SMel1021Chro	+	1115736	ACCTGATCGACAATGCGATCAAATATGCGGAAGGTGCCGA
tss_11936	SMel1021pSymB	+	1115933	TTGTTTTCACACATCTGGTTCGGAGATAAAGGAGATTACA
tss_09489	SMel1021pSymA	-	1116138	GTTCCCGCCAACAACCCAAATGTGTGCTTCAACTGGTTCA
tss_11943	SMel1021pSymB	-	1117552	CAGATTGTTTCGCATGCCGATCGTGCCCATGATCAGCTCA
tss_09498	SMel1021pSymA	-	1119169	CCCAAAGAAACTAACTTATTCGCTAGGGGTCAAAATGGGA
tss_09502	SMel1021pSymA	-	1120473	ATGTTGACCAGTGCCGCGGGGCCGTGGCAAACGGCGGCGA
tss_02024	SMel1021Chro	-	1120475	ATCTCGACAACCGGCGCCTCTTCTGGTCCCGCTCGATGTA
tss_11946	SMel1021pSymB	-	1120574	ACTCTTGTTCCGGAGTGCCAGCTGTGCTTGCAGAGTTGGG
tss_02031	SMel1021Chro	-	1123182	AATCAACAATTTCTACACGACGACGGTTTACGAGAAGGGG
tss_09509	SMel1021pSymA	-	1123370	GACGTTGTGGCGCCCGAATACAGACTGTAGCGTGAAAGGA
tss_09513	SMel1021pSymA	+	1124430	TCGATACCCAACTCTCTCCAGGCATGCTGGAATATCTGCC
tss_09517	SMel1021pSymA	-	1125923	CCGATATTCCGGCTGCGCCCGACCTTGATAAACAAGCGAG
tss_11957	SMel1021pSymB	+	1128418	AATTGCTCGCGGAATACGAACTCGATATCGACGTCACCCG
tss_09519	SMel1021pSymA	-	1128485	GTTCGGCGCTGTTGTGCCCTGTGTGAGATAGAGGTGAACA
tss_02050	SMel1021Chro	+	1130226	GCATCCCGGCTCGACAAGGTTTACGGCATTTGTCATGACG
tss_09524	SMel1021pSymA	+	1131851	ATGCAGACCGTAGCGCGACCCGTAGAGTAGCTTCCACGCA
tss_02058	SMel1021Chro	-	1133384	GCCTTGATCTTCTCGGCAACTTCGGGGGAAACCCACTTGG
tss_09527	SMel1021pSymA	+	1135261	GTTCTTGCAAACCATCTCTCCGGATGCGAAGTCTGCACCG
tss_09532	SMel1021pSymA	-	1137511	AGCTAGGAAACGAGAGCGGACCGTGATTTTCTCGATGCCA
tss_02070	SMel1021Chro	-	1138090	GACTGGCGCATTCTGCCGGCGATTGCGATAGCAACTCTCA
tss_02072	SMel1021Chro	-	1138429	GGGCTCCTTTTTCTCTGTTGCCTGTTCTACGGTCTTGCGG
tss_09536	SMel1021pSymA	+	1138544	GCATTGCGTGCCGCTGCAGATCAAGGCTATGGGGAGCGCG
tss_11964	SMel1021pSymB	+	1138786	AACTATGCGGACTTTCCGAAACATGTCAATAGGGATTCGG
tss_11965	SMel1021pSymB	+	1140051	AGGTTTGAAGCTTGCTGCATGATTCCTTAAATCGGAGCCG
tss_11966	SMel1021pSymB	+	1140655	GCGGCTTTCACGCGGGCAGGAATCGGGTAATTCCTGTTCG
tss_09542	SMel1021pSymA	-	1141621	GGACATCGACGCGGGGCGCGTTATCCGTATTCTGGAAGAC
tss_02082	SMel1021Chro	-	1142324	AAAAAACAACACTCTTGTCGTTTGCTTGTCGAAAGGTGCA
tss_11969	SMel1021pSymB	-	1142444	TGTCGAATACAAGTTTCCGAACAATGCTAAGGTCACGGGA
tss_09545	SMel1021pSymA	+	1143027	TGACCTGACCACCCGAAGAAGGATGTGCAATTGTTGCTGA
tss_11974	SMel1021pSymB	+	1144679	GCCTTCGCCGACCAGCGGTGCGTTGGTAAAGCTCAAGGCG
tss_02089	SMel1021Chro	+	1144857	ATGTTGCGCGCGGCGGCACCGTCCTTGAAAAGAGCAGCTG
tss_02092	SMel1021Chro	+	1145612	CATTTCCGCATCGGGCGCGGTGCTGATACGGATGCAGCGG
tss_11982	SMel1021pSymB	+	1148901	AGGGTTGCCTTCGCTCGCATGATGTTTCCTCATTTATTGA
tss_02099	SMel1021Chro	+	1149181	CGACGGCGGCACCTTCCAGGCCGGTATCTCGGTTGACGAA
tss_02100	SMel1021Chro	+	1149288	GCGTTGCTTTCGACTTGCTCGGCAGCTACGACACCGAGTG
tss_02101	SMel1021Chro	+	1149545	GACGATCAGTGGCGCGTTGGTATCACGACCGACTACGACA
tss_02105	SMel1021Chro	+	1149708	GAAGGGAAGCCCGGCTTTAAGCCGGGCTTTCTCTTTTCTG
tss_02106	SMel1021Chro	+	1150213	CCGGTATCCACCAGAAATATCGAGAGGTACAGATAGAGTT
tss_09569	SMel1021pSymA	-	1153070	AAGCTCGAGAATGTCAGGACGGTCGGCTATGAGGTGCTGG
tss_09570	SMel1021pSymA	+	1154631	TCGCTATTGATGTTCGTTGAAACTGCTATGCCTGCCATCA
tss_02111	SMel1021Chro	+	1155579	TGGAGTTCCCGCTGCGCCGCGGCAATGTCATAGGAGGGAA
tss_11993	SMel1021pSymB	-	1156718	CGAGTAACGGCGAGCAGCAATGGTATATCAATCCGAGCTA
tss_02115	SMel1021Chro	-	1157338	CGGTTGACCGCACCCTGCAGACGGTTCACTTCCCTTTTCG
tss_09579	SMel1021pSymA	-	1158408	GCCTTGCGCCATTCACCGGAAATTGCAGATGCTAGTGGCG
tss_11997	SMel1021pSymB	-	1159937	GGTTTGCGCGAGGGCCCTTATGCGTGCATCGAAGGAACGG
tss_02120	SMel1021Chro	-	1160461	GATGTCGTCATGGGGCTCGGCAATGATATCATCAATCTCA
tss_02121	SMel1021Chro	+	1160485	CGAGCACGCCGCCGGTGAGATTGATGATATCATTGCCGAG
tss_02129	SMel1021Chro	+	1163306	TCCTGGTCCTCGATGAGTGCGGTGTAGTAGTAGGCCCTGA
tss_02139	SMel1021Chro	+	1163665	ATCTATAATTGTTGCTGGATACGTGTTCGAAATTATCACG
tss_02141	SMel1021Chro	-	1164336	AATCATATGAGTGGCGCACTGCTTCGATAACACGTCGGAA
tss_02143	SMel1021Chro	-	1164503	CGCTTGCCCGCTTCTGCTGCCCGTGCTTCTGCATGGCGTA
tss_02144	SMel1021Chro	-	1164718	GGCCTTTTTGGTGACAAGGTCGAGCTTCTTGATCTTGGTG
tss_12003	SMel1021pSymB	+	1164804	ATTGCTTCAGTGGCGCGAGTTCGTGGTAGTCGCGCACGAA
tss_09592	SMel1021pSymA	+	1165701	CGAGGCGGGGAACTAGGCGCGACCTGGACGGTCTTCGACG
tss_09593	SMel1021pSymA	+	1165761	ATCCACCCCCACGATGAAAGGATGCTAGGAACTATCCGCA
tss_09595	SMel1021pSymA	+	1167203	CCCACATCACTGTAGAGATAATTGAGGTAGGCTTCCGCCA
tss_02154	SMel1021Chro	-	1168073	CTCATAGGAAGCCGTCAGGATGACCGGTATCGTAATGGGA
tss_09600	SMel1021pSymA	+	1168222	AGGTGGAACCACCGGCATCCATCGTGCGATTATCGGATGG
tss_09603	SMel1021pSymA	-	1170598	CGCGCGGAACTTCTTGCGCGCATTCCTGCCTTCGTGTCCG
tss_12012	SMel1021pSymB	+	1171142	TAGGTGCCGTCCAGCGGATCGTAATGATAGGTACCGAAGA
tss_12015	SMel1021pSymB	+	1171670	GTCCTTGTCGCGAATGATCGAATAGGTAATCTCGGCGGCC
tss_02161	SMel1021Chro	+	1172480	CGCGAGGTGCCGCAAGCCGGATTATGGTAGATGGTGACGG
tss_12017	SMel1021pSymB	+	1172934	CGTCTTGAAAACAATGACAAGGTCGGCGAAAAGCGACCAG
tss_12019	SMel1021pSymB	+	1173357	GCCATTGTGACCGATTCGGCGATGCCCATAAAAGACACTG
tss_02163	SMel1021Chro	-	1173727	GCCTTCGTTCCCGAGGGCTTCTCCGGCTACGTATGGACCA
tss_12027	SMel1021pSymB	-	1174229	AGTTGTTGCCCTCTCCTCCTGCCTGGCCACTATATTAGCG
tss_12030	SMel1021pSymB	+	1175097	CAATTGCTTTCGCAGGACGGCTGGGACTTCATTGCGGACA
tss_12033	SMel1021pSymB	-	1176345	CGGAGTTTCAGGGCCTTCGAAAGATATATAAGCGGAGCTT
tss_02173	SMel1021Chro	-	1176394	CCAGCAATTCGCGCTCCTTGATGGCGATATAGTCGCGCGA
tss_12035	SMel1021pSymB	+	1176723	TGCTGGGATTCCCAATAATACGGCTTCATGACCGTCTCCG
tss_02176	SMel1021Chro	+	1179744	ATCGACGAGCAGGGGCGTCTTCATGGTAGACTTCAAACGG
tss_02178	SMel1021Chro	-	1180957	TTAGATAAAACTTAATTGATCAGCGTTCTCAAGAACAATC
tss_12049	SMel1021pSymB	-	1180970	GCATGTTGCAGAAATTGCGCCCCGCAATATTTTGGGGCAA
tss_02180	SMel1021Chro	+	1180991	CCTTTGATTGTTCTTGAGAACGCTGATCAATTAAGTTTTA
tss_02185	SMel1021Chro	-	1181596	TTGATGGCGCACAGCTATGCGCATCTTTACAAGGTGCCGA
tss_02186	SMel1021Chro	-	1182140	GACTTTTCATCGGCCGGCTTTCTGCGTATGAACTGTCGAG
tss_09611	SMel1021pSymA	-	1182913	GGTATGGAAAATGTCCTCGAGACCGGACACAAGGATCTGG
tss_12056	SMel1021pSymB	-	1183174	TCTTTGTGCACTGCAACAAAATGGATAAATTACTCAGTTA
tss_12057	SMel1021pSymB	+	1183234	TTGTTGCAGTGCACAAAGAATTGAACTAAGCTCAGCCCCG
tss_02191	SMel1021Chro	-	1184210	TGCGACGTCTTCCAATGCGGGTTCCGAGGTCTTAGACGTG
tss_09613	SMel1021pSymA	-	1184501	CGGTGGTGTTGATGCCGACATTCAGATTGAGCTTGCGGGG
tss_09615	SMel1021pSymA	-	1186390	TCCATTGCGGCTGATCGTGCCCGGTTGGTATGCGGTAGCG
tss_09618	SMel1021pSymA	-	1188078	CTCTAGACCGAACATCATGGCGTCAACATAGTTCGAGACT
tss_12061	SMel1021pSymB	+	1188292	CGCCCTTGCTCGTGCGGACATCGGCGATATCGTTTTCGAA
tss_09622	SMel1021pSymA	-	1188484	AGTAGTCGGGCCGCCGCGATTTGAAATAAAGGCTGAGATA
tss_09624	SMel1021pSymA	-	1188529	AGGCTTCCCACGTTCCATATTCTCGGACTTCCTGTAGAAG
tss_02198	SMel1021Chro	-	1189882	GCATGGACAAAACGCCGAGCGCCATGCCTCCATAACGGAA
tss_09637	SMel1021pSymA	+	1190475	GGCGCTTTACTCGTCACGGCTCGAATATACAATCCTGCAG
tss_02200	SMel1021Chro	+	1191143	GCTTGCCATGCTGCTGGACGAAATCTAAAAGCTTCAATCG
tss_12073	SMel1021pSymB	-	1193259	CGCTTGGGGCTATGGCGGCCAGATGCTCTACATAGTGCCG
tss_02203	SMel1021Chro	+	1193339	GCTATCTCTATGACCATTTCGGCTCCTACGATCCGGTCTG
tss_09643	SMel1021pSymA	-	1194997	ACGCCTACCAACGAAACTCAGGAGTAATTAGATGGATGCA
tss_09644	SMel1021pSymA	-	1195164	TGCTTCCCCTACATCATGCTTTCGGAGGAGGGTGGGATTT
tss_09650	SMel1021pSymA	-	1198329	GTTGATTGAACTCCCTGTCGATACGGTTGTCGATACCGTT
tss_02208	SMel1021Chro	-	1198343	CCCAGTGCGGGGCGTGTTGGTAGTGCAATAGGGGTAGTTG
tss_09651	SMel1021pSymA	-	1198427	TGATTGACGATGGCCCAGATGAACATGAAGGAGTCTCCTA
tss_09652	SMel1021pSymA	+	1198456	GTCTTTGCCATAGGAGACTCCTTCATGTTCATCTGGGCCA
tss_12078	SMel1021pSymB	-	1199291	GGCCGTTGATCTTCCTCAACGATCAGTCGAAGTACACGCT
tss_02212	SMel1021Chro	+	1199884	GTTTTGCTATCTACCCGAGCAACCTGTTATCCTTGACCTC
tss_12080	SMel1021pSymB	+	1200109	ACCCCATGTCGAAATATTTGAAGGCGTTGTCATAGATGTA
tss_09659	SMel1021pSymA	-	1201472	GTCATCGCTTTCAGGGCGAAAATCTGGAATATTGGACAGG
tss_12082	SMel1021pSymB	+	1201766	GGTGGTGAATCCCGAGGGCATGCCGTAGGTCTTGCCCTCG
tss_09662	SMel1021pSymA	+	1202025	GATTGGCGAGCAGAAGGCACTTCGCGTTAAGGAATTCACG
tss_02224	SMel1021Chro	-	1202147	AAGCCTTGTTGTGATCGGCGAAATAGTTTTGATGGAGATC
tss_09668	SMel1021pSymA	+	1203988	ACAAACATGATGTCAGGGAATTCGGCGCTAAGTTTCTTTA
tss_09675	SMel1021pSymA	+	1210599	GGTCCTCTTGCTTTTTTTTGTTTTCCCGGTTGATTGGCAA
tss_09676	SMel1021pSymA	+	1210619	TTTTCCCGGTTGATTGGCAAAAAATGATAGGGAATGCCCG
tss_02243	SMel1021Chro	+	1212273	GGTCTTCCTCCACGGCGGCCCGGGCGGTACGATTTCGCCG
tss_02244	SMel1021Chro	+	1212502	ACGCTGGCGTTGGCCTATGCCGAGACCTATCCTGAGCGGG
tss_02246	SMel1021Chro	+	1213159	AATCGAGACATGACCAGGGAACGCATCTATCTCTTCGACA
tss_02248	SMel1021Chro	-	1215065	GCCACGACTTCGGCCGCAGGGATATGCGAAACCGCCTTCA
tss_12095	SMel1021pSymB	+	1215202	TCCCGGTCCCGGAGCGCAATTTCCGAGCGGCGTTTTTTTA
tss_12097	SMel1021pSymB	+	1215554	TGGTACATCAAGCACGGCATCACCCTCTATAAGGGCCACA
tss_09685	SMel1021pSymA	+	1216161	GCCGCCTGAGGGGGCGTTCGATAGCGTACAAAGGTCTGTG
tss_12098	SMel1021pSymB	-	1216412	GGTCGTTGAACCAGGCACCGTCGGCGGTGTCCCCATAGAG
tss_02251	SMel1021Chro	-	1216620	GCGCTCGACAGCCGGAGATTTTTCGTCCATTTTCCTTGAC
tss_12099	SMel1021pSymB	+	1217080	TTCGAAGGAACTTCGCGCCATCGCCGATGTCGTCGACAAG
tss_09686	SMel1021pSymA	-	1217289	TGTGTTCACGAGGCGCTCCATCGTGTCGTAATATTCAGGA
tss_09689	SMel1021pSymA	+	1218049	CACTAGACACGCTCGAACCTGCCGTGCACGTCAGCTGGCA
tss_09692	SMel1021pSymA	-	1218474	GGTGGTTTTTCCACGGACCGTTCAATAGTCCGTGAGAGCA
tss_09695	SMel1021pSymA	-	1218928	AGACTTGATGTTCGCCAGCCTCGGGCTCGAAATGGCTGGA
tss_12102	SMel1021pSymB	-	1218954	CTGGTTGACGCCTTGACTATAGCAGGTCACGACCTTTTCG
tss_09698	SMel1021pSymA	+	1220705	TCAGGGGGAGTGATTTATTCTCCTCCTTGTCGAAGCGCTG
tss_09700	SMel1021pSymA	+	1220819	TGCACCTCCTCCCGCATCGGGGTCTTTCTATATCAGGATG
tss_09709	SMel1021pSymA	-	1223491	GGCGCATTGGCGACGTGACTTCCATGATATCTGGACCTCG
tss_09710	SMel1021pSymA	-	1223763	CGGGTGCTTGATCGTTCTCTTCGGGATAAGGGTTTGGGCA
tss_09711	SMel1021pSymA	-	1224586	TTATGGATACTCGTCCTGACCTATGGTAGTCAGGATGATG
tss_02263	SMel1021Chro	+	1225772	TGGCTGGCGTAGGGCAGAAGATGCGGATAGAGGAAATAGG
tss_09716	SMel1021pSymA	-	1227838	AAGGTGTCGCACGTCCACCCTTGAAGGTAGCGTCGCCATA
tss_09718	SMel1021pSymA	-	1228271	CGGAGTTGTCATTACGGATCGATGGGTTATGGAGTTTTTA
tss_12113	SMel1021pSymB	+	1228591	ATGGTGGTCATCCTTTTCGGAGTAATCTATAATTTTTATA
tss_09720	SMel1021pSymA	+	1228823	CACGTCGCTAACGACGTCGTTAATGACGTGTCTTAGGTCA
tss_02269	SMel1021Chro	-	1229059	TCTCGACCAGCAGGTCCGTGGGTGGATAGACCATCCGGTA
tss_09729	SMel1021pSymA	-	1229617	GCTTTTTTTGAGGCCGCAGTAGAGCTAGGCGTTTCTGTCA
tss_12120	SMel1021pSymB	-	1230971	GCGGCGCTAATTAGAGTAAATCTATGTAGCAGGTGAATTG
tss_09739	SMel1021pSymA	-	1231605	GTTTGACAGTCGCATTCTCTGGGGGCTTTCTCTGACCGTA
tss_09741	SMel1021pSymA	+	1232126	GCATCGGAATGACTTTGACTGGATGCGGTGCTACCTTCTG
tss_02272	SMel1021Chro	+	1232291	GGGTTTCAGGAAATCCGAGACGCGATAGAAGGCGTCGTTA
tss_09742	SMel1021pSymA	-	1232384	CGCCAGAAAGTTGTCAGTTTCGTCGACTATGGCTACACGA
tss_12131	SMel1021pSymB	+	1235451	AGGTAGAAAATGCGGGCAATATTGAAGTACATGTAATGGA
tss_12132	SMel1021pSymB	+	1235767	CCGGGAGAAAGGCGATCAGCGTCATGATAGAGCTGACGAG
tss_02283	SMel1021Chro	-	1237822	GCCGGCGCTCCGTCGATCGGCTGACTCGACGGAAACCAGC
tss_02288	SMel1021Chro	-	1238975	TCATCGCCGTCGAAAGGCAGACGCGATAACAGGCAAGACA
tss_09749	SMel1021pSymA	+	1239095	TTCTTTCCTCCGCCGCGTCAGCCGATTACAAATGGATTTG
tss_02300	SMel1021Chro	+	1242880	GGTCATGGCATTCGAAGAGGAATTCGGTGTCGAAATCCCG
tss_09772	SMel1021pSymA	+	1248863	GCCTTTCGAAATCGACGTCTCACCGTATAAACTCCAAGCA
tss_09773	SMel1021pSymA	-	1248909	CTGCTGGATCAGTCATTCCGGGGGCTCTAGATTTAACGCA
tss_09774	SMel1021pSymA	+	1249101	GGCGTAGATTTCTTCACCAAATGGTGCTATTTGTAACACT
tss_02311	SMel1021Chro	-	1250119	TCTTGAAGAACTGCGCTCGAAGGCGCAGATCGTCAACAAA
tss_12160	SMel1021pSymB	-	1252805	CCTCGGCATTGCCGCGGGTCATCATGTAGAAGCTGTCGAA
tss_02318	SMel1021Chro	-	1253775	CCTGCGTCTCGTTAAAATTTAGCCGGTTCAATCAATCTCG
tss_09794	SMel1021pSymA	+	1253913	TGGCGAGGTCCAAGATCAGAAAGGTGTAGGTATCAAAATG
tss_02319	SMel1021Chro	-	1255284	GCGCGTGATCCGAATTTCGAGCTCGTCTATTATGCGCGCG
tss_09804	SMel1021pSymA	-	1255839	ACCAGTAGCGCCATCCGTCTGGATTGTGGATGGAGAACGG
tss_12167	SMel1021pSymB	+	1256563	GGCTATCGTAGTTCCACTTGCATGTGGCATTCATCAGAGA
tss_09812	SMel1021pSymA	+	1257007	GTGAGAATGGATTGGCGATATCAAGTGCTACTCTGGGCGA
tss_02328	SMel1021Chro	-	1257418	GTCGGCGAACTTGCTGTCGATCATCTTGTCGTATTCCTTG
tss_09819	SMel1021pSymA	-	1257652	GAGGTGGACACGACTAGGTCGGAAATCCACAAACGTGAAA
tss_02329	SMel1021Chro	+	1257664	CCTCGACCAGCTGGTGCGCGCGAACTACGAATCGTGACCG
tss_09823	SMel1021pSymA	-	1258083	TGGATGACGGTCTAGCCCACCCTGATGATAGGGGATGGTA
tss_12172	SMel1021pSymB	+	1258241	AATGCGAGAATTTTCGCGACGTGGACCGGTCGAAGGGCGG
tss_09824	SMel1021pSymA	-	1258900	CCGTTGACTTACGCAAAGGAAACGTGGTCCGGAGAAAAGA
tss_02332	SMel1021Chro	-	1259133	GAAGTGGACATCCAGAACCCAATGCAGGTTGTTTTCGATT
tss_12175	SMel1021pSymB	-	1259560	AAATGGTTTCACGCCGGTGGCGACGTTATCATTCTGGACG
tss_12182	SMel1021pSymB	-	1262245	ATAGGCGACATCATCACCGCGGGTTGCGATAAGCGCTTGA
tss_09835	SMel1021pSymA	+	1262252	GGCTGATGAAGACCTGCCAAAAGCTTGGTATTTCATTCTA
tss_12183	SMel1021pSymB	+	1262618	TCCTATCCCGCGGATGCCGGTCAGGACTACGACGTCATTG
tss_02339	SMel1021Chro	+	1264072	TACTTGACGATCAAAGTCAGCAATAATATGCCGCCTTGCT
tss_02341	SMel1021Chro	-	1264748	GCGCCCGGAACCCAGCCTTTTCCAGAAGGTCGTAGGAATA
tss_12193	SMel1021pSymB	-	1265081	TCAATTGGCATGGGCGCAACGATGGTTTAGCGGAGCAGAA
tss_02342	SMel1021Chro	-	1265520	CTGTCCTCCGGTCGAACCTTCTTCGGATAGAAGAGCTGGG
tss_09846	SMel1021pSymA	-	1266474	CGCCCCCAAAAAGTCCAACCGTCGATCATAGTAAGTTCGG
tss_09848	SMel1021pSymA	+	1266595	ACGTCGACATTTTCCTAGATGATCCGCAACTTCTGCCATA
tss_09849	SMel1021pSymA	-	1266598	GGGTTGATGTCGAGAGCGTATCCCTGTGTCTTCGGATTCA
tss_09851	SMel1021pSymA	-	1266955	TCTCTCGGTACAGAAGTCTCGTCATGATAGTTTCGGCGAA
tss_12194	SMel1021pSymB	+	1267235	ATCATCAGAAAGCCTATGTCACCTGCCTTGACCTCGGCGA
tss_09853	SMel1021pSymA	+	1267582	GCGAAAGAACTCAATCGTTCCTTCGAGGTCTTCGACGACG
tss_09854	SMel1021pSymA	-	1267633	TCCGTTGTTAGACCAGACGATACCTTGTAGGTTGGAACGA
tss_09857	SMel1021pSymA	-	1268567	CCGGTTTCTTCGGCGGGACAAGGCGGCTATTTGGTTTCTA
tss_09859	SMel1021pSymA	-	1268664	GCACAGCTGAACGGATCCGCAAATTGCGTGTCGAAATCGA
tss_12198	SMel1021pSymB	-	1268813	CGCGCTGACACTCGGCAGAGCCTATGCGATAGGGGACTGG
tss_12199	SMel1021pSymB	-	1268856	GCCTTGCGTTACAAAATACGCTCGGCGATGTCTTCTCCGG
tss_12209	SMel1021pSymB	-	1273131	AGCGCTGAAAATGCCGAAATTGCCAAGAAAAGTTGTAGCA
tss_09868	SMel1021pSymA	+	1274694	CCCTGGTGAACTGGCGTGACTTCAGCCATGTCAGCCAGTA
tss_02369	SMel1021Chro	-	1275211	TTAACGAAAGATATACTATAGCAATACAAACTGATGCAAA
tss_02372	SMel1021Chro	-	1275256	ATGTTGCAGCGCAGACACAGGTACTTTATTAACCACGATT
tss_12215	SMel1021pSymB	+	1275677	GACGTGGAAACTAACCTTGCGCCGGTTACAGTCGACCGGA
tss_02377	SMel1021Chro	-	1275737	CCGCTGGAGCGGGAGTCGTTGCCGGTGTAGTTTACGTCGG
tss_09873	SMel1021pSymA	+	1275815	ATTGGTATCAGCATGAAGCTCATCGGTTATATCTTCGGCA
tss_09874	SMel1021pSymA	-	1276048	ACTCAGGACATCAATTCCGGAATGGGAGTAGAAGCTCTTG
tss_12219	SMel1021pSymB	+	1276189	TGCTTGACTCGCTGGAAGAGCTTCTGGAATCCGCTGGATA
tss_12220	SMel1021pSymB	-	1276508	TCGGCTGAACTTTTTTTGCGTTGTGATAACAGGGGGGCTG
tss_02379	SMel1021Chro	+	1276644	CTCGTAGACGATAGCGAGCAGGCTGTCGCAAATGCCGTCG
tss_09875	SMel1021pSymA	+	1277012	AAGCTTGCTGCCGGAGGCAAGATTAGGCAGGTCGACTCCA
tss_02383	SMel1021Chro	+	1277411	GTTTTCGTTCTGCGGCCAGAGTCCGTGTACGATCAGGCCA
tss_12224	SMel1021pSymB	-	1278160	GTGGTGCATTGTTTATCTCCTTTCGACTAGAAACTAGATA
tss_12225	SMel1021pSymB	-	1278171	TTGTCTTTGAGGTGGTGCATTGTTTATCTCCTTTCGACTA
tss_09878	SMel1021pSymA	-	1278648	CTGCTTGCATCCACGACGGATTCGAGATCGAACCGGCCCG
tss_12229	SMel1021pSymB	+	1279148	AGGCGAGAGCAGCAGCGGCACATGGTAGTGGCTGTCGGCA
tss_09880	SMel1021pSymA	-	1279440	TCGCTTGACGAATCATCTACGGACGGTTCTCCCGTCGCGA
tss_12231	SMel1021pSymB	+	1280012	TAATTTGACAACCTACAGATGCAGAGCGATCAATGTGGCA
tss_12233	SMel1021pSymB	-	1280152	GAAAACGACATAAGTTATTGGAGCATGTATAAGCAGCCTA
tss_02389	SMel1021Chro	-	1280396	GCGCTTCACCAGCCGCTGCTCCGGTGCGACATTGACCGGA
tss_02393	SMel1021Chro	-	1282125	ATATCGGTAATGTAGAATACTATGGAGTATTAGGCGGTTA
tss_09887	SMel1021pSymA	-	1285572	GCGCCTGCCTCCTGCCAGCCGAAGGAGGTATGGTCGGGCG
tss_12246	SMel1021pSymB	-	1286750	CAGCTTGGAAATCTTGCGCAGGTCGTGGATGAAGCCGAGA
tss_12247	SMel1021pSymB	-	1287875	CGCTGCGCACTTATCCTCGAAGTGCTCTAGAGCGGGATGA
tss_09890	SMel1021pSymA	+	1288220	GCCATGGTCTTTCAGTCCTATGCCCTCTATCCCCACATGA
tss_02401	SMel1021Chro	+	1288781	AGGGTCGACAGCTGGATACCGCGCGATTACGTCGAGGTCG
tss_02404	SMel1021Chro	+	1290061	AGCTTGCAAATACAAGCCTCTCCGATTGACTGTCACAGTT
tss_12255	SMel1021pSymB	-	1291744	CGGCGCGGATGATTTCCTGCTTGTGGTAGATGTCGTCGAG
tss_12256	SMel1021pSymB	+	1291998	CATGCTGGAAAACCGGGAAACGATGATGCAGATGTTTCCG
tss_12257	SMel1021pSymB	+	1292140	CGCGTTGCCGTCCTCACGCCCGGGATCTACAACTCGGCCT
tss_12259	SMel1021pSymB	-	1292511	CTTGACGACGAGCTCGGCGAGATGTTCGAGCACGTATTTG
tss_09899	SMel1021pSymA	-	1293736	GCGTATCAGGTTGATCAAGTCGGCGCTATCCTCGCGGTCG
tss_09903	SMel1021pSymA	-	1294528	GTCGAGGAACTTCAGGCCTCCGAACTTTACGAAGGGGATG
tss_09904	SMel1021pSymA	-	1295290	CCAGTTTGCACTCTCGAAGAACTGAAGCAATGTCGCGGGG
tss_12265	SMel1021pSymB	-	1295529	GCATACTGCCCCGCCTTGATAAGTTGTATGCTCTACGCCA
tss_02412	SMel1021Chro	+	1296087	ACGCGTTCCTCCTGCACCGGCTTGCGGTATCGTCCGGTCA
tss_12266	SMel1021pSymB	+	1297309	CCCCTGGTTCTTCATCCAGGAGCGATGCATGATGGCATTC
tss_12267	SMel1021pSymB	+	1297439	GGCTGGACACGCCGGCTTTACGCCCTGTTTTCTTCAGGCA
tss_09910	SMel1021pSymA	+	1300747	TTGCTTGCCGATCTCGACGATCTCGATCAGCTTCGTCGGG
tss_12268	SMel1021pSymB	+	1301494	GCCTTTGCCCTCGGCCGCGAGCTGGTTGATGATGGTGTAG
tss_12269	SMel1021pSymB	-	1301566	TGGCGGGAACCAGCAGAAGGTCGTCCTGTCCAAGTGGCTG
tss_12270	SMel1021pSymB	-	1302144	GATGGCGGAACGGTAGAGACGCTCGACTGTCACAAGGAAG
tss_09913	SMel1021pSymA	+	1302678	CAGCATCGCAAAGCCAAGCGTCGTATTGTACCAGAGCGTG
tss_02420	SMel1021Chro	-	1303044	GAAAGGAAACGCCTCGAAACACCCGCTGTCAAGGCGAGCG
tss_02422	SMel1021Chro	+	1303482	CGGCTTCAAGGATCTGGCGGAAGGCGGTATCGAAACAGAA
tss_02423	SMel1021Chro	-	1305863	ATGCTTGATGCTCGCACGCGATCGCCTATCTATTTTTGCG
tss_12284	SMel1021pSymB	+	1306191	TGCATATTTCTGCAAATAGGTAGCAGGTACATCTTGTCGG
tss_02425	SMel1021Chro	-	1307167	CAGAACGATTTCACAAGGAACTCCGATGATACATACGCGC
tss_02438	SMel1021Chro	+	1312110	GGTTGCTCATCGTAATAGCATGGCCGAAGAATGGAAAACG
tss_09925	SMel1021pSymA	-	1312741	GAAGTAGCGGATCATGATGCATGAGCATAGAAATCTCCTG
tss_12293	SMel1021pSymB	+	1313772	GGCATTGCCATTCCTGTCCTGGTCGCGATTGTCGTCGGCA
tss_09926	SMel1021pSymA	-	1313803	TTTCGTTGAACTGATAGGGCGCGCCCTCGATCGTAGAGAA
tss_02442	SMel1021Chro	-	1314311	TAACATGAACTTACCGCGGACCGAGCCTGTCTCAGGGTGA
tss_09929	SMel1021pSymA	-	1315284	CGATGGACAGTCCGCTCGTCATCCGTCACCGTCGGATAAA
tss_09930	SMel1021pSymA	-	1315381	TACGTTTCCCTGTCGCTGGCAACCGTCTATTTCCCCAGAA
tss_12297	SMel1021pSymB	-	1315476	ACCGTCACCACATGCGGGCGCATCTGCTACAAACGCAAGA
tss_12298	SMel1021pSymB	-	1315527	CCCTACCGCGGACTGCCAAGTCTGGACTATCCTTTCCACG
tss_09932	SMel1021pSymA	+	1315763	TTCTGGTGCGCAGGGGGCGTTATGGGCAACAATGAGAATG
tss_09933	SMel1021pSymA	-	1316206	GTCCTTGCCCTTCTTCGTGATGATGTTGATGATGCCGCCG
tss_12306	SMel1021pSymB	-	1316959	GTTTGCAAGCCAAAACTTACCAATGTTATTGAGTGCCATA
tss_09942	SMel1021pSymA	-	1317805	GATACCGAAATTCAGCGTCGTGTCGGTATTCTCGAACCTG
tss_09945	SMel1021pSymA	+	1320261	TGGATACCGGCGACAGTCATTAAAGTCCATCTTCTCCGTG
tss_02454	SMel1021Chro	-	1321286	TTCCTGGAACCGATCACCTTCATGTCTTAAGTCGATCCGA
tss_02459	SMel1021Chro	-	1323526	GGCCTTGGCGATCTCGACATATTCGGTCACGATCACCGGA
tss_02462	SMel1021Chro	-	1325892	GAGCTTGACGAAGAAAGTGCCGATGATCGAGGTGATGATG
tss_02463	SMel1021Chro	+	1326097	GGCATGGACATCACCGGCTGGAACCTGTTTCTCTGCGGCA
tss_02464	SMel1021Chro	-	1326407	GACTTGCGCACCTCGGGCGGCAGATGCGACATCTCGGCGA
tss_09956	SMel1021pSymA	-	1326977	TTCATTTGCGCTCGCTATAGCGCTGTCTATTCTATCCGAA
tss_12338	SMel1021pSymB	-	1327143	CGTGATGCGCGAGATCCTGCAGCGGATCGAGGCCAGCCAG
tss_02473	SMel1021Chro	+	1329938	CGTGAGGCCGACGTCGAGGGAATCGAATATTACGGCTTCG
tss_09973	SMel1021pSymA	+	1331110	TGAGCTTGACCGGGTTTGTGGGAATGCGATGAAAGGAGCG
tss_12348	SMel1021pSymB	-	1331497	TCCTTGCCGGCGGCCGGTCGGCTCCTATTCTTTATCCATG
tss_12350	SMel1021pSymB	+	1331615	AGATGGACCATGGCCGGTAAAGAGAAGATGAAGCAGCTCA
tss_12356	SMel1021pSymB	+	1332663	CCCCTCGACTTTCGCTAGCAAGTATCCCAACAAGTGGTCT
tss_02489	SMel1021Chro	-	1335302	GCATTGCAGAAGATCAGGTCGGGAATTATTTCGGGACTCG
tss_09979	SMel1021pSymA	-	1336118	GGCGACGAAATTAAGGAGAAGCGTGGTAACGACCTCGTCG
tss_02490	SMel1021Chro	+	1338013	GTCGAGCAGCAGCGACCAGTTCTCGATATAGTAGAGGTCG
tss_09981	SMel1021pSymA	-	1338697	GATCTTGCACTTGTCCTCGATGCCGGCCATTTGCGCGACG
tss_09994	SMel1021pSymA	-	1343741	CGGTTGCTGCCGCGCGCGATATCCGCGAAACCTTTGCACG
tss_12385	SMel1021pSymB	+	1346147	GCTATCGCGGCTACATGATCAAGGAGTACTTCTCCAACTA
tss_10006	SMel1021pSymA	-	1347290	CGAACTGAACTTCCCGCCGGACGGCAAGTCCTTGCGTTTG
tss_10009	SMel1021pSymA	-	1348089	GGTTGCCATCCAGGGACGTGTCGCGCTAGCGAGGCAGATA
tss_12387	SMel1021pSymB	+	1349196	TTTCCTTGATAGGCTTATCCGTATTGGTCAGGATGTCCTG
tss_02510	SMel1021Chro	+	1349907	TCACGCTGGAACGGATATTGCGGATCGTTGTCGAAGATCG
tss_02512	SMel1021Chro	-	1350146	CGGGCTCTTGCCTTGCCCCGAACGATTGGCCAACGTCCCG
tss_10015	SMel1021pSymA	+	1351238	ATCTCCATTTCCTTCACCTTCGATAAGGCAAAAGAAAGCA
tss_02513	SMel1021Chro	-	1351259	CGCCTTCTTTTTGCCCTCCTCGAGGTCAAAGCAAGCAACA
tss_12392	SMel1021pSymB	+	1351603	TCGGCGAACTTCTCGGTCTACAAGTGGTCCAGGTGTGCTG
tss_10019	SMel1021pSymA	+	1352738	AAACTTTGCGGTCGAGTCCACATCCAGCATATGTGCCGGA
tss_02517	SMel1021Chro	-	1352808	CTCCTTCCATTCCGGCATGCGCTTGCCGAGAAAGGCACCG
tss_02518	SMel1021Chro	+	1353275	CGGCGGCAGCAATGCCATCCAGAGCGTGTAGGATATGGCA
tss_12393	SMel1021pSymB	+	1354816	CTCGTTGCTATCATGGTCGGCATCGTGCTCAAACGCTCCG
tss_02521	SMel1021Chro	-	1356508	AATACCCCCTTCGAAGCCAAATCCATGCCAGTATGACGTG
tss_02526	SMel1021Chro	+	1361856	TTACCGGTCGTTTACCGCGCTATTGCGAATGCCTGTGAGG
tss_02532	SMel1021Chro	+	1362033	GGCATTGACACTCTATGTAAGGTCTGAGGCTTATCCGATG
tss_02533	SMel1021Chro	-	1362145	CTCCTTGAGCAGTCGCGAATAGATGTCGTAGGATCGCTCG
tss_02534	SMel1021Chro	-	1362734	AAGCCCCTTCGCCATTACAAATGTGTCACAATTACATCTG
tss_12404	SMel1021pSymB	-	1364031	CGATGGCAGCGCAGCCTCCGGGAGAGATAGAGCGGGATGA
tss_02546	SMel1021Chro	+	1364688	GGCCTCTCTTGCACTCCACTTTCATGTACGAAATGTGACA
tss_12408	SMel1021pSymB	+	1366367	CGGGTGTTCGATGCGAACGACATGGTTCACCTTTCAAATG
tss_12409	SMel1021pSymB	+	1366400	TCAAATGCAATTGCGGACGAAGCGGCTCACATTCCGAGCG
tss_02549	SMel1021Chro	-	1366976	GTTCTTGACGTTGTCAGGGATGTCGGCGAGGTCCTTGGCG
tss_02554	SMel1021Chro	+	1367633	GAAGTTGACATCCCGGCACGCAACGTGCCGAAGTTCACGG
tss_02555	SMel1021Chro	-	1368581	GACTTGCCGTCGATGACGACGATGTGGTTGTTCTCCTGGA
tss_12413	SMel1021pSymB	-	1369249	CTATTTGCGTTGCGGGCATCATGCCCGCCTAATATGCCCA
tss_12417	SMel1021pSymB	-	1369757	CCATACGACCGAGTACGATCTGCGCCGTTATAAAGGGTCA
tss_12418	SMel1021pSymB	+	1369777	TTTCGTGCTTCATGTCGCATGACCCTTTATAACGGCGCAG
tss_12422	SMel1021pSymB	+	1370085	TGGAGGACAGAACATGATTACTCGCTATACACTCGTTGCA
tss_12423	SMel1021pSymB	-	1370264	TCGGTGGTAGCCCCGATTTTCGTGGAGTACTCCTGCCTTA
tss_12432	SMel1021pSymB	-	1374907	GAGAATGGACGGGTCGAAATAGCCTGGTACAAGGCGGATG
tss_12435	SMel1021pSymB	+	1375971	CGCTTCACCATTGTCTTGAATTCGGTAAAGCGGTCGCCCT
tss_12437	SMel1021pSymB	+	1376435	GACCAGCTTGGCGTAGGGATCGAGCAGCAGCTTGTTCGGA
tss_02565	SMel1021Chro	-	1377143	CGGCTCTCGCGAGTCGTCTCTTTTTGAAGCCGCAGCGATG
tss_12440	SMel1021pSymB	-	1378133	GGGCTGCGTCTCGCCGTATTCCTCACCCATGAACAGGAGA
tss_02574	SMel1021Chro	-	1380044	CATAGTCGAGCCGGTCGAAATAGGGTATCGCCTGCAGATA
tss_02579	SMel1021Chro	-	1384715	GTCCTCGACCGCGCGCTTGTTTTCCTGATAGCGCGAGCTG
tss_12447	SMel1021pSymB	-	1387111	CCGGTTGCGGAAAGTCGACGCTTCTGCGACTGATCGCAGG
tss_02582	SMel1021Chro	+	1387164	CCGAATCGGAACTCGTCGCCGGCTTCATGGTCGAATACGG
tss_12448	SMel1021pSymB	-	1387633	GGAGCTTGCAGCGGAGCTGCTGCGCTATATGGTCGGCGCG
tss_12451	SMel1021pSymB	+	1388638	CAACATATGCTTCATGTTCGTTCCCTCATTTGTTCTCTTG
tss_12452	SMel1021pSymB	+	1389102	ATAGTCGACATGCTGGCAGTCGGAACATACGGTGATCCCG
tss_02586	SMel1021Chro	-	1389588	CTTCTTGTACCAGAAGCCGATCAGCAGGTATGACGCGAGA
tss_12454	SMel1021pSymB	-	1390355	GGTCTATGGGCTCAATCATCTGTCCTTTACAAGGCGCGCG
tss_12457	SMel1021pSymB	-	1390981	GAATTGACATAACTGGTTATATCCAGTAGCGATACCACGA
tss_12461	SMel1021pSymB	-	1391933	CCGCTACACACGTTTCTGAAGTGCTCTAGAAGCGCCGGTG
tss_02587	SMel1021Chro	+	1393377	CCCCTTTCATATGTGGACGCCGGACGTATATGAAGGCGCA
tss_02588	SMel1021Chro	+	1393948	GTGCTCGCTTCCGTCGTCGGCGCCTACTACTATCTGCGGG
tss_12464	SMel1021pSymB	-	1394181	GTCTTGTCGCCGCGCGTCAGAGCTGGCAGCGTCTCAAGGA
tss_12465	SMel1021pSymB	-	1395278	TTAAGCAAGTTTAGCGTACATCATTGTATTTCGGGGAACA
tss_02595	SMel1021Chro	+	1398139	CGCATCGTGTCCTCCAATGATATGCACTATGTATATCGTA
tss_12473	SMel1021pSymB	-	1398401	GTACTTGCAAACCTGCTGAAACCATTGGCCTTTGGCATCG
tss_12476	SMel1021pSymB	-	1400160	GTCGGCACGACGGAACTCCGATCGATGTAACGTATAGGAG
tss_12479	SMel1021pSymB	-	1402883	TCCGGGCGCGACGACTTTATCCGGTGCTAGAGCGGGATGA
tss_12484	SMel1021pSymB	+	1404515	GTTCTGCCTGGCAAAGGCTTCCGAGGGTACGACGCCGGGA
tss_12485	SMel1021pSymB	-	1404787	GACGCACACGGTCGTGGAAGTCTTGCAGTAGCTTTGCGCG
tss_02618	SMel1021Chro	+	1411721	GGAAGGAAACTTCCACAGCATTCGGTTACCCCATGATGCT
tss_12499	SMel1021pSymB	-	1412464	TCCGGGCTCATCGGCATCATGTTCGTGTTCAGATGATGCA
tss_02624	SMel1021Chro	-	1415287	ATTCTCGCCAAGGCCGACGGAAAGCCTTACGAGACGATCG
tss_12508	SMel1021pSymB	-	1416793	GCAGTTGCTTGCCCTGGGATTTTTGGCAATGTCTTCGACG
tss_12514	SMel1021pSymB	-	1417889	CCTTGACGTTTTCGATCAGAGAGCGCGTATCGCCACGGTA
tss_02628	SMel1021Chro	-	1419658	GTTTCAGAGAATGTCGATGAATGTTGTAGTGGTGGAATCG
tss_12519	SMel1021pSymB	+	1424609	CCGTTGCGCTTCAGCGCCGCCAGCAGGTAATGGATGCGAT
tss_12521	SMel1021pSymB	-	1426078	ATGAACCAAAGCGCAAACTACCGCGGATAGATTTTCGCTG
tss_12525	SMel1021pSymB	+	1427790	ACACTTACCATCCCGGTAAGAAGGTCATTAGATTCGTAGA
tss_12526	SMel1021pSymB	+	1428759	ACCCTTGACGCAGCGATGGCGCAGGACATTGTAGACCCTG
tss_02645	SMel1021Chro	-	1429372	ACGAGCCCATGGCGAACTCGTCCATGTTAAGCTTGCCGAG
tss_02648	SMel1021Chro	+	1432793	GCCGAGACGTGGCACGCGACCTACGATACGTTCTACGGTG
tss_12531	SMel1021pSymB	-	1433787	CTTTACCTGGAAGTGCTCCAGCCGGTACTGATCATCGGTG
tss_02651	SMel1021Chro	+	1434370	CACTTGACAAGGCGCCTTCTGCGATCGTTCTCCCTGTGCG
tss_02655	SMel1021Chro	+	1435122	ATGGATATCATAATCGCCGTTTGCGATATCCTGATTGTTG
tss_02657	SMel1021Chro	+	1435285	AGGCTGTCATAGTAGGGGGGTATGCGGTAACCCTGATAGG
tss_12539	SMel1021pSymB	-	1438140	AAGCTTATGTTAACCGGCCAATCACTTATCCTCGCTAGTG
tss_12543	SMel1021pSymB	-	1440542	ATCTTCCAGAACGGGCAGGACACGCTGTACCGTCTGCACG
tss_12544	SMel1021pSymB	-	1440792	CGTAGACACGCCGGGGCGGTTCCTTTACCTCATCGAGCCT
tss_12550	SMel1021pSymB	+	1442092	CATTGACCTGCTGCAGGGAAAAGCCTATCCGCCCCTCCCG
tss_02675	SMel1021Chro	+	1444982	CGCCACAATATTGATCGATTCGCTTGCGCGGGTGTAACCG
tss_02680	SMel1021Chro	+	1445487	CGGCTTGTTCGACGCCATCCGCTATGGCGGAATGGGGGCA
tss_02681	SMel1021Chro	+	1446458	ATCCTTGATTTCGCGCCTGCCCGACGCCACTGAGTGGGGA
tss_12560	SMel1021pSymB	+	1448053	GTTAGCACTTTGGTCATCTTCGTTAATTATTGGTTGCCAA
tss_12562	SMel1021pSymB	-	1448494	GTCGATGAACTTTACCGGAAATTCGGCGTCTGGAAGACCG
tss_02688	SMel1021Chro	+	1449263	TCCATTGCACGCAATGCCCGTCGCCTTTACATCGGCGGCG
tss_02690	SMel1021Chro	+	1449776	GACTGGGCGAACATGCTGCTTCGCATGTATACCCGATGGG
tss_02693	SMel1021Chro	-	1451090	TTCACGGCGCTGAAACCCTATGTCACCGATATTCGCCCCG
tss_02694	SMel1021Chro	-	1451232	GACTGCTGCGCCCGGGGGACGGCGCGGCTATTATAAACTG
tss_02698	SMel1021Chro	-	1451695	CTGTTGCCGAATCACGTAACAGTGGACATCGAAATCCTCG
tss_02703	SMel1021Chro	-	1453071	TTGGCAGGCTTCCAAAGAATTCTACTGTAATATCCTCGGG
tss_02704	SMel1021Chro	+	1454199	GTTTGACGACTGCGGCGAAGAGCGCGATATCGTTGAGATC
tss_12572	SMel1021pSymB	+	1455736	AGCGTCCAATCTTAACGTTTGAGCTGCACATCTCGGAGCA
tss_02715	SMel1021Chro	-	1456922	TCTTTGCCATGGGTACGCTTCCTGTGGTCAAATCGGATGG
tss_12579	SMel1021pSymB	+	1457143	TATTATCCCGCCCCGTGAGCCACAGGCTAGCGCGGGATGA
tss_12580	SMel1021pSymB	-	1458042	GGGATTGCGCAGGTGACCGCCGGATGCGAAATGATGAACT
tss_02727	SMel1021Chro	+	1461429	CCAGGTCGAAAAGGTCTGATAGAGCGTAAGCCAATAGGAA
tss_02730	SMel1021Chro	+	1464136	CGTTTTTAGAACATATTACCCAAAAGCCTGTCGAAAACGG
tss_02732	SMel1021Chro	+	1464261	GAGATTGAACTACCCATTGATTGACGGGGTCGACTGGCCA
tss_12588	SMel1021pSymB	-	1465527	CCGATTTCGTCACCGACCTTTACACCTATATGATGGACTA
tss_12589	SMel1021pSymB	-	1465534	CTGCTCTCCGATTTCGTCACCGACCTTTACACCTATATGA
tss_12590	SMel1021pSymB	+	1465557	CTGCGCCGGTAGTCCATCATATAGGTGTAAAGGTCGGTGA
tss_02733	SMel1021Chro	+	1468561	GCAGGAACAGGGCCGCACCCGATGCGGTTTTAGCTGTTTA
tss_02734	SMel1021Chro	-	1470288	GGGTTGCCCTCGGCATCGACGGTCTTGTAACGGCCACGGA
tss_02740	SMel1021Chro	+	1473061	TCGGATACGATTAAAGGAAACATGCAGTAGAGCGGGATGA
tss_02741	SMel1021Chro	-	1473502	GACCTAAAATGAACGCGATCGCCCGTTACTATTCTTCAAA
tss_02742	SMel1021Chro	-	1473594	AGTAGAGCAGGATGAAGGCAAAGTGTATCCGGTTTCCCCG
tss_02745	SMel1021Chro	+	1473674	CATATTGCGCCAGATCGAAACCCGTTCCAGAATCAGCCAG
tss_02749	SMel1021Chro	+	1474000	AGTTCGCCTCAAACAAGGTTCAAAACGTACGCTGACGACA
tss_02750	SMel1021Chro	+	1474097	TGCGGAAAAGCGGATCGGCCCTCGTTTTGCGCATTTCATA
tss_02752	SMel1021Chro	+	1474173	CCGAAAGGGTAACGAGACAAGTTTTTGTAAGGGATGGTTA
tss_02753	SMel1021Chro	-	1474672	CTTCTTGCCGTGCAGCATGATTGCGTTCATGAACTTCGTG
tss_02756	SMel1021Chro	+	1475818	GAGATCGACGAAGCGGCAATGGAAGCCTACCTGGAAGGTA
tss_12599	SMel1021pSymB	-	1475954	CCCGCTTGACAGTGTCGAAACGTTTAGAATAGGCTGCGGG
tss_02757	SMel1021Chro	+	1477261	GAAACAGAATGAAAAGATTTCCCCTCTAGGGGACAGGAAA
tss_02759	SMel1021Chro	-	1480627	CCTTTTGGGTTTTTACCCTAATGGGCCTATCCGTTAGAGA
tss_12612	SMel1021pSymB	+	1489659	GACTATCGACGCTCCGGCGGATTTGAACTATTCTTCGCTG
tss_12614	SMel1021pSymB	-	1490516	GACGTTGCCGCGTTCGGGCGCCTGCGCAATGATCGGCTTG
tss_02777	SMel1021Chro	+	1491161	CGGGAGGCTGGCGCACGCGCCGGCCTCCTTTTGCAGTTTG
tss_12616	SMel1021pSymB	-	1493561	CCGTAGAAAGGGAAGACTGGGCGGGGTACGACCCTCGGCG
tss_12618	SMel1021pSymB	+	1494015	GACTAGTCAAGGCGTGCGGGACTCCCCAAATCTGCATTCG
tss_12620	SMel1021pSymB	+	1494048	GCATTCGCACTTTCTTGGCAAGACGTTGCTATTTTACCAC
tss_12621	SMel1021pSymB	-	1496119	CCGCTGGAACAGTAAGGGGGTTCGTGCGGTCTACTGCTCA
tss_12622	SMel1021pSymB	-	1496264	CATCTCGACCGCCTCGAATACGGCATCTATGCATGACCCT
tss_12623	SMel1021pSymB	+	1496596	GTCTTGCCGATGAAGACGAGATTCCCGACAAGGTGATCCA
tss_12629	SMel1021pSymB	+	1502416	AGAATTGCGTGGCACGCAGGATGGTGTAGGGAATGCCGGA
tss_02795	SMel1021Chro	+	1502467	CCGACGAGGGCCGGGAGTTCTTCTGTGATATAGCTGTACA
tss_12636	SMel1021pSymB	-	1505445	GGCCGTGACAGACAGTATCTGCATCGTTCATGTTCCGGGA
tss_02806	SMel1021Chro	-	1507029	GGACGGTGATTTCGTGATCGGGCACCGCCATATCGATGCG
tss_12640	SMel1021pSymB	+	1507146	GGCATGGATTGCGCCGCCCGAATATGCGAATGGCTGCGCA
tss_12641	SMel1021pSymB	+	1507355	CATGTTGATGTTCTCGGTGAACGACGTCATGGGGAAGTGG
tss_12643	SMel1021pSymB	-	1508520	GGTAATGAACATCGAGGCGATAATCATGTCGTACTTCTTG
tss_02808	SMel1021Chro	-	1508563	CTCGCCGTCATAGACGCGCATCTTGGTGTAGAGAGACGAG
tss_12645	SMel1021pSymB	+	1510927	AACCGCGTGCGGTTTCGAAAATATGGTAATGGTTCATGAG
tss_02813	SMel1021Chro	-	1512318	AGGACTTGGTCTGGCTGGATCCCTGTGACAAGCACAGGGA
tss_12653	SMel1021pSymB	+	1514402	GTCTTGATGTCGACGGCCGCGCATGCGGAGACTATCGGCG
tss_02821	SMel1021Chro	+	1515847	CCATTGCCGAAATTCGCGAGATCATTCAGGTCTACAAGGA
tss_02829	SMel1021Chro	+	1518777	TTTCGCCATATTTCACCATTGCGTGTTAACAGATTCTTCG
tss_02835	SMel1021Chro	+	1520229	TACCTGCTGACCGCAGCGGCGATCGGCGGTATCATCAAGC
tss_12666	SMel1021pSymB	+	1521801	AACCTTTACATCGAGAGTGTAAAGGTTTACATGACGTCCG
tss_12676	SMel1021pSymB	-	1529349	ACGTTGCCGGAAATGCCCTCCTGCTGCATGACGGTCTGCA
tss_02865	SMel1021Chro	-	1531243	GCATCTGCTTTTTTCTGGTTCGCCTGGTTGATATATTCAT
tss_02866	SMel1021Chro	+	1531802	GTCTTGATCAGACGCGCGAGGCCGCTGTAGCACTTGGGGG
tss_12679	SMel1021pSymB	-	1533524	CGAGGACGGCTGGTATGTGGACAGTATAGGAATGTACTCA
tss_12681	SMel1021pSymB	-	1533786	TTCGTGGCGCCGGCCAGTTTGCCGGCGCCATTTTTATTTG
tss_12684	SMel1021pSymB	-	1534900	ATGCAGCACCACGTTAGAGAGATTCGCTAATGACCAAGTA
tss_12691	SMel1021pSymB	+	1536515	ACCTTGATCGCGTCTGCGTGCAAGTGCAACTATCCCATCG
tss_02885	SMel1021Chro	-	1538110	CCGATAGACAATGAAGCGCCACGGCGCCAATTTGCCATGA
tss_02892	SMel1021Chro	+	1541099	CGCCTTGTTGCTCTCCCGCCAGGCCGCGTAAGACGGCTTG
tss_02896	SMel1021Chro	-	1541899	CGCCGTCACGGCGGGCCACGAAAAAGGATACGGTGGGCTG
tss_12699	SMel1021pSymB	+	1544083	GATGTTGCCGGCCCGGTCGATCCGCGCGAAGAAGATCGGA
tss_02903	SMel1021Chro	+	1544569	GGCGCCGAACGAGGGAGCCGATCGGGTGTCCATGTCCACA
tss_02906	SMel1021Chro	+	1545491	GGAGTTGACGGCGGTAATGAGAATGGACGATTTCGAGGAA
tss_12703	SMel1021pSymB	-	1545999	GTATGGCTTGGCGGCACTGTCCGGGATTAGGCTGTCGAGG
tss_02907	SMel1021Chro	+	1546101	ACGCTGGCCGAATGGGCCGAAGAGGAGCACGAGTATGCCG
tss_02913	SMel1021Chro	+	1549820	AGGTATCCGGTGACTCCCATGGCGCGATATGTATTCATCA
tss_02914	SMel1021Chro	+	1550129	ATCATCGACAAGGAGCGGCGTGGCGACTATCTCGGCGCGA
tss_12707	SMel1021pSymB	+	1554701	ATATCGCCACGACCTACGCCTATCCGGTAAAGGTCGAGGG
tss_02922	SMel1021Chro	+	1555456	ATTGGAGCGGGCGCGGGATTATGGTTTGCAGTTTCTCCTG
tss_02927	SMel1021Chro	+	1555933	GCGCTTTTCTTTCCCTATGGTAGCCGCCAAAGGCTAACCA
tss_02928	SMel1021Chro	+	1559228	AATGCCGCAGCACCTGAAAAGGATGGTAAGCCGGTCTACA
tss_02930	SMel1021Chro	-	1561484	CGGTTGCGACGATGATGTGTTTGGCCGTATAGGTACCCTC
tss_02950	SMel1021Chro	+	1568231	GATAAGGGTTTCGTACGCGACAGCGTGGTAGCCGCCATTG
tss_12721	SMel1021pSymB	-	1569543	GACCGTGTCGCGCGGCTCCTCCCATTGTAAGGTACCAAAG
tss_12724	SMel1021pSymB	-	1569894	GCTCGTCTCATTTTGCTCACTCCTGATACGAACCAGATCA
tss_02957	SMel1021Chro	-	1573642	GCCTTGAACGGCTTCTCGATGAAATCATAGGCTCCGCGCT
tss_12728	SMel1021pSymB	+	1574058	TTCTTGCGCTTAGTCTAATGGTTGCGCTTCTCCCCGCAAG
tss_02961	SMel1021Chro	-	1577048	GTGCATTTTGTTAATTTTTAAGGTGTCACGTACGATCCCG
tss_12734	SMel1021pSymB	-	1580447	AGCCTTGCCACAGCGTTAGGATGCGCTCATGCAAACCATC
tss_02964	SMel1021Chro	+	1581599	CTTGACGGGCAGGGATGAGGAATAGCATAGACACAGCGGG
tss_02965	SMel1021Chro	+	1582872	GCGCTTGAGCGTGTGCACCTCGCCATGCCACAGCGGGTTC
tss_02970	SMel1021Chro	+	1583491	GTGCGCGAACCCTTTGGGGCTCATCAGGTCGAAGGCTCCG
tss_02971	SMel1021Chro	+	1584424	GCGGTTTCCGGCGCGACGATTGCCGTCTATATGGGCCGCA
tss_12736	SMel1021pSymB	+	1585259	CGCTTCACCCGTGCCTTGATGTCACGGTAGAATTCCTGCG
tss_02972	SMel1021Chro	-	1587246	CGGCTTGCTTCACACTGTCGCGGCCTGCACCTTTCAAGAG
tss_02980	SMel1021Chro	+	1591248	GTAAGGTTGAACTTGCCCGCCACGGGAATGTCGAAGGTGA
tss_02981	SMel1021Chro	+	1591385	CCGCTTGCGCGCGTAACGGGCAAAGAACACACTTGCGGCG
tss_12740	SMel1021pSymB	-	1593318	CGACCTCGACAAATGTCTGCAGATGGCGAAACTTAACGCG
tss_12742	SMel1021pSymB	+	1594848	CCTCTGCCAATTTGTCGGCATCGAGGATAGACGTGTAGAA
tss_02985	SMel1021Chro	+	1596149	GCTGTGGCCGGCCATGTCGTACTCCGATATATGCAAGTCT
tss_12747	SMel1021pSymB	-	1597301	TACTTGCGCGGGGATACCGGCTCTGCTCGACTGTCGCCGG
tss_02992	SMel1021Chro	+	1597439	AAGACAGAACTTCGTCATACGGAATCGCTCGAAGCGATCG
tss_12751	SMel1021pSymB	+	1599524	GACTGTAACTCGTAATTTTTGATGCTACAGTCCCCGGTTG
tss_02999	SMel1021Chro	+	1599700	ACCGCGAAGAGGCGACCGTCATAATGCTACATGTCCACAA
tss_03000	SMel1021Chro	+	1601967	GCGATCGCCTGGCTTGCAGAGAGGGGCTATGATGAGAAGA
tss_03004	SMel1021Chro	+	1604477	GATCGCGTAATCGATCGCCTGATGGTAACAGACTTCGAAA
tss_03005	SMel1021Chro	+	1604882	CTGATTGATGAAATGGAACTGCTGGTCCATACGGTGCAGG
tss_03008	SMel1021Chro	+	1605590	GGTTTGGAAGGTGGCCGTAATGGTACGAAATGAAGTCGAG
tss_03012	SMel1021Chro	-	1606773	CGTCATGACGACGACACAGACGCTTCCCAGAGTGACGAGA
tss_03025	SMel1021Chro	+	1613060	GTTGCTGGTCTTCGTTCACGAGATGGGACATTACCTGGTG
tss_03027	SMel1021Chro	-	1614188	TCTGTTTACTTCAATTCCAACCGTGGCTTAACAGCCACTA
tss_03036	SMel1021Chro	-	1618015	CGTCATGAAATAGACGAGATTGCTTCCGATTCCCGTCTTG
tss_12769	SMel1021pSymB	-	1618181	TCTGGAATGCGGGCCAGAACATATGGTACGGCCTGTCGCT
tss_03047	SMel1021Chro	+	1622887	GGGTAAACGAAGGGCTGGCCGATATGGTACTTGTAGGCCA
tss_03054	SMel1021Chro	+	1623576	CGCATATGGCAACGCAACAAACGCATGTTACGGCAATTCG
tss_12778	SMel1021pSymB	+	1627205	ATGAAGACGAAGAGAAACGACGTCAGATAGAAGGTGCCGA
tss_03060	SMel1021Chro	+	1627977	CTCTTGTTGTCCAGCCCTTCGCGGATTTACTCCGGAGCGG
tss_03071	SMel1021Chro	-	1630601	GATTTCCTTCGCCTGGCGAATCTGGCCGTATTCCGCACCG
tss_03077	SMel1021Chro	-	1634059	TTCTTGTCACGGACGAGCGCATGGACATAAACCGTATGGA
tss_03081	SMel1021Chro	+	1635833	ACGGCGACCTATGTCAATCCGCAGCGTAAGCTGAAGAATG
tss_12795	SMel1021pSymB	+	1640527	CACTGATGAACTTTGATGGTCCGCCGAGGTCTCCTCAGCG
tss_03098	SMel1021Chro	+	1641548	GGTGTGGCGCTCGTCCACGATTTCGGCCATACGCCGTTCG
tss_12796	SMel1021pSymB	+	1641585	GGTTTGCTCTGTTCACTGCTCATGATGCATGACCTGCTGA
tss_03100	SMel1021Chro	+	1641908	GATATCGACGACGGTCTGCGTGCCGGCTATCTCACTTTCG
tss_12798	SMel1021pSymB	+	1643170	GGTCATTGACATTTGACAGAATGGTGCCTTAGCTGTGCCA
tss_12804	SMel1021pSymB	-	1648216	GACGTGATCCGGAAGGCCGAGACCGGTAAGGGCGACAAAG
tss_12810	SMel1021pSymB	+	1648541	GTGTAGATGTTAACACATGATGCCGAATCGGTTCAAGGCG
tss_03114	SMel1021Chro	+	1651109	GTCACGCTTTCCGTTAACGAGCGCGACATATTGGTGTTTG
tss_12813	SMel1021pSymB	+	1654211	TGCCGAATTTCGCCATGATCTTCTGGCCCTCCGGCGAATA
tss_03120	SMel1021Chro	+	1654385	CGATCACGGTGCCGGACGTCCTTGTGCCCTATATGGGCGG
tss_03126	SMel1021Chro	-	1658492	CAGGGTTGACCGGGGTCGCATTCTTGCGCACCTCGAAGTG
tss_03127	SMel1021Chro	-	1658855	AAGTGTCGCTATCCGACCGCTTCGGGCTATGGCTGGGTTT
tss_12823	SMel1021pSymB	+	1659291	GACTTGCCGCAGATCATGTAGCTATGCGACCCCTCGTTCG
tss_03129	SMel1021Chro	+	1659763	GGGGTTCTCCTGCTGCGGAATTTGTGCCAGAGGCAGGAGA
tss_12826	SMel1021pSymB	+	1661632	TGATTGACCGGCCGATCGGTCCATGCAAGGCTTTTATTGG
tss_12827	SMel1021pSymB	-	1662395	CGGGTTGCGTTTGTCGAGGAAGGCTGTCACGCCCTCCGCA
tss_03139	SMel1021Chro	-	1666872	GCGCTGGCGAACGACCTAGAAAGGAATAGGATCATGAACC
tss_03143	SMel1021Chro	+	1667150	GGCCTGTTGAGATTTCATCTGGAGTTTATGACGGCTGCTG
tss_12840	SMel1021pSymB	+	1675907	ATGCCGATCACCGACGCCAGAATGTGGCATACGAGCGCCA
tss_12842	SMel1021pSymB	+	1677696	TCTTGAGGATATGCGACGGGCCGGGGCAGAAGGTACCGTA
tss_03165	SMel1021Chro	+	1679398	GGAGCCCGGATGGTGTAAGAAGCGCTGCCGCAGGACCGTG
tss_03168	SMel1021Chro	-	1680524	CACGTAGACTCCCCAGACCAGAGTGGGATAGGCGTAGTTG
tss_03170	SMel1021Chro	+	1684614	TTCCTCGACACGCTTCAGCTTTGCCGGCACACCGGCCTTG
tss_03171	SMel1021Chro	+	1684647	GGCCTTGCGGAAATATTTCTGGGCGAGAATATCGGCGGCG
tss_03174	SMel1021Chro	-	1684943	TCGAGCTGGCGTAAAGAGCCTGTTAATACTATATTTAGTG
tss_03176	SMel1021Chro	+	1685338	TTCAAATTTTTATGGATGAAAAAGCGGGTACAAGACGCGG
tss_03177	SMel1021Chro	+	1686518	TGTCCCGAATTTGCCATCCTCTTCCTCCTCGATGCTCACT
tss_03179	SMel1021Chro	-	1686563	GTGGTTGCGGCGGAGTGATGCGTGGCCTCCTGAAAGCGGG
tss_03181	SMel1021Chro	-	1687692	GGTCATTGCGGAAGGGACCCCTTCCGATATCATGTCCAAT
tss_03182	SMel1021Chro	-	1688156	GCGCTTGCCGTCAAGATCCACGCGCTGCATATCGGCGAGG
tss_03183	SMel1021Chro	+	1688377	GTGTTGTAGGATCGGGCGCCGTCCTGATAGTGGAAGGTGA
tss_03200	SMel1021Chro	+	1698879	ACTTGGGCCCTTGTAGTTGTGAAGGTAATTAAAACCTCCA
tss_03204	SMel1021Chro	-	1701189	GCGCGCCGTGAATACCTAAAGTAAGGCAATATTTGCATTA
tss_03212	SMel1021Chro	+	1706274	GCATTGACTTCGATCGAATCGCCGACTTCCTTGCCGATCA
tss_03213	SMel1021Chro	-	1706508	CCCATGGCGACTTGTCGGAGAACGCCGAATATCATGCGGC
tss_03216	SMel1021Chro	-	1706881	CTGATACGACCTCAATCGCGGTTGAGGTAAAGAGGCTTTA
tss_03217	SMel1021Chro	-	1706921	ACTCATGATTCGGCCCCGTGTAATTGGTATGGAGCCGGCA
tss_03222	SMel1021Chro	+	1711189	AGGATGCAGGCGTCGCGCCGCCGGTGATATCGTTTTCGAG
tss_03234	SMel1021Chro	-	1717205	AAGATCGCCCACTGGGCGATATGCAGATATTCTCCGGCGA
tss_03237	SMel1021Chro	-	1719102	TAACGGGAACTTTTTTGAGTACATGCCGTTTAAACCGACG
tss_03245	SMel1021Chro	+	1721774	ACTCGACGAAGGCGGGATCGAACGGTATTTCGTCACGCTG
tss_03252	SMel1021Chro	-	1724804	CAATATCTTATTGATATTCAATCGCTATCCTCGATAATCA
tss_03253	SMel1021Chro	-	1724817	CATTAAAAAGTTTCAATATCTTATTGATATTCAATCGCTA
tss_03255	SMel1021Chro	-	1724927	CGCTCGGAACCACCACGCAAAGTCGGTAGAGAAGCATTCG
tss_03256	SMel1021Chro	-	1727284	CACAGAGCTCGCGATCCAACCGTCACCGTTCGAAATAGAA
tss_03258	SMel1021Chro	+	1727477	GCGTTGCAGTTGTAGAGCGACGCGTGCCAGAACTTCGACT
tss_03265	SMel1021Chro	-	1728229	TGTTGCCTTCGATAACCCATTCCGACTATTGAGGAAAGGA
tss_03272	SMel1021Chro	-	1728996	AACACGAAATCGTAGGGACTCACAATTTACTCAGCAGGTG
tss_03284	SMel1021Chro	-	1733863	GTCTTTGTTTCGCCGCACAAGCCTCAGATGCTTGAGCATG
tss_03285	SMel1021Chro	+	1734006	TCGCGACAGACTATCTTTATGCCTATATCGACTACGGGCA
tss_03287	SMel1021Chro	+	1734431	TACACGAGCTGTTAAAGCAACATAGAGAATAGACATTCCA
tss_03291	SMel1021Chro	+	1734694	GAGGGTTAGCTTATGCAAGCAGCTGCTATATGGTTTCAGA
tss_03298	SMel1021Chro	+	1739112	TTCGGATAGGAAATCGCGGTGGTGATGTAGAACGGGGACG
tss_03306	SMel1021Chro	-	1740030	ACTGGACATCGCGGGGGCTTTCGACGACATCCTGGCAGGG
tss_03308	SMel1021Chro	+	1741554	GCGGAAGGAACCGTCGCGACGCGCATTTGTCACAGCCAGA
tss_03311	SMel1021Chro	+	1742912	GCTTCGACATATGCCGCGGCATAGGCCATGCTGCCGTCCG
tss_03317	SMel1021Chro	+	1744703	CGCTTGACGAAGACTTCGACTGGCCGCCATTTGCGCCGGA
tss_03319	SMel1021Chro	+	1745034	CAAAAATGTCAGCCGCGAAGAATCGCGTATGGCACCGGCA
tss_03340	SMel1021Chro	+	1752179	CACTTTCACGGCCGCGAAAAACGTGATTTCGAGATCAGCG
tss_03343	SMel1021Chro	+	1753958	ACGCTGGCAACGGCTTCGCGTGACATCCTATATGATCGCG
tss_03356	SMel1021Chro	-	1759635	GCAGTTGTATTTTCCCGAGCGAACATGCACGAAGGCGACG
tss_03362	SMel1021Chro	+	1763296	CGATTGATCCCAAGCAGAGATTTGTCGTAGCGACCAACAA
tss_03366	SMel1021Chro	+	1765953	TGGTTGTGAATGTCCTGTGGATCGTGTTTTCGATCGTCGG
tss_03368	SMel1021Chro	+	1766669	ATATTGTCGACCACGGGCTATGCGAGCGAAGATTACAGCC
tss_03376	SMel1021Chro	+	1769008	CAGGGGTTCAATCGCGGCATGTCAATGGCAAGATAATGCA
tss_03380	SMel1021Chro	+	1770131	TAACACAAAATTGCCCCATTGGGCCACATTTGCGAAGGCT
tss_03400	SMel1021Chro	-	1777597	TTGCACAAAATCGCAACAAACACTGGATAAACCGCACAAG
tss_03404	SMel1021Chro	+	1778319	GAAGGTTGCGAAGATGGAGAAGGTCGGGGAACGTAGCGTG
tss_03405	SMel1021Chro	+	1778889	CGCCTATACGCGTACGCAGAGTTATTGGCAGAATTCGTCG
tss_03407	SMel1021Chro	-	1779709	ATTCTTGCCGAGATAGCACCAGGGGCATACGACGTCCGAG
tss_03408	SMel1021Chro	-	1780754	CCCTGGAAATCGGCCATCGAACGTCACAGAGTCACTGGCC
tss_03415	SMel1021Chro	+	1783328	TACTTCGAAATCATGGGCAGCCGTGCCATCTATCAGGACG
tss_03416	SMel1021Chro	+	1783739	TTGCGGCCGGACTCCGAAGGCGTGTTGTATGCTCTGGGGG
tss_03417	SMel1021Chro	+	1784069	GCCCTTGCGTATTTCGACCGCAAGCCGTTTGCTTTCAACG
tss_03422	SMel1021Chro	+	1785802	TCGCGTTGATAGCGGGTTTGTTTCTGGTATGGGCGTATTA
tss_03423	SMel1021Chro	-	1786645	GTCCAGCCCTGTTCAAGCAGGCGATGATAAGCGTCTCTGA
tss_03432	SMel1021Chro	+	1796681	TCTCTTCACGCCCTGCGGCGTATCAGCTCAAATGTAACGA
tss_03433	SMel1021Chro	-	1796715	GTCGCTGCAGCATTTTAGATTTGCTGCATATTCCTGTCCT
tss_03440	SMel1021Chro	+	1800052	AAGAGATTGACCATCACGATCGTGGACTGCATGGAGGTGA
tss_03449	SMel1021Chro	+	1807327	GATTTGACGTTGCGGTCGCCGAGGCGGATGATTCGCCGCA
tss_03454	SMel1021Chro	+	1809682	GTAACGGCCTTCGTAAAAACGGCTGTTATAGGTGGCGACG
tss_03464	SMel1021Chro	+	1815573	TGCACGGAAAAGGCGCGTATTTCCGCGTAAGGAACGCGTC
tss_03486	SMel1021Chro	+	1822071	GATTGACCTGCTCGACGGCGTCGGTCTTCACTTGTTCCGG
tss_03504	SMel1021Chro	+	1832783	GGTTGACCGCCGCTTTTGTCGCGTAATAGGCGAAATAGGG
tss_03509	SMel1021Chro	+	1839972	ATAAGCGCCGCGTAAAGCGCAATGGCATAGTGTCCGATCG
tss_03518	SMel1021Chro	+	1847795	GGTCATGAAACCGCCGCAGTAGGAAGCCTCGGTATGGCTG
tss_03524	SMel1021Chro	-	1848894	CCGTGAACAGCAGCGCCACGAAGGTGTATATGCCGACAGG
tss_03527	SMel1021Chro	+	1849841	TCTTCAGCTCGGCCTGGTCATGGCCTACCAGTTCACGCCG
tss_03529	SMel1021Chro	+	1849980	GAGGCGCGGTGCGCCGCAGCTTAAGGCCAGAGCGGGATGA
tss_03531	SMel1021Chro	+	1850595	ATTCAGATAAAATTAACCGTGACAGGCGTCGGTGACCTTC
tss_03533	SMel1021Chro	+	1851140	TCCCTTGATCACGTCATGGGTGGCAGGCAAGAAAATAGCG
tss_03534	SMel1021Chro	+	1851276	GCCCTGGCAGAGGCGAGCGAGAAGAGGCAAATACCGAACA
tss_03535	SMel1021Chro	+	1851363	GGATGGCGGCATGGAAAGATGCCGTCTTACAAAGCATACG
tss_03550	SMel1021Chro	+	1855954	AAGTTTGCGAGCGCCGACATGGATGTGCAAAAGGCAGGAA
tss_03580	SMel1021Chro	+	1865396	GACCTGCGCGATGACGGTGTCGTGGGGTACCATGGTCGGA
tss_03582	SMel1021Chro	-	1865816	TGGTATTGAACTGGCGGAAATTGCCGAGCAGCATGGCGCG
tss_03583	SMel1021Chro	-	1866193	CCGGTCTGGCGGGGCGCCTCTACGTGTTAGGAACTTGCTA
tss_03584	SMel1021Chro	+	1866944	TTCTTCGCAAAGGCGATGACATCCTTGTAGAAATCGAGCG
tss_03586	SMel1021Chro	+	1867990	GACGATGCGCTACAGCGCCGCGCGTCTCCTGGGACGCGCA
tss_03595	SMel1021Chro	-	1875093	GCTCTTGAAACGGTTCGGCGTCACCTCCACATGCCGGGCG
tss_03596	SMel1021Chro	+	1876425	CGCCTTGTTTTCCGGAATGCCGCGAGCGAGAAGGTAGAAG
tss_03610	SMel1021Chro	-	1888120	TCCGCTTGACAGGCGGCGGCGCTCTTGCGCTCAAGGCGCG
tss_03612	SMel1021Chro	-	1888597	ATCTTGCGCAAAGGGGAAATGGCGAGTCTTCTCGCTCCCG
tss_03614	SMel1021Chro	+	1888654	CCATTTCCCCTTTGCGCAAGATTGCTTATGGCATTGAGCC
tss_03624	SMel1021Chro	+	1888893	CGTGACGTAAGAAAGGTTTGATCATGGCAGGATTGGGACA
tss_03633	SMel1021Chro	-	1894112	GTCTTGATCTCGACACGCCGGAGGCGATAGTGGCTGCCGG
tss_03634	SMel1021Chro	+	1895935	GTCTTGCGGCTGCCAAGCGCGCCGACATAGAAGCATCCCG
tss_03635	SMel1021Chro	-	1896765	TGTGACTTGATCCGAAGCAGGATCATTGCCTGAGTGCAGT
tss_03645	SMel1021Chro	-	1905203	ATCGTATACGATTAAAGGAAACATGCAGTAGCTAGACGGA
tss_03655	SMel1021Chro	-	1909099	CGGTCGCCATCGGATGATCGAAGTTGTACGGGTCCTGCCG
tss_03667	SMel1021Chro	-	1917583	ACGAAGCGGTTTTCCACCCGTATTGCTACATGACAAAACT
tss_03681	SMel1021Chro	+	1926527	GGCCGCGACATGGCGCGCGTCATGTCCTACGTCATGATCG
tss_03682	SMel1021Chro	+	1926809	ACCCTGTTTACCGCCGTCATTTGCGCCTATGTGGTCAGCG
tss_03685	SMel1021Chro	+	1930435	GCATACGGCACTTCTCACTTCGGAAGCGGTCTCGGTCAGG
tss_03686	SMel1021Chro	-	1930453	TTGTACGAAGTTGCCGGTCGAATCCCATAAGCTGGACGCG
tss_03697	SMel1021Chro	-	1936868	CAGCTTTGAAAAGACCGCGGGAAAGGCTATTCAGAGATCG
tss_03700	SMel1021Chro	-	1938570	GTCGCATTTCCGACATTGCTGCGGAGTTTGGATTTTTGCG
tss_03703	SMel1021Chro	-	1939256	GGCTTTCCAGTTGGGCGACATGGTCGTAACTGATGCGGTT
tss_03704	SMel1021Chro	-	1939469	CCACTATCCTCAAGGCCACGTCCGTGCCAAAAATTGGCTG
tss_03705	SMel1021Chro	-	1940314	TTTTTTCGAACGGCAGATTGGCGATGCTGTCGAAACGCGA
tss_03707	SMel1021Chro	-	1940845	TTTTAATCACCTCGACTGCCGGCTCGATATTGTCGAGCGA
tss_03711	SMel1021Chro	+	1944621	ATGCTCCTCGCCGCTCCGCTTGCGAGCTATATACCGCTCG
tss_03712	SMel1021Chro	+	1947968	CGCCGCTCATCTTGCGTCCTATCTGTGTACACTCCGGCGG
tss_03715	SMel1021Chro	+	1948363	CCCGTCCCTGGCCGAGCCGCTGGCTGTTATAGGAGAACCA
tss_03722	SMel1021Chro	+	1949963	GTCATCGCGCTCGCGGACATGGACCTCTATACTCTGTTTA
tss_03735	SMel1021Chro	+	1956557	CCTGAAGAACATCTCATTGCGGCGGTGTATAGACCTATGG
tss_03745	SMel1021Chro	-	1961847	ATGATGTCGCAATCAACAGGGATGCGTTAGCGGTGGCCGA
tss_03759	SMel1021Chro	+	1965260	CTCTAAACAATCGCACCGTTTTCAAACAGGATTATCGGTG
tss_03768	SMel1021Chro	-	1967750	ACGCTTGCTCCGGAGGTGAGGGCGGTCGACAGTGCAGCCG
tss_03774	SMel1021Chro	-	1972967	TCCGACGACCAGGTCACCTATGACGACGGCGCCCCCCAGA
tss_03778	SMel1021Chro	-	1975766	AGGCTGGACATAATCTGCGATCAGGCATAGAACGCGCCGG
tss_03781	SMel1021Chro	-	1978722	CGCTGTTCGAGAATATCGGCACGGTCTATGACGGCATGGG
tss_03797	SMel1021Chro	-	1985592	TCGCCCCTGTCCCGCCTTGATATTTGTATCTTATAAGATA
tss_03801	SMel1021Chro	-	1986714	CGAAAAGATTTCCGCCCGGCAGGATGATATCGATCAGACG
tss_03802	SMel1021Chro	+	1987402	CCCTTGCGCCCGCCGCTGAGCTCGATATAGGCCGCTCCCG
tss_03809	SMel1021Chro	+	1988893	GCGCCAAAAAGGTCGGTATCGTGATGTCGGAATAGGTCCA
tss_03819	SMel1021Chro	-	1992277	CGTTCCGGTGGACAAGCACCCGCAGTGACGAGCGGGATGA
tss_03820	SMel1021Chro	+	1992746	AAGACGACGACGTATTGCCGCAAGGCCTATATTGATGGCG
tss_03823	SMel1021Chro	-	1993511	GCTTGCCGGGGCGGGGATAGCGATGGAAGAAGAGTGCCTG
tss_03824	SMel1021Chro	-	1995592	CGTCATGGTTTTGACCACGCCGAGCGTGATATTGGCCGCG
tss_03830	SMel1021Chro	-	1996747	CAGTTTATTTCCTCATTTTTTCCCAATAGATTTGTGGGGG
tss_03838	SMel1021Chro	-	2001185	GTCCTTGCGGCCGGAGGCAAGCTCACGCAGGACGAAATTG
tss_03839	SMel1021Chro	+	2001700	GGATTGACGCGGTTGACCTGCGCCGTCATCTGGTAGTTCG
tss_03844	SMel1021Chro	-	2004254	CCGTTCACCGGATCGAACACTTGCTCTACATCGCTGAATA
tss_03848	SMel1021Chro	-	2005434	GACTTGCCGAACTACGGCGAATTTGACGAAAAGCGCGTCT
tss_03858	SMel1021Chro	-	2007840	TCCTTGCCGTTCTTGCGGATCAGCATGTAACGGTCGAGCA
tss_03859	SMel1021Chro	-	2007929	AGCGCTTGCCGAACATCATGTCGTGCTGCAGGAAGCGGTA
tss_03870	SMel1021Chro	+	2015439	CATGGGAACTCCTGCAGGAAATGAAATGTCGAATACGCCG
tss_03888	SMel1021Chro	-	2021372	AGCAGTTGCACCGACTGCAGGAAGTTGTACGCCATCAGCG
tss_03889	SMel1021Chro	+	2022270	CTGTATTCGGCCGTCAGTGCACTGGTTACCTTGACGATCG
tss_03893	SMel1021Chro	+	2023768	GCCTTGACCGAGGAGGCAATGGAAATTCAGACGGCGCTCA
tss_03899	SMel1021Chro	-	2024871	CTGGCGGAACTTGTCGGGGTCGAGCGTGTCGAGCGAGACA
tss_03902	SMel1021Chro	+	2025706	ATCGGATAGGATTTAAGGAACATGCAGTAGGGATTCGCCA
tss_03905	SMel1021Chro	+	2028924	GTTGTTGATGATGTTGGTCGTCTGCGGCACTGTAAAGGTC
tss_03906	SMel1021Chro	+	2030140	ACTGTTGCGAAAAGTCTGGATCGTATCGACATTGTTTCTT
tss_03914	SMel1021Chro	+	2031914	GCCTGCCGGAACTCCTCACGCTTTTCATCGTCTATTACGG
tss_03916	SMel1021Chro	+	2033451	AAGGGTTACGGGCTGACGACGGCTCAGATACTTTATCGGA
tss_03917	SMel1021Chro	-	2033462	GTCGTAGTGTTGCCAGATGTATGTCTGCAGGAAAGCCGGG
tss_03922	SMel1021Chro	-	2035974	ATGTTTTCCGAAAGGTCCACGCCGGTTATGTCTTCCGCCA
tss_03924	SMel1021Chro	+	2036481	TCGGGCGGAACATGCCATCGCAAACGGAGTCTCAAGGAAA
tss_03929	SMel1021Chro	-	2040395	AGATGGTGACCGCATGCGCCGAAAGCGCCAACAAGGCCCA
tss_03930	SMel1021Chro	-	2041279	GAACTTGACGGCATTCGAAAGAAGGTTGAGCGTCACCTGG
tss_03934	SMel1021Chro	+	2043018	GAAGACCTTGAGGCCGAGGTCGTGTGCTACGCAGATCTGG
tss_03950	SMel1021Chro	-	2049770	AACGATACATATTATATTTAACCGTATACTTATCATTGGA
tss_03956	SMel1021Chro	+	2052173	AGGCCTTGTCGCCGCTACGCTTGCTGTTATCGTTTACGCT
tss_03961	SMel1021Chro	-	2054612	CATGCCCATGACGACGCGTATGTGCGAAAAGATCGCCGGA
tss_03964	SMel1021Chro	+	2056506	TTCAAGAACTTCTTCCCGGACAACGCGGTCGAATATTTCG
tss_03965	SMel1021Chro	-	2056550	CTCGTTGATCGAGGATTCCTTCTCGATATAGGTGTCCGAG
tss_03972	SMel1021Chro	-	2059001	TTCATGTTTTTCTCCCTAAATTAGTGTCAACTTAAATTCG
tss_03974	SMel1021Chro	-	2059012	CATCCAGGGTTTTCATGTTTTTCTCCCTAAATTAGTGTCA
tss_03994	SMel1021Chro	-	2066922	GCAATTGCGGCCGATCTTCGCGCCATTCAATATCGTCGCT
tss_03999	SMel1021Chro	-	2070072	GTCCTTGACGGCAGCCACCGTCTCGGCGAGGCTCTTGTCG
tss_04000	SMel1021Chro	-	2070736	TGGGTGTCACGGCAGCTGCCGTTTGCGCGTATGTAAGCCA
tss_04002	SMel1021Chro	+	2072367	ACCTGTTCCACCCTCGGCGACCGTCAGGTAATACCAACCG
tss_04007	SMel1021Chro	+	2073916	CGTTGCGCCGGAGGCCCGTTCATGATCGAGTTCGTCGCTG
tss_04008	SMel1021Chro	-	2075441	GACGGATCGACCGCCGCGCCGCTGCCTTTATAATGCAGGA
tss_04012	SMel1021Chro	-	2078679	ACGCTTGCGGCGTCTTATACAAAAGTCGAAGAAGACGGCG
tss_04015	SMel1021Chro	-	2080103	CACCTGCACTCAGCCGGCGGCGCTCGGTATTGAAGAGGCG
tss_04018	SMel1021Chro	+	2085959	TCGTTCCAAATCCCGGTCACCTGGAGGATCATCGCAACCA
tss_04021	SMel1021Chro	+	2086887	ACCTTGACGATGCCGCTCGCGATGATCACCAGAGTGGTGA
tss_04023	SMel1021Chro	-	2087047	CCGCTCTACAATTCGAACATCGTCATTTACGGCATTCTCA
tss_04024	SMel1021Chro	+	2087555	CTGGTTCGGCCGCGCCGAGCCACGTGTTAGACCTGTCATG
tss_04029	SMel1021Chro	+	2091505	GTCCTTGATGAAGCCGTCCCTGTCGGCCACCTTGATTTCG
tss_04030	SMel1021Chro	-	2091666	CCGCTGACCGGCAAGCCCATCGTCGATATGATCCTCGACA
tss_04033	SMel1021Chro	+	2092798	GCCTTGATCTGAGTCGAGTTTGCGCCCTAATGCCGCACAA
tss_04042	SMel1021Chro	+	2097654	CATCGACAGCATCGAGCCCGCCCAGGTATCCTTCCCGACA
tss_04044	SMel1021Chro	-	2099332	GCTTGCGCATCCGGGGCGACCGCCATACAGCTCGGCGTCG
tss_04046	SMel1021Chro	-	2101786	GTACTTCGTGCTGAAGAACCTTTGTGCCAAGATCGACGAG
tss_04052	SMel1021Chro	+	2105780	ATCTGGCCGATATGCTTCATCGCCATGTACATGACGATTA
tss_04057	SMel1021Chro	+	2106849	GTGTTGCGCTCGCAGCCAAGGCCGAGCACAAGTTTGGCGG
tss_04059	SMel1021Chro	-	2107141	CGGCGGGAACTGCTTCAGCCGCCTTGTGTCAGAGGTGACG
tss_04063	SMel1021Chro	+	2113307	GTCTGGCCGGATCGGCCGGTATCAGATAGAGCAGAACGAA
tss_04067	SMel1021Chro	-	2118274	GCTTGCGGCGAAGCTCGTTTCAGGCGAAATAGCCTGTCCG
tss_04085	SMel1021Chro	+	2132050	TAATGGCATATATTGCCAGTCGCTTTTAGGAAGATGTGCA
tss_04097	SMel1021Chro	+	2138974	TAATGCGGGCGCCAGACCTCTTTCTGTATCATATCGGCCA
tss_04111	SMel1021Chro	-	2142780	TTAGTACAGCCTTAAGCTGTGCCCTGCAAACGATCCCGAA
tss_04123	SMel1021Chro	-	2151392	CATCTTGAAAAATACGGCGTGAAGGCCAAGGAAATGCGCG
tss_04131	SMel1021Chro	+	2153713	TTTGAGGAACTCAGAAGGAACCAGCAATGTCTATGAACGA
tss_04132	SMel1021Chro	+	2153858	CCTGGAGAACCTCTCCTACGACACGTTGAAGGATATCGGC
tss_04133	SMel1021Chro	-	2153876	ATCTGCAGTCTTTAATCATTGGTCCGTCTTATGTACTGCA
tss_04134	SMel1021Chro	+	2153896	GCTTCCCCTCCGTCGATGATGCAGTACATAAGACGGACCA
tss_04136	SMel1021Chro	+	2153916	GCAGTACATAAGACGGACCAATGATTAAAGACTGCAGATG
tss_04141	SMel1021Chro	-	2154952	GCATTGCTGAAAAAAATTGCGTTGATTAATGTCGGAGACC
tss_04142	SMel1021Chro	+	2155085	CAGCTGGCGTCAGCGGTAGGTTTTTGCTTTCGTAAAAGCG
tss_04155	SMel1021Chro	+	2164051	GAAAAGGAAGACGCCGGCCACCCCTCTAGCCACGGCCAGC
tss_04174	SMel1021Chro	+	2171799	AGCGACTGAATGCCGGCGAGAATCATGCAAGTGGCGAGGA
tss_04176	SMel1021Chro	+	2173838	TACCTTTTTGCTGAAGATTGCAGGTCGTACTGAAGACAGG
tss_04191	SMel1021Chro	-	2178654	CCTGCGAAAAGGTAACTTTATAGGGCATATACACATCTGA
tss_04196	SMel1021Chro	-	2180734	CAATGTCTTATGCAAGGAAATTATAATATACATTTGTACA
tss_04202	SMel1021Chro	+	2182424	TCGTTGGAGTTCGTATCCTACAAGGATAGAAGGACCGTTG
tss_04214	SMel1021Chro	+	2183619	TAACCCTTCGTAATCCATCACGCAGACATTGAAGACGGTG
tss_04216	SMel1021Chro	+	2184002	CGCTTTCCTGTTTGGACCACTCCGGCTTTATCTTGCCGCA
tss_04221	SMel1021Chro	-	2186939	GACTGGCAAGACTGCAACAAAAAGCAGATCATGCTTGGCG
tss_04222	SMel1021Chro	-	2187182	GCTCTTTTCTGACATGCGAGCTCGCCGTAACCTATTGATT
tss_04230	SMel1021Chro	-	2192437	GGCGAAGTAACCATTTCCAAGCGTGATATAGTCCTGAATG
tss_04231	SMel1021Chro	+	2192859	GCCTGTTCAACACCGCGGGCTACAAGGTATTCGATATCTA
tss_04232	SMel1021Chro	+	2193341	GACATGGAACAATTGCTCACAGCACACTGTCGCAGGATCA
tss_04234	SMel1021Chro	+	2195677	CAGCGTATCGGTCTTGCCCGGGCGCTCTATAATGATCCCT
tss_04236	SMel1021Chro	-	2197552	CTGCTGCATTTCAAGTTCTTCTCCGACTACAAAGAGAAGA
tss_04245	SMel1021Chro	+	2199532	ATTGCAGCATTGCAGAAGGACGGATGGTACGAGGTTGCGA
tss_04246	SMel1021Chro	+	2199979	TCGAGTGAACGTTACGCTTCCCGAAGGTGTCCTGAAGCAG
tss_04247	SMel1021Chro	-	2200175	TTGCTTGCCGGATACCAATGCCTTGCTTAAGGCATGGACA
tss_04250	SMel1021Chro	-	2201480	GCCTTGCCGCCGGGGCGCTGGCGTTGCAAGGTCGCGAGCG
tss_04258	SMel1021Chro	+	2206232	TTTTATGAAATCTTTACAAAAGGCGGGATTCCCGGAGGCG
tss_04259	SMel1021Chro	-	2206301	TTTTTGACGAGATCGGTGGCCTTGGTCCAGTAACTTTTCA
tss_04263	SMel1021Chro	-	2208223	CCGGTGGAACCCTGGATCGACAATCGCGTCTTCGATCTCA
tss_04278	SMel1021Chro	-	2223840	CTTGTGTTTTTGGTCGAGTAGGGATGTTAGAGGAATCTCG
tss_04283	SMel1021Chro	-	2227520	CGGGTGCATAAGAATGAACAATGATGACATTATCGACCTG
tss_04291	SMel1021Chro	+	2230646	GGCAGCGAACGACCAGGAAAAGTGCAAGTCCCATATGGCG
tss_04296	SMel1021Chro	-	2234804	GAGGTTTGCCCGTAGCGCCCGCAGTGCCATCTTCACCGCT
tss_04303	SMel1021Chro	+	2236808	ATTTTTAAAGTTAATGTTTTTAGGAGTATAGAAATGAAAA
tss_04304	SMel1021Chro	-	2237747	TGCGGCGGCATTATCGGGACCAGGGGTTAGTGAAAGGTTG
tss_04305	SMel1021Chro	+	2237786	CAACCTTTCACTAACCCCTGGTCCCGATAATGCCGCCGCA
tss_04308	SMel1021Chro	+	2240682	GAAGATGGCTCCGAACAGGAGAACGAGGTAAATATTGGTG
tss_04317	SMel1021Chro	+	2245065	CTCCTTGCTCTTGCCATAGAGTGCGCCGAAATTTTTCGGA
tss_04319	SMel1021Chro	-	2246067	GGCGGATTGTCGCCACAGGCCTGTGGTATCGCCACGCTCA
tss_04329	SMel1021Chro	+	2251081	TCGGCGACAAGAATACCCTCATCATCTACAGCTATATGTT
tss_04336	SMel1021Chro	-	2252311	GCTCTTGTGCTGCGGGCCGGTAACGCTGATGCTGACGGAG
tss_04337	SMel1021Chro	-	2252916	TTGATCACCGATCACCAATGGCAACATATGATGTCGGCCG
tss_04348	SMel1021Chro	-	2258747	GCGTTGACGGCCCTCGGTCCGATTTTGATAGGAACGGTCG
tss_04350	SMel1021Chro	+	2263612	GAGCTTGATCTTGGCGGCGCCGCGATCCATGTCGTCGTCT
tss_04359	SMel1021Chro	-	2270157	CAGGTAGTCGGCCGACAGGGGACGTTTTAGGGTCAATGCA
tss_04360	SMel1021Chro	-	2270190	CGTCTTGCTCGTCGTCAGCCTTTGGCCGATGCTCAGGTAG
tss_04361	SMel1021Chro	+	2270276	TGATGTTGAACCATTTGAGTCGCGCAGGTTCCGAGAGCCA
tss_04365	SMel1021Chro	-	2270948	TTTGGGTGGCGGTTGCATTTGGGTCAGCTAGCTTGACCCA
tss_04380	SMel1021Chro	-	2278339	GCGATTGCCTCGCCGTTGCCGATCGACGAAATGAAGCTGG
tss_04384	SMel1021Chro	-	2281331	AGTTCGCGGCCACCCGGCGTCAATGTGATACGCGTGGCTA
[truncated: 490 more rows]

## Sheet: ecf11 specific
TSS ID	replicon	strand	dominant TSS position	TSS and 39 nt upstream
tss_00003	SMel1021Chro	+	148	TAAGGTTTCTATTTCTTAGAGTCGGTGGGTATCAAGGATT
tss_06643	SMel1021pSymA	+	588	ATTGGCCCGGCAGCCGGCTTTTGCTGTAGAAGCCTTCCCG
tss_06649	SMel1021pSymA	+	2289	TGCATCGACAACGACAAGGTGCAGTGGGACTATATGAAGG
tss_00014	SMel1021Chro	+	4780	GGCATTGACATTGACATTGATGTTGATCGACGGGGAGCGG
tss_06651	SMel1021pSymA	-	4858	CTCGTGAACGAAATCCACGATGCCGTTCGTATACTGGACG
tss_00017	SMel1021Chro	+	5047	CACGTCCGACCCTTCTTTGGGAACCGGTATTATAGACCCG
tss_06652	SMel1021pSymA	-	5118	CCCGGCGGATCGTAAAGGCCTGCATTCGTATAACCGCGGG
tss_00022	SMel1021Chro	+	5758	GTCGTTTGAATGGTCTATCCTTCCGGACTATATGGAACAG
tss_09395	SMel1021pSymB	+	6460	TCGTGACGCAGTTTTCCGGAATTGATCTAATGTCGCCATT
tss_00025	SMel1021Chro	-	6789	CCCAGCCCGTACCTCGATCTCGGGTTCGTAGAAAGCGGTG
tss_00028	SMel1021Chro	+	8642	CCATTGGACAAATTTTCTATAGTCCGCGAGGCATCTCGCG
tss_06654	SMel1021pSymA	+	11075	TCTCTTCCGCGACCGTGTCAACAATGGAAGAAAGGTGGCG
tss_06661	SMel1021pSymA	-	12525	CCATTGAAGGAGCATGCAATGTCCTCCAACGTATCCATCA
tss_09398	SMel1021pSymB	+	12942	GGGGTGGTCGCAAAGCGGCGCGACGGCGTATACGAATGCG
tss_06670	SMel1021pSymA	+	14687	TGCGACGCTCCAACCGTTTGGAAGTTCGTAAAACCGAATA
tss_06680	SMel1021pSymA	+	18649	GCCAGGATCGGCTTTCCGCCCATGGCGTAAACATCGGAAA
tss_06684	SMel1021pSymA	+	20532	TATGCTGCAAGGCAGCGATATCGTACATCATCAGCGATTG
tss_06688	SMel1021pSymA	+	21483	AATATCAGCAAATCCAACAGTCACCGCATACTCTACATCG
tss_06689	SMel1021pSymA	+	22156	AGATCGACGGCGGTGCGCTGACGACCTATTCCGGCGATTA
tss_00048	SMel1021Chro	+	24368	CTAGGCGCTCTCGGATGGAAACCATTAGAAATGTTTCCTG
tss_00050	SMel1021Chro	-	24662	GAGGTTGCAGAACGGCTCGCGCCAGACGATCCTTTCGCGG
tss_06696	SMel1021pSymA	+	26277	ATGCTCGCTCGGCGAATGGAAGTGATATTGCACCAGATCA
tss_06697	SMel1021pSymA	-	26661	TCGCTTTCCAAAATGTCGTCACCCTGACAGTTGTTGGACA
tss_09405	SMel1021pSymB	-	26717	GGCTTGCCGCGGACGGCACCAAGCTCTCCTATACGGCCTA
tss_06701	SMel1021pSymA	-	29140	ATGATCTGCAACCCGACCGCCAGCCTCTATAACAACCGCA
tss_09409	SMel1021pSymB	+	30058	AGCTGCGCTCTTTTCCCGGAATTGCCCTAGAGCGGGATGA
tss_09411	SMel1021pSymB	+	32310	GCCTTGAGATCGTTGACGTTCTGGAGGATGTTGCGCACCG
tss_09414	SMel1021pSymB	+	36087	ACGGTTGTCTGTGCTAAAATCCCGTTTGCTAATGGGTGAA
tss_06709	SMel1021pSymA	-	36465	GGCTTCCTTGATCACGTTGTCATAGGCATTGTTGTCGACG
tss_09415	SMel1021pSymB	-	38988	GAGTTGACGCTGTAGACCCCGATCGAGCAGAAGGCCATGA
tss_06714	SMel1021pSymA	-	40586	GATTGAACGCATCGACAGGGTGCGTTACCGGCTCGAAGCA
tss_06718	SMel1021pSymA	+	41460	TTGCGCCACATTTCCGTCGATATGGACTATGTCGGCGTGG
tss_09422	SMel1021pSymB	+	42763	GCCTTGCCTCCGAGCAGGGTGCCCGTGTAACCCTTCGGGA
tss_09423	SMel1021pSymB	-	43345	TGCGTGACGGCAAGGAATTGGGCCGCTATGACATCAAGGG
tss_00075	SMel1021Chro	+	46186	CGCTGGCATAACGAATCGATAAGCTAAACATACTTCTTTG
tss_06724	SMel1021pSymA	-	46470	GCTTGCAACCTGCGCAACCCTTGCCGCAATGTCATGAGCG
tss_09426	SMel1021pSymB	-	47349	TTGCTGACGAGGACGATCTGCGGATTGTACTGATGACGGG
tss_00083	SMel1021Chro	-	51148	TGCTACAGTGACCTTTGCGCGTCTGGTAAGACGCGCGGCG
tss_00085	SMel1021Chro	+	51527	CATCTTGAACTTCTTGCGAAGCCGCTTGATGTGGCTGTCG
tss_09430	SMel1021pSymB	+	52612	GCTCGTGGCGGATCGTCTTCAAGCCCGTATTATAGGCGAG
tss_09434	SMel1021pSymB	-	53893	AAACAGGTGAAGGTGAAAGGCGGTGTGATATTGCGAGCAA
tss_06736	SMel1021pSymA	-	54399	GCTGGTAGGCCATCACCGCCTTGTTGTAGTTGAAGAACCA
tss_09440	SMel1021pSymB	-	55355	AGATCGCCGATTACGGACCACAGGGCCGTATAACGAACTG
tss_06738	SMel1021pSymA	-	56569	GGCCCTTGAACAGGATCTCGCCGCCGGATACGGCGAGCGG
tss_06744	SMel1021pSymA	+	59384	AGTGTAGATCTCTAAAGCGCCGGGGTCTAGAGCGGGATGA
tss_06749	SMel1021pSymA	-	60304	GCGTGGAATTCAGCAATGTGCCGGCCTACATACTCGTCCG
tss_00097	SMel1021Chro	+	60495	GCGTTTGACGATGAGCCACGGACCGGGGAAGAAGAAGGCG
tss_00106	SMel1021Chro	-	64998	TGTCGTTGACGAGCCAGCCGTAATAGTTCTCCTCCGGCCA
tss_00109	SMel1021Chro	+	66710	CGCGATGGTTTTTTCTAAAAATATGTCCTATCACCGGACA
tss_00112	SMel1021Chro	+	71692	AACGTACGGCCTTGCCGCCGGGCAGCACGTAATAGAGGAA
tss_09471	SMel1021pSymB	-	73198	GAGTTGGCGGATCGCTCACGGCGCCCGCATATAAGCCCGA
tss_00118	SMel1021Chro	-	73479	AAACTGGCGAAATGACTTTTGGCGGTTTATTGAAGACAGG
tss_09474	SMel1021pSymB	-	73741	TTCATGTTTTTAGGTCGACGACCTAGCTAAAAACATCGTG
tss_06786	SMel1021pSymA	+	75337	TCCGTTGACCGGGCTCGCCAACCGTGCGTCTTTCAACCGG
tss_00122	SMel1021Chro	-	78497	GTGCTGGCGGTCCATTTCGTTTTCGTGCTCCCTTACGTGG
tss_00124	SMel1021Chro	+	80542	CTCGCTCGCCTTCATGCGCGCCGAGTCGTAGAAGAACACG
tss_06799	SMel1021pSymA	+	81017	CGACTTGCGATACCAGCCTTCTCCGGCGAGGGTGTTCCGA
tss_00132	SMel1021Chro	+	81762	CGTCGATTCAAAGTCAACGTGATTTAAGCCAATGATTGAA
tss_00138	SMel1021Chro	+	82392	GCAATCTAGAGTCCAGAAGAGGTGAGTGGAATTCCGAGTG
tss_00154	SMel1021Chro	+	84249	CGATGGCATTGTTAGAAAGCGCGATTGTAAAAGGTAATCG
tss_00155	SMel1021Chro	+	84296	CTGGTCTGGCGACTGCAAGGTCTCCGGATTTTGGCTGCTG
tss_00156	SMel1021Chro	+	84396	GATAGGTTTGCCAAATCCAGCAAAGACGATGAGCATTGGC
tss_00157	SMel1021Chro	+	84401	GTTTGCCAAATCCAGCAAAGACGATGAGCATTGGCAATGA
tss_00159	SMel1021Chro	+	84452	TGAAAGAAGGGCATTTGGTGGATGCCTTGGCATGCACAGG
tss_00166	SMel1021Chro	+	84867	GGCCGTAGCGGGTGATAGCCCCGTACACGTAGAACACTCA
tss_00175	SMel1021Chro	+	86505	CACTGGCATTCGTGTCGGCATGTGTAGGATAGGTGGTAGG
tss_00177	SMel1021Chro	+	86884	AAGAGTCCATATCGACGGGGTTGTTTGGCACCTCGATGTC
tss_00178	SMel1021Chro	+	86941	GGCTGGAGCAGGTCCCAAGGGTTTGGCTGTTCGCCAATTA
tss_00179	SMel1021Chro	+	86949	CAGGTCCCAAGGGTTTGGCTGTTCGCCAATTAAAGCGGTA
tss_00180	SMel1021Chro	+	86960	GGTTTGGCTGTTCGCCAATTAAAGCGGTACGTGAGCTGGG
tss_00182	SMel1021Chro	+	87015	GACAGTTCGGTCCCTATCTGCCGTGGGTGTAGGAATATTG
tss_00183	SMel1021Chro	+	87034	GCCGTGGGTGTAGGAATATTGACAGGATCTGTCCCTAGTA
tss_00184	SMel1021Chro	+	87108	CTGTTGTCCTGCCAAGGGCATAGCAGGGTAGCTATATATG
tss_00186	SMel1021Chro	+	87132	AGGGTAGCTATATATGGAAGGGATAACCGCTGAAGGCATC
tss_00187	SMel1021Chro	+	87155	TAACCGCTGAAGGCATCTAAGCGGGAAACCCACCTGAAAA
tss_06820	SMel1021pSymA	-	92540	GCGATTGTGTCGCGCCAATTCTGCGTCGTAAAAGTCGGCA
tss_00201	SMel1021Chro	+	93219	CAAACGAATTGAATTGCTGGTTAACCGCAAATATTCTGCA
tss_09488	SMel1021pSymB	+	94051	CTTGAAATGATTGAGGATGCGGGTGTAATCGCCCGGCTTG
tss_00209	SMel1021Chro	-	94357	ATCCATGATCATTTCGCCCTCGAGGACGTAGAAGAAATCG
tss_06827	SMel1021pSymA	-	94564	CGGTAAATCTCGCGGATTTTCTCGGATAAGGTCGGTTCTG
tss_09490	SMel1021pSymB	+	94723	GCGCTCGCCATGTTGGAGTTGACCGAGCAATATGTTGCAG
tss_06830	SMel1021pSymA	+	95538	GGCATATCGAACCGGGCGCCCCATACGATATACTAAGGCG
tss_06832	SMel1021pSymA	+	96044	GTGCTTATATATCTTCACCTTCTGGCTCATGATGTCGCCG
tss_06833	SMel1021pSymA	+	96588	ATGAGAAAGACTTCAATAACATTCGCAACGGTAAGCATAA
tss_06839	SMel1021pSymA	+	97361	GAAGATCGCCGTGAGGCGGCACGTGCGTATATAGAATCCG
tss_06840	SMel1021pSymA	-	97513	CTTTGCCTTTCCAAGTGCTCCCATCGTATCCTCAACGCTG
tss_06849	SMel1021pSymA	+	101472	TTGGCCCCCTCATCGGCGGAATTCTGCTACAGTATTTCCA
tss_06851	SMel1021pSymA	+	102248	GTGCTCGGCAGTTTGGCGACCCTGATCTATCGTATGGCGA
tss_00217	SMel1021Chro	+	102604	CTGGTGCGCAATTTTGCGCTGATGAGCTACGCATCGGCGA
tss_00221	SMel1021Chro	+	104728	GTGGTCGATGTGAACGGCTCCGTCGGCTACTATTGCGCCG
tss_00224	SMel1021Chro	+	105462	CCGCTCGAAGGCTACCGCGAGAAATGCGACACCTCCGTCG
tss_00225	SMel1021Chro	+	106725	AAGGGCGTCAAATATTTCATGATCAGCTACACCGATCTCT
tss_00226	SMel1021Chro	-	107162	GTTCGCATCCTCATGGTCGTTCTGGTAGGGCTTCCATCCG
tss_00231	SMel1021Chro	+	109263	ACGGCATCGTGAACTGATCGCCGCGGCGTACGAACTTGTA
tss_06871	SMel1021pSymA	+	112416	TTCTTGCACTGAGCTTCCTCCTCTCAGTAAGGGCAGCATG
tss_06872	SMel1021pSymA	+	113982	AGCTCGCCCGTGAGCATAAATCAGCGCATATCGTCATGGA
tss_09512	SMel1021pSymB	+	114024	GACAAGATCGGCGACTGGCTGGAGATGTATACCAGGGTGA
tss_06873	SMel1021pSymA	+	114206	AAGCTTGCACTGCGCTCGATCTTCATCGAGAGCCAATGCG
tss_06878	SMel1021pSymA	+	114850	TCGATCGGCCTGACGGTAAAGGTGGTAGGACACGCGACTA
tss_06881	SMel1021pSymA	-	116119	CATTGCGCATTCACCTCGTCGATGGATACAGGGCGTAACA
tss_09519	SMel1021pSymB	+	117604	ATATTTTACAAATCGTTGGCCATGTTGTAATGAAAACCGA
tss_06890	SMel1021pSymA	+	122060	TCTGTTGCGCCTGAATTGTATGGTACTGTATGGTGGTTCA
tss_00258	SMel1021Chro	+	124385	TGCTTGCCGGCAACGACGACGTTGATGTAGTTGCGGCTCC
tss_06898	SMel1021pSymA	+	126964	TCGGTGTGGGAGGCCGGGAGATCGGCTACATGTTCGGTCA
tss_00260	SMel1021Chro	+	127090	GGTTATCAATAGTCGCGTCGTCATGCGTACAACCTGCTTG
tss_09521	SMel1021pSymB	+	131480	GCGCACTTCCTCCAGCATCAGCATGTGATAGGGGATAGGA
tss_00265	SMel1021Chro	+	132971	CGGCTGATCTGCTCCTGCGAGCCGAGCGTACAGGAAAGCG
tss_09525	SMel1021pSymB	-	133029	CTGTTTGAGGTAGCGGACGGCACCGTGAATATCATCGGCG
tss_00271	SMel1021Chro	+	137906	CTCTTGCAACAAATAACTATTTGGTTACAAGTTATGGACA
tss_06915	SMel1021pSymA	-	140295	TGGATTTGTTGGTGAGGGGTTGCGGGTTAAAGCCCTTCTA
tss_06924	SMel1021pSymA	-	143276	GCGATGGTAAACTATCTTCGCGCTCTGTATCTGTCGAAAG
tss_06925	SMel1021pSymA	+	143320	GACAGATACAGAGCGCGAAGATAGTTTACCATCGCGGTCC
tss_09537	SMel1021pSymB	-	147239	GAGGTTGCGGCCGATGAAGACCAGCTTCGTATAAGGCATG
tss_00285	SMel1021Chro	-	151479	ACATGGGTTTTTCCTTATAGTTATGCATATCGTTATCCCG
tss_09543	SMel1021pSymB	+	151669	CGGATAGAACATCGTCGGAATGGTGTAAGGCCCATCACCG
tss_06943	SMel1021pSymA	-	156387	GCTACTTATCTGTACACCAAGAGTGCTACATTCAACGCTA
tss_09551	SMel1021pSymB	+	158774	TAATAGACTTCGTGCTCGGCGACTTCTACGAATTTGAGCT
tss_00300	SMel1021Chro	+	160875	TAGCACTCAGTTCACCAATTTGGGCGGATATCTGAACGTT
tss_06957	SMel1021pSymA	+	161160	GACTTGCGAAAGCCACCATATTTGTGCAGCAGCACCAGGG
tss_09554	SMel1021pSymB	-	161311	TATTTGATTGCCCGCCGATGGTAGGTGTAGGCGACGTGCA
tss_00303	SMel1021Chro	-	165366	CTGTGGCGGGTCCTGGTCGAAGTCGATATTGGCTGTTCCG
tss_06969	SMel1021pSymA	+	166801	TCGGTTTCGAGGTCGCCCTCCCAGATGTAAAGAAGCACCA
tss_06972	SMel1021pSymA	+	168796	AGCGGCTCGTAGACCGCACGGATATGATAGACGCTGTCCG
tss_00305	SMel1021Chro	-	169114	CATTGGCGATGAAGATGTTCGGCGCGTAGAAGCCGACATA
tss_06977	SMel1021pSymA	+	171703	ATCTATTCGCATCTGAATTCCCCTTCTATTGAAATGAGGG
tss_09563	SMel1021pSymB	-	171766	TCCGCTTGGAACTTTTCGCGGTTCATGGCCTCTGGTAGAG
tss_06988	SMel1021pSymA	-	175187	ATTGTCGCTTGTATTCCCTTTCTGCTAACGTAATTGGTTA
tss_06991	SMel1021pSymA	+	175609	CTTTGACAACTCCGCCCGGTATGGCGCCAACTGGGAGGCG
tss_09566	SMel1021pSymB	-	175706	TAACCGGGCATTTGTCGAAGAGTTCGGTATTGTAGGCCCA
tss_06993	SMel1021pSymA	-	176110	TAATGCCGGCGTGATCATTTCTGGGCTACTGCTTGCGATA
tss_07008	SMel1021pSymA	+	183065	GCCATTGCAATGTTCTTGAAGAAGTGGATGAACTGGTTGA
tss_09577	SMel1021pSymB	-	184063	CGGTTGGCGGAAATGATGATCGCCGGTATTTCGGCTCCTG
tss_09579	SMel1021pSymB	+	185918	TGGTTGACGCGCACGCGGGTTTCGAATTTCAGCGGTGCCA
tss_09583	SMel1021pSymB	-	188259	ACCTTTGGCTTCTCCCCCGGTCACCCTATACTGACACCGG
tss_07017	SMel1021pSymA	+	188316	TGACCGAAATCCGCCAGGTTCTGCGCATCACCATGGCGGA
tss_00336	SMel1021Chro	+	188786	CGGGACTGTCAGGAATTCTGTGCGGTGGGCCATGATGATG
tss_00337	SMel1021Chro	+	189607	CACCTGATCCGGCACTCGTTGGAGTTCGTATCCTACAAGG
tss_07023	SMel1021pSymA	+	191905	GAGCAATCAAATCGGGACCGGGGAGGGTAAAACGCAGCTG
tss_07026	SMel1021pSymA	-	193427	CTTGCTTTGCGCCTTTATCAATTGTGCAAGGATACGGTTG
tss_00352	SMel1021Chro	-	194954	CGGGTTTCCTTAGTGACCGGTGTTCGTTAATAGCGGTTTT
tss_00356	SMel1021Chro	+	196924	ATCTCGACAGGCACGCCGGATTTGAGATAGCGGAAGGCGA
tss_09600	SMel1021pSymB	-	197209	AAATGCGCCATATTGGTGGTTTCGGACGTATTGATGATCG
tss_07032	SMel1021pSymA	+	197845	TAGGTCGCACGCGGCCGGTCTGAGTGCTAGACCGGCTCGA
tss_09603	SMel1021pSymB	+	199591	CCGGCGCTCGTGCTCATCGTGTTGTGCTACATCTGGATCG
tss_07039	SMel1021pSymA	+	199663	AAGCGAGATCTCGAAGCTCATCTTGGGATACCGTTCCTTG
tss_07043	SMel1021pSymA	+	200809	CATATTGCATTCGCCGTCGACAACCGCGAGAAGCAGCTCG
tss_09604	SMel1021pSymB	-	201995	AGGTTGAGTTCGCCGTAAAGCGCGAAACGTATCAGTTCCA
tss_00369	SMel1021Chro	-	203904	CGGTGGACAATGGCCGAACGGTGTTCACCATAGCCCCCCG
tss_07047	SMel1021pSymA	-	204648	GTCGAAGATCTTGGTGAGCGGACCCTGTATGTAGGCTGCG
tss_09608	SMel1021pSymB	+	205501	GCTGGAATCGAAGGCGTTGAGGCGGATATAGTCCTGCGGA
tss_07048	SMel1021pSymA	+	206308	ACCGCGGCCCGGTTCTGATCCTGATCGAGTACAAGGTCGA
tss_07054	SMel1021pSymA	+	207486	GGGGATGGCAATCTTCCGCCGCTGCTGCATTAACGACTCA
tss_07059	SMel1021pSymA	-	207987	CACCTGATCCGGCACTCGTTGGAGTTCGTATCCTACAAGG
tss_07060	SMel1021pSymA	-	208808	TGGGACTGTCAGGAATTCTGTGCGGTGGGCCATGATGATG
tss_07061	SMel1021pSymA	+	208922	GGCGGCTTGACATTAGTCTGAAGACGCTCAAGGGGGCTCA
tss_00381	SMel1021Chro	+	209628	GCTTGCATTTGCCGTCGATCCCCCCGCAGAATGCCTTGCA
tss_07064	SMel1021pSymA	+	209764	GCGATCGACCTTTCCGCCCATCAGAGTCGTATAATCTTCA
tss_09613	SMel1021pSymB	+	210934	CGGTGACGGCGCAGCCATGCAGCCCCTCGTAGAAGAGGAG
tss_07068	SMel1021pSymA	-	213386	TGCGCTTCCTTGGTCAGGGCGTGGTTGATATATTGCTTGG
tss_09618	SMel1021pSymB	+	213762	TCAGCTGCGCTATGGAAATCACCCGCTATGCTCCTGCGGA
tss_00390	SMel1021Chro	+	214078	TTCATGGCTGCCGCCAGCCAGAGCGTGTATGTCCAGGCGA
tss_00395	SMel1021Chro	-	216597	GCATCGGAACTTTCCCCGAGCGCGCAAGTACAATATGACA
tss_09623	SMel1021pSymB	-	218311	TTTATTCCTATCACGTCGCGGAATATGTAAGAGACGGGCG
tss_09625	SMel1021pSymB	-	220120	GATTGTCAGCGCACCTGCGAGATAAGCTATCGTGAAAAGG
tss_07075	SMel1021pSymA	+	221992	GGATTGACGCAAAGCCCGTTACAGAAGATCGCATAAAGTA
tss_00401	SMel1021Chro	+	223367	ATTGTTGCGCTGCACGGCCTGCTGCGGCACGGTGATCGCG
tss_07082	SMel1021pSymA	+	224549	CCCCTTTGTTTGCTTGGTAAGATGGATCTACATGCCCATG
tss_07087	SMel1021pSymA	+	226203	GGCGTTCACCGCGGCGATCACTTCGTCTATGTCGGCCGGG
tss_07090	SMel1021pSymA	+	230627	CGCCTCGAAATAGCTGTCTTCATCGCGAACTTCGTCTCCG
tss_07093	SMel1021pSymA	-	233577	CGCTCGGCGTGATACAGGCGCTCCAGGTGAATGGGCGATC
tss_09642	SMel1021pSymB	-	235742	AAAATTGCCGAAAAAGACGACTGAAGGTAGGTGATCGCCA
tss_09643	SMel1021pSymB	+	236106	GGTGTTTACCAGCAAAACGGGAGGAATTAATGAGTGACAG
tss_09646	SMel1021pSymB	-	236524	GATCTTGCCGTCCACCATGCGGTTTGCGATGACGCTTTCG
tss_07112	SMel1021pSymA	+	238668	ATCCGCCATTCTGTGGGCGGCTGTGATATGTTTCTCGACA
tss_07114	SMel1021pSymA	+	239772	GCTGTTGATTTGCCGGGCACTGCCAGACGAATATTCGACG
tss_07115	SMel1021pSymA	+	239830	ACGGTAGACCGGGCCCTTCGGGTTCCGATTAATACCAGCG
tss_09650	SMel1021pSymB	-	239906	GCGCCCTTCGGCCTCAAGGATCGTGTAATTCTCTCGACCA
tss_00417	SMel1021Chro	-	240371	CAGATCGATCAGGGCTCCGACGTCGTCTATCATGCTGCCG
tss_09651	SMel1021pSymB	-	240457	GCCGCTTCCATGTTGTGGAACGGGCGGCGATAAGTCGGTA
tss_07116	SMel1021pSymA	-	240838	TTGCTGGAGTAACGTTGGTTCCGCACCTAACTCTTAAGGA
tss_00421	SMel1021Chro	+	241172	CGGCAAAAAAACATCCAAATTTTTTCGGATGGTAAAAAAG
tss_07118	SMel1021pSymA	+	241458	TTATATGAGCCGGAAGATTTCCCGCGTAACCTTTAGATCA
tss_09653	SMel1021pSymB	+	242283	ACGCTTCAGGAGGTGGCCGACCTGCTAGAGAAGGAAGCTG
tss_07127	SMel1021pSymA	+	243671	TGTTTTAGACCTCTGAAGTTGCATAATGTATCGTGCGGAA
tss_00430	SMel1021Chro	-	243932	CCCTTGCTTGGCGATCGACATTCTGTTCAATGCAACCGGA
tss_07133	SMel1021pSymA	+	245096	CGGGACTGTCAGGAATTCTGTGCGGTGGGCCATGATGATG
tss_07134	SMel1021pSymA	+	245917	CACCTGATCCGGCACTCGTTGGAGTTCGTATCCTACAAGG
tss_07145	SMel1021pSymA	-	250850	AATAGAACCTGCCACCTGTTGACTGTGCTAGGCGAGGCCG
tss_07153	SMel1021pSymA	-	253294	TAGTTGGCCGCGTCGGCGAAGTCGGGATAGTACGCCATGA
tss_07155	SMel1021pSymA	+	253596	AAGCTCACCGGGTACAACGCTTTCTGGTACAGTATCCCTT
tss_07156	SMel1021pSymA	+	253747	CGACTAGACAACGAGGCCGAACTACAGTTCATAGACAGGA
tss_07157	SMel1021pSymA	-	254002	AGGGAGCTCACCGGGTCGCCAGGTGCTATGTGAATCAGGG
tss_09658	SMel1021pSymB	+	255223	GGTTGCGCGCGGGTTTGGCAAGCATTGTAGATACTGTGCA
tss_00449	SMel1021Chro	-	255727	CGATAGGCATAAAGCCCGATGTGGTGATAGAGGGGCCCTT
tss_07163	SMel1021pSymA	-	256301	CGTTCGCGCTGGATACGACGCAGGAGCTTAATGATCTCCG
tss_07167	SMel1021pSymA	-	258094	CGACGACAACGCCGTTCCTTTTGATACATTATGCGACTTG
tss_07169	SMel1021pSymA	+	258119	CCGTTCTGTGCGTTCAAGTCGCATAATGTATCAAAAGGAA
tss_07177	SMel1021pSymA	-	262115	CCACTTGAAACCTCGCCCGGCTCCTCCATCTTCTCGCGCA
tss_07182	SMel1021pSymA	+	265067	GGGCAGCACCCCCCGCGAAAACGCGGTATGCAGCGCGTTG
tss_07183	SMel1021pSymA	+	265567	GTCTTTCCCGACGCTGCCCGAGAAGATAGTCGACCACCTG
tss_09667	SMel1021pSymB	+	266648	CGGTTGATGTTCTGCATACATAGAGTATACAAACCCCCGG
tss_07186	SMel1021pSymA	-	267031	CACCGGTGCCAAGAGCGGCGCCGCAACGTAAAAAGACCTG
tss_07193	SMel1021pSymA	+	269623	GTCGAGATACATCGCCTCATTGCTATCGTACAACACCAGG
tss_07194	SMel1021pSymA	+	270142	TTTCATTGCGTTCATTCCCCTCTCGTTTTTTCTGGTACCG
tss_07201	SMel1021pSymA	+	271206	GTAGTGTCGTCCGGGTCTTCAGAACCTGTATTGTCCCGTG
tss_09677	SMel1021pSymB	+	277227	AATTCAACCGCATCCAGCGCAATGCAGCGTACAAAAATTT
tss_09678	SMel1021pSymB	-	277253	CGTTTGCGGCTGTGCCGCGCATACAATAGGACGAACGGCG
tss_09684	SMel1021pSymB	+	282956	GCGGCAGCGGGATGAGGGGCAATCGCGTATAACAGCTTCA
tss_00488	SMel1021Chro	+	283962	GCGTTCCCGTTTCGCTCGCCACCGTCTACAACACGCTCCA
tss_09685	SMel1021pSymB	+	286488	ATGTTGACGTTGCGTCTGTTCGGCGGCAGATGGGTGATCG
tss_07217	SMel1021pSymA	+	287867	CTCCGGCGATTTTCCTGCGCATCCGGCGTATTACTGGCGG
tss_09688	SMel1021pSymB	-	290745	GTCCTTTGTCACTGGCGCTTAAGATACGTTTTATGCAGTA
tss_00502	SMel1021Chro	+	290910	ATGATAAGCCCGCGGAGAGCGATCTCCGCGGGCTTTTTCG
tss_07227	SMel1021pSymA	+	291344	ACCTTGATCCGGTCCTCTGCGCCGCTATCAGGTAGGTGCA
tss_07230	SMel1021pSymA	+	293501	GCGGTTCAATCGATCTTCCCTCCCAGCTATGAAGTGACAA
tss_07232	SMel1021pSymA	-	294390	ACATAGAAACCGTCGAGCAATTCGATGAAGTATCCAATCA
tss_07234	SMel1021pSymA	-	294531	TATTGGTCGAGATCGAGCGCAAACTCGTAGAACGATGCCA
tss_00507	SMel1021Chro	-	295168	GCGACGCGATCTTCACCTTCGCGCTCTATGTTCCGAAGGA
tss_09695	SMel1021pSymB	+	295711	CGATTTGTAAAAGCCACGTCGCAATGCCATCATCCGGGCC
tss_00510	SMel1021Chro	-	296518	GCGCAGCTCGTACACGGCCGGTGGTGCTATGAAAATCCGG
tss_07241	SMel1021pSymA	-	297711	ACGCCGACATCGCGTTGGGCCAGCCTGCGTAGAAAGCCAG
tss_09700	SMel1021pSymB	-	300718	CCTTGTAGGCCCAGCCTCCATCGTGTTCCACAATTTCATA
tss_00520	SMel1021Chro	-	301070	GCGGCGAGGCAGGTCACGGGTCACGCCCGTATACAGTGTT
tss_00521	SMel1021Chro	-	301115	TCTTGACGTGAATCCAGGCGTCAGATCGTTCTGATGCTCG
tss_07245	SMel1021pSymA	+	301704	CGACGTTGACCACGGTCGCCCTGTTGTCAACAAGGAAGTG
tss_07246	SMel1021pSymA	+	301760	CGCTTGACCAGTTTGTGGCAATGGTGGAACTCAGCGTTTG
tss_00526	SMel1021Chro	-	302678	GGTTTTGCTAAGGAAGTGAGGCTCGTCTATCCGGGGGAGG
tss_00527	SMel1021Chro	-	302697	CGCCTTCGACGCCGACAACGGTTTTGCTAAGGAAGTGAGG
tss_09704	SMel1021pSymB	+	306683	TATCTTGATGAAACACTAAAACGCTCTAACTCCGCGCGGG
tss_00538	SMel1021Chro	+	306857	AAGTTGAATGTTTTTCAGAACCGGCGCAGAATCCGGACGA
tss_07264	SMel1021pSymA	-	308627	GTCGCCAGCGGCGATGGCAAGCATGCTATGGCTTAGGCCA
tss_07265	SMel1021pSymA	+	308652	CTTGCACGCCTTACTGGCCTAAGCCATAGCATGCTTGCCA
tss_00541	SMel1021Chro	-	308818	GCTAACCGGAGGTTCATGCGCCTGGCGCTATGGTCTGCCA
tss_00551	SMel1021Chro	-	313071	CCTCTTGCCGTCGGCATCGATTACCGTAAGCGTCCCCTTG
tss_00552	SMel1021Chro	-	313416	GAGCATGTTCTCGTCGAGGAACAGCTTGTAGAAATCATTG
tss_07270	SMel1021pSymA	-	313640	GGCCTTGCTTTTTTATCATTGCTTTGATCAACGGCGATTG
tss_07273	SMel1021pSymA	-	314235	GTCGGCGCCATTGCCTTCGCGGTCGGTTATACTATGGGTC
tss_07277	SMel1021pSymA	-	315261	ATTTGCGCTTCTCAGTGCCATTAAGTTATGCCTTCGCTCT
tss_09725	SMel1021pSymB	+	316604	ACATGGCTCGACAAATGTCAACATTCACGTTAGATTGCCG
tss_09726	SMel1021pSymB	-	317344	GGCCTTGGCATTGCTGCCCATCAGGTAGAGTTTGAAACCG
tss_07280	SMel1021pSymA	-	317974	TGGCCTTTATCAACGAAAAACAGCATAACCTCGATAGCCG
tss_09727	SMel1021pSymB	-	319059	CGCATCCGTTCTCGCCCATCAGATGGTAGGTACGGCCGCG
tss_09728	SMel1021pSymB	-	319145	CCCCTCGACCTTTTTGCCGTTGATCGTAAGCTCACCGCCA
tss_09730	SMel1021pSymB	+	320052	GGGCTTTTCCTTGGAAAATCCATCCGCGAGAATATCGTCA
tss_00567	SMel1021Chro	-	320088	GAACTTGACGATCGGGCCGGAGCGGTCGCACTGGATGTCG
tss_07283	SMel1021pSymA	+	320798	TCCAAGATTCGCGAAGGGCGCGATCACTAGCGTTGGGCCA
tss_07284	SMel1021pSymA	+	322409	GATAAGTCATTGGCGATGACCCAAGCATCGTACTAGGTGA
tss_07287	SMel1021pSymA	-	323572	GTCCTTCAATATCAATTCGATATGTGATTTTCGCTAATTG
tss_00572	SMel1021Chro	-	323601	GGGGCATCGCAATTTCGTTGCGATGTCCTACCTATGAGGG
tss_09735	SMel1021pSymB	+	324220	CCGTAGACCTCGGTCGCGATCGGCAGGAGGATGGGCACCG
tss_00573	SMel1021Chro	-	324767	GAGATTTTCAACCGGCCGTGAGGCACCTATCTTCGCCTTG
tss_09738	SMel1021pSymB	-	325850	ATATTGACTCCAGGAATGTATAAAATCTACTTTATACGTA
tss_00576	SMel1021Chro	+	326452	CGGGTGGTTGCAGCGTGGCGCATCGGCAATGGTCCCGCCG
tss_00579	SMel1021Chro	+	327326	GTTTCAGGGAAACACTGAAATGCTCTAACCGTTTGATCTA
tss_09740	SMel1021pSymB	-	327638	GTGACTTGCTTCGGAGCCGATCCCAGGACAATACGCAGAA
tss_07303	SMel1021pSymA	-	328327	CGAGTTCCACATTGCGAAGACGTAGATTACGGTGCCGGCG
tss_09745	SMel1021pSymB	+	329255	GCGCCCCTCGGCCGTGGCAAAGGTGAAGTACAACGAAGTG
tss_09746	SMel1021pSymB	+	329789	CTGGTGGAATGCGGTCTGGAACACGCTTAAATTCACGGTT
tss_00584	SMel1021Chro	-	331217	CTGGAAAGCCGGATTGGTCAGCAGCACCGTATACTGGTGG
tss_07316	SMel1021pSymA	+	336001	TCTTGTAGACGAGTTGAAGGACAAGTATGGATTGCCCTTG
tss_09757	SMel1021pSymB	-	336792	CAACCAGATCATCAACGATGTTCTGTTTCAGTTCGAACGA
tss_09758	SMel1021pSymB	-	336908	GAACACAAACTTCCCGCCTTCACCGCGTATGACGCAACCG
tss_07322	SMel1021pSymA	-	336911	AAATGCCCGCCGGAAATTCCGCCGACCGTATATGCCATGG
tss_00601	SMel1021Chro	+	341946	CTCGTCCTCAAATTCGGAAAACCGGTTATGAGGCTTGGCA
tss_07334	SMel1021pSymA	-	342020	CGTCTCGACTTGACCCCAAAAGTGCACGATCCCCTCGGTG
tss_07336	SMel1021pSymA	-	342262	CGGGAGACGACTGCAGGCCGTGCCGATCGTATAAGGGCCA
tss_09775	SMel1021pSymB	-	344124	AGCCCACAAAGATGAGGGCGAGTGTGATAATCTGCACCGG
tss_07340	SMel1021pSymA	+	344680	ACACTTCAGAAACATTGCCGCCTGCGGTATCTTACCGGCT
tss_09776	SMel1021pSymB	+	345769	GCATTGACCATCGCCACTGCCTCGGATGAACAATTCCTCA
tss_07345	SMel1021pSymA	+	346641	TGACGCCGCATCCCTGGTCCTTCGAATCGTAAACACCCTG
tss_07351	SMel1021pSymA	-	350024	AACCTTCCATCGTCCGGAACAATTCGCCATAACTTGCAAG
tss_07352	SMel1021pSymA	+	350097	AAGGTTGACTTGCACCGTATCAAGTTTCATTTGGCTGGAG
tss_07358	SMel1021pSymA	-	352922	TCTTACGCGGCTGTAGTACTTCGTCATAGGTGTTCGCCCA
tss_09787	SMel1021pSymB	-	356410	AGGTTGAAAAACGTCGGAGCTGTCCTCACATGCTCCGGTA
tss_07370	SMel1021pSymA	-	357121	CGACGTGCAGAAATAGCCAGTGCGGTGTACTGATGCCGGG
tss_07374	SMel1021pSymA	+	357750	AAGTCGTGATCTTCGACCGATCCTGGTACAACAGACCCGG
tss_07379	SMel1021pSymA	+	358790	AGGGACTGTCAGGAATTCTGTGCGGTGGGCCATGATGATG
tss_00629	SMel1021Chro	-	359218	ATCCGCCATGTAAAAGCTATTCCTGATATAATTGGATGTG
tss_07380	SMel1021pSymA	+	359611	CACCTGATCCGGCACTCGTTGGAGTTCGTATCCTACAAGG
tss_07386	SMel1021pSymA	-	361156	TACGCTCGCCGCTCTGCAGGCCGGGCAGTATCTTCTCGTC
tss_07387	SMel1021pSymA	-	361299	TTATTGTTTTTCGTGGCGATCGCGGCGATCGTACCGCTCG
tss_00637	SMel1021Chro	+	361608	CCTGATGTCAATGGTAGAATTGCTTGCTACATAGCCCAAG
tss_09791	SMel1021pSymB	+	361702	GCCCTTTCCTGGGCGTCGCCTCCCTGGCACAACATCCAGG
tss_07388	SMel1021pSymA	+	361749	TCGTTTGCCGGAAGAAGGTCACGATCGTATCGTCGGGAGG
tss_07391	SMel1021pSymA	+	364790	CCATTGCGTAGCCATCGGAGTAGCCGGAATATCCATGCCA
tss_07392	SMel1021pSymA	+	365132	GCGGGTAGAATGGTGAAGTCGAAACATGCATGAGAAGCGA
tss_09797	SMel1021pSymB	+	366987	GTATCTGACGAAGCCGATCGATACCGATAAGCTGGTCCGG
tss_07398	SMel1021pSymA	+	366987	TCCCCATGGAGAAGAGCACCAGGAAAGAGTAGAGGCCGGT
tss_00649	SMel1021Chro	+	367012	GGGGCGGAGCATCGCGTCGAATTGCCGTATAATTCGATTT
tss_07400	SMel1021pSymA	-	367752	CAGTTTACCCCAGAGGCAATCGCGCACAAGATCGTCGCCA
tss_07406	SMel1021pSymA	+	369251	GACAAAAGCTAACACCACGGGATCGACGTATAACGTCATC
tss_09801	SMel1021pSymB	+	369944	GCGCTTGCGGCCCAGAGCCTGCTGCCCGATATCCAGCGCG
tss_07408	SMel1021pSymA	-	370030	CGCTTTACGGCTGTGGTGCGGAGCCTGTTCTCTATGGACT
tss_07412	SMel1021pSymA	-	371139	GGCAGTTGCTCCCTACGGCAATCTCGCTATCGTGATTTGG
tss_07417	SMel1021pSymA	+	373028	GCGGCGATTGACGATCTCCTCAAGTCCGACATAGGTATCG
tss_00658	SMel1021Chro	+	373890	ATATGGATATTGAGAGGGAAATATAGGAAGACACCTAACG
tss_07425	SMel1021pSymA	+	375402	CAAACCCATTTTTAGTTAGTTCCGAACGACAAGTCGTTGA
tss_09812	SMel1021pSymB	-	377028	AAAGAACCTCGACAATGCCAAGAAATGGTATGACTGGGCG
tss_07431	SMel1021pSymA	+	377134	AGAACACTTGAAAGGCAAGGAAATCTGCCTGATCTTCGAA
tss_07432	SMel1021pSymA	+	377159	TGCCTGATCTTCGAAAAAACATCAACGCGTACAAGATGCG
tss_00662	SMel1021Chro	-	377491	GAACTGAATTCAACGCCTTGCAATTCCGTACAAGACCGCG
tss_07437	SMel1021pSymA	-	377895	ATGCGATTCTCGGCCTGTTCGAATGCTATGTTCGCTTGCG
tss_09826	SMel1021pSymB	-	380282	TGTTAGCATTAGACCGACCGTCGGTCTATAATTGCGAGCA
tss_09828	SMel1021pSymB	+	380365	AATAGATGCGGGTGAATTTCAGGAGTAGTTCGTGCGGCTG
tss_00667	SMel1021Chro	+	381795	GGTTGGTTCCGTAACGGATCATGTGTTTTGCTTTCTGCTG
tss_00670	SMel1021Chro	+	383630	GCCATTCCCTGTTCGTTCTGGGCACGGTAGGTCGGGAGCG
tss_07451	SMel1021pSymA	+	391002	TTCGGCGTCTGAGGGACAGTTGTGAACACGTATAAGGACA
tss_00682	SMel1021Chro	-	396011	ATTCGTTGAAGTGGAGTTTCGTATGGCGGATGAGCGCGTA
tss_00688	SMel1021Chro	+	398119	TCGCAGTGACCCGGCACGGCGAGGCGGAGTCCATGTCAGT
tss_07472	SMel1021pSymA	-	399237	CTCGAGAAGAACACCGACGACTTCGGCTACAACGCTCAGA
tss_09839	SMel1021pSymB	-	400270	GAGGTGGACGCCGCCACGAATGTCGCGATGCTGCCAGGCA
tss_09842	SMel1021pSymB	+	402130	AAATGTCGACGCGCTATCCTTAAACCTTAGAGCGGGATGA
tss_07493	SMel1021pSymA	+	409211	ATTTCGTTAACTTCAGAGTTCTCTAATGGGAGTGTGAAAA
tss_00699	SMel1021Chro	+	409444	ACCTCTGAAAGCGAGACGCCTGCTGCTTAGAGCGGGATGA
tss_00704	SMel1021Chro	-	410233	TGCCAGGCTCTAACCGGCGAACGAGGATAAAAGAATGGCA
tss_00711	SMel1021Chro	+	410970	GGACGCGAAACGAATCGCCGATTTCCATATGTTTACCGGA
tss_07507	SMel1021pSymA	-	416560	GCTATCGGCGAAATGGCGCATGGCCGTATAGGTTTCCATA
tss_00729	SMel1021Chro	+	416910	CCCGCTTTATGTCATTATTCCTATGCATGTCGTTGTCGCG
tss_07511	SMel1021pSymA	+	419076	GAAATTGACCACCGTTAAAACTTGAATAACAACCAACATG
tss_09861	SMel1021pSymB	-	420051	GATCTTGAAGTGCCCGTTTTGATCGACAAGGATGGTGTCG
tss_09862	SMel1021pSymB	+	420565	ACGATTTTCAGCCACGTCAATCCGGTACATGAGAAGCGCA
tss_09863	SMel1021pSymB	-	421497	GGTCGACACCGAATGCCGGCGCATATAGTCGGCCGTCGTA
tss_09865	SMel1021pSymB	-	423039	CGCTGGTGATCTCCATCTCGATGGGGATATTGTACAGCCA
tss_00737	SMel1021Chro	+	424111	CCTCGCCGGTATCCTGATTGTCTATCGCTGCACCTCGAAT
tss_00738	SMel1021Chro	+	426257	GAGATTGATTCCGCCGAAGGAAGGGCCGAGAAAGCGGACG
tss_09866	SMel1021pSymB	-	426417	CTGCGCATAGCCCGCCCGGATGTTGGTATAGATATCAGCA
tss_09867	SMel1021pSymB	+	426436	TTCGGACCGAATTACGGCGGTGCTGATATCTATACCAACA
tss_09870	SMel1021pSymB	-	427070	TGATTGCCTTGATCGATCCGAGCCATATAGGCCATGATGA
tss_00746	SMel1021Chro	-	431073	GACCGAGCGCAGGAGATGCTCGTCCACCGTATAGTGGTGG
tss_09879	SMel1021pSymB	+	433980	CGTCCTTGCAGGTGGCCATTTGGACGATAAGGAAGAATCA
tss_00758	SMel1021Chro	+	437796	GCGCCTGACCGGAAGACGCCATTCGCCCGTATATTCTCCA
tss_00759	SMel1021Chro	+	438332	GCGCTTGTCATGCGGCTCGATCTTCGCTAGAGCGGGATGA
tss_07551	SMel1021pSymA	+	441072	TCAGTATGGCCAACAAGACCGAGTTCGGCTTAGCATCCTA
tss_00766	SMel1021Chro	+	441137	CATGGCGGTCGCCGCCGACGATCAGCTACAGTTGCCGACG
tss_07564	SMel1021pSymA	-	444673	CTCGCTGAAATCCCCGACGAGATAACCTACGATGCCAGCA
tss_00778	SMel1021Chro	+	445327	AAGAATTGACGTAAAACCCCTAAAATTGCATAGTGGATTT
tss_09886	SMel1021pSymB	-	445347	GGTGTTTCCTTGAACATGGCGATCAGGTAATTGGCGAGTG
tss_09887	SMel1021pSymB	+	445469	AAGAGTATCGCCAACAGTAATTATCGCTATATCGAGCCGA
tss_07571	SMel1021pSymA	-	446099	CCACATTGAGATCGATGCGCCCGCGGGTACAACACCGTTG
tss_07573	SMel1021pSymA	-	446571	TTCCCCCGGCGTTCCAAGCAAAACTGCTACGCGTAATACA
tss_07588	SMel1021pSymA	+	449397	GGTCCTTGTCTCACTGCACAAACTTCTCAAGATTGCGTGG
tss_09891	SMel1021pSymB	+	450176	ATGCTGGAGATCGACGCGGTCGGAATGTACGACACCGCGG
tss_09894	SMel1021pSymB	-	451045	AAAATGGTCCATATGGCGAAACAGACCGTAAATGCACCCG
tss_07589	SMel1021pSymA	-	451452	CTCTGCGACCTGGCACGACTTTTGCACGATCATCCCCCTA
tss_07599	SMel1021pSymA	-	452787	CTGGATTGCCTGCATCAGCTGCGGCGTCATAGTCAGTGAA
tss_07601	SMel1021pSymA	+	453548	TCATGTGTCCGAACAACCGAAATAGCTTAAACAACAAAGG
tss_00788	SMel1021Chro	-	454170	GGTTGACGAGGACTGACGGCGTCGGGCACTCTCCGGCAAA
tss_07606	SMel1021pSymA	+	455034	GGAACTGTTTCCGCTGAACAACGGTGTTACCGTGCAGTCG
tss_07609	SMel1021pSymA	-	455910	GAAGATCGCGAAGCCGTCATAGCCGTGATACGGTCCGGAA
tss_00791	SMel1021Chro	-	455982	ACCATATCGCGCTTGAGCTTTGAGATGTAATCGATGAACA
tss_07615	SMel1021pSymA	+	457269	ATACGCGATCTACGGCGACCCCGACTTCGTATACGCCGTA
tss_09903	SMel1021pSymB	-	458311	CCGTGTCGCCCTCCAGATGCTCGTCCTCGTAGAAGGAACA
tss_09907	SMel1021pSymB	-	458794	GAGCAAGCCCCAGAGGCTACAATTCGTTATCTTCGATGCA
tss_09909	SMel1021pSymB	+	458823	GCAATTGACATGCATCGAAGATAACGAATTGTAGCCTCTG
tss_09923	SMel1021pSymB	+	462008	CCGCGCGCACAGAGCATTCAATGGACCTACAACGAGGTCG
tss_09924	SMel1021pSymB	+	463228	GACCAATTGGCCGAGATCGTCGAGAACGTTAAGGTTGCCG
tss_07632	SMel1021pSymA	+	467431	CGGTTAGACGAAGACTAGCGAATAGGCGAGGATGGGTGAG
tss_07633	SMel1021pSymA	-	468028	GCATGCACCTTGCGACGATGGGTACGCTAAGCTCATGTCG
tss_09938	SMel1021pSymB	+	468557	CTGGTTCCCTGGCCGGGGATCAGCCTCTATTCTGCCAGCA
tss_00802	SMel1021Chro	+	468951	AGCAGAAGACGATCGCGTTCCTCGCTTCGTAAAAGCGCAG
tss_09941	SMel1021pSymB	-	470220	GGATTGTCATTATCACCCAATCCCGATTGTTATCCCGCCG
tss_09946	SMel1021pSymB	-	471917	AAACATAATTCAGCGCAAAGGCGGCCGCATAGTCGGCGAG
tss_07651	SMel1021pSymA	-	472897	AGGAATGGAAATGGCGGCTTGGCGGGGTAGAACGCCTTCA
tss_07658	SMel1021pSymA	+	475669	AGTGAGGCGAACTGGATGTTCTGTCTATATGGTCCCGGAA
tss_07664	SMel1021pSymA	+	477317	GAATGAGCCAGCGGCAAGATTCGTGTGACATGTTGAAAAG
tss_07666	SMel1021pSymA	+	479142	TAGCGTGACAGCCAGTCGCTATTGGACAATGTACACAACG
tss_07668	SMel1021pSymA	+	479256	CGAGCATGCAATGCTACGACGCTGCAGCGTATAATGGTCA
tss_07669	SMel1021pSymA	-	479688	GGCTTGCCTGTAACGAAGAACGCGCGGCACAGTCTCGCTT
tss_07671	SMel1021pSymA	+	480218	TGCTGGACCGTCTATCGGCCGAGCATATAGGACTTGCATG
tss_07672	SMel1021pSymA	-	480244	CTGCTTGACACAACCAGCACCGCCGCTATCTCAATCTACG
tss_09956	SMel1021pSymB	-	480251	TCGGCGTCCGAACTGAACGGCCAGACCGTATTAGAGAGCG
tss_09958	SMel1021pSymB	+	480506	AGGTGGCGCGTGTTCCTCGTGCACTGCTAATCTGGAGCGA
tss_07673	SMel1021pSymA	+	481283	CCATTCGCTCCAGATCGGGCCGCACCGCGTATAAGCCCAG
tss_09965	SMel1021pSymB	+	481375	GATGACGGAATAGTGACCTTGACCTTGGATGATGACGGTA
tss_07676	SMel1021pSymA	+	481766	CTTCAGGGTTCTCTAATAGGACTCTGCAAGATTGGTAAAA
tss_09969	SMel1021pSymB	+	483077	ATTATTGAAACCGAACCTGTCCGCTGTATAGCTGACGACG
tss_07686	SMel1021pSymA	+	483426	GTCGTAGTCAGCGTATCAACCAGGGACTAAAAGAAACATG
tss_00829	SMel1021Chro	-	483447	GTCTTGAATTCCTCCGCGCGTTCGACGAGGGTATCGAAGG
tss_09973	SMel1021pSymB	-	483640	ATTTTATCTGAAAAAGCATTTTTGTGAAACAATCATGAGA
tss_09977	SMel1021pSymB	-	484765	CCGTTCGAACTTCAGGATCGGCTTGTCGTAGAAGACGACA
tss_09982	SMel1021pSymB	+	485202	CGGGTTTCAAGGTCAACTCCGGCGAATATAAAGTGATGGG
tss_09985	SMel1021pSymB	-	487092	CTCGTGGTTTTCATTCTCAACGGTGTTACTCCTCAGGCCG
tss_07703	SMel1021pSymA	+	487640	GATCCTTGCCCATTTGTAGATGGCGAGTGATGTTTTCACG
tss_09993	SMel1021pSymB	-	488520	CGGTTGCGGCTGGTGCGTCATCGTATCATCAGGTCGGGCT
tss_00839	SMel1021Chro	+	491311	CTCGTCTCCTCTGCCGCCGATTGCAGTTATCATGGCAGCG
tss_10001	SMel1021pSymB	+	494560	AGCTCGACTTTCATTCGATGCTGGCGCAACTCTGCCCGAA
tss_00845	SMel1021Chro	-	495128	TGTATGTCCGGCCGGCCGTCGGAGTTCGTATCAAGGAGCG
tss_07718	SMel1021pSymA	+	498569	AGCGGCGCGAGGAGGTGATCCAGTGGATCTACAAGACCTA
tss_00847	SMel1021Chro	+	498729	TGCTTTCCAACGAGGCTCGCGCTCTGGTACGCATCCAGCG
tss_10011	SMel1021pSymB	+	500765	GGCGTGATCCACCCCGACTTCGAAAATCGTAACATCATCG
tss_07723	SMel1021pSymA	-	502764	CCAGGAAGAGCGGCTTGCCTTCGTGTTCGTAGAAAGTCCA
tss_10020	SMel1021pSymB	+	508131	GCGATGGCGTGGGAACATATAATGGTAGAGGATCAACACA
tss_10021	SMel1021pSymB	+	508359	ATAGTTCGAACTTTCGTTCGGAAGCGTTATGCCCATGGGA
tss_00853	SMel1021Chro	-	509035	GAGAGTTGCGAGCGCTGACCGAAACACTATCTCAGGAGTT
tss_00858	SMel1021Chro	+	512588	CGCCTTGATACGGCTCGTCACATGCGCGATCGTCTCGTCG
tss_07736	SMel1021pSymA	+	513632	CGCTTGAATGAGCCATCGGCCTGGATCATGGCATTGATCA
tss_10034	SMel1021pSymB	+	515263	ACGTTGACCGGCCGCACGTTCGCGCTGCATGCGGGGACCA
tss_07740	SMel1021pSymA	+	521127	GCCCTTGACGACCTTCTTCACCTTGGCAACGTCGGCGTCG
tss_00864	SMel1021Chro	+	521213	GAGTTTTGACTCTGTCGCCTCATCTTGCAACAGAAAAGCG
tss_10038	SMel1021pSymB	+	521413	CCCTCGTATTCTTGCGCGATCGGCCTTATCGCTTCGGCGA
tss_00870	SMel1021Chro	-	523740	CGTGTCAATAAATAAATCAAATTGAATTATTATCTCGTTG
tss_07750	SMel1021pSymA	+	526298	GCATACAGGAAGTGTCTTCCCCAAAGTACAATAGCGCCTG
tss_00877	SMel1021Chro	+	527777	GCCATTGTCTTCGGCGGCGCAATGGTGTTATCGAGGCGCG
tss_07753	SMel1021pSymA	-	528829	CGCTGGGCAGTTGAAGCGAATACCAGCAGAATGATTGGCA
tss_10053	SMel1021pSymB	-	531899	GATCCACTCCAGGACCTGCTGGTCGAGTATGTTCCACTCG
tss_07758	SMel1021pSymA	-	533199	CAAATTGCGAGAGGCGATGCAGTTCGAGATAAAGCGGCTG
tss_00883	SMel1021Chro	-	534496	TTGTTGACGTTTACGTCAAAGTTATATAATTCGGATTACG
tss_10056	SMel1021pSymB	-	534608	CCAAAGACACGCCGCTTTCAGTCACTACGCGTTCCAAGCA
tss_10059	SMel1021pSymB	+	535066	TCGTTGACAATTTTGATGAAAATGCCCCTCTTGCATTGCC
tss_10062	SMel1021pSymB	-	535582	TACTTGTCGAAAACCGAAACGCATGGTGAAGGGCGTTCCA
tss_10063	SMel1021pSymB	-	535609	GATCACATCGTCTTCATCAACAACGCGTACTTGTCGAAAA
tss_10071	SMel1021pSymB	+	538551	GCTGTTCAGCGACTTTTTGATTTCGGTTACAACGTTCTTT
tss_00889	SMel1021Chro	-	539002	CAGCCAGTATTGCAGCGGCAGCAGAACGTAAAAGGAAGCA
tss_10073	SMel1021pSymB	-	539489	CCCTGGACCACCGGCTTCACTTGCAGGTAGACGCGGTGCG
tss_07769	SMel1021pSymA	+	540015	GATTTGACGTAAGCCTCATTCAAGATGTTGAACCACGCTA
tss_10076	SMel1021pSymB	+	540058	ATCACTGATTTCACGCATTATCTTAAATATAAGAGACTTT
tss_07773	SMel1021pSymA	-	541062	CGACGCAAGGATATGTGCAAGCAGCACGTAGAAGTTTGCA
tss_10079	SMel1021pSymB	+	541485	GCATTCCATTCTTCTTCTATAGTGGCCAAACGCTACCCGA
tss_00894	SMel1021Chro	+	541786	CCCTGTCGGATGCAGCTCTGGAGGTGATAGAGCAGGCCCG
tss_00899	SMel1021Chro	-	543156	GACATGGCGCCAGAATGTCGGGACGCTTATCTGTAAGACC
tss_00904	SMel1021Chro	+	544080	GAGATTGAACATCTTCGGCACGGCGGGCAAAACAACGGAG
tss_07783	SMel1021pSymA	-	544229	CACCTGATCCGGCACTCGTTGGAGTTCGTATCCTACAAGG
tss_10085	SMel1021pSymB	+	544380	GGAGGGTGACGTTCGCGCCGCGGAACTGCTTAATCAGTTA
tss_00917	SMel1021Chro	-	546458	GCATGAACGAGAAGCTCGCGCCTTTCGTACAAATGAGCCA
tss_10094	SMel1021pSymB	-	547449	GCCTTGCAGGGATGGATCATTCGCCCGTATTCGGAGGCAA
tss_10099	SMel1021pSymB	+	548132	GTTTGAGGTTATTTACGCCTTTGCAGGAGATTACCCCTGG
tss_10101	SMel1021pSymB	+	548389	GTTACGCCAGCCTTAAGGAGGAACGAAGATGGTGAACCCG
tss_10102	SMel1021pSymB	-	548391	ACTCTATCGCTGGCGATAAGATCGTGTGATTCGTGTAGAT
tss_07791	SMel1021pSymA	-	549633	AACAATGGTTTAAGTTCATGCGTTGTGTTATAATGTGACG
tss_00930	SMel1021Chro	-	550355	GGTTGCCTTCAGCCGGGACAGGCAGCATCTGTCTATGCCG
tss_07793	SMel1021pSymA	+	550853	TCGAAATGCGACCAGCCCCACGATGCGGTACTTGTTGCCA
tss_10114	SMel1021pSymB	-	550990	AAAGGACGTGGCCTCGAATCCGCTCTCGTAGAAGAGGGCA
tss_07796	SMel1021pSymA	-	551127	GCATTCCGTCGATGTTGCTTTGCTGGTAGTTGAGAATGCC
tss_10120	SMel1021pSymB	+	554882	CCCCATTTGAATTTGCGGCGAATTTGGGAAGACTAAGAAG
tss_07808	SMel1021pSymA	-	555765	ACTGTTGACTTATCCAAATCGGCCGATAGTCAACATTAAG
tss_10121	SMel1021pSymB	+	556344	TCCTTCATGATTTTAGATCGCCCGATCTAAAATCATCGCG
tss_10125	SMel1021pSymB	+	557445	AGCGGTATCGAGCAGGCGCCGCCGTGGTAAACATTATGTG
tss_00949	SMel1021Chro	-	558132	GCCCTCGACCACGACCACCTGAAATCTCTATTGAACCGCA
tss_07811	SMel1021pSymA	-	558156	TGTTCGTGGTGTGATGGGAAATATGGCAGTGAATGAGCCA
tss_00950	SMel1021Chro	+	559283	CCGTCGAACTTAACCAATTCCTCCTTTACCATGCGGCGCA
tss_00951	SMel1021Chro	+	559342	CTTGTGAACGCCGTCGCGGAACTTGCCGTAGAAGCGGTCA
tss_07816	SMel1021pSymA	-	559751	ACGGAATGCCCGGGCCGTCACATGTGTTAACGATGAAGAC
tss_07817	SMel1021pSymA	-	560018	TAGACGAGAATTTGATCGGACATGATAGCTATCATGTCCA
tss_00956	SMel1021Chro	-	560259	CAACGTCGCCCCGTACAAAAGAAAATCCGTACAACAGATA
tss_00957	SMel1021Chro	-	560274	AAAAGCCACGGCAATCAACGTCGCCCCGTACAAAAGAAAA
tss_00959	SMel1021Chro	-	560667	TCCTGTCGCGTGGCGCAGAAAAACAGGCCATGTAAAGTGA
tss_10134	SMel1021pSymB	+	562408	GGGCAGCACAGGGGAGGACTAGCATGCTACTCAACAGACG
tss_07824	SMel1021pSymA	-	563478	GCCGCAATCTTGCGCTCCAGTTCGGCTATGTGTTCCAGCG
tss_10144	SMel1021pSymB	+	564773	GCCTGGGACATGGCACCCCGAGCGTGGCAGTACACGAAGA
tss_07826	SMel1021pSymA	+	565050	ACGACAAAATTAATCTAAATATTTCGTAAACTCTGAGGTG
tss_00977	SMel1021Chro	-	565133	CTCCTTCCGAATCCGGCCATAAGGGCGCAGAGATAGCGTT
tss_07828	SMel1021pSymA	-	566605	GCTTTCGAGAAGAACCGTCGTGGTGCTAAACTCCCGGCCT
tss_07829	SMel1021pSymA	-	566691	CCCGATTGCCGAGATCGCGTATGATGGGATAATTAAGCTA
tss_10148	SMel1021pSymB	-	566728	TCCTCTGATTTCGGGCGTTCTTATGTTCTAGGACGCCTTA
tss_00982	SMel1021Chro	-	567564	GAATTACGCCGATGTGAGCCTTCTTAACGTAGAAGAACAG
tss_00983	SMel1021Chro	+	567591	GTTTCCCGCCCGCTGTTCTTCTACGTTAAGAAGGCTCACA
tss_07834	SMel1021pSymA	-	569765	AGGACTACCACCGGTCCCGAAGTTGTCAATTGTCAGCCCG
tss_10169	SMel1021pSymB	-	571345	CACATGATCTCCTGATTTGCGGTTGTCGTAGAAGTAGATG
tss_07837	SMel1021pSymA	-	571682	TGTTGCGGTAGTGCCGGGCAATGTCGTAGTTGGCGCGATA
tss_10172	SMel1021pSymB	-	572061	CCCCTTGTAAAGGGCAACGACAGCATCGAGGGTGGCTATG
tss_10173	SMel1021pSymB	-	572423	GAGCTTGATCATGCTGCCCTCCCCTTGCAAGCAACGGTAG
tss_00990	SMel1021Chro	+	574043	GAATAGTGCCTGTCGCCGCCGCAAGGCGGCATTTTTGATT
tss_10181	SMel1021pSymB	+	574469	AGGTTGAAAATCTGCGCAAAGCAGTATAGGTTTCCTCAAG
tss_00991	SMel1021Chro	+	576343	CTCTTGAAATCTGCACGGTGCAACACGATCTAGGGCGGTG
tss_10188	SMel1021pSymB	-	576627	TGGATCATGGACGTGCTTACGGCACGGCCATCAACGCGTG
tss_10194	SMel1021pSymB	-	577711	GCGCTCATAAGCAATGCCGATGCGTGGTATATAGGGGACC
tss_00998	SMel1021Chro	+	578094	CCCTGTTTCAAATCCGTACGCGTATTCTACAGCAATATGG
tss_07846	SMel1021pSymA	+	579332	GCTGGCAAATGGAGGAGAGGCTCGCCTACTACGAAACTCA
tss_07856	SMel1021pSymA	-	581272	GTGCTGTCGGCACTTCCGGCTTTCGCGCAGGATGACATCA
tss_10214	SMel1021pSymB	-	581290	ATAATCACGCCGCCTGATGCAGTCTGATATTGAACATTGG
tss_10219	SMel1021pSymB	+	582489	AGCGATTGCCGATGGTTCAAACGCAACCCACAAATAGATA
tss_07869	SMel1021pSymA	+	583529	GCTGGTTGCCATGTTGGATTTGACGCGAGAAAAGGCAGAA
tss_10227	SMel1021pSymB	+	585248	ATCTTGCGATGCACGCGCTTATTCAGTCTTTGTGCCCATG
tss_01017	SMel1021Chro	-	586018	CACGCCAACCTGCATGCGCAGGAACAACGTATAGAGCACG
tss_01018	SMel1021Chro	-	586402	CGACATGGCCATGATGAAGGGCTGGCCCGTATAAAGGGCA
tss_10229	SMel1021pSymB	-	586602	GTTTATGACGACAAAACCCACCAGAACATAAAGTGCGCTG
tss_10250	SMel1021pSymB	-	589769	ACCGCTTGAGTTCGGATTTATTCCCGTGACGATGACGGCA
tss_10255	SMel1021pSymB	-	590926	TTAACGTCAGCTAACGCAATCCCAGCTAAAGCGTCACTCA
tss_10256	SMel1021pSymB	-	591125	ACAGATGGAGGGCCTTACTTCGATGAGTATAAGAACGATG
tss_07882	SMel1021pSymA	+	591730	GTTTGCCTGCGACGATCACGTTGATGTAGTCACGGCTCCG
tss_10261	SMel1021pSymB	+	591872	TGATTTGCGTCTCAACCCGATACCAGGTGTAACCAAAAAA
tss_01026	SMel1021Chro	-	593338	GACGTTTACGCAAACGTCAAAGTTCGGTAGCATCCGTCCA
tss_10266	SMel1021pSymB	-	593480	TCAGTGGAAGTCCGCCCAAATATAAGCAAAAGTGTATGTG
tss_07889	SMel1021pSymA	-	596775	TGCCGTGTGAGCGTAGGTCATGTGATATCGTCGGCTTTTA
tss_07891	SMel1021pSymA	+	596783	CATGGCGGTCATGGCCACGCGGACCACCGTATAAAAGCCG
tss_01029	SMel1021Chro	+	597004	TGGTTTGCTATCGCGGCCCGCGACGGTGACAAGGATGCGG
tss_10285	SMel1021pSymB	-	597176	AGGGTACGACGCGAGGGTCAAAGAAGATACCCTGACCCGG
tss_10286	SMel1021pSymB	+	597221	CAGGGTATCTTCTTTGACCCTCGCGTCGTACCCTCCCGGA
tss_01031	SMel1021Chro	-	597595	CTAACCGCAAACAATTGAGGAATTGTGCAATGTTTCACTA
tss_10291	SMel1021pSymB	+	597952	AGCAGGACGTACTCAGCGCACTTGAACGTATACCGCTGCA
tss_10292	SMel1021pSymB	+	598230	GCCATAGCGCGCTTCAGGAAATGAACGTATTTCTCCGCCG
tss_01033	SMel1021Chro	-	598889	GTATTGACCCAGATACCGAATACCCGCTCCTTCTTTCGCA
tss_07895	SMel1021pSymA	+	599178	CATTGAGGCCAGCATCATGTTGACGATAAAATCGCTGGCA
tss_07899	SMel1021pSymA	-	600215	TTGCATTGCTGCCGGCGATTATTGAGGCGATTGTTACGCG
tss_07903	SMel1021pSymA	+	602129	ATTGCCAATTCCCTGCTTTGCCGAGGTATAATGTCGAGCA
tss_07904	SMel1021pSymA	+	602214	AGGTTTGTTCAATGGGAATTTTTCTATTTAATGCTCATCG
tss_10302	SMel1021pSymB	+	602588	CTCGGAAGATCTACGCAACGTATGCGACAGGCTCGGGCTG
tss_07907	SMel1021pSymA	-	602873	CGCGTCTGGCTGTCTCGCTCACCTCGCGTATAAGAAGGCG
tss_01043	SMel1021Chro	-	605883	GCGTTTACGTCGAGCGCCTTTTCGACGACTATGCCGAGCG
tss_10307	SMel1021pSymB	+	607226	GCGGTTGCAAGCGGCCTTGCCGCGGCCGAATGGTATCACA
tss_10308	SMel1021pSymB	+	608620	AGGGTTGAGATTTGGAAGCTCCCAGCGGATGAGGGGCATG
tss_07924	SMel1021pSymA	+	610117	TCATTGCCGAGATTGCCAATCGCGTGCTCTACTTTGCCGA
tss_10312	SMel1021pSymB	-	611570	GATCTGTTCGTAGAGCGAGAAACGGGCGAACATCACGATG
tss_10314	SMel1021pSymB	-	612408	CTCACTCGACATTGCATCGATCTACGGCAAAAAGACGGGA
tss_10322	SMel1021pSymB	+	613677	CCGGAACGGTAATGAGAAACGCCCATTCGTAAAAGGATGA
tss_01057	SMel1021Chro	+	615138	ACGATTTCCTCACACGGGGCTTTGGTCTAGATTCCTACCG
tss_10330	SMel1021pSymB	+	617065	TTCAGTTCCTACGATGCGGAATTCAAGCTATCGGTCCTCA
tss_10336	SMel1021pSymB	+	620051	CCCACCTCCACCATTGCCATCGCTGTCGTAAAACAGTTCA
tss_10338	SMel1021pSymB	+	620195	TGAAAAGATCGAACCCTGCAGCTGGATCGTATCATCTGCA
tss_07946	SMel1021pSymA	+	621164	TTCCACTCCCAGCGCCGTTACACTCTGTTACAATATCGTA
tss_10344	SMel1021pSymB	-	621524	CGCGGAGGAAATCATGGCCACAGTTACGTATCATTTCCCA
tss_10349	SMel1021pSymB	+	621802	GACGTTGACTTCTTTCATGGATCAATGAGCGATATGACCA
tss_07949	SMel1021pSymA	-	622926	AACATAGTGTCCCATTCGCACTTCGGGTAACATCAGGGCG
tss_07955	SMel1021pSymA	-	624735	GGATTGGCGCGCGACCAATTGGCGGGTAGATTTCGATCTA
tss_10364	SMel1021pSymB	+	625241	GTTGACGATGCTGAAGACCTGCTCGTAGAGGGGATATTTG
tss_10365	SMel1021pSymB	-	626031	GCGCTTTTTGCCGGCGCCTATCTGCTCTATCCTCGCTATT
tss_10368	SMel1021pSymB	-	627261	GGTACAACATTCTGAACGAAGCCTATGTAAAAGCACGCTA
tss_10373	SMel1021pSymB	+	628183	TGTTGGCCATCCTGGCGATCGCGGCGATACAGCGATGCTG
tss_07961	SMel1021pSymA	-	628859	CATTGAGGCACATCAAAGCGCAGCATGCTACAGAAGGTTA
tss_10378	SMel1021pSymB	-	629730	AGCATTGAAAACGCCACCGGCACGAATTACGGCCATGATG
tss_01077	SMel1021Chro	-	631879	GAGATTGAGCTCCTCGAGGCTTTGACGCAGTGTCGGCAGA
tss_01085	SMel1021Chro	+	633199	CCGCGCCCGTGGGTGCGGAGGAGCGTTATTTACATGAGCA
tss_01094	SMel1021Chro	+	633894	GCCTCCGAGATTCGCATCGGCCATGTCATAAGGACACTCG
tss_10393	SMel1021pSymB	+	634183	AGAATGTACATCCAGTCAAACGTGATGATGATCCGCTTGG
tss_07985	SMel1021pSymA	-	642020	CCGTGTCCTAATGGTTGACCAGCAACTCGTACCAGCTTGG
tss_07990	SMel1021pSymA	+	642576	GGTGCTGGCGGAGTTGATCGTGGTCGTCATAGTGGAACCG
tss_07991	SMel1021pSymA	-	642814	CCATCGACCGGACCTCCAAGTTCGCCTATGCGGAACTGCA
tss_01107	SMel1021Chro	+	648185	GTAAATTGCAATCGGCGACATTCCTGCTATGCGGGTATCC
tss_01117	SMel1021Chro	-	649850	CCGCATGCACTTTTCCTCATCCCGCTCTAAACCAGATCAA
tss_01119	SMel1021Chro	-	650987	GCCATAGAAGCTGTTACCCGCAAGCCATATCATTTCTTTC
tss_10435	SMel1021pSymB	-	654001	GCCCTGGCAAACTCTTGAGATGTGGGTAATGACGCCGCCA
tss_10437	SMel1021pSymB	-	654440	GCCTTGAAGCTCGGGTTGGCGTTCGGGCATAGACAGGCGG
tss_10438	SMel1021pSymB	+	654779	ACGCGGAGAGCTTCGGATCGCTACATCGTACAAGCTGATG
tss_10441	SMel1021pSymB	+	656460	GGTCTTGATCAGCCGATCTGGCGCCAATACCTCGCATTCA
tss_01131	SMel1021Chro	+	659503	GCGATAGACGGCGCTTCGGTTCGCGTCCATGGAGAGGAGG
tss_01132	SMel1021Chro	-	660459	TTGCCTCCGGTCCAAGATACCCGCCGCTACATTGTCCACA
tss_01134	SMel1021Chro	-	661034	GCCTTGGGTAACCGATCAAGGATGGGGTAAGCGTCTAAGA
tss_01139	SMel1021Chro	+	662543	ATGCACCTTCTGTCAAGAAATGGGGGTAGGGGTGCGCGTA
tss_01140	SMel1021Chro	+	662564	GGGGGTAGGGGTGCGCGTATATCGTCTAGATCCGAGATCA
tss_08024	SMel1021pSymA	-	665234	GGAGCAAAAAATCGACAAGGTTATCGCTGTTCTCAAACGA
tss_10451	SMel1021pSymB	-	665893	ATTTGGCCTTTGGAACCGATCAATGTCATACTTCAGGTCA
tss_01149	SMel1021Chro	-	668239	GAAGTTCAGTGAGGCCCCCGGGCGTGCTAGGCGAGTTATT
tss_01150	SMel1021Chro	-	668302	TCATATCCATTATATTGACATAGCATCCGTATCAGTTGGG
tss_01151	SMel1021Chro	+	668332	GTCAACGCGCCCAACTGATACGGATGCTATGTCAATATAA
tss_10469	SMel1021pSymB	-	670107	TTGGGTGGCTATTGACTCAAGCTCATGGCGTTTTAATTCG
tss_10472	SMel1021pSymB	+	670669	CCTGTTGGGAAATTTGACCGTAAGTGCGACGTTCCGATTG
tss_10476	SMel1021pSymB	+	671161	GACAAGCTTTCCAAACGTACCTCTACTAAGGTCTGGAATG
tss_10478	SMel1021pSymB	+	671801	CCGGATCTCATTGTCTGACACATCTGCGTACAAGGCAGAA
tss_10479	SMel1021pSymB	-	672755	AGCTGTGCGGCCGGGTACGAACCAGGTATTCAGACGGTCG
tss_08039	SMel1021pSymA	-	673052	GACTTCATAGAGAAGCCATTCGAGGATACCGTGATCATCG
tss_10484	SMel1021pSymB	-	674451	TCTAGACGGCGCCGCCCGAGCTTTTTTAGAGTCATTCCCG
tss_10491	SMel1021pSymB	-	678206	GGAAGCTTGCGGGCACACGGCATGTTGCAATACTGGATTA
tss_10494	SMel1021pSymB	+	678426	GCGATACCGCGCTTACCTCGAAGATGGTAGCTATGCCTCT
tss_10501	SMel1021pSymB	-	679818	TTTGAAATCAGCACCCCTGTGGAAGCGCGTACAATGGGCA
tss_01180	SMel1021Chro	-	682266	CTCGTGTTCAATAGCGGATGCAACAGGCATCCTCGAAAAG
tss_08065	SMel1021pSymA	-	682598	GGATTGCCGCTCTCGCGCTGTCGCCCTAAGACGCCACGGA
tss_01184	SMel1021Chro	+	683204	TACACCAATGTGGTAGGCTTGCCGCTCTATGAGACCGTCA
tss_10514	SMel1021pSymB	-	683408	GGCGGTGAGCAGGACGAGACTGAAAAGCGTATAAGTCATG
tss_01187	SMel1021Chro	+	683876	GCTCCTTGTCTTCCGAATCAAAGGATGCGCTATAGGCAGG
tss_10516	SMel1021pSymB	+	683950	CCTTGCAGTCGGGCAGTTTATGCCTTTACCACATTAGGGG
tss_10517	SMel1021pSymB	-	684229	TCCTATTGATCGGGATGGCTTACAAGAAGAATGTGGGGGA
tss_08068	SMel1021pSymA	+	684760	GACCTTGACACGGGGCAGCGATGCGACGTTGATGTGGGCG
tss_10520	SMel1021pSymB	-	685410	TTATTTGACAACTTCGGTTGAATAAGCATTTCGACTGTTC
tss_10525	SMel1021pSymB	-	687366	CTGATATCTGCATCTGTTCCATTGGTCGTAGAAACGTTTG
tss_10526	SMel1021pSymB	+	687957	TGAATGGCTTCAGGCTTCCGGAAAAACGTATAAGTGTGTC
tss_10528	SMel1021pSymB	-	688264	TATTGGACGATCGACATAGATCCCAATAAACGCCGCTTCG
tss_01202	SMel1021Chro	+	689794	AAGCAAGACTCATTTCTGGCAATCTGTACTTTGGATGAAA
tss_08081	SMel1021pSymA	-	692145	GTTACGGGCAATTGGTGCACTTCCGGCGTATAATCCGCCA
tss_01206	SMel1021Chro	+	692804	CCGCGCATCACGTTGATCGCATTGACGTAGAACTCTGCCG
tss_10556	SMel1021pSymB	+	696670	CCCGCTTGCGGAAGCGGCAGAGTCTGAGGAGTGTGCGTTG
tss_10563	SMel1021pSymB	+	698877	ATTACCTCACGTTCACGGTTTATCTGGACGATGATTACCA
tss_10564	SMel1021pSymB	+	699139	GGGCCTGGCGGTGAATTGGGAATGGGGAAATGATACCGGA
tss_08091	SMel1021pSymA	+	700015	TGGATGAGCCGCAGCCTTCGCTTAGTGTATGTACGACCCG
tss_10568	SMel1021pSymB	+	700208	CGTCTTGACGGCTGGTTCGAGGAACCCTGTATCGACGTTA
tss_10571	SMel1021pSymB	+	700383	GTGCTTGGCGTCTATGCCGATAGGCGATTACCACAAGATG
tss_10573	SMel1021pSymB	-	700797	GACCTGATCAGCGCCAACTTTCTCACGGACACTGTAAACG
tss_08092	SMel1021pSymA	-	700860	GCCGTCGCCAAAAGGACAGGGTCGGCATAGAACAGGGCGG
tss_10579	SMel1021pSymB	+	702614	ACTGGAAAAGGTCACCGGGATCGCCTATACATCGATACTG
tss_08096	SMel1021pSymA	-	703835	TGCGTTGCGGAGGGCCAGCATCGCCTCTATGTCTCCGCCG
tss_10586	SMel1021pSymB	-	703871	GAAATTGACGAGGCGGCGACGTTCGCTACACCTTTGGACG
tss_10587	SMel1021pSymB	+	704122	GGCATTGGAATCGAACAACAACTCAATTACCTGGAGGATC
tss_10589	SMel1021pSymB	+	704304	TGTGGGAAAGCTTTACGAGAAAGCCCATAGGCTCGCCGTA
tss_01214	SMel1021Chro	-	705090	CATATTGCAATGGATGCTCATTTCGCCGAGACGCGAGAGA
tss_10595	SMel1021pSymB	-	705492	ACACCCTTTATAAATCAGCGATTGGCAATTGGATTTACGA
tss_01215	SMel1021Chro	-	705726	CGGCTTGACCGGCTGCGCGCGGATCGCCATGACACTGTCC
tss_01216	SMel1021Chro	-	706466	GGGTTGGCCTGTGCCCCGCGGAAGTTCAGGATGCGGCCCA
tss_10604	SMel1021pSymB	+	707880	TGCCTCGCAGCGGCGGCGGCTGAAGAATATCTAGGTGAGA
tss_10614	SMel1021pSymB	-	709433	TGTTCGCTAAGCTCTTCAATACTGTGATAGCAAGCGAATT
tss_08106	SMel1021pSymA	-	709801	GACTGCAATCGGCCCGGCGAGTGGCTGCGTATAGTAGAGG
tss_10616	SMel1021pSymB	+	709820	CGCTTGTGTCAGGCGCAGAGTTGCAGTGACTTCGTTCACG
tss_01220	SMel1021Chro	+	710850	GCTCCCGCCAGAGGAGCAGATATGTATATACCCTAGCGCA
tss_08107	SMel1021pSymA	+	711128	CCTTGCACTGGCTCCCATGCAGAGAGAGTAAGAACATCCA
tss_10619	SMel1021pSymB	-	711459	CGCCTTGTCGAACTGGCGTTTCAGGAGCATGAGGACTGGG
tss_10621	SMel1021pSymB	+	712207	GGCGGACCGCAGCGCAAGACTCGCCATCGTACACGATTGG
tss_10626	SMel1021pSymB	-	714448	GATGGTTTGCGCTAGGCTTGGACGCGGTATAACGCGCGCG
tss_01227	SMel1021Chro	+	714484	CGGCTTGCCGCGGGGGGTCAGCCGGAGCTATTGCGCCGTG
tss_10629	SMel1021pSymB	+	716094	CTGCTGATCGCGGACATCGACTTATGCTAATCACATCCTG
tss_10631	SMel1021pSymB	-	717375	TCATCATTCATTAACATAAGTTAATATAAAACATTATTTG
tss_01240	SMel1021Chro	+	720456	GCATCGCCCATGGTCGTCATCGCGTGGTAGCACTTCATCT
tss_08118	SMel1021pSymA	-	721409	GTGCGCTTGTCATCTTTTATACTGTCAGTTATATGATTGT
tss_10639	SMel1021pSymB	-	724052	GTGCTTTCCCACAGCAGCCGTTTGGCCATATGGTCGACCA
tss_08125	SMel1021pSymA	-	724802	ATCTTCATCATCTTCATCCTCGTTTGCTATGTCGGCATGG
tss_08129	SMel1021pSymA	-	725888	CAATTTTGGCCAAGCTATTTTTTGTGGTAAAGTATTGGAC
tss_01248	SMel1021Chro	-	731515	CTCCTTGACGACTTCGATGGCCGATTCCATACCGGAATAG
tss_08141	SMel1021pSymA	-	732455	GAAGTCCTTTACTCTGAACATGGTCTCGTAGAAGGCCTTG
tss_01253	SMel1021Chro	+	734189	CAACGAACGGTTAACCAAGACGAAGAAGCGGTTAACGGCA
tss_01259	SMel1021Chro	+	735860	GCGTTGCAGACATTGCGCGCGATCAACCATAATCTCGAGA
tss_10650	SMel1021pSymB	+	738311	TCCGGTGCTGTCGTTGATCGCCATCGGCTATATCTGGGTC
tss_08154	SMel1021pSymA	+	738582	GATCTTGCGGAGTTCCACCGTTTCGTAGATCACGATCGGG
tss_08155	SMel1021pSymA	-	738868	CCCGATAAACCAGGCTTGGGATTTACGATAAATGAGCGCG
tss_08165	SMel1021pSymA	+	741765	GTCAACACAATGGACGACCTTACTGCTCATATTGATGCAA
tss_08167	SMel1021pSymA	-	743226	CGTTTCGACGTACTTGCGAAAGCCGGCTACACCGCCCGTG
tss_01272	SMel1021Chro	+	743393	TAACGGATCCTATAATTCCGGCGGCGTACAGACGGAGGTG
tss_08171	SMel1021pSymA	-	743745	CACCTGATCCGGCACTCGTTGGAGTTCGTATCCTACAAGG
tss_10654	SMel1021pSymB	+	743891	GCTTTGCCTCCGCCGCATAGGTGGCATAGAGAAAATCGCG
tss_08172	SMel1021pSymA	-	744566	TGGGACTGTCAGGAATTCTGTGCGGTGGGCCATGATGATG
tss_08174	SMel1021pSymA	-	744782	CGGTCTTCGCGGGCGCTTGCGTCTGTGTCTTGATGGCATG
tss_01274	SMel1021Chro	-	745585	CGCGGTGACGAAACCGTCGAGCAGGACCGTATAACCGGCA
tss_10657	SMel1021pSymB	-	745596	TTCACCACCCTCGGCGACCAGCATTTCGTAGAAGCGGCCG
tss_10660	SMel1021pSymB	-	746740	ACTGCAGCGCGTTGTTGACGAAGCCGATATTGTCGTTGAA
tss_08184	SMel1021pSymA	-	747061	AGGGTTGGCAGGCGCGGACATTCGTCTATGAGATCACCTA
tss_08185	SMel1021pSymA	+	747931	CGTTGGCTCCGTCGACCTCGGCTGCGTCGTATAAGCTGCT
tss_08186	SMel1021pSymA	+	747996	AACAACAGCATCAGCGTCGGGACCGTCGTAAAAACGTTCA
tss_08187	SMel1021pSymA	+	749625	TTGGGGATTGAGTAAAGCTTCCCATCGTAGGTGAAGGCCG
tss_01284	SMel1021Chro	-	750884	GCCAATGGCGGTCTCGGTCGCGACGAGGTAGAGATAATCG
tss_10667	SMel1021pSymB	+	752489	GTGCTTTTCAACTGCGCCGGTTTCGTCCATGCAGGCTCGG
tss_08200	SMel1021pSymA	-	758496	GCACTTGTCGGTGAGGGGATAGCGGTTCATGACTTCCGAC
tss_10669	SMel1021pSymB	+	758610	GGGTTAGGATCCTTCTTGTTCATCTGCTAGTCTCCTCGCG
tss_08202	SMel1021pSymA	-	760188	AACTGGCCTTACGATCCACAGGGTGCGAAGAAGCTGATCG
tss_01304	SMel1021Chro	-	762209	GGGGTTGTCGCGCAACTCGCGGTCATGGAAATAGAAGTTG
tss_01313	SMel1021Chro	-	770628	ATCTTGCGGAGCGCAAGCTGCTGCCGGCACTTTATCACCG
tss_01317	SMel1021Chro	+	771265	GGGTAGATTTCGCAGATCTGCCGGCGTATGTGCGCCGAAA
tss_10683	SMel1021pSymB	-	772976	TGATAGGACTTTTCAAGAAACCACCTCTAGGCGTCATAAG
tss_08218	SMel1021pSymA	+	775830	CTTGTTGCGTAAGTAACTAACCAGTTATAGCTTAAGCATG
tss_08227	SMel1021pSymA	-	778898	GTCTATACGCGCGGCCACCCGCGGGACTATGACCGCTGGG
tss_10694	SMel1021pSymB	+	781975	GCGCTGGTCGGAGGTGAAGAGCAGCGCGTAGAAGAATTCG
tss_01334	SMel1021Chro	-	783206	CCTCTTGATTATCGGCTCGGGACAGTAATCTTCTTCTCCA
tss_08230	SMel1021pSymA	-	784990	AGGCTTCCTGAACGGCCTGGTCCACGTCAAACTGCGGGTA
tss_08233	SMel1021pSymA	+	785851	CCCTTGATCCTGTCGCCGTAGCGGGTCAGGAAGGAGGACA
tss_08235	SMel1021pSymA	+	786282	GGCCTTGATGTCGGCCAGAGATTTCTCGGATGATCCTTCG
tss_10701	SMel1021pSymB	-	786770	AGGAATGGAAATGGCGGCTTGGCGGGGTAGAACGCCTTCA
tss_01342	SMel1021Chro	+	786808	CTCTGGCGGCGCTCGCGCTGGTGCGCTACACCCGCTTTCG
tss_01343	SMel1021Chro	-	789353	CGCCATAGGCATCGCCCTCGCCGCCGCGTACAATGCCGCG
tss_10709	SMel1021pSymB	+	790523	AGAGCTGGCTTTCACGGAGCACGTACGCGAAGACACGTCA
tss_10710	SMel1021pSymB	+	792667	TCCCTCGTCATTCAGGACGGGGGGCGATACAGTGTCGACC
tss_10712	SMel1021pSymB	-	794357	AAAGTAATTGATGGTTTCTAAGATAAGTAGTATATATAGC
tss_01351	SMel1021Chro	+	794741	CGCTTGCGGAACGGTTCATCGTCCGGATATCGCCGTCCCG
tss_10732	SMel1021pSymB	-	803522	TGACTGCATTGCGCTGAACAGGCGCTTCGTATGAAGTATA
tss_01366	SMel1021Chro	-	804413	TCCCTCGCTTGCGCGACCTTTCCCGGTTAGGAACCGGTCG
tss_08254	SMel1021pSymA	+	805415	GATTCGCGGATGCCGTAGGACCAGTGGTAGGGCTGCTTGA
tss_01370	SMel1021Chro	-	806396	GCTTGTTGACTGGCGCGCCTGCTGGCGGCAGAAATACGAG
tss_10744	SMel1021pSymB	+	807108	CTGCTTGAATTCGAGCGAAGCTTCGACATAGAGGGTGGCG
tss_10749	SMel1021pSymB	+	808114	GGTTGATCCAGCACCTCTCAGCTGCGTAAGGCCTAGTCCG
tss_10753	SMel1021pSymB	-	808560	CTCTTGCGACTGGCGCTTGGCGCGGGCATCGTCGTTGGCG
tss_10755	SMel1021pSymB	-	808868	TCGACATTCACGGTATCATCACGTTCTATACTGTCGGGTA
tss_10763	SMel1021pSymB	+	811788	GTTAATCCTGGCAATAGTTGAAATGAATAAAATCTACCGG
tss_08271	SMel1021pSymA	+	814819	TTTCAGATCCGCACCAGGAGCGCGTGGAACTACTACCTCG
tss_08273	SMel1021pSymA	-	815302	CATCGTATAATGCTGAAGCAGGCTGATATTGGTGGAGTCG
tss_08274	SMel1021pSymA	-	815325	ACCTCCAGCTCCTTGTAGAGCGCCATCGTATAATGCTGAA
tss_08275	SMel1021pSymA	-	815545	GTCGACATTGCCGCCCTCCGGCTCGTACATGATGCACCGG
tss_08276	SMel1021pSymA	-	815549	AGGGGTCGACATTGCCGCCCTCCGGCTCGTACATGATGCA
tss_10776	SMel1021pSymB	+	818049	GCCATTGAGATAATCGATCATCTTGGGCATACCCTGGTCA
tss_10780	SMel1021pSymB	+	818711	TGGTATTGATTCTTTGAAGCAATTAACTAAGCTTACGGTT
tss_01400	SMel1021Chro	-	821542	GCCTTGCGGCGGAGTCCAGCATCTGCCAAGCGCGGCTCCA
tss_10787	SMel1021pSymB	-	822133	GCCCTTGACGACCTTCTTCACCTTGGCAACGTCGGCATCG
tss_01405	SMel1021Chro	-	824458	CTTCTGGATACGATCCTCTGCAATCTGGTACAGATGCTCA
tss_01411	SMel1021Chro	+	826617	AGCGCTCCGGCGAGGCTGTAGCGAGCGAACATGCGCGTCC
tss_08292	SMel1021pSymA	-	829006	TCTTCCGGTCAAGATGGCCTACGGGTATATCTGGACCTCG
tss_10805	SMel1021pSymB	-	832189	CCCTTGTCAGGCGTCACCGCCCGCATCAGGATCTTGCTTA
tss_08302	SMel1021pSymA	-	832996	CCGTTGCGCAGCACCGTGGCGGTGTCGCAAAGTTCCTGCA
tss_10807	SMel1021pSymB	-	833834	AACTGACGCTGAGCACGAATCGGTCGATATAAGGCAATTG
tss_10808	SMel1021pSymB	-	833944	CGGGTGCCGCTTCTCCGCATCTTTGAGATAGGTATAGTCG
tss_10810	SMel1021pSymB	+	834855	GGCTGTACGGTTTCGACCCGACGAGCTACCTCGGCGCCTA
tss_10811	SMel1021pSymB	+	835116	GGCTTCGACCAGCCGCCGATCCTGCGCTATGTCCACTGGG
tss_10814	SMel1021pSymB	-	837299	GATCTTCACGAAGTCGACGCGCGCGCGATAATCGAAGGCG
tss_08312	SMel1021pSymA	+	838238	AATCTTCTCGGTCACGCCGGATCAAACGATGGTGGAAGTA
tss_01431	SMel1021Chro	-	840170	GCACTGGTTTCTCCCATCCCACGACGATAATCTCCAATTG
tss_01440	SMel1021Chro	-	843564	TATTCCCAAATTGGGAACATGTCAATAATAGCTGTGAGGG
tss_10819	SMel1021pSymB	+	843968	ATCATTGAGCATTACCAGCCGGACCGCTACATGGCCTCGG
tss_08316	SMel1021pSymA	-	845662	GGCAATGGAGTTCCTGCCGGTTCTGTTTATGGTTACCGGG
tss_10827	SMel1021pSymB	-	847123	TCCTTGAACGCGTCCTGGGCGAAGCCGTAGACGGAGATGG
tss_10828	SMel1021pSymB	-	847419	TGTCGGAACGATAGACGATCGAGGTGGCGTAGAAAGTGTA
tss_10829	SMel1021pSymB	-	847640	CAACTGCACGAGCTGCGAGGATTTGACGTAGAAGGTGACG
tss_01452	SMel1021Chro	+	849168	ATTCGCCAGTAGCGGCACAAACGGGCGTATTCAAGAGGAA
tss_08320	SMel1021pSymA	+	851898	TAGGTGACGAGGCTCAGCACCTCGTAGAAGATAACCAGCG
tss_10835	SMel1021pSymB	-	855885	AGAATGTCAGGATTGACGAAGATGATGTAGGACATCGTAA
tss_01468	SMel1021Chro	+	858544	CCGCAAGTGGACGCCCGCGATACATTCTATAGTGCGGCGA
tss_01475	SMel1021Chro	+	860693	GACCATCATGACGCCGAAGATCGGGCCCATCGTATTACCG
tss_10841	SMel1021pSymB	-	863012	AGTCACGGCATTCGACGGCACGCCCAGCACATGGGCGACC
tss_01483	SMel1021Chro	+	867397	GATTGACCGGACGCCGGCCGGGAGGATAGCGATGAGCAGA
tss_01488	SMel1021Chro	-	869329	CTCGAGAAGAACACCGACGACTTCGGCTACAACGCTCAGA
tss_01492	SMel1021Chro	+	872167	AACAGCTCGAGGCGGGGATGACGATCTATGATGCGCTCTA
tss_10850	SMel1021pSymB	-	872309	CATATTGATCTCTGCGCGTCTCGAAAACGTATCGCGCTGA
tss_08346	SMel1021pSymA	-	874377	AAAGTGACCTGATCAGCAATGATCTGCGTACACCCTCCGG
tss_10852	SMel1021pSymB	-	874513	GCGCTGCAATTCGTCACCAACGGCCGTATAGTCTCCGGCG
tss_08354	SMel1021pSymA	+	876574	AACTAGATCTTTAAACCCCCTGTTACAAAATGTTACTCCG
tss_08355	SMel1021pSymA	-	876670	TAGGTCGACGCGGCGCTGTAGCACTTTAATCTGCTGAATG
tss_01499	SMel1021Chro	+	877681	CTGCCCGAAATTTGGCGGATTTTTCCGCCATGGGGCGCTG
tss_08362	SMel1021pSymA	-	879137	CACCCCATTCTGGACAAATCGCCAGACTAACGCCTCGGTA
tss_08365	SMel1021pSymA	-	879753	GTTTGCTTCCAATTTCTAATTGGGCCGGCAAAATGATGCG
tss_10853	SMel1021pSymB	-	880399	GCCCAGCGAAGGTTGAAAAAGTGATGTACAATCGAAGCGG
tss_08373	SMel1021pSymA	-	881111	AACGTTGGCAAGAATGTGGTCGAACGACGTAAAACCATAA
tss_01510	SMel1021Chro	-	887096	CACTTTGATCTGCTGCATGTTTTTGTCCTTTAATCGGATA
tss_01511	SMel1021Chro	+	887102	GCGCGTTGCACTACTGCATGTTTCCTTTAATCGTATCCGA
tss_08392	SMel1021pSymA	-	889143	GCGTTTGTAGGGGCTGCGCCCTTCTGTAGAGTTCGGTCCG
tss_08401	SMel1021pSymA	+	891953	GACTTCGCCTGTCGCCGCTAGTCGGTTATCTCTTGGCAGG
tss_08402	SMel1021pSymA	+	892480	GGACTTACGTTGGCCAAGCTCGCCGCCTTCTTTGCGCTCA
tss_08403	SMel1021pSymA	-	893014	GCCGTGGCATCAGCCGATCCAATCCGGCAAATAAAAGCGG
tss_08407	SMel1021pSymA	+	894442	TGCGAACTCGCCGATGATCGGCGTAAGGTAAAAGGTAGCG
tss_10869	SMel1021pSymB	-	895523	ATAGTCACTAATGAAACTCCCCTGTTTTAATGGTTGCTTA
tss_10872	SMel1021pSymB	-	895948	AGTAGAGTGCCTTGGTGGAAAATGCGATAGGCACGCCCCA
tss_10876	SMel1021pSymB	-	896860	AACCTTGTTGAGAGTGAGCTGTCCCAATAAACTGTCTCCG
tss_08413	SMel1021pSymA	-	898441	CGGGTGCTTGATCGTTCTCTTCGGGATAAGGGTTTGGGCA
tss_08417	SMel1021pSymA	+	899711	GAGTTGTCATTACGGATCGATGGGTTATGGAGTTTTTACA
tss_10885	SMel1021pSymB	-	902015	GGAGTTGCCTCCGGAACCGAAGGCATAGATCATTTCCGCT
tss_08425	SMel1021pSymA	-	904808	CGCCTGCCGGATAGCGCCTTGATGACCTAAGACACGTCAT
tss_10886	SMel1021pSymB	-	906539	CTGATTGACGACGCCGTTCGTCAGCGCCATCAGGTTCGGA
tss_01538	SMel1021Chro	+	908176	GCTGGTTGCATCGGGCGGGATTCTGGTGGAAGCCATGGCG
tss_08432	SMel1021pSymA	+	909429	TGCCCTGATCGATCCGAGCCATATACGCTATGATAACGCG
tss_08434	SMel1021pSymA	-	910601	TTTGTTTACTTTATTGGCTTTTGAGCGCACTGTAAAAATC
tss_10888	SMel1021pSymB	-	912243	ACATCGATCAACCGGCGGAATTGATCTACCGTATCGGTTT
tss_10890	SMel1021pSymB	-	915455	CGATCTCGCCGGCTTGCTGCTGATCGGCATAATGGTGCCA
tss_08446	SMel1021pSymA	-	915759	CCCGCTGGATGTCTACGATCGCCTGTGGCAAACTTTTACG
tss_01555	SMel1021Chro	+	916484	TGGCTTGAACAGCGGCCGTTTGTATGACCGAGATCGCGTT
tss_01557	SMel1021Chro	+	916899	GACGGCGGCGACGCCTGAGGTGTCGCCGGGAAGAACAGTA
tss_01558	SMel1021Chro	-	917326	AGCTTGAGGAAGCCGAAGCCGTGCTTGTAGAAGCCGTAGA
tss_01559	SMel1021Chro	+	917633	CGGTCTTGAATTCCTGGTCGCCTTCCTCCAGGCCTATGTC
tss_08453	SMel1021pSymA	+	918637	GAATCGCATTGATTAGTCCCTTGGTGTAGGGGTGGCGCGG
tss_01562	SMel1021Chro	-	919458	TCCCCTCTCCCCGCCTGCGATAGGGCATATACACATCTGA
tss_10899	SMel1021pSymB	-	919506	CGTTGATGTTTTTGGGTCGACCCGACCTAGAATCATTGTG
tss_10900	SMel1021pSymB	-	919603	CGATCGCGCCTCATTGGCCGTACACACTAGAGCGGGATGA
tss_10909	SMel1021pSymB	+	922805	CTTCTTGCCCTTCAGGTCTTCGAGCTTTGTAATGCCCGAG
tss_01571	SMel1021Chro	-	923891	GGAACAGACCCGCGCCCCGAATCCCGCTAGTTTGCCTTCG
tss_10912	SMel1021pSymB	-	924851	ACTTGATCAACGCCACGCCGCCGCTGACGTACAAGGAAAA
tss_08468	SMel1021pSymA	-	927507	ACCGGTATCGCTCCCACGCCGTCCGGGTTAGGATGCGTAG
tss_01583	SMel1021Chro	+	931890	CGCCTGCACAAATGCGTCTTCCCCGCCTATGACCAGTGCA
tss_08478	SMel1021pSymA	+	933222	CAGCTTGAAGTTTTGAAGCAAAAGGTACAACCTTTCGGCC
tss_10928	SMel1021pSymB	+	933325	TCGTTCTCCACCTGCTCACAGATCAGGGTATGAGTGCACA
tss_01591	SMel1021Chro	-	933578	AGCTCGTCGTGATCGTCGAAGAAGCGTATCTGCCGGCTCG
tss_08480	SMel1021pSymA	-	934820	GTTAGGGACACTTAACGTTTTGCATTGCTGTATTTTTTCA
tss_08481	SMel1021pSymA	-	934933	TAATCACAATGTTAACGTGTAATACTCAAAACTGCAAGAG
tss_08482	SMel1021pSymA	-	934939	TTGGATTAATCACAATGTTAACGTGTAATACTCAAAACTG
tss_08488	SMel1021pSymA	-	937719	TGATGGTGATCACTTCAACGCCCGCTTTGCGTAGAAGCGT
tss_10938	SMel1021pSymB	-	938378	AACTGCTCCTCGATGCTCAGGCTCCACGTATGACAGAGAA
tss_08489	SMel1021pSymA	-	938815	CTCCTTGCTTTCATCCAGAGAGGTTCTCAGAATGGTGCCG
tss_08491	SMel1021pSymA	+	939056	ATTGGTTTCCTTGTCGCGGCGTCGGGCTACCGATATGGCT
tss_08497	SMel1021pSymA	-	942641	GTCTGAAACGCTTCTTGACGTCTGCGCCGTATAAGCTACA
tss_08501	SMel1021pSymA	+	943435	GAGCCACAAAACGGAAGTATTTATCTGCCATGTTGAACAG
tss_10945	SMel1021pSymB	+	944722	TAGGGGCAATTTTTTATGCATATTACGTAAAGTGCCGCTA
tss_10946	SMel1021pSymB	+	944733	TTTTATGCATATTACGTAAAGTGCCGCTACAATTCATGAA
tss_01606	SMel1021Chro	-	944845	ACAAAAGCAGGCCAGCGACAAGCCGTCTAGAGATGGCCGA
tss_01608	SMel1021Chro	+	946016	GTTAACGGAATCTAAGGGACTTGTCGAAGATAAGAATGCG
tss_10949	SMel1021pSymB	-	946258	ACGTTGAACTTGCCGCCCTCCTGCAGGTAGGCATAGTGCG
tss_08502	SMel1021pSymA	+	946398	AAGCATCGGCTGGTAGACGAGCTCGGTGTAGGGTTTGTTG
tss_08504	SMel1021pSymA	+	947845	GGACTTGTGCTGGAATTCGGGAGCCGGAAGATTGGGCTGA
tss_01614	SMel1021Chro	+	948895	AAAAGCCACACACAAGCATGCTGCGCGATCTTGGTCATCA
tss_01615	SMel1021Chro	-	949328	GGGTTTCCCCGATGCTGGCGATACTCGTATTATAGAGGCC
tss_10952	SMel1021pSymB	-	950559	CGGCATCTCGCGCAAGACGCTGTATGAAAAGATGCAGAAG
tss_01617	SMel1021Chro	-	950563	GAGAGAGGAGAGTTTGGCGACTTCGGCCGTATAATATTCG
tss_01619	SMel1021Chro	+	951083	GACATCGACCAGCAGGCAAAGATCGTCGAGAAGAACCTCG
tss_08512	SMel1021pSymA	+	952519	CTCGCTAGGAAAACTGGTCACCATCACCATCTTTGGGATG
tss_10956	SMel1021pSymB	+	954646	CACGTCGCATTCGCCGTCGACAACCGCGAGAAGCAGCTGG
tss_08525	SMel1021pSymA	+	955420	CAAGGTTGCGCACCGCTTGGGTGTGTGTATGAATCAGTCA
tss_08526	SMel1021pSymA	+	955552	GTTTTGCCACCGGCTTAGAGTTACGATACAGATGAAGCCT
tss_01634	SMel1021Chro	+	960757	GACGTTGACGTTCACGTAAAATTAGCTAGTCTGCCGCCCA
tss_08539	SMel1021pSymA	-	961218	ACCTTTTTCCGGATCACCGCCTGGCTTACGATTTCAAGCA
tss_08543	SMel1021pSymA	+	961790	CACTCTGCATCGCTCGATTTCATTGGTAACAGGCTGCGGA
tss_08551	SMel1021pSymA	+	963530	TTACGCAAGCATTAAGATATAGTGGCAGACGATGGCGCTC
tss_01636	SMel1021Chro	+	965723	TTACCAGGCCACGAGCCGCCGCCGCGCAGCCTGACGGCAA
tss_08552	SMel1021pSymA	-	967144	CCATGGTCTGAAATCGCACCACGCCTCGTAGATGTCGCTA
tss_08553	SMel1021pSymA	-	967344	CGCTTGCCATCATCGCCTTCGTTATGATGAAGCTTGCTCT
tss_08557	SMel1021pSymA	+	968737	CGCTTGACGGATCTCCTACTCCGCCGCAAGCGTGTTCGCC
tss_10970	SMel1021pSymB	-	970425	CCGCAGATCTCGATCGATCCGAAGACCGTACCATTCGACA
tss_08562	SMel1021pSymA	-	970603	GAAAGGTCCATTGGTCGTTTCCATTTCGTACAACATGTTG
tss_01644	SMel1021Chro	-	971358	GAGATTGATGAGAGGGTAATTCATGAACAACAATGCGCAA
tss_08566	SMel1021pSymA	-	972684	TTAAATCAAGACATAGTCTGGAAAGGATATCCTATGAGCA
tss_08588	SMel1021pSymA	+	979960	ACGGCGACAAACCTGGGTTATTGATCGTAAACTGCGATCG
tss_08595	SMel1021pSymA	-	981711	GAACGTGGGCAATGTCACCGCCGACCGGTATATTCGCGCA
tss_08596	SMel1021pSymA	+	981718	GCGTGAGCACGCTCAATGTAAGCCGTGTAGGATGCGCGAA
tss_08598	SMel1021pSymA	+	983226	CTGCTTGCGCCAACGATAATTGCCGTATTGATCATGGTCA
tss_10980	SMel1021pSymB	-	983712	AGATCGCCCCATGAAACCCGCGAATGCGCTAATTAGAAGA
tss_08600	SMel1021pSymA	-	984091	GACGAGACGTTTGTTTGGGTTGCGTGCGAAAGAACAGACA
tss_08601	SMel1021pSymA	+	984333	TCAGCCGGAGCTTCGGCCGCGATACGTGCTATGGCTGGTA
tss_10982	SMel1021pSymB	-	984488	GCCCTTGCTCGGTTACGCTTTGAGGAACATGCAGATGGAG
tss_10985	SMel1021pSymB	+	986064	TCGATTTATTCTGGGGTCGCTGCGTGCAAGAGTTGATGTC
tss_08613	SMel1021pSymA	-	989703	GTCCTGCCGATCGCCAAGCCGTCGCGATACGTATACGGAG
tss_08614	SMel1021pSymA	+	989720	TACTTCGATATTCGCGGCTTTACTCCGTATACGTATCGCG
tss_08620	SMel1021pSymA	-	990487	TTCCCAATCGATTGAAGGCGCAGGCGCGTAAAAGTTGGCA
tss_08621	SMel1021pSymA	+	990690	TTGGCTTGCGCAATGATTGGCTTGATCTTAGCGAGACAAA
tss_10988	SMel1021pSymB	-	991932	CTGTTCCCTCAGGAACTCGGCCGTGAAATAACCGCGCGTG
tss_08633	SMel1021pSymA	+	992773	TCAAATTGGGACAAGCTGGGGGTGATTTCTCTGCTCACTG
tss_10989	SMel1021pSymB	-	993436	GGCGGGCGCGGCTTTCCTTCCGGGGTAAATGTGGATGCCA
tss_01683	SMel1021Chro	+	994975	GGCGCTTCCGGAGCGCTGAACATGTGGTACGACGCGGATA
tss_01685	SMel1021Chro	+	995494	ACCTTGCTCGGCTTCGCGAGCCTCGGCTATGGAGCCTTTG
tss_10993	SMel1021pSymB	+	998375	TGGATAGATTGGAAACAGCCCTCGTGCGATAGAAGCAGAG
tss_10995	SMel1021pSymB	+	998567	GGACTACTCATGGACTGGAATCGCGTGGAAGGTAACTGGA
tss_08649	SMel1021pSymA	-	1001893	CGCCGCGCACGAGGTGCAGTGGCTTTTCGTAGAAGAGGCG
tss_08650	SMel1021pSymA	+	1002041	GCCATTGCCACCCGCGCGTGGTGGAGGCTATCACCAGGCA
tss_11005	SMel1021pSymB	-	1002438	GCTCTCGTCGTGGGATTGGTCGTCTGCTATTTCCTCGCCG
tss_08652	SMel1021pSymA	-	1003532	CGGTGGACAAAATGACTCCGAACGGTCATTTGCCGCAGAA
tss_08666	SMel1021pSymA	-	1007495	CGAATGGCTTTCTTAAGATCCGCGACTGAAAACTCGCTCG
tss_01706	SMel1021Chro	+	1007686	CGAATCCGATTTTAAGAATTGTACAAGGAAAAAGAGGACC
tss_08669	SMel1021pSymA	-	1008412	TCGTCTCAATCATTTCGCGCCCCTGTTATAAGTCTCTGCC
tss_11011	SMel1021pSymB	+	1008640	TTGTAACGCAGGAAGCTCAGGATGTTGTATTGCGACAGGA
tss_01708	SMel1021Chro	-	1009150	TCCCGCCGCAGTAAAATCGGCAAGTGGTATTGACCCCACG
tss_01709	SMel1021Chro	+	1009201	ACCACTTGCCGATTTTACTGCGGCGGGAAATTTTGCCGGA
tss_08687	SMel1021pSymA	-	1016678	GCTATTGCTGATGCGCTGTCTCCACTACGTTTAGCCGCCG
tss_11018	SMel1021pSymB	+	1016754	CGTGTTGAGTCCGATGCCGAAGTTTAGGATCATGATGACG
tss_08692	SMel1021pSymA	-	1017694	TTCGATGCGGACGATCTCACCGATTTGCTCAATCTGCTGG
tss_08696	SMel1021pSymA	+	1018232	CGTCACCGCAAAGAGGTTCGAAGATGATAAGCAAACACGA
tss_08704	SMel1021pSymA	-	1020477	GCAGGAAGCCGAGATGGATCGCTTGCCGTATAAGCGAAAA
tss_08710	SMel1021pSymA	-	1021884	TGAGTGGCCATCGAAGGGCGTTGGGAATAGCATAACAGGG
tss_11025	SMel1021pSymB	-	1023365	TCCGTTCGCAAGATAAACGATGTCACATATGAACGTTGCG
tss_11026	SMel1021pSymB	-	1023370	GAATTTCCGTTCGCAAGATAAACGATGTCACATATGAACG
tss_11033	SMel1021pSymB	-	1025699	CGGCCGGAAAGCCGGAGCGCGGCAAGGAGTATAAAATAGA
tss_01739	SMel1021Chro	+	1029655	ATGGGTTACTTTAAGGTGTATTTTATGATATGTTCATATA
tss_11045	SMel1021pSymB	-	1031861	GCCTCGGTGGTGCCAGGTGACATAAGGTAGAAGCCGTAAA
tss_11046	SMel1021pSymB	-	1032198	AAACTGGTCTTCCGGCATGGCGATCACGTAAAAGGACATG
tss_08726	SMel1021pSymA	+	1033068	CCCGGGGGTCGGTGTCGCGGTCATGGTAGTGGCCTCTTCG
tss_08730	SMel1021pSymA	-	1035087	GGCTATGGCGACGTGGCGAATTGGTTTACGAGGGCGGACA
tss_11051	SMel1021pSymB	+	1037011	GGCCTCGACATAAGCGTCCTGGCGCGCCATGGCGTTGTTG
tss_11052	SMel1021pSymB	+	1037153	GAACTGTCGTCGAGCGGCGAGTCGACATAGATCAGCGGGA
tss_01748	SMel1021Chro	+	1037801	CGCTTTCGTAGAACCCGTTCATGCCGTATTGCGCCACATA
tss_08741	SMel1021pSymA	-	1038936	ACCAGCGACATCGTAAAGCGCGTCTGTTACGTCAGGAACG
tss_08746	SMel1021pSymA	+	1040138	GTGGTTGCGTTCCCGTATAGAACGGGCGACACGCGTATCA
tss_11056	SMel1021pSymB	-	1040767	ACGGTTGTAAACTTCATGAACATCCTGCAGCAGGTCGCCG
tss_01753	SMel1021Chro	+	1043738	GCGCCGGTGACGGAGCCGAGATTGTGATACCACCAGTCGA
tss_11065	SMel1021pSymB	-	1045364	TTCGGGCTGGCGCTCGCGCTGATCTCCGGCATGATGCTGT
tss_11067	SMel1021pSymB	-	1046383	GGTGCGTCTTGGGTGAACGGTCAAGTCGTATACGCGAATG
tss_08755	SMel1021pSymA	-	1047500	GGCCTCTCTTTCTCCAAGATGCTCGAGCATCATCGCGCCG
tss_11069	SMel1021pSymB	+	1048017	CTCCAGCGTCTCCATGCGCCGGCCTGCTACAATCACGGTG
tss_11073	SMel1021pSymB	-	1048536	CGGCCGCCACGATGACGGATTGTCCTCCGTAGAATACACG
tss_01766	SMel1021Chro	+	1049661	CTACGGTGACTTTTCTGCCGTGGGATTCCTGATAGATGCA
tss_01768	SMel1021Chro	-	1050144	TGCTGGATCGGGTGGTCATAGCCGATATAGCCTTTGACCT
tss_08756	SMel1021pSymA	+	1050234	GAGTTCCTGCTTAAGGTCGTCTGCGCTAAGTAGCGCCGTA
tss_11076	SMel1021pSymB	-	1052817	CGGGTTGCCGGATTGGAGCTCGTCGCCATAGATGATGCCG
tss_08759	SMel1021pSymA	-	1052970	GCCCGCCCCGACGGTCGAGGAACCGTGGTAGCCTTGCTCG
tss_01773	SMel1021Chro	+	1053545	GTCCTCGGCAGAAGCCGTCGGCAATGATAGGTCGCATGAA
tss_08766	SMel1021pSymA	-	1059609	CTGCGGGCCCTCGCATTCATCCCATGATAGAAGACGAGCG
tss_01792	SMel1021Chro	-	1061685	CTCTTCCCGCGCCGCCGACGCGGCGCCGCTGGATCTCTGT
tss_08770	SMel1021pSymA	+	1063895	GATAATGCTGCTAGATGGAAAAAGGTCTACGAAATCGCTG
tss_08771	SMel1021pSymA	+	1063920	TCTACGAAATCGCTGAAGGAAACAAGTATGCGGTTATTCA
tss_08776	SMel1021pSymA	-	1065910	CGGCCGCGTATTTGTCGCTCTCGACTGGTACATTGGCCTA
tss_08777	SMel1021pSymA	+	1066049	AGCTTTTCGCCAAGACTGACGGATATGCTATCACGTTGCG
tss_01803	SMel1021Chro	+	1066838	ATCGTTTTCTCCTGTGGCACGGTTGGGCATCATGCTCTCG
tss_01807	SMel1021Chro	-	1068996	CCATAGACCGCAAGCTGCGTCAGCGCGATCATCACGGCCA
tss_11085	SMel1021pSymB	-	1070820	TCCACGGTATTGTAACAGAGAGCCGCCACATATGCGTCCA
tss_08786	SMel1021pSymA	+	1071077	TGATGCGAAACTCGACCGGAAACGGGGTATACGGGCCGAA
tss_11086	SMel1021pSymB	-	1071865	TCGATGGTAAGATTCGGGAAGAGCGCATAGGACTGAAAGA
tss_01811	SMel1021Chro	-	1071981	TCAATGTTGGAGAAATGGGGCGCATGTATACGATCGGCGA
tss_01814	SMel1021Chro	+	1074931	GTCCTTCACCTTCAGCGGCGTCACCTGATAAGTGGTTTCG
tss_01815	SMel1021Chro	-	1075617	TGCGGCTATTGAAAGGCACGCGTTTTGCGTTAGTTTTCAC
tss_11091	SMel1021pSymB	-	1076552	AAGGTTGACGAGCAGTTGGAAAGGGCTCTCCTTGCTGAAA
tss_08790	SMel1021pSymA	+	1076853	ATATTGGGAATCCTCAGGACCGCTCGCCATATTCAGGCAA
tss_11093	SMel1021pSymB	-	1077508	CGGCCGTTTCCGGTGGCGTTGACGGTCGTATGAAGGATCG
tss_08791	SMel1021pSymA	-	1077970	TATTTTACATCTGCAACGGCTACCGCCTAGGCGGAAGTCG
tss_08795	SMel1021pSymA	+	1081193	TTGCATACTTTGTCGATCCGGTGATGTATCTACGTGCGCT
tss_08800	SMel1021pSymA	-	1082785	TTTTAGAAGGGCGTGGCATTGGTTACCGTAAAAGGCTCCA
tss_08802	SMel1021pSymA	-	1083124	ACCATTGGCTGATATTGTGAATGGTTGGTAAATCAGCCTG
tss_08806	SMel1021pSymA	+	1084146	CCTGCAACAGATCGCTGAAAGAGTGGTAAGAAATGCCTTG
tss_01839	SMel1021Chro	+	1085182	CGCTTGCGCCACTCGCCATCTTCATGCATCTCGCAGGTTT
tss_11100	SMel1021pSymB	+	1086431	AGGCTTGCCCGCTCCGGCCGCGACACCGTAGTCTCCGTCG
tss_08819	SMel1021pSymA	-	1088465	AATATTGCGCCGATGTCGTCGAAGATCGCAAGAGAGAGCA
tss_08823	SMel1021pSymA	-	1090344	GAAGGAGATCCTGAAGCACTGGAGCGAGGTATAAGGCGCG
tss_08828	SMel1021pSymA	+	1091431	CCGAATAGACAATTTACGGCAATCGTCAGAGTAAAGGCAA
tss_08829	SMel1021pSymA	+	1091475	CGCGACCAAACGCGTGAAATCGTAGGTATAGAAGCGAGCG
tss_11111	SMel1021pSymB	+	1091712	GGTGAGACTTTTGGAATGTTGCAGTGCTATTCGCTTCGCA
tss_01850	SMel1021Chro	-	1093133	TTTCAATAAAATTTGAAGCAAATACCGTTGTTTCTGGAAA
tss_01857	SMel1021Chro	-	1097757	TGCTTTGCGTTTTAGGATATGTCGTGACAAACCGGTTTCG
tss_01861	SMel1021Chro	-	1099171	TTAACCATTTGTTAATCCAGACCACGACGCATTAACCTCG
tss_11127	SMel1021pSymB	+	1099429	CCATATTTTCGCGCATATAGCCGGTGACACGCTTGACCTG
tss_11128	SMel1021pSymB	+	1099457	ACGCTTGACCTGCCAACCCGAAAGACCACGCTGCGGTCCA
tss_01865	SMel1021Chro	-	1099489	TCCAGCCTTTCGTAACGGATTCCTGTGAAGAACAACACCT
tss_08859	SMel1021pSymA	-	1103375	GGGCTTGCTTCCGTTCATCCGGCTGTGGTGGATAACGTGG
tss_11148	SMel1021pSymB	-	1110916	ACATGTCGACGCAAGCAGCTTTTTCATTACATTGTTCCCT
tss_08876	SMel1021pSymA	+	1113669	AGAGGAGCCGAGAGCAGATCCGGTCGAGTAGAATACCATA
tss_11161	SMel1021pSymB	-	1114675	GGGTTCACACTTTCCGCGATACTGACGCATATGGTTCCGA
tss_01894	SMel1021Chro	+	1115736	ACCTGATCGACAATGCGATCAAATATGCGGAAGGTGCCGA
tss_11171	SMel1021pSymB	-	1116737	GTGCTTCAATGAAACACTGAACTGCTCTAGCGGTGCACGG
tss_11172	SMel1021pSymB	-	1117552	CAGATTGTTTCGCATGCCGATCGTGCCCATGATCAGCTCA
tss_08890	SMel1021pSymA	+	1118110	CTTTCGTTGAAATCCATTCGGCGAAGTCGATGATCAACGA
tss_01898	SMel1021Chro	-	1118278	GCGGCGATCAGCCGCTGCGTGACCCGCGTAAAATAGCGTA
tss_08892	SMel1021pSymA	-	1119714	GCATGGGAACACCCGTCAAATACTGGTATTCCCCTTCGCA
tss_08893	SMel1021pSymA	-	1120473	ATGTTGACCAGTGCCGCGGGGCCGTGGCAAACGGCGGCGA
tss_11175	SMel1021pSymB	-	1120574	ACTCTTGTTCCGGAGTGCCAGCTGTGCTTGCAGAGTTGGG
tss_01904	SMel1021Chro	-	1123182	AATCAACAATTTCTACACGACGACGGTTTACGAGAAGGGG
tss_08899	SMel1021pSymA	-	1123370	GACGTTGTGGCGCCCGAATACAGACTGTAGCGTGAAAGGA
tss_08906	SMel1021pSymA	-	1125923	CCGATATTCCGGCTGCGCCCGACCTTGATAAACAAGCGAG
tss_11186	SMel1021pSymB	+	1128418	AATTGCTCGCGGAATACGAACTCGATATCGACGTCACCCG
tss_08909	SMel1021pSymA	+	1129143	CGAAGTGTTTTTCGGCAAGATTGCAGGTATCTCCGATGTA
tss_08910	SMel1021pSymA	-	1129786	CATCAGACTCGGGCACGCGATCGCGGACAAAGTTGCGGCG
tss_01921	SMel1021Chro	+	1130226	GCATCCCGGCTCGACAAGGTTTACGGCATTTGTCATGACG
tss_08913	SMel1021pSymA	+	1130497	GATTGTCATTTGCCGGCACGAAGGCCGTAGAAGATGGCCG
tss_11187	SMel1021pSymB	+	1131239	GCCTGTCGGGCATCGTCTTCTCGCTCTATACCTCCGCCGG
tss_01927	SMel1021Chro	+	1132318	ATGTGGGCGGCACCGGTCCGAACAGGTATCGGTTGGCCCG
tss_01929	SMel1021Chro	+	1133045	GCCTCGACGGCTCGATTGCCAAGGCCTATGAGCGCAAGCA
tss_08916	SMel1021pSymA	+	1135261	GTTCTTGCAAACCATCTCTCCGGATGCGAAGTCTGCACCG
tss_01940	SMel1021Chro	-	1138090	GACTGGCGCATTCTGCCGGCGATTGCGATAGCAACTCTCA
tss_08923	SMel1021pSymA	+	1138176	TGCTGTTGACTCATGTAATTATAAAACGTAACGTAACGTA
tss_01942	SMel1021Chro	+	1138450	CGGCCAGCACGAGCCGTGCCGCAAGACCGTAGAACAGGCA
tss_08924	SMel1021pSymA	+	1138544	GCATTGCGTGCCGCTGCAGATCAAGGCTATGGGGAGCGCG
tss_01949	SMel1021Chro	+	1140837	ATGCTGGCTCTACTGGAACGAGGTCTCGTAGAAGCTTCTG
tss_11195	SMel1021pSymB	-	1142132	CCTCGGCATACCGGATCATCATTCGATACGGTTCCGGATA
tss_08932	SMel1021pSymA	+	1142433	TTGGGTTGCTCCATTGTCCCGATTTGTTCACTATCGCACG
tss_11198	SMel1021pSymB	-	1143024	GGTTTCGGCCGCCTCGGATCGGAATTCGTAAAACGAAACA
tss_08937	SMel1021pSymA	-	1144586	AGCCGTCGTTTCGCCGGCATCGGGTGAGAGAGCGGAGACA
tss_01956	SMel1021Chro	+	1144857	ATGTTGCGCGCGGCGGCACCGTCCTTGAAAAGAGCAGCTG
tss_01958	SMel1021Chro	+	1145612	CATTTCCGCATCGGGCGCGGTGCTGATACGGATGCAGCGG
tss_11204	SMel1021pSymB	+	1145700	AGGCCCGCCTCCTTCAGGATGTTCTTGTTATAGTAGAGGA
tss_01965	SMel1021Chro	+	1148713	TGCCGACGCGATCGTCGCTGCCGAGCCGGAGCCCATGGAA
tss_01967	SMel1021Chro	+	1149288	GCGTTGCTTTCGACTTGCTCGGCAGCTACGACACCGAGTG
tss_01968	SMel1021Chro	+	1149545	GACGATCAGTGGCGCGTTGGTATCACGACCGACTACGACA
tss_01969	SMel1021Chro	+	1149575	GACTACGACATCACGGAAGGTCTCGCTACCCGCTTCACGA
tss_01970	SMel1021Chro	+	1149582	ACATCACGGAAGGTCTCGCTACCCGCTTCACGATCAACTA
tss_01972	SMel1021Chro	+	1149708	GAAGGGAAGCCCGGCTTTAAGCCGGGCTTTCTCTTTTCTG
tss_08949	SMel1021pSymA	-	1149776	TTGACCAAATTGATAATAGCGATTGTGCGAAATAAAGCCA
tss_01973	SMel1021Chro	-	1150168	ATCTGTACCTCTCGATATTTCTGGTGGATACCGGTGCTCG
tss_01974	SMel1021Chro	+	1150213	CCGGTATCCACCAGAAATATCGAGAGGTACAGATAGAGTT
tss_01975	SMel1021Chro	-	1150324	CGCTGGGGAAGTTGCTGCGGAAAGCGTACAAGATGGGGGA
tss_11214	SMel1021pSymB	-	1151433	CACTTGCCCATCGCCAAAGTTGTAGGTCAGGCTGCCGATG
tss_08955	SMel1021pSymA	-	1151960	CCGCTTGCAGCGGTGGCCAATGCCGTGTCGAATGCGGTCG
tss_08960	SMel1021pSymA	-	1153070	AAGCTCGAGAATGTCAGGACGGTCGGCTATGAGGTGCTGG
tss_01979	SMel1021Chro	-	1153684	ATACGATTTCGGCCATTTTCCCCTGGAAGGGATTTACTTT
tss_08964	SMel1021pSymA	-	1155653	GGCTAGCGTTGGGCAGGTTCAGAACATTAAGACACCTGGA
tss_08970	SMel1021pSymA	-	1158342	TTCTTCAGTTCTTCACGAGCCGTGTGCAGGAATTGTTGCG
tss_01988	SMel1021Chro	+	1160485	CGAGCACGCCGCCGGTGAGATTGATGATATCATTGCCGAG
tss_11224	SMel1021pSymB	-	1160664	CGAAATCGTTCAGGCAAGTCAAGCGCCGTATAACCGGTCA
tss_01991	SMel1021Chro	+	1162615	CAATTCGGAGAGGTCTGTTCACCGAATCGTAGAATCGGCA
tss_01996	SMel1021Chro	+	1163306	TCCTGGTCCTCGATGAGTGCGGTGTAGTAGTAGGCCCTGA
tss_02007	SMel1021Chro	+	1163858	GGAGCCGCATGTCAGCGGACGTTCCGGTTTCGCGTTGTTA
tss_08981	SMel1021pSymA	+	1165761	ATCCACCCCCACGATGAAAGGATGCTAGGAACTATCCGCA
tss_08982	SMel1021pSymA	-	1166981	GCGCTGGCGGTATCTTCGATCGTATCTATAGTCCCGGACG
tss_02019	SMel1021Chro	-	1168073	CTCATAGGAAGCCGTCAGGATGACCGGTATCGTAATGGGA
tss_02026	SMel1021Chro	+	1172480	CGCGAGGTGCCGCAAGCCGGATTATGGTAGATGGTGACGG
tss_11241	SMel1021pSymB	+	1172934	CGTCTTGAAAACAATGACAAGGTCGGCGAAAAGCGACCAG
tss_11250	SMel1021pSymB	-	1174229	AGTTGTTGCCCTCTCCTCCTGCCTGGCCACTATATTAGCG
tss_02032	SMel1021Chro	+	1174741	CGATGTTACCGGTAGGTATACGAGTGTTACAAGGGATCGG
tss_11254	SMel1021pSymB	-	1176345	CGGAGTTTCAGGGCCTTCGAAAGATATATAAGCGGAGCTT
tss_02037	SMel1021Chro	-	1176394	CCAGCAATTCGCGCTCCTTGATGGCGATATAGTCGCGCGA
tss_11257	SMel1021pSymB	+	1177819	CGCCATCTTTTCGCCCCTGCGGTTTCTCTAAAAAGAGTCT
tss_11264	SMel1021pSymB	+	1179550	ACATGGATGTTCGAGATGAAAGGCATTATCCTTTGGTTGA
tss_02041	SMel1021Chro	-	1180957	TTAGATAAAACTTAATTGATCAGCGTTCTCAAGAACAATC
tss_02046	SMel1021Chro	+	1181009	AACGCTGATCAATTAAGTTTTATCTAATAAAAGGATGTCA
tss_11274	SMel1021pSymB	-	1183174	TCTTTGTGCACTGCAACAAAATGGATAAATTACTCAGTTA
tss_11275	SMel1021pSymB	+	1183234	TTGTTGCAGTGCACAAAGAATTGAACTAAGCTCAGCCCCG
tss_08997	SMel1021pSymA	-	1185672	GGGACTACTTTGTCCACGAATTCCTCGATATCGTCTGGTG
tss_08998	SMel1021pSymA	-	1186390	TCCATTGCGGCTGATCGTGCCCGGTTGGTATGCGGTAGCG
tss_02056	SMel1021Chro	-	1187523	TGCAGCAATCTCTTCATCCAATTGTCGCAGAGCTGTCATG
tss_11280	SMel1021pSymB	+	1188292	CGCCCTTGCTCGTGCGGACATCGGCGATATCGTTTTCGAA
tss_09004	SMel1021pSymA	-	1188484	AGTAGTCGGGCCGCCGCGATTTGAAATAAAGGCTGAGATA
tss_09006	SMel1021pSymA	-	1188529	AGGCTTCCCACGTTCCATATTCTCGGACTTCCTGTAGAAG
tss_09016	SMel1021pSymA	+	1190072	AATTTGCAAAGGACACGCTCATGGTATCGAACCAACCAAA
tss_11282	SMel1021pSymB	-	1190837	CTGATTGCCCTTACGGCGGTCATTGCGTTAATGGCAGCCG
tss_09020	SMel1021pSymA	+	1192933	GTTTTGAACGGGCGCAACGGCGATGACATACTCGTCGGCG
tss_09024	SMel1021pSymA	-	1195164	TGCTTCCCCTACATCATGCTTTCGGAGGAGGGTGGGATTT
tss_09025	SMel1021pSymA	-	1195172	ATATTGCTTGCTTCCCCTACATCATGCTTTCGGAGGAGGG
tss_02065	SMel1021Chro	-	1198343	CCCAGTGCGGGGCGTGTTGGTAGTGCAATAGGGGTAGTTG
tss_09031	SMel1021pSymA	+	1198456	GTCTTTGCCATAGGAGACTCCTTCATGTTCATCTGGGCCA
tss_09033	SMel1021pSymA	+	1198809	GCTCTTGCGGAGTGCGACCGTATAGGGTCGGAAGACCTTG
tss_11299	SMel1021pSymB	+	1201766	GGTGGTGAATCCCGAGGGCATGCCGTAGGTCTTGCCCTCG
tss_09047	SMel1021pSymA	+	1206369	GATGGGGCCATATTGCCCTCCGCTCTCGTAGGAGATCTCT
tss_09048	SMel1021pSymA	-	1206468	CGCTTGATCACGCACGCGATAACCACGAGTATCAAGGGTG
tss_02089	SMel1021Chro	+	1206833	GAGCGTCGCGGGCTCCGTACACCTGGTATAGACCGAGGCG
tss_11302	SMel1021pSymB	+	1207207	TCATATTTCCGCTCTATCATGTTGATGAGGCTCGCCGCCG
tss_11304	SMel1021pSymB	+	1208120	GCGCGAAGATGATGCTGGTGCGCGCCGTATAATGCAACTG
tss_02093	SMel1021Chro	-	1208820	GGTTTTCGTTGAAAATTCACGAGGGCTAATGTTCCCAATA
tss_09052	SMel1021pSymA	+	1209275	CCTTCCGCAAGGCGGTGGTGCCGGGCTATGACTGCGTCCA
tss_09053	SMel1021pSymA	+	1209351	GGCCAAGCAATAGCTGTGTCGGCGGCGTATAGGGGAAGTA
tss_09054	SMel1021pSymA	-	1210291	GCCAATCATCGAGCAGGAAACCGAACGCGTATCACATGCG
tss_09056	SMel1021pSymA	+	1210619	TTTTCCCGGTTGATTGGCAAAAAATGATAGGGAATGCCCG
tss_09058	SMel1021pSymA	+	1211653	CCATTGCGGCTGTGCGCCTCGACATGAGAGATGTAGTCCC
tss_02101	SMel1021Chro	+	1212502	ACGCTGGCGTTGGCCTATGCCGAGACCTATCCTGAGCGGG
tss_11307	SMel1021pSymB	-	1214618	GCTTGACGCCATTCGTTCATTTGTGAATATATTATTCAAA
tss_11309	SMel1021pSymB	+	1215202	TCCCGGTCCCGGAGCGCAATTTCCGAGCGGCGTTTTTTTA
tss_11310	SMel1021pSymB	+	1215294	CTCGAATTTTTCTATGAGCGCCCGCTTCGTAGAAGCTGCG
tss_11312	SMel1021pSymB	+	1215554	TGGTACATCAAGCACGGCATCACCCTCTATAAGGGCCACA
tss_09066	SMel1021pSymA	+	1216159	AGGCCGCCTGAGGGGGCGTTCGATAGCGTACAAAGGTCTG
tss_09067	SMel1021pSymA	-	1217289	TGTGTTCACGAGGCGCTCCATCGTGTCGTAATATTCAGGA
tss_11313	SMel1021pSymB	-	1217599	GGCCTTGCGCTTTTCCACATCGTCCATGATCTGTCGGCGG
tss_09074	SMel1021pSymA	-	1218928	AGACTTGATGTTCGCCAGCCTCGGGCTCGAAATGGCTGGA
tss_11315	SMel1021pSymB	-	1218954	CTGGTTGACGCCTTGACTATAGCAGGTCACGACCTTTTCG
tss_02112	SMel1021Chro	-	1219966	CGATGGTGATCGATCCTTCCTGGACATCGTAAAAGCGGTA
tss_09086	SMel1021pSymA	-	1223763	CGGGTGCTTGATCGTTCTCTTCGGGATAAGGGTTTGGGCA
tss_09095	SMel1021pSymA	-	1228806	CGCCTGCCGGATAGCGCCTTGATGACCTAAGACACGTCAT
tss_09103	SMel1021pSymA	+	1229307	GCTCTTCTGGTTTCTCTATAGTGGTGTAGGTATCGCCAGG
tss_09105	SMel1021pSymA	-	1229617	GCTTTTTTTGAGGCCGCAGTAGAGCTAGGCGTTTCTGTCA
tss_02126	SMel1021Chro	+	1229728	TGTGACGGTTTTCCGTCCGGAAGCGCGTAGTTTCAGAAGG
tss_09115	SMel1021pSymA	+	1231246	AACAAAATGCGCCACAATGTTTTCCCATTAGTCATGCCCA
tss_09117	SMel1021pSymA	-	1231605	GTTTGACAGTCGCATTCTCTGGGGGCTTTCTCTGACCGTA
tss_09119	SMel1021pSymA	-	1232513	TGGAATGCGATTGCTGACCGGCTTAACGTAAAAGTCGATG
tss_09121	SMel1021pSymA	+	1234629	GGCTGGTCATATACGCGAAGGGCGATCATGAGTGAGTTCA
tss_02131	SMel1021Chro	-	1234746	CTTCATTGTTCAAGATGTGGCCGCCGGTACGATGTCGGGA
tss_11340	SMel1021pSymB	+	1235451	AGGTAGAAAATGCGGGCAATATTGAAGTACATGTAATGGA
tss_09127	SMel1021pSymA	+	1238321	GGTTGGAGCCGATACCGATCTCGCCGACGTAACAGTGGAG
tss_11349	SMel1021pSymB	+	1240649	GAATTGAGCTTCGTCGAGCTGGCCCTCGTAAATGTCGAGG
tss_09133	SMel1021pSymA	-	1241773	ACCTCACCCAGCCGCTCGCGGGTGCTGTAGACATTGGTGA
tss_02158	SMel1021Chro	+	1246088	TGTCGCCAAAAACCGCGCAGCGGTTTGGTATAACGACGTG
tss_09151	SMel1021pSymA	+	1248859	AGAGGCCTTTCGAAATCGACGTCTCACCGTATAAACTCCA
tss_09152	SMel1021pSymA	+	1248863	GCCTTTCGAAATCGACGTCTCACCGTATAAACTCCAAGCA
tss_11364	SMel1021pSymB	+	1250496	GCCCCTTTCCCGTTTCGGCTTTTTCTCGCAAGCTGCGTCA
tss_11367	SMel1021pSymB	-	1252805	CCTCGGCATTGCCGCGGGTCATCATGTAGAAGCTGTCGAA
tss_09167	SMel1021pSymA	+	1252916	CCCGATACCGCCCTTGCCAAACTCATGGTATTTTGACGGA
tss_09180	SMel1021pSymA	-	1254549	CGTGTCGCGCATCACCTGCCAGACTTTTAAAATGAACTCA
tss_02170	SMel1021Chro	-	1255284	GCGCGTGATCCGAATTTCGAGCTCGTCTATTATGCGCGCG
tss_09194	SMel1021pSymA	+	1257179	GCGCCACGGCTGATTTTTGAGCACCTTCGTATAAAAGTCG
tss_09196	SMel1021pSymA	+	1257253	CCCATGGACCGACTTCGGCGACCATGATCTCCTCATATTG
tss_09203	SMel1021pSymA	-	1257832	TCCGATATTTTGGGACGTCTGGTGTTTGGAACGAAAGCTG
tss_09205	SMel1021pSymA	-	1258083	TGGATGACGGTCTAGCCCACCCTGATGATAGGGGATGGTA
tss_09206	SMel1021pSymA	-	1258900	CCGTTGACTTACGCAAAGGAAACGTGGTCCGGAGAAAAGA
tss_11379	SMel1021pSymB	-	1259560	AAATGGTTTCACGCCGGTGGCGACGTTATCATTCTGGACG
tss_11384	SMel1021pSymB	+	1262618	TCCTATCCCGCGGATGCCGGTCAGGACTACGACGTCATTG
tss_11387	SMel1021pSymB	+	1262728	GGTTATTCAGGGAGACACCCATCGCTTGTAGAAGACATCA
tss_09222	SMel1021pSymA	+	1263035	ACGGAGGCCCTGATGCCCCAGACCACGTACAAGATCAGTG
tss_09223	SMel1021pSymA	-	1263411	TTTCAGGCGCATCTTGTTGTCCAGCTCGTAGAAGGAGACA
tss_02188	SMel1021Chro	+	1264072	TACTTGACGATCAAAGTCAGCAATAATATGCCGCCTTGCT
tss_02190	SMel1021Chro	+	1265091	GCGAGCTTGTCTATCGCGGGCCGAATGTGATGATGGGCTA
tss_11395	SMel1021pSymB	+	1265247	CCAATGCCCCTTCACTTCGATGGGCGGCGTAAAACAAATA
tss_02191	SMel1021Chro	-	1265520	CTGTCCTCCGGTCGAACCTTCTTCGGATAGAAGAGCTGGG
tss_11396	SMel1021pSymB	-	1265755	AGGTTCGGCACCCGGGCGGTTGTAGCCGTAGAATGGACCA
tss_02192	SMel1021Chro	+	1266486	CGCTTTCCGCAGCGGGCTTCCACATCTACATCCTGCACCG
tss_09231	SMel1021pSymA	-	1266598	GGGTTGATGTCGAGAGCGTATCCCTGTGTCTTCGGATTCA
tss_09233	SMel1021pSymA	-	1266955	TCTCTCGGTACAGAAGTCTCGTCATGATAGTTTCGGCGAA
tss_11397	SMel1021pSymB	+	1267235	ATCATCAGAAAGCCTATGTCACCTGCCTTGACCTCGGCGA
tss_09235	SMel1021pSymA	-	1267633	TCCGTTGTTAGACCAGACGATACCTTGTAGGTTGGAACGA
tss_09238	SMel1021pSymA	-	1268567	CCGGTTTCTTCGGCGGGACAAGGCGGCTATTTGGTTTCTA
tss_11401	SMel1021pSymB	-	1268813	CGCGCTGACACTCGGCAGAGCCTATGCGATAGGGGACTGG
tss_11402	SMel1021pSymB	-	1268856	GCCTTGCGTTACAAAATACGCTCGGCGATGTCTTCTCCGG
tss_02206	SMel1021Chro	-	1272110	GACCACTAGAATCGATCGCGCCGAGACCCCAGATGGCGGG
tss_11413	SMel1021pSymB	+	1273505	TCCCTGGCTACGGGCGAACCGTACTCCATAAAATATCGCA
tss_02219	SMel1021Chro	-	1275211	TTAACGAAAGATATACTATAGCAATACAAACTGATGCAAA
tss_02222	SMel1021Chro	-	1275256	ATGTTGCAGCGCAGACACAGGTACTTTATTAACCACGATT
tss_09251	SMel1021pSymA	+	1275815	ATTGGTATCAGCATGAAGCTCATCGGTTATATCTTCGGCA
tss_11422	SMel1021pSymB	-	1276508	TCGGCTGAACTTTTTTTGCGTTGTGATAACAGGGGGGCTG
tss_02233	SMel1021Chro	+	1277411	GTTTTCGTTCTGCGGCCAGAGTCCGTGTACGATCAGGCCA
tss_11426	SMel1021pSymB	-	1278160	GTGGTGCATTGTTTATCTCCTTTCGACTAGAAACTAGATA
tss_09256	SMel1021pSymA	-	1279100	TGGCTGAGCCGACGGCGGCGTTGAGGCGTAGGAGGTGGCG
tss_09257	SMel1021pSymA	-	1279440	TCGCTTGACGAATCATCTACGGACGGTTCTCCCGTCGCGA
tss_09258	SMel1021pSymA	-	1279450	CACATGTCAGTCGCTTGACGAATCATCTACGGACGGTTCT
tss_02239	SMel1021Chro	-	1280396	GCGCTTCACCAGCCGCTGCTCCGGTGCGACATTGACCGGA
tss_02244	SMel1021Chro	+	1282154	GCTCGCCAAGTAACCGCCTAATACTCCATAGTATTCTACA
tss_02247	SMel1021Chro	-	1282480	GTTCGATGTAATCGAGCGCGCTGACGTCGTAGAAGGTGAG
tss_09265	SMel1021pSymA	-	1285521	TGCTTGATCAATTCTTCCCAATGTTCGAAGACCGGCTTCA
tss_09266	SMel1021pSymA	-	1285572	GCGCCTGCCTCCTGCCAGCCGAAGGAGGTATGGTCGGGCG
tss_11445	SMel1021pSymB	-	1286750	CAGCTTGGAAATCTTGCGCAGGTCGTGGATGAAGCCGAGA
tss_11446	SMel1021pSymB	-	1287875	CGCTGCGCACTTATCCTCGAAGTGCTCTAGAGCGGGATGA
tss_02252	SMel1021Chro	+	1288781	AGGGTCGACAGCTGGATACCGCGCGATTACGTCGAGGTCG
tss_11454	SMel1021pSymB	+	1291998	CATGCTGGAAAACCGGGAAACGATGATGCAGATGTTTCCG
tss_11455	SMel1021pSymB	+	1292140	CGCGTTGCCGTCCTCACGCCCGGGATCTACAACTCGGCCT
tss_11457	SMel1021pSymB	-	1292511	CTTGACGACGAGCTCGGCGAGATGTTCGAGCACGTATTTG
tss_11458	SMel1021pSymB	-	1293084	ACGCTTGACGGGTTGGTGCGGTCACGCAAAAGGAAGTCGA
tss_11463	SMel1021pSymB	-	1295529	GCATACTGCCCCGCCTTGATAAGTTGTATGCTCTACGCCA
tss_02261	SMel1021Chro	+	1296087	ACGCGTTCCTCCTGCACCGGCTTGCGGTATCGTCCGGTCA
tss_02265	SMel1021Chro	-	1297868	AAGCCGCATTTTTGCCACAGTGATTAAAGCCCGATGATTC
tss_02267	SMel1021Chro	+	1298299	CACGGAACCTTGTTGATCGCCCAGAACGTATAACCGAGCG
tss_09284	SMel1021pSymA	+	1300747	TTGCTTGCCGATCTCGACGATCTCGATCAGCTTCGTCGGG
tss_11464	SMel1021pSymB	-	1301484	GGTATCGACATCGGCGCGAAGTATGAGATCTACACCATCA
tss_11465	SMel1021pSymB	+	1301493	TGCCTTTGCCCTCGGCCGCGAGCTGGTTGATGATGGTGTA
tss_09286	SMel1021pSymA	-	1301952	GAATTGATCCCGGGCGACGGCGAAGTCGTAGAAGGGGTCG
tss_02272	SMel1021Chro	+	1303482	CGGCTTCAAGGATCTGGCGGAAGGCGGTATCGAAACAGAA
tss_09293	SMel1021pSymA	-	1304845	CTGGAGAAGTCTGCGCAATTGTCATGATAGGATCCGATCC
tss_02273	SMel1021Chro	-	1305863	ATGCTTGATGCTCGCACGCGATCGCCTATCTATTTTTGCG
tss_11477	SMel1021pSymB	+	1306024	ATCGTCCCCCACATCACCTGCCCCCCGTAGAACTCCACCG
tss_11482	SMel1021pSymB	-	1307601	CTTTCGATCTCGTTGGCGTAGGCTTCCGTATAGCGCGTCA
tss_09300	SMel1021pSymA	-	1311657	ATTCCTGCCGCGGGATCATGAAGTTTTCGTAGAAGTAGAA
tss_02287	SMel1021Chro	+	1312108	GCGGTTGCTCATCGTAATAGCATGGCCGAAGAATGGAAAA
tss_02288	SMel1021Chro	-	1312627	TGCATAGTTTTACCGCATTCGCTCCCCATATCTTGGGTGG
tss_02291	SMel1021Chro	-	1314366	CGCCTTGAGTGAGACCCTATCGAATACGTATAAAATTCTA
tss_09302	SMel1021pSymA	+	1315031	ATCTTGAGCAAGCACCGGCAGAAGATCGTAGAAATGCGCG
tss_09303	SMel1021pSymA	-	1315284	CGATGGACAGTCCGCTCGTCATCCGTCACCGTCGGATAAA
tss_02297	SMel1021Chro	+	1315331	ACGCGACTTGCATGAATGCAAAGACGTAAAGCGCATCGCG
tss_11490	SMel1021pSymB	-	1315378	CCACATATGGCTCACCAGCTTCATGCAGTATGATCTGGGA
tss_11491	SMel1021pSymB	-	1315476	ACCGTCACCACATGCGGGCGCATCTGCTACAAACGCAAGA
tss_11492	SMel1021pSymB	-	1315527	CCCTACCGCGGACTGCCAAGTCTGGACTATCCTTTCCACG
tss_09307	SMel1021pSymA	+	1315763	TTCTGGTGCGCAGGGGGCGTTATGGGCAACAATGAGAATG
tss_09308	SMel1021pSymA	-	1316205	TCCTTGCCCTTCTTCGTGATGATGTTGATGATGCCGCCGG
tss_11499	SMel1021pSymB	-	1316959	GTTTGCAAGCCAAAACTTACCAATGTTATTGAGTGCCATA
tss_09316	SMel1021pSymA	-	1317769	CCTGTAGCCGCCGGTTAGATCAAACAACGTATAATCGTCG
tss_11502	SMel1021pSymB	-	1318055	CCTTTCTCGCCCGCCAGGCTTCTATTTCATAATCGTGGCA
tss_09318	SMel1021pSymA	-	1319341	GTTTCTTTCTTTATTTCCCTCAGCGCCGCAACATGACGCC
tss_11509	SMel1021pSymB	-	1319654	GGTAGTTTTTTGCAATTGCTGCTCGTTATATCTGCCGCCA
tss_02302	SMel1021Chro	-	1319939	AGCTTGATGCCTTCCTCGAGAGGTGTGACCTTCTCGACCG
tss_09320	SMel1021pSymA	+	1320261	TGGATACCGGCGACAGTCATTAAAGTCCATCTTCTCCGTG
tss_11517	SMel1021pSymB	+	1322389	CTGTGCGCCCCAGAGTGGTTGATCGAACGTATAGGTTGGA
tss_11526	SMel1021pSymB	+	1325683	GGAACTATCGGCGGGCCAAGGAGTTCGTTAGCAGTCGCTG
tss_02310	SMel1021Chro	-	1325892	GAGCTTGACGAAGAAAGTGCCGATGATCGAGGTGATGATG
tss_02311	SMel1021Chro	-	1326138	CGAGTTCACCGGCCGCTTGTTCGTCCCCGTATAATATTCG
tss_02316	SMel1021Chro	+	1328481	CAGTTGCGCATCCCCCCGGCCGGAACGTAAAAGCGCCGCG
tss_02321	SMel1021Chro	+	1329938	CGTGAGGCCGACGTCGAGGGAATCGAATATTACGGCTTCG
tss_11535	SMel1021pSymB	+	1330849	TGCAGGCCAACGGCTATAGAGAAAGCTATATTGGTGAACA
tss_09346	SMel1021pSymA	+	1331110	TGAGCTTGACCGGGTTTGTGGGAATGCGATGAAAGGAGCG
tss_11543	SMel1021pSymB	+	1331615	AGATGGACCATGGCCGGTAAAGAGAAGATGAAGCAGCTCA
tss_11548	SMel1021pSymB	+	1332663	CCCCTCGACTTTCGCTAGCAAGTATCCCAACAAGTGGTCT
tss_02331	SMel1021Chro	-	1333761	CAAGCGACAGAGCCAGACGCAGGATCTCGTATAAAGAAAG
tss_02337	SMel1021Chro	-	1335302	GCATTGCAGAAGATCAGGTCGGGAATTATTTCGGGACTCG
tss_11559	SMel1021pSymB	+	1335318	GAGCCTCGCCCAATAAAAGCCGCACCTCGTATCATGCGTA
tss_09352	SMel1021pSymA	-	1336118	GGCGACGAAATTAAGGAGAAGCGTGGTAACGACCTCGTCG
tss_09354	SMel1021pSymA	-	1338697	GATCTTGCACTTGTCCTCGATGCCGGCCATTTGCGCGACG
tss_09356	SMel1021pSymA	+	1339079	ATGAGGTCCGGTGACGCGAAGTTCCATATAGTCGTGACAA
tss_11569	SMel1021pSymB	-	1341667	TCACTATGATTTCAAATCGGATCGGCCTAAAATCATGGAG
tss_09370	SMel1021pSymA	-	1344893	CCCTGTCAAATTCCTTGATCCGTGCCATAAAGCCTACTTA
tss_09376	SMel1021pSymA	+	1346314	AACCTGCCGAAGAGCATCAAGATCGGCTACGCAACGTTCA
tss_09379	SMel1021pSymA	-	1348089	GGTTGCCATCCAGGGACGTGTCGCGCTAGCGAGGCAGATA
tss_09383	SMel1021pSymA	-	1349660	CTGATGACAACGCAGGAAAAGGTTCTCTATACAGGCAAGA
tss_09384	SMel1021pSymA	+	1349664	GCGGGCAAACCCTTCGCGGCCGCCGGTCGTATGAGTCTTG
tss_02355	SMel1021Chro	-	1350146	CGGGCTCTTGCCTTGCCCCGAACGATTGGCCAACGTCCCG
tss_09389	SMel1021pSymA	+	1353173	CAGATAGTGACCGAGATGGATTGTGGTAGAGGTCTTGCTG
tss_02362	SMel1021Chro	+	1353275	CGGCGGCAGCAATGCCATCCAGAGCGTGTAGGATATGGCA
tss_02365	SMel1021Chro	+	1354397	ACCGTTGCCCGGCAATCGAATATCCGCGACTGGTCGGATG
tss_11582	SMel1021pSymB	-	1356416	GGAGTTGCGGCCGAGCAAAAGGCCGGGCAGAAAAGTGGCG
tss_11591	SMel1021pSymB	-	1364031	CGATGGCAGCGCAGCCTCCGGGAGAGATAGAGCGGGATGA
tss_02388	SMel1021Chro	+	1364688	GGCCTCTCTTGCACTCCACTTTCATGTACGAAATGTGACA
tss_02389	SMel1021Chro	-	1365077	TTCGGGCAGTGCATGGGCCATGGCCTCGTAAAAATCGTCA
tss_02396	SMel1021Chro	+	1367633	GAAGTTGACATCCCGGCACGCAACGTGCCGAAGTTCACGG
tss_11601	SMel1021pSymB	+	1369777	TTTCGTGCTTCATGTCGCATGACCCTTTATAACGGCGCAG
tss_11605	SMel1021pSymB	+	1370085	TGGAGGACAGAACATGATTACTCGCTATACACTCGTTGCA
tss_11612	SMel1021pSymB	-	1374907	GAGAATGGACGGGTCGAAATAGCCTGGTACAAGGCGGATG
tss_11615	SMel1021pSymB	+	1375973	CTTCACCATTGTCTTGAATTCGGTAAAGCGGTCGCCCTTA
tss_02406	SMel1021Chro	+	1376879	GACTTGGGCTGGCTGGATTCCTGTGACAAGCACAGGAATG
tss_11619	SMel1021pSymB	-	1381124	GCCCTTGCCATCCCAGCAATCGGCGGGCTTCATGGAACTT
tss_11627	SMel1021pSymB	+	1388638	CAACATATGCTTCATGTTCGTTCCCTCATTTGTTCTCTTG
tss_02423	SMel1021Chro	-	1389588	CTTCTTGTACCAGAAGCCGATCAGCAGGTATGACGCGAGA
tss_02424	SMel1021Chro	+	1393377	CCCCTTTCATATGTGGACGCCGGACGTATATGAAGGCGCA
tss_11636	SMel1021pSymB	-	1395242	AACAACTCTTCCTTGCGAGCTTTTGACGTATGAGCCGACA
tss_11637	SMel1021pSymB	-	1395278	TTAAGCAAGTTTAGCGTACATCATTGTATTTCGGGGAACA
tss_11641	SMel1021pSymB	+	1396117	CATGACCACGGAAAGGATCAGGATTGCGTAGAAGGCACCA
tss_11644	SMel1021pSymB	+	1397475	CGACGTGAAAAGTACGCGCGAGGCCGTAGAATGCTTGCTG
tss_11650	SMel1021pSymB	-	1402883	TCCGGGCGCGACGACTTTATCCGGTGCTAGAGCGGGATGA
tss_11655	SMel1021pSymB	-	1404787	GACGCACACGGTCGTGGAAGTCTTGCAGTAGCTTTGCGCG
tss_02440	SMel1021Chro	+	1407514	GGCGTTGCGTGCCCGGCCTTTCCTGTGGACACTTTCGACG
tss_02451	SMel1021Chro	-	1412152	ACTTGACCGTGGCCCGCAATCGGTTGTCCACGGCTTTCAA
tss_11671	SMel1021pSymB	+	1414537	CAGCTTTCCGGCAAGCTCCGGCAGCGTATACGTGATGGTG
tss_02456	SMel1021Chro	-	1415287	ATTCTCGCCAAGGCCGACGGAAAGCCTTACGAGACGATCG
tss_11679	SMel1021pSymB	-	1416880	TGATTAGCAATTATCGCCGACACTGGCTACTGTTAATGTA
tss_02460	SMel1021Chro	-	1419661	GTTGTTTCAGAGAATGTCGATGAATGTTGTAGTGGTGGAA
tss_11697	SMel1021pSymB	-	1433789	CGCTTTACCTGGAAGTGCTCCAGCCGGTACTGATCATCGG
tss_02481	SMel1021Chro	-	1434246	GACTTGCAGGATTGCAGCCAAACGTCATAGACGGGGTGCT
tss_11699	SMel1021pSymB	-	1434883	CGGCTTCCTTCTTCATTGATGGCAATTTAATCGTTGACTG
tss_02486	SMel1021Chro	+	1435285	AGGCTGTCATAGTAGGGGGGTATGCGGTAACCCTGATAGG
tss_11702	SMel1021pSymB	-	1435291	GCGTCCGTCGGGCATGAGCCGCAAGCCGTAGAACAGTTCA
tss_11710	SMel1021pSymB	-	1441598	GCTGTTGTCCGTTCCCGTCGACATCGTGAAACTGGACGCA
tss_02501	SMel1021Chro	-	1444721	ATCCGCCGTCGCCGCATTTCCTCCTCCGTATACTGGTTCG
tss_02505	SMel1021Chro	+	1444982	CGCCACAATATTGATCGATTCGCTTGCGCGGGTGTAACCG
tss_02510	SMel1021Chro	+	1445487	CGGCTTGTTCGACGCCATCCGCTATGGCGGAATGGGGGCA
tss_02515	SMel1021Chro	+	1446647	CCTGGCCATATGAGGGAGCCCAAACGCGTATAACTGCAAA
tss_02518	SMel1021Chro	+	1449263	TCCATTGCACGCAATGCCCGTCGCCTTTACATCGGCGGCG
tss_02520	SMel1021Chro	-	1449317	TGCTTGATTTCGTCGACGATGTTCTCGATTTCGCTGCGCA
tss_02523	SMel1021Chro	-	1450830	AGCCGCAAAATCCCAGCCCCTCTCCATCGTAGAAGGAGCA
tss_02524	SMel1021Chro	-	1451232	GACTGCTGCGCCCGGGGGACGGCGCGGCTATTATAAACTG
tss_02539	SMel1021Chro	+	1454386	TGACTTATCGAAGGATTGTTTGCAGATCATATGTGATGCA
tss_02546	SMel1021Chro	-	1456922	TCTTTGCCATGGGTACGCTTCCTGTGGTCAAATCGGATGG
tss_11738	SMel1021pSymB	+	1457143	TATTATCCCGCCCCGTGAGCCACAGGCTAGCGCGGGATGA
tss_11739	SMel1021pSymB	-	1458042	GGGATTGCGCAGGTGACCGCCGGATGCGAAATGATGAACT
tss_02555	SMel1021Chro	+	1460195	GGGTATGTTGAGATTCGTCTTGGGTTTATGACGGCTGCTG
tss_02558	SMel1021Chro	+	1460656	GGCTGACACGTCGGCTTTACGCGCCGTAATGGCGTGAGCA
tss_02560	SMel1021Chro	+	1461429	CCAGGTCGAAAAGGTCTGATAGAGCGTAAGCCAATAGGAA
tss_11746	SMel1021pSymB	-	1465527	CCGATTTCGTCACCGACCTTTACACCTATATGATGGACTA
tss_11750	SMel1021pSymB	-	1467305	GGCTTGCGGGCAGATATTCCTCCGTGCTGCTCTCCAATCA
tss_02564	SMel1021Chro	+	1468561	GCAGGAACAGGGCCGCACCCGATGCGGTTTTAGCTGTTTA
tss_11754	SMel1021pSymB	+	1472338	GCCATAGGCCATCGGATCGTTGTGGCCGTATACGAGGTCG
tss_02569	SMel1021Chro	+	1473061	TCGGATACGATTAAAGGAAACATGCAGTAGAGCGGGATGA
tss_02570	SMel1021Chro	-	1473502	GACCTAAAATGAACGCGATCGCCCGTTACTATTCTTCAAA
tss_02573	SMel1021Chro	+	1473674	CATATTGCGCCAGATCGAAACCCGTTCCAGAATCAGCCAG
tss_02577	SMel1021Chro	+	1474000	AGTTCGCCTCAAACAAGGTTCAAAACGTACGCTGACGACA
tss_02578	SMel1021Chro	+	1474097	TGCGGAAAAGCGGATCGGCCCTCGTTTTGCGCATTTCATA
tss_02580	SMel1021Chro	-	1474672	CTTCTTGCCGTGCAGCATGATTGCGTTCATGAACTTCGTG
tss_02585	SMel1021Chro	+	1479139	CAGTATTGCGGCTGGAGAACTGCCAGGTAGTTTCCCACCG
tss_11769	SMel1021pSymB	+	1489659	GACTATCGACGCTCCGGCGGATTTGAACTATTCTTCGCTG
tss_02602	SMel1021Chro	+	1491161	CGGGAGGCTGGCGCACGCGCCGGCCTCCTTTTGCAGTTTG
tss_02609	SMel1021Chro	-	1495389	CCGGTGAACGAAACTCTGCTCATTTGCGTATTAGAAAAAG
tss_11779	SMel1021pSymB	+	1501669	TACTTCATGTTGCGAGCCTGGATCTTCGTAGAAGTTTTCG
tss_02620	SMel1021Chro	+	1502965	CAGGTTGACGCGGCGCATCGCCGTTGTCGTGATGGCGACG
tss_11791	SMel1021pSymB	+	1507146	GGCATGGATTGCGCCGCCCGAATATGCGAATGGCTGCGCA
tss_02632	SMel1021Chro	-	1507452	AGACTTATCTCTTCTTGCGCTGCACTCGTATAAATCTCCG
tss_02633	SMel1021Chro	-	1508563	CTCGCCGTCATAGACGCGCATCTTGGTGTAGAGAGACGAG
tss_11793	SMel1021pSymB	-	1509032	AGAGGCATGCGCCGTCACTTCATCGTATAGACGTCAATGG
tss_02635	SMel1021Chro	+	1509437	TTCATCGACCGTCGCCTCAATCCGAAGGACAAAAGTCTCG
tss_11797	SMel1021pSymB	-	1512130	GCATGTTATGGTCATTGAACGACTGGTATCCACGATCCTA
tss_11805	SMel1021pSymB	+	1518035	GGCTTCACCTTCCTCCGGGTCGACGCCTACTACCAGGAGA
tss_02652	SMel1021Chro	+	1518777	TTTCGCCATATTTCACCATTGCGTGTTAACAGATTCTTCG
tss_11814	SMel1021pSymB	+	1521801	AACCTTTACATCGAGAGTGTAAAGGTTTACATGACGTCCG
tss_02667	SMel1021Chro	-	1526424	GGTCGACATCGACACACGGCCTGCCGTAGGATCGCCGGTC
tss_02672	SMel1021Chro	-	1527645	GCTCCATGCATTCAAGGACCACGCAATATGCCGCCGACTA
tss_02686	SMel1021Chro	-	1531009	TCGATGGCCGAATCGCTTCGGTTCAAGGAATATTCGGTAG
tss_02690	SMel1021Chro	-	1531243	GCATCTGCTTTTTTCTGGTTCGCCTGGTTGATATATTCAT
tss_11826	SMel1021pSymB	-	1533524	CGAGGACGGCTGGTATGTGGACAGTATAGGAATGTACTCA
tss_11827	SMel1021pSymB	+	1533684	TTGCCTCCGTTCGAGCCCGAAGTCCGGTATAGGCATCGAA
tss_11828	SMel1021pSymB	-	1533746	CGAATTCCCATTCCTTCTCGGGAGATCTATGGGGACTTCA
tss_11830	SMel1021pSymB	-	1534855	TCGAGTACATCTGGCTCGATGGCTACACGCCCGTCCCAAA
tss_02718	SMel1021Chro	-	1541899	CGCCGTCACGGCGGGCCACGAAAAAGGATACGGTGGGCTG
tss_11845	SMel1021pSymB	+	1544083	GATGTTGCCGGCCCGGTCGATCCGCGCGAAGAAGATCGGA
tss_02721	SMel1021Chro	+	1544389	CCATAGCAAGACCGCGGCGCGGCCGCCATCCTTTGTCGCG
tss_02728	SMel1021Chro	-	1545985	CGCTGGACATGCGGCGACGGCACCTTCATCAACCGAAGCT
tss_11849	SMel1021pSymB	-	1545999	GTATGGCTTGGCGGCACTGTCCGGGATTAGGCTGTCGAGG
tss_11851	SMel1021pSymB	-	1549614	CGAATTGAACTTCGGCATCTCCTTCGCCGTATATTCGATG
tss_02734	SMel1021Chro	+	1549820	AGGTATCCGGTGACTCCCATGGCGCGATATGTATTCATCA
tss_02735	SMel1021Chro	+	1550129	ATCATCGACAAGGAGCGGCGTGGCGACTATCTCGGCGCGA
tss_11854	SMel1021pSymB	+	1554701	ATATCGCCACGACCTACGCCTATCCGGTAAAGGTCGAGGG
tss_02747	SMel1021Chro	-	1561484	CGGTTGCGACGATGATGTGTTTGGCCGTATAGGTACCCTC
tss_02751	SMel1021Chro	+	1562750	TTCATTCTCGCGGCCCTGGGCATGGCCTACACCGGCTGGA
tss_11869	SMel1021pSymB	+	1569916	TCGGACGTCCCGTTCCCTGATCTGGTTCGTATCAGGAGTG
tss_02778	SMel1021Chro	+	1582342	TCGGCGACCTCATAGGCCTCTTCGATCGTATAAGGCCGGA
tss_02783	SMel1021Chro	+	1584424	GCGGTTTCCGGCGCGACGATTGCCGTCTATATGGGCCGCA
tss_02784	SMel1021Chro	-	1587246	CGGCTTGCTTCACACTGTCGCGGCCTGCACCTTTCAAGAG
tss_11880	SMel1021pSymB	+	1590824	ATGCCGCGCGCGACGATCCAGATGCTGATATGCGGGGCCA
tss_02792	SMel1021Chro	+	1591385	CCGCTTGCGCGCGTAACGGGCAAAGAACACACTTGCGGCG
tss_11882	SMel1021pSymB	-	1594011	ATATGATCCAGATGGCGTCGCTGGAGCGTACGAAGGCCCG
tss_02796	SMel1021Chro	+	1596149	GCTGTGGCCGGCCATGTCGTACTCCGATATATGCAAGTCT
tss_11888	SMel1021pSymB	-	1597301	TACTTGCGCGGGGATACCGGCTCTGCTCGACTGTCGCCGG
tss_02810	SMel1021Chro	+	1599700	ACCGCGAAGAGGCGACCGTCATAATGCTACATGTCCACAA
tss_02811	SMel1021Chro	+	1601967	GCGATCGCCTGGCTTGCAGAGAGGGGCTATGATGAGAAGA
tss_02812	SMel1021Chro	+	1601975	CTGGCTTGCAGAGAGGGGCTATGATGAGAAGATGGGTGCA
tss_02816	SMel1021Chro	+	1604474	CGCGATCGCGTAATCGATCGCCTGATGGTAACAGACTTCG
tss_02818	SMel1021Chro	-	1605565	CGATGCATCTCGGGCTCGACTTCATTTCGTACCATTACGG
tss_02820	SMel1021Chro	+	1605590	GGTTTGGAAGGTGGCCGTAATGGTACGAAATGAAGTCGAG
tss_11900	SMel1021pSymB	+	1610564	CTCGTAATCATCCGCGTGATTTGCGTCGTACAAAGCTGCA
tss_02837	SMel1021Chro	+	1613060	GTTGCTGGTCTTCGTTCACGAGATGGGACATTACCTGGTG
tss_02839	SMel1021Chro	+	1614187	GGCTGCTCGATAACGGTTTGTTTACGATAATAAGAGGCCG
tss_02848	SMel1021Chro	-	1618015	CGTCATGAAATAGACGAGATTGCTTCCGATTCCCGTCTTG
tss_02850	SMel1021Chro	+	1618055	AAGACGGGAATCGGAAGCAATCTCGTCTATTTCATGACGA
tss_02860	SMel1021Chro	+	1622887	GGGTAAACGAAGGGCTGGCCGATATGGTACTTGTAGGCCA
tss_02862	SMel1021Chro	+	1623147	CTTCTGAGCCTTTGTCGGCAGTTCGCCGTAGAGAAGCAGG
tss_02867	SMel1021Chro	-	1623558	GCGATCATTGATCTCTTCGAACGAATTGCCGTAACATGCG
tss_02868	SMel1021Chro	+	1623576	CGCATATGGCAACGCAACAAACGCATGTTACGGCAATTCG
tss_11918	SMel1021pSymB	+	1627205	ATGAAGACGAAGAGAAACGACGTCAGATAGAAGGTGCCGA
tss_02873	SMel1021Chro	+	1627977	CTCTTGTTGTCCAGCCCTTCGCGGATTTACTCCGGAGCGG
tss_02884	SMel1021Chro	+	1631102	CACAAAACGCCGCGTGCCCTGAGGGCCGCGGCGTTTTGTG
tss_02890	SMel1021Chro	-	1634059	TTCTTGTCACGGACGAGCGCATGGACATAAACCGTATGGA
tss_11928	SMel1021pSymB	+	1634907	ACCATCCATGCCGGCGTCAGGCTTCACTATATTCCGCTCA
tss_02895	SMel1021Chro	-	1636141	TTCTTTAAAGCCGCCCACTTCCTGATAGAACCCACCGCCA
tss_02915	SMel1021Chro	+	1642581	GAAGCAAGAATTAACAGAATTCTGGAATCGATTGAGATTA
tss_11939	SMel1021pSymB	-	1648216	GACGTGATCCGGAAGGCCGAGACCGGTAAGGGCGACAAAG
tss_11945	SMel1021pSymB	+	1648541	GTGTAGATGTTAACACATGATGCCGAATCGGTTCAAGGCG
tss_02928	SMel1021Chro	+	1651109	GTCACGCTTTCCGTTAACGAGCGCGACATATTGGTGTTTG
tss_11948	SMel1021pSymB	+	1654226	TGATCTTCTGGCCCTCCGGCGAATAGGTATATTCGAGGAA
tss_02935	SMel1021Chro	+	1654385	CGATCACGGTGCCGGACGTCCTTGTGCCCTATATGGGCGG
tss_02939	SMel1021Chro	+	1656477	GCGGTCGCGGGCCTGCGGTCGCTCGATTATGATGCCGACA
tss_02940	SMel1021Chro	+	1656630	TTCGCCTGGGATGCGTCCAACATCAGCTATGAGGTAGATG
tss_02959	SMel1021Chro	+	1667150	GGCCTGTTGAGATTTCATCTGGAGTTTATGACGGCTGCTG
tss_02963	SMel1021Chro	-	1667974	CAAATCGATTTGAGGCCACTATATTCCAATCATCGAGGCG
tss_02968	SMel1021Chro	-	1668602	GAGCGAGCGTTTCGATAACCTGCATGTTAAAACCTTCACT
tss_02970	SMel1021Chro	-	1668777	ACGAGATCGGCCATGATCGACTTGCCGTAAACCTTCTTCA
tss_11970	SMel1021pSymB	-	1671173	AATTGACTGTCCAGGCGCTCGTCACCGAGAACCGCGAGCA
tss_11971	SMel1021pSymB	+	1671235	CGCCTGGACAGTCAATTCCTGGACGTTGATGTTGGTGCGG
tss_11975	SMel1021pSymB	+	1675750	GCTGTTGATCTCGCTCACATTGAAATGGAAGACGAGGATA
tss_11977	SMel1021pSymB	+	1675907	ATGCCGATCACCGACGCCAGAATGTGGCATACGAGCGCCA
tss_02986	SMel1021Chro	-	1680524	CACGTAGACTCCCCAGACCAGAGTGGGATAGGCGTAGTTG
tss_02988	SMel1021Chro	+	1680951	CTTCCAGGGAGGCGGCCATATCGATTACTGCGTCATTTCA
tss_11985	SMel1021pSymB	-	1682620	GGTCTGACGGAAGAAGCGGCGATGGAATACGGTGAAATCA
tss_02991	SMel1021Chro	-	1684943	TCGAGCTGGCGTAAAGAGCCTGTTAATACTATATTTAGTG
tss_02993	SMel1021Chro	-	1685442	AACTAAAATCGTTAACGTGATCGATTCTAATGAGTTAAGA
tss_02994	SMel1021Chro	+	1686518	TGTCCCGAATTTGCCATCCTCTTCCTCCTCGATGCTCACT
tss_02998	SMel1021Chro	-	1687692	GGTCATTGCGGAAGGGACCCCTTCCGATATCATGTCCAAT
tss_02999	SMel1021Chro	-	1688156	GCGCTTGCCGTCAAGATCCACGCGCTGCATATCGGCGAGG
tss_03000	SMel1021Chro	+	1688377	GTGTTGTAGGATCGGGCGCCGTCCTGATAGTGGAAGGTGA
tss_03016	SMel1021Chro	+	1698879	ACTTGGGCCCTTGTAGTTGTGAAGGTAATTAAAACCTCCA
tss_03020	SMel1021Chro	-	1701189	GCGCGCCGTGAATACCTAAAGTAAGGCAATATTTGCATTA
tss_03023	SMel1021Chro	+	1701370	GTCATAAGACGCTCCAGGGCCCGTGCGTACAAGGTTTTTG
tss_03026	SMel1021Chro	-	1702945	ACCCCTTGATCGATCAGTGCGAAAGCGCATCATCCACATT
tss_03028	SMel1021Chro	+	1703344	CTGGGGGATTATCCCGAACATCTCGGCTACTATACCAATG
tss_03032	SMel1021Chro	-	1706881	CTGATACGACCTCAATCGCGGTTGAGGTAAAGAGGCTTTA
tss_03033	SMel1021Chro	-	1706921	ACTCATGATTCGGCCCCGTGTAATTGGTATGGAGCCGGCA
tss_03038	SMel1021Chro	-	1712371	CCGGCCGGTGACCTCCCAACCTGGCCGGTTTTTCGCGCAG
tss_03059	SMel1021Chro	+	1721774	ACTCGACGAAGGCGGGATCGAACGGTATTTCGTCACGCTG
tss_03065	SMel1021Chro	+	1724615	CGCTGACTACAGCAAGGACTGATAACGCTACGAAGAGTGG
tss_03067	SMel1021Chro	-	1724804	CAATATCTTATTGATATTCAATCGCTATCCTCGATAATCA
tss_03069	SMel1021Chro	-	1726347	TTACGTCAAATTTCCCAGACCGCAGCTATACGAATATCCG
tss_03078	SMel1021Chro	-	1728229	TGTTGCCTTCGATAACCCATTCCGACTATTGAGGAAAGGA
tss_03083	SMel1021Chro	+	1728422	TTATACCGAAATGTAACGGAAAACGCCATCAAATGATCAG
tss_03090	SMel1021Chro	-	1731086	GGCGGAGATCGCCAAGCCCTTCTGGCAAGTATAAGGCAAG
tss_03095	SMel1021Chro	+	1733570	TGGAGTTTCAATCACCTCGCTCTTGGGAGATGGTTCCGGA
tss_03097	SMel1021Chro	-	1733863	GTCTTTGTTTCGCCGCACAAGCCTCAGATGCTTGAGCATG
tss_03098	SMel1021Chro	+	1734006	TCGCGACAGACTATCTTTATGCCTATATCGACTACGGGCA
tss_03114	SMel1021Chro	-	1740030	ACTGGACATCGCGGGGGCTTTCGACGACATCCTGGCAGGG
tss_03118	SMel1021Chro	+	1742912	GCTTCGACATATGCCGCGGCATAGGCCATGCTGCCGTCCG
tss_03124	SMel1021Chro	+	1744703	CGCTTGACGAAGACTTCGACTGGCCGCCATTTGCGCCGGA
tss_03147	SMel1021Chro	+	1752818	GCATTTGTATTAGCAGCCTCACTTCTGCGGCGCAGATGAT
tss_03150	SMel1021Chro	-	1754984	TCAACTGTCTCGTACCGCTTGTCGAGCATATGAAGACCAA
tss_03157	SMel1021Chro	-	1757224	CCAGCTCCTCGTCGGTGATCCACTGCACGTAGACCGGATG
tss_03159	SMel1021Chro	+	1758510	TCCTTGGGACATAAGGACAATACGCTTTATGATGGCTCCT
tss_03162	SMel1021Chro	-	1759635	GCAGTTGTATTTTCCCGAGCGAACATGCACGAAGGCGACG
tss_03165	SMel1021Chro	-	1760973	CTTCTTTCGAATAGTCGCAATTTTGTGCAATAATCACCGA
tss_03171	SMel1021Chro	+	1765591	CGTTGAGTTTGCCGATGGCAGTCGCTATTGCACATTGCCG
tss_03173	SMel1021Chro	+	1765953	TGGTTGTGAATGTCCTGTGGATCGTGTTTTCGATCGTCGG
tss_03175	SMel1021Chro	-	1766550	AACTCGACGCCGTTGGCGAGCCGGTGATAGGCCGCGACCG
tss_03176	SMel1021Chro	+	1766669	ATATTGTCGACCACGGGCTATGCGAGCGAAGATTACAGCC
tss_03184	SMel1021Chro	-	1768919	GGTTGCAAAATTTCTTGGGCAGATGCCATTCCCCGATCCT
tss_03188	SMel1021Chro	+	1770131	TAACACAAAATTGCCCCATTGGGCCACATTTGCGAAGGCT
tss_03192	SMel1021Chro	-	1770831	AAGCGGAATTGCCGGACAACAAGGAGTATCGTTTTGGCTA
tss_03201	SMel1021Chro	+	1774278	CTGCGCGTCATTCCTCTACAAAAGTGGCACGCTACGTGCA
tss_03206	SMel1021Chro	+	1776461	CGTCTTCGACGTCGACCCGGAATATGCGAACACCGAGGAA
tss_03212	SMel1021Chro	-	1777597	TTGCACAAAATCGCAACAAACACTGGATAAACCGCACAAG
tss_03216	SMel1021Chro	+	1778889	CGCCTATACGCGTACGCAGAGTTATTGGCAGAATTCGTCG
tss_03218	SMel1021Chro	-	1779709	ATTCTTGCCGAGATAGCACCAGGGGCATACGACGTCCGAG
tss_03223	SMel1021Chro	-	1782819	GCGCTGGACCCGTTGTCGCCCCAGACATAGAAGATCAGGG
tss_03224	SMel1021Chro	+	1783739	TTGCGGCCGGACTCCGAAGGCGTGTTGTATGCTCTGGGGG
tss_03225	SMel1021Chro	+	1784069	GCCCTTGCGTATTTCGACCGCAAGCCGTTTGCTTTCAACG
tss_03230	SMel1021Chro	+	1785802	TCGCGTTGATAGCGGGTTTGTTTCTGGTATGGGCGTATTA
tss_03231	SMel1021Chro	+	1786932	TCGGATGGACCTGCGGAGGAAGATCAATGACGATGAATGA
tss_03240	SMel1021Chro	-	1796715	GTCGCTGCAGCATTTTAGATTTGCTGCATATTCCTGTCCT
tss_03243	SMel1021Chro	-	1798316	AATTATGGTTCTCGCAATATGTTGCTGATAGGAACGCGCA
tss_03245	SMel1021Chro	+	1798401	ATCACGTCGCGTTAATCCGGTTCAAACCGTATGATATCAG
tss_03247	SMel1021Chro	-	1798803	CCGCTCGATCGTGATCATCGACTATGCCATCAATCTCGAG
tss_03260	SMel1021Chro	+	1809667	GATCTGGCCCTGGATGTAACGGCCTTCGTAAAAACGGCTG
tss_03270	SMel1021Chro	+	1815904	GATGAATGCGGGCACTTCAGGCTGTGATATCGAGACGAAA
tss_03282	SMel1021Chro	+	1820514	GAGTTAGTCTTTATGCCTTGGTAGCACTACATCCGTGCTG
tss_03284	SMel1021Chro	+	1820534	GTAGCACTACATCCGTGCTGCGGGCTTCGTATAAAAAGCA
tss_03287	SMel1021Chro	-	1821149	CACATTTACATCAAGCGCGATTTTCCGTGTCCTGATCACA
tss_03293	SMel1021Chro	+	1822071	GATTGACCTGCTCGACGGCGTCGGTCTTCACTTGTTCCGG
tss_03319	SMel1021Chro	-	1845771	ACCTTGCCGATGCCCAAGCTTATCCTCCATGCCCTGCAGG
tss_03322	SMel1021Chro	+	1846532	TACTGAATGCTGCCCGTGGCCGCGTCGTAAAAGGCAGCTA
tss_03333	SMel1021Chro	+	1849980	GAGGCGCGGTGCGCCGCAGCTTAAGGCCAGAGCGGGATGA
tss_03335	SMel1021Chro	+	1850595	ATTCAGATAAAATTAACCGTGACAGGCGTCGGTGACCTTC
tss_03337	SMel1021Chro	+	1851140	TCCCTTGATCACGTCATGGGTGGCAGGCAAGAAAATAGCG
tss_03339	SMel1021Chro	+	1851276	GCCCTGGCAGAGGCGAGCGAGAAGAGGCAAATACCGAACA
tss_03353	SMel1021Chro	+	1855954	AAGTTTGCGAGCGCCGACATGGATGTGCAAAAGGCAGGAA
tss_03358	SMel1021Chro	+	1857106	AGCATTGAAAACGCCACCGGCACGAATTACGGCCATGATG
tss_03371	SMel1021Chro	-	1859761	CCGCATTGGAGAATGTCCCTGTTTCGTGGAAGATGGCGTA
tss_03376	SMel1021Chro	-	1862051	GTGCCTCCGATAAGACGCAAGTCGCTGTAAGACGAGGCGG
tss_03388	SMel1021Chro	+	1867704	AGCTGCAATTCCTTAAGGCGACGCTGATACTCGGCTTCGG
tss_03389	SMel1021Chro	+	1867990	GACGATGCGCTACAGCGCCGCGCGTCTCCTGGGACGCGCA
tss_03392	SMel1021Chro	-	1868963	GGACTTCTCCGGGTTGAGGTCCAGCACGTAGAATTTGTTG
tss_03397	SMel1021Chro	-	1873204	CGCTCCACTTTCTCCGCCTTTTGGCCCAGGTTCAGTTTCA
tss_03400	SMel1021Chro	-	1875093	GCTCTTGAAACGGTTCGGCGTCACCTCCACATGCCGGGCG
tss_03401	SMel1021Chro	+	1876425	CGCCTTGTTTTCCGGAATGCCGCGAGCGAGAAGGTAGAAG
tss_03435	SMel1021Chro	-	1894112	GTCTTGATCTCGACACGCCGGAGGCGATAGTGGCTGCCGG
tss_03436	SMel1021Chro	+	1895935	GTCTTGCGGCTGCCAAGCGCGCCGACATAGAAGCATCCCG
tss_03454	SMel1021Chro	+	1907629	AGCATCGACAGCCGGTCGCTTTCCAGAATGATGGCACGCG
tss_03457	SMel1021Chro	-	1909099	CGGTCGCCATCGGATGATCGAAGTTGTACGGGTCCTGCCG
tss_03461	SMel1021Chro	-	1915420	CTGCTCGCCAAGTCGGACCCGGAAGCCTATGCGAGCGAAA
tss_03482	SMel1021Chro	+	1926809	ACCCTGTTTACCGCCGTCATTTGCGCCTATGTGGTCAGCG
tss_03485	SMel1021Chro	-	1930453	TTGTACGAAGTTGCCGGTCGAATCCCATAAGCTGGACGCG
tss_03489	SMel1021Chro	+	1931380	GCACTGGGCGGCGAATTGTCAACGGAATATGACAGGAACA
tss_03501	SMel1021Chro	-	1939469	CCACTATCCTCAAGGCCACGTCCGTGCCAAAAATTGGCTG
tss_03502	SMel1021Chro	+	1941161	TCCTCGATGCCGCCGCCAAGACCGGCTACAAGATGAGCCG
tss_03507	SMel1021Chro	-	1948081	TTTTTTGCTGCCCGCTGGACAGCATGATATGCGAACGATA
tss_03508	SMel1021Chro	+	1948881	TCGGTGATTTCCAGCGCCTGCTCGCCCGTATCAGGCTGCG
tss_03515	SMel1021Chro	+	1949963	GTCATCGCGCTCGCGGACATGGACCTCTATACTCTGTTTA
tss_03526	SMel1021Chro	+	1956500	CTCGTCCTCCGACAGGACATAGGTACTAAGATCGATCTTC
tss_03536	SMel1021Chro	-	1961847	ATGATGTCGCAATCAACAGGGATGCGTTAGCGGTGGCCGA
tss_03545	SMel1021Chro	+	1963781	TGAAGTTGACATTGGATTGCGGATCGATACCGAGATCTCG
tss_03550	SMel1021Chro	-	1965213	ATCCTGTTTGAAAACGGTGCGATTGTTTAGAGCGGGATGA
tss_03552	SMel1021Chro	+	1965260	CTCTAAACAATCGCACCGTTTTCAAACAGGATTATCGGTG
tss_03553	SMel1021Chro	-	1965263	TGCCTCCATTGCGCCGCGTTTTAGGTCAATGGCAGTGCCG
tss_03567	SMel1021Chro	-	1972967	TCCGACGACCAGGTCACCTATGACGACGGCGCCCCCCAGA
tss_03575	SMel1021Chro	-	1979771	TCATTTCCGGGTTGCATTTTTCAAGATAAAGAATGCGGGG
tss_03578	SMel1021Chro	+	1980374	CGCAATCTCAAGCGTGCGGGAATGGACTATATCGCGGCGG
tss_03605	SMel1021Chro	-	1992277	CGTTCCGGTGGACAAGCACCCGCAGTGACGAGCGGGATGA
tss_03608	SMel1021Chro	+	1995940	TATTGCACTAGACAAAACCGGCCGCCGTAAACCATGTTTA
tss_03614	SMel1021Chro	-	1996747	CAGTTTATTTCCTCATTTTTTCCCAATAGATTTGTGGGGG
tss_03622	SMel1021Chro	-	2001185	GTCCTTGCGGCCGGAGGCAAGCTCACGCAGGACGAAATTG
tss_03627	SMel1021Chro	-	2004254	CCGTTCACCGGATCGAACACTTGCTCTACATCGCTGAATA
tss_03639	SMel1021Chro	-	2007840	TCCTTGCCGTTCTTGCGGATCAGCATGTAACGGTCGAGCA
tss_03645	SMel1021Chro	-	2012175	GAAAGCTTCGCGAACTGATCTTCTGCCATTGCTCTCAATG
tss_03647	SMel1021Chro	-	2012302	TTGGCCGGGCCAGCTTGAAAGCTTGTCCGGCCTTTATGTG
tss_03666	SMel1021Chro	-	2021370	CAGTTGCACCGACTGCAGGAAGTTGTACGCCATCAGCGGA
tss_03670	SMel1021Chro	+	2023768	GCCTTGACCGAGGAGGCAATGGAAATTCAGACGGCGCTCA
tss_03689	SMel1021Chro	-	2031900	GAACTGTTGAACCAGGATCTGCAGGCCGTAATAGACGATG
tss_03694	SMel1021Chro	-	2035370	GCGGCATTTAACCTTGATCGAAAAGGAGTCATCATTCCTA
tss_03696	SMel1021Chro	-	2035974	ATGTTTTCCGAAAGGTCCACGCCGGTTATGTCTTCCGCCA
tss_03702	SMel1021Chro	-	2040395	AGATGGTGACCGCATGCGCCGAAAGCGCCAACAAGGCCCA
tss_03721	SMel1021Chro	-	2049770	AACGATACATATTATATTTAACCGTATACTTATCATTGGA
tss_03738	SMel1021Chro	-	2058005	TTCGTAGACCGAATCGAGGATGTCGGAGATCTTCGCCTTG
tss_03744	SMel1021Chro	-	2059012	CATCCAGGGTTTTCATGTTTTTCTCCCTAAATTAGTGTCA
tss_03753	SMel1021Chro	-	2061346	CCCTTGTCCTGGTTGAAGAATTTGACGATGCCTTTGGTGG
tss_03772	SMel1021Chro	-	2070072	GTCCTTGACGGCAGCCACCGTCTCGGCGAGGCTCTTGTCG
tss_03773	SMel1021Chro	-	2070736	TGGGTGTCACGGCAGCTGCCGTTTGCGCGTATGTAAGCCA
tss_03775	SMel1021Chro	+	2072367	ACCTGTTCCACCCTCGGCGACCGTCAGGTAATACCAACCG
tss_03776	SMel1021Chro	-	2072654	CGCCTGGACGGCAACTTCAAGGATGCCCACAACTACATCG
tss_03779	SMel1021Chro	-	2073166	GTCGAATACAGTCCGCCGGCGAATGATCAAAACTTAGGCA
tss_03785	SMel1021Chro	-	2079274	GCGTGCGCTCTATGTCGGCATCTCCTCGTATAACTCCCAG
tss_03798	SMel1021Chro	+	2092798	GCCTTGATCTGAGTCGAGTTTGCGCCCTAATGCCGCACAA
tss_03806	SMel1021Chro	-	2099332	GCTTGCGCATCCGGGGCGACCGCCATACAGCTCGGCGTCG
tss_03813	SMel1021Chro	+	2105780	ATCTGGCCGATATGCTTCATCGCCATGTACATGACGATTA
tss_03818	SMel1021Chro	+	2106849	GTGTTGCGCTCGCAGCCAAGGCCGAGCACAAGTTTGGCGG
tss_03822	SMel1021Chro	-	2111740	GCGTCTGGTGTTCGAACGCTTCACCGACTATTGGAACGAA
tss_03826	SMel1021Chro	-	2116116	GCTATGTCCATTCGTATTGACAAGTCGTATCCTAGCGTTA
tss_03840	SMel1021Chro	-	2128990	CGCCTTGGAGTTCCAGGCGATCTGAACGAAGTTGGGTTTG
tss_03843	SMel1021Chro	+	2130771	CGGCAAGCGCCGCGAAAACGCAGTCGGCGTAAAAGCTCCA
tss_03854	SMel1021Chro	-	2137341	ACTTGCGATCGGATGTATTATAAGTCTAATATTGACAAAA
tss_03872	SMel1021Chro	+	2143671	GCCATCGCGGCCCCGTCGCGGCAGTGGTACCATCCCCCGG
tss_03881	SMel1021Chro	-	2150972	GGCTGGCCGCGATTGCGTCGCTCCATTATCGTCTCGACCG
tss_03882	SMel1021Chro	-	2151094	TCATGGACGTGTCGACTGCGAGATCGTAGATACCGGGGCG
tss_03883	SMel1021Chro	-	2151392	CATCTTGAAAAATACGGCGTGAAGGCCAAGGAAATGCGCG
tss_03887	SMel1021Chro	-	2153197	CAGCTTGACTATCGCGCATGCGTGATGTTCAATCAAACGA
tss_03892	SMel1021Chro	-	2153876	ATCTGCAGTCTTTAATCATTGGTCCGTCTTATGTACTGCA
tss_03907	SMel1021Chro	+	2163521	CAACAAATACGTCCGCAGCGGCCCTGTCGTAACAGGTTCG
tss_03910	SMel1021Chro	+	2164051	GAAAAGGAAGACGCCGGCCACCCCTCTAGCCACGGCCAGC
tss_03928	SMel1021Chro	+	2173760	CCCTTGCTGCCGACTTCCGCCTCCCGGATAAAGTCGAGCA
tss_03934	SMel1021Chro	+	2175373	AATGGCGGCCGTGACCTGAGACGGAGTAAAACCGTTGTTG
tss_03939	SMel1021Chro	-	2178303	GGAGAGCAGCAGGTAAAGCGATGGGATAAGCATTGTCACG
tss_03944	SMel1021Chro	-	2178654	CCTGCGAAAAGGTAACTTTATAGGGCATATACACATCTGA
tss_03948	SMel1021Chro	-	2179533	GGATCGCCCGATATTCTCGGGGTGTAGTAAAGAGGAACGA
tss_03955	SMel1021Chro	+	2181588	AGGGACTGTCAGGAATTCTGTGCGGTGGGCCATGATGATG
tss_03956	SMel1021Chro	+	2182409	CACCTGATCCGGCACTCGTTGGAGTTCGTATCCTACAAGG
tss_03969	SMel1021Chro	-	2183786	GACGACTACGCGGCGACGATGGTGCGCTATTATCATTTGA
tss_03974	SMel1021Chro	-	2186939	GACTGGCAAGACTGCAACAAAAAGCAGATCATGCTTGGCG
tss_03975	SMel1021Chro	-	2187182	GCTCTTTTCTGACATGCGAGCTCGCCGTAACCTATTGATT
tss_03981	SMel1021Chro	+	2192859	GCCTGTTCAACACCGCGGGCTACAAGGTATTCGATATCTA
tss_03982	SMel1021Chro	-	2193473	TCAACTTGGCCACCCGCCCATTCATCGTAGGGTGGAAGCG
tss_03993	SMel1021Chro	-	2200175	TTGCTTGCCGGATACCAATGCCTTGCTTAAGGCATGGACA
tss_03995	SMel1021Chro	-	2200190	TCAAAGATCCGTTCATTGCTTGCCGGATACCAATGCCTTG
tss_03997	SMel1021Chro	-	2201480	GCCTTGCCGCCGGGGCGCTGGCGTTGCAAGGTCGCGAGCG
tss_04021	SMel1021Chro	+	2223233	TATCTTCATCCGCTCGCATCCTTCTGTCACAAGGTGCTGA
tss_04022	SMel1021Chro	-	2223840	CTTGTGTTTTTGGTCGAGTAGGGATGTTAGAGGAATCTCG
tss_04044	SMel1021Chro	-	2237747	TGCGGCGGCATTATCGGGACCAGGGGTTAGTGAAAGGTTG
tss_04048	SMel1021Chro	+	2240685	GATGGCTCCGAACAGGAGAACGAGGTAAATATTGGTGCCG
tss_04053	SMel1021Chro	-	2244425	GTCTTGCCAGCCAGAGCGGGATGAGGAACAGGACGAAAGA
tss_04073	SMel1021Chro	-	2252311	GCTCTTGTGCTGCGGGCCGGTAACGCTGATGCTGACGGAG
tss_04074	SMel1021Chro	-	2252916	TTGATCACCGATCACCAATGGCAACATATGATGTCGGCCG
tss_04081	SMel1021Chro	-	2254422	GGCCTGTCCGGACCAGTCTACGATACGTACAATCCGAGCG
tss_04085	SMel1021Chro	+	2258546	CGAGATTGAAATCGATCGCCCAGATGCAATGATTGACCTG
tss_04086	SMel1021Chro	+	2259336	CAATATCGACTCGAACGCCGACACATGCGACGGGTTGGCG
tss_04087	SMel1021Chro	-	2259563	GTCTTGCTCGTTACCACGTCGCGCCCTTCCTATGCTTCGG
tss_04089	SMel1021Chro	+	2263612	GAGCTTGATCTTGGCGGCGCCGCGATCCATGTCGTCGTCT
tss_04092	SMel1021Chro	+	2266314	GGTCGCCTTTGCCTCGCTCATTGTCGTAACGGAGAACACA
tss_04098	SMel1021Chro	-	2270157	CAGGTAGTCGGCCGACAGGGGACGTTTTAGGGTCAATGCA
tss_04099	SMel1021Chro	-	2270190	CGTCTTGCTCGTCGTCAGCCTTTGGCCGATGCTCAGGTAG
tss_04103	SMel1021Chro	-	2270948	TTTGGGTGGCGGTTGCATTTGGGTCAGCTAGCTTGACCCA
tss_04109	SMel1021Chro	-	2272484	CGTGACCACGGATGTACTGGCGCGGCGGGTTGAGATGATG
tss_04123	SMel1021Chro	-	2285549	GTCCTCGCCGCCGTCCTGTTCGTCGTCTATTCCTCGGTCT
tss_04149	SMel1021Chro	-	2299981	GTGCCCTTAATTCGAGTGCGGATTAGGGATAGATTATGCG
tss_04157	SMel1021Chro	-	2308280	GGGCTGGCAGACGAGGCGGAAATAGGCCATGGCATCGCGG
tss_04159	SMel1021Chro	+	2309860	ATGGAGCGCGGTTTCGCCGGCTCGGCCGTAAAAGGCGTTG
tss_04177	SMel1021Chro	-	2320066	GCCATTGCGCCAGAGGGTGCGCGCATGTTTGAGGTTCTGA
tss_04188	SMel1021Chro	-	2326938	TTATCGAACGCGCAACTGTCGCTGTAGCATTTTGACGATG
tss_04191	SMel1021Chro	-	2327621	ATCGGATACGATTAAAGGAAACATGCAGTAGTTTAGATCG
tss_04192	SMel1021Chro	-	2327643	TGCTGCATGTTTTTGTCCTTTAATCGGATACGATTAAAGG
tss_04206	SMel1021Chro	-	2338783	GCCTTCTACGATTACGACTCGAAATACGTAAAAGGTGGTT
tss_04207	SMel1021Chro	+	2338808	TATGACGTGCTTCGAACCACCTTTTACGTATTTCGAGTCG
tss_04214	SMel1021Chro	+	2342076	ACCAATTACAGCCTCGGCCATGTCGGCTACTATCTGCTGG
tss_04216	SMel1021Chro	+	2344530	CCCTGGACGCGATGGCCGAGATTGTGCAGGACTTCGGCAA
tss_04227	SMel1021Chro	+	2355345	GGCCTTGCGTGGCGTAACCGTCTCGATGAGATTTGCGAGA
tss_04233	SMel1021Chro	-	2357726	GATCTTGCGGTAAAGGCGCGCACCGTGCTTTTTGCGGAGG
tss_04237	SMel1021Chro	-	2358648	GGACGACCTGCGGCACCATCCTCAAATACAATGCCGGCCA
tss_04253	SMel1021Chro	-	2362969	GCATAGAGCGCAGCGTTGATCGTCGCGAGTATCAGGAACG
tss_04266	SMel1021Chro	-	2371944	ATCACCGCCGTTTGCGAACTGATGGGCTATGATCCGGAAA
tss_04290	SMel1021Chro	-	2386164	TGGGGGCCAAAAGTTTCCATTTCGTTAACCATGTTCTGCA
tss_04293	SMel1021Chro	+	2389887	CTTCCTTGGTCGTCTGGAAGATGTGGTAGTCCTCGTTGTA
tss_04298	SMel1021Chro	-	2393014	GCTTGTAAGAAATTAAACATCGCTGTCACAATCGGAGTCA
tss_04309	SMel1021Chro	+	2401484	ACGGCACACCTCAGGGTGCAAATTTCGTATATCTCGATCA
tss_04317	SMel1021Chro	+	2418646	TCTTGATAAAGATGTTCGACAGCGCGTAGGTGATCGCCCA
tss_04324	SMel1021Chro	+	2424526	CAATTGACGTCAACGATAAGGGAACAGCATCATGACCAAG
tss_04325	SMel1021Chro	+	2425140	TTGCGATGACGGAAGCCGATGGCCGTGCCATGGTGCACGA
tss_04332	SMel1021Chro	-	2437383	GGGATTGTCCGTGCCGCCGTTCGGCTGGATGATGAGGTGA
tss_04334	SMel1021Chro	-	2441862	CGGGAACCGACTTCAGGAGAAGATCGGTATAATCGTCGAA
tss_04337	SMel1021Chro	-	2444327	CGCGCACCATGAGTGCCATGGTGTGGTAGAGCTCCTTGCG
tss_04343	SMel1021Chro	-	2448256	CTCCTTGATTGCCTCGGTGATCGATGATTGAGAGATGGAG
tss_04350	SMel1021Chro	-	2456238	CCCGTCGAGTGCTCGGAAACGCAGCTTCGTATAATCCACG
tss_04359	SMel1021Chro	+	2462020	GCTTCGAGCACATGATCCTCGTCGGTGATATCGTGGCCGA
tss_04360	SMel1021Chro	+	2462890	AGCGTTTCGCTGACCCGTTCCTTCAGGTAGGAACGGTTCT
tss_04365	SMel1021Chro	+	2469251	AATCCGGAGATCACGGCCTGAATGAGATAGGGCCTGGGTA
tss_04387	SMel1021Chro	+	2483172	CGGATTGCACCAACAGCGGTCATAGCAGATTGTAAATTCT
tss_04395	SMel1021Chro	-	2485186	GCATCTACGCGACCTCCAAACACACGTGCTACAAGGTTTG
tss_04404	SMel1021Chro	+	2486953	TCCGGAAATCGAGAGAACTGAGCTAAACGTATATAGCTGG
tss_04431	SMel1021Chro	-	2493083	AGAATGTACATCCAGTCAAACGTGATGATGATCCGTTTGG
tss_04441	SMel1021Chro	+	2496046	GTCATATCGCAGTATGAACCCCATCCCGTATCCATGAACA
tss_04456	SMel1021Chro	-	2499930	TTATAGGATCGGCGTTGCCGGCTGCTGTACGATCCGCCCA
tss_04474	SMel1021Chro	-	2506643	ATCTGCTGTGTCCTTTAATCGGATACGATTAAAGGAAACA
tss_04477	SMel1021Chro	-	2508632	TCAGCAATCCCCTCGATCTCCTGAAGCGTATCTACGGTTA
tss_04481	SMel1021Chro	-	2511619	GTGAATTGTATGGAAATAAAATGCCTTATAATTCAATCGG
tss_04486	SMel1021Chro	-	2514075	GCCGATGACGATCGCCTTCTTTCCCTGATAGTTGCCCATG
tss_04487	SMel1021Chro	+	2517047	AGGCTTTACACGGGAAAGGGCATCGGCAAGGAAGGCCATG
tss_04490	SMel1021Chro	+	2517974	GACTTGAAGGCCGGTGCGTGCCGCTCCAGTTTGTGCGTTG
tss_04501	SMel1021Chro	+	2524285	TCTGCGTATCGCCGAGGCGCGATATGCGTAAATTTGCACG
tss_04516	SMel1021Chro	-	2529176	GGACCATGCAAGCTCCGGGCAGGGTAAGTAAGCCAGGATA
tss_04522	SMel1021Chro	-	2530379	GGGATTCTCGAGGATGGAGCCGAGATCGTAGAAGAGGATG
tss_04525	SMel1021Chro	+	2533213	GCTATTGCTTCTTCCAGTCGCTCGTGGTCAAGCGGGATGG
tss_04537	SMel1021Chro	-	2542258	TTCGCTCATAGGTAGACCTTTCTGTGTTATTTGGAGAGTT
tss_04547	SMel1021Chro	-	2548271	GCACTTGCCTCGGCGCGCCGCAAGGCCGAAACCGATCCGG
tss_04554	SMel1021Chro	-	2555571	GGCCTTGTAGTTGCCGGTCAGCATGTACATCATGATGTTG
tss_04573	SMel1021Chro	-	2565452	CGCCTATATCCTGCAGGAGGACTACGGTATCAATCTGCCG
tss_04582	SMel1021Chro	-	2570432	CGTTGAGCTTGTACCAGGCCCGCGTGGTATCGGTACGGTA
tss_04599	SMel1021Chro	-	2582603	TATGTTGTTGCGACACTGACCGGCACATATCTCAAGGACA
tss_04618	SMel1021Chro	-	2591414	TCCTCGCGGTAGGGGGCGATATCCGCTTCCATGGTCGGCA
tss_04626	SMel1021Chro	+	2600371	CGAGGTTTTCCGGCTGCGTCTTGTCATATAGGTGGTCCTG
tss_04627	SMel1021Chro	-	2600887	CCCTTCTTCACCTCGCCCCAGGCGGATATGGGCTATGACG
tss_04635	SMel1021Chro	-	2610244	CATTGAAATGCGCGATCCGTTTCAATAGCATCGCGCTTCG
tss_04643	SMel1021Chro	+	2614159	GGCCGGCAGGAATGCCGTCTGACCGCTCGTATAAGGTTCA
tss_04649	SMel1021Chro	-	2622007	AACTAATTTCGAAACAGTTGCTGCCCTATGTCAGCGACTA
tss_04651	SMel1021Chro	+	2624340	AGAAACGTTTCCGCAACGATATTTCGCCATGGATCGAGGG
tss_04657	SMel1021Chro	-	2630649	GCCTTCCTTTTCGACGAGCCGCTGTCTAACCTCGACGCCG
tss_04658	SMel1021Chro	+	2631554	TCCTTGAAATAGGTGTAGAGCATCCAGATGATGATCGGCA
tss_04659	SMel1021Chro	+	2632166	GGGCTTGGGCGTAGACGAGGAATGTGAGATTCGTGCTCTG
tss_04660	SMel1021Chro	-	2634066	GCAGGGCTGGCTCCTGCCGCTCGACGACCTCGGTCCCGAA
tss_04668	SMel1021Chro	-	2638258	ACATTGACGCAGAGGTTGCAGCCGACGCATTCCTCCTCGA
tss_04673	SMel1021Chro	-	2641286	GTCGACGCGAGGTGCCTGGCTGGAATAGGCCCTGTCGCCG
tss_04679	SMel1021Chro	-	2648671	AGTGGCCGAAAGCGTGATCCAGGCATGATAGACCAGGCTG
tss_04682	SMel1021Chro	-	2649759	CGTGTTCACCAGCATCGGGAAGAAGGTCATGATGACGACG
tss_04689	SMel1021Chro	+	2656842	CCCTTGCGCGGAATTTCCTCGCCCTGGCAGACCGAGATCA
tss_04699	SMel1021Chro	+	2660100	AGGTTGAAGATGGCGAAGAAGTATAAGAGTGAGGCAATGG
tss_04706	SMel1021Chro	+	2661248	GCCATGGGCTATCGCCGGGTTGATCGTATATTTGGCGATG
tss_04731	SMel1021Chro	+	2675574	CGGGCGCATTTAAAAAAGACATGTTGTACGTAATTTGACG
tss_04732	SMel1021Chro	+	2676202	TGTTCGCTTTGCTCCCCTTCTGCGAGTATCGTCGCGCTCG
tss_04737	SMel1021Chro	-	2677634	GAGAGCCCGGCGAGCCCGCGGCGTCGCCGTAGAAGAGATG
tss_04747	SMel1021Chro	-	2684316	CCTCTTTTGGAAACGCTCGGCCGGATCGATATTGTGCTCA
tss_04760	SMel1021Chro	-	2693192	ATCGTCGCGGCCGCGTTCTATGCCGGCTACATTCTCGCCA
tss_04771	SMel1021Chro	-	2701870	TCTTGTTGTAGAACATCGCCCGGAGATAGAAGCCGTAGGG
tss_04776	SMel1021Chro	-	2710198	GTCTTGCGCCGGTCGCGGCGGTAACCGTAGTTGACGGCCA
tss_04783	SMel1021Chro	-	2712547	AGTAGCCGCCGAGCTCCTTCTCGCGCTCGTAGAAGGGTGA
tss_04784	SMel1021Chro	-	2712825	GCCCTTGCCGATATTGCCGTCTCCACCGATCTTTGCGGCG
tss_04798	SMel1021Chro	+	2718957	TTCGTGAGTGCAGATGTCATCGGTTGCGTAATATTGATCG
tss_04803	SMel1021Chro	-	2723962	CCTTGGTCAAGATGATCTGTGGAACCTATAAGCCGACGCA
tss_04812	SMel1021Chro	+	2729430	GACCTTGTCGCGGGTCTGAATGTAGAAGAGATTCTTGCCG
tss_04815	SMel1021Chro	+	2733074	GCAGTTCGGCAGGATATGGCGCAACATCGTATAAAGTTCG
tss_04821	SMel1021Chro	-	2735691	ACCTATTGCTTTGTCGGTCGCGAAAAGCATGCTTCTGTCG
tss_04830	SMel1021Chro	+	2742959	GCACTCGATGCCGACGACGCGGAATGCTACCGCACTCTCG
tss_04836	SMel1021Chro	+	2752661	ACATTGCCGGCAAGGCGGGCTGACGCTATGGGCGACACCG
tss_04838	SMel1021Chro	-	2759986	TTCCAAGCAGATCAACGACGTCGAGGATATGATCGCCAAA
tss_04853	SMel1021Chro	-	2773547	GAGATTTGTGAGGCCTACGAAAGCGTCTATTGACGGCAAA
tss_04856	SMel1021Chro	-	2776165	CGGTTGCAGTCGATGACGAGCCGGCTGTATCGCTGCAGGA
tss_04859	SMel1021Chro	-	2782240	TCGGTATCACCGTTTTGCGCATACGCTCGTAGAAAGGTTG
tss_04862	SMel1021Chro	-	2789348	ATAGACATGATTGAGAAAGGACAGCGTATAGCTGTCGCCA
tss_04876	SMel1021Chro	-	2800718	GGGATACGCGCCCGCGGCGGCATGCTTTATAGCGAGACGG
tss_04887	SMel1021Chro	-	2806099	TAACCGCTGAAGGCATCTAAGCGGGAAACCCACCTGAAAA
tss_04888	SMel1021Chro	-	2806122	AGGGTAGCTATATATGGAAGGGATAACCGCTGAAGGCATC
tss_04890	SMel1021Chro	-	2806146	CTGTTGTCCTGCCAAGGGCATAGCAGGGTAGCTATATATG
tss_04891	SMel1021Chro	-	2806220	GCCGTGGGTGTAGGAATATTGACAGGATCTGTCCCTAGTA
tss_04892	SMel1021Chro	-	2806239	GACAGTTCGGTCCCTATCTGCCGTGGGTGTAGGAATATTG
tss_04894	SMel1021Chro	-	2806294	GGTTTGGCTGTTCGCCAATTAAAGCGGTACGTGAGCTGGG
tss_04895	SMel1021Chro	-	2806305	CAGGTCCCAAGGGTTTGGCTGTTCGCCAATTAAAGCGGTA
tss_04896	SMel1021Chro	-	2806313	GGCTGGAGCAGGTCCCAAGGGTTTGGCTGTTCGCCAATTA
tss_04897	SMel1021Chro	-	2806370	AAGAGTCCATATCGACGGGGTTGTTTGGCACCTCGATGTC
tss_04899	SMel1021Chro	-	2806749	CACTGGCATTCGTGTCGGCATGTGTAGGATAGGTGGTAGG
tss_04908	SMel1021Chro	-	2808387	GGCCGTAGCGGGTGATAGCCCCGTACACGTAGAACACTCA
tss_04915	SMel1021Chro	-	2808802	TGAAAGAAGGGCATTTGGTGGATGCCTTGGCATGCACAGG
tss_04917	SMel1021Chro	-	2808853	GTTTGCCAAATCCAGCAAAGACGATGAGCATTGGCAATGA
tss_04918	SMel1021Chro	-	2808858	GATAGGTTTGCCAAATCCAGCAAAGACGATGAGCATTGGC
tss_04919	SMel1021Chro	-	2808958	CTGGTCTGGCGACTGCAAGGTCTCCGGATTTTGGCTGCTG
tss_04920	SMel1021Chro	-	2809005	CGATGGCATTGTTAGAAAGCGCGATTGTAAAAGGTAATCG
tss_04936	SMel1021Chro	-	2810862	GCAATCTAGAGTCCAGAAGAGGTGAGTGGAATTCCGAGTG
tss_04942	SMel1021Chro	-	2811492	CGTCGATTCAAAGTCAACGTGATTTAAGCCAATGATTGAA
tss_04950	SMel1021Chro	+	2812102	GCCTGCCCTGCGCTGCGATTTGACTTCCGTATACGGAAGA
tss_04961	SMel1021Chro	-	2818254	GGTCGCCATCTTGAAACAGACGGCGTAATAGGCTTGGAAA
tss_04983	SMel1021Chro	+	2831391	GCAACCCGCTCTCTCAACTCCTCGACCGTATCAGCTTCTG
tss_04985	SMel1021Chro	-	2833759	GTTCTGGACGCGAGGTTGCGTGACAGATAAGAGGGGGGTC
tss_05024	SMel1021Chro	-	2854319	TTCTTGTCGAAGCCGATCGAGGCATTTATCTCCTCCATGA
tss_05030	SMel1021Chro	-	2858050	GGCTGGCGGCGTCACCCATGCATCGATACGGATGTCGGCA
tss_05032	SMel1021Chro	-	2858616	GCATTGCGGCGCGGCAGATCGAGGCGATATTCGGGAGGGG
tss_05061	SMel1021Chro	+	2875360	CTGGCGGGCCACCTGTGACTATAGAACCGCGACTTTCCAA
tss_05062	SMel1021Chro	+	2875428	TCTGGGCCCGCTACCGCATTGTCCGGCGGCGATAAGAGAA
tss_05063	SMel1021Chro	+	2875434	CCCGCTACCGCATTGTCCGGCGGCGATAAGAGAATAGGTG
tss_05072	SMel1021Chro	-	2881337	ATGTTCTGCTTCGAGCATGTGAAGGAGTACAACAAGGGCT
tss_05082	SMel1021Chro	+	2885948	TTTGCATGGCACATTCCTCTACTACTACTACTTGATACTA
tss_05100	SMel1021Chro	+	2896266	TGTCTGGGAGTGGCGCGCCCATTGGTCTATGGACCGCAGG
tss_05102	SMel1021Chro	+	2896450	AGGTATTGGAAAGTCCACCGAATATGACAGAATCACAGCG
tss_05108	SMel1021Chro	-	2897677	CGCGCATTTTCCTCATCCCGCTTAGTACCGACTGCGCGAC
tss_05110	SMel1021Chro	-	2900137	CGCCGCGCACGAACTTGATCGGTTTCTCGTAGGAGATCGA
tss_05116	SMel1021Chro	-	2908262	GGCGATCTTCGGATCGGTAAGCTGTGATACGCTTTTCAGA
tss_05118	SMel1021Chro	+	2913486	TCTGGTGATCTGGTATATTCGCGTCGTATTGAGCATAGTG
tss_05126	SMel1021Chro	+	2916047	CATGTGTCCTTTAATCGTATCCGATTAAAGGACAAAAACA
tss_05139	SMel1021Chro	+	2920299	GTCACAGCCATATGGTCTTGAGTTTGTGTAGAGAGTCCCA
tss_05141	SMel1021Chro	+	2920840	CCTATTCCAGGTCGTCGCCGCATCTCATAATCGTGGACCA
tss_05144	SMel1021Chro	-	2921772	CATTTACGGAGCCTTAAATCATCGCACCTATGATTAACGA
tss_05150	SMel1021Chro	-	2922891	GCCACCAATCGCTGCTATGCGGCGTCACGTACTTGCTGTG
tss_05160	SMel1021Chro	-	2925192	GCGCTTGTAAAGAGCCGGGACGCTCGGCAGATTGTAGACG
tss_05174	SMel1021Chro	-	2934455	AGGATGACGGCATTGATGGCGCTGGTGTATTGCACCGCGG
tss_05175	SMel1021Chro	-	2934509	ATCTTGAAAAGCGCGAAATTGAAGATGAAGATCAGCATCG
tss_05187	SMel1021Chro	-	2942123	TCAAATGCCGCCGCTCCGGAAGGGGCGGCGGCATTTTTTG
tss_05189	SMel1021Chro	-	2944296	GACACCTTTTTGCCGGGTTTCGACAGGATCATGGCGGATG
tss_05206	SMel1021Chro	+	2952838	CGCGATATGCAAGGCCGGCCAGGAGGGTATAATCGCCAAG
tss_05214	SMel1021Chro	-	2956756	CGGATGATCCTTCTCCCACGGCTTTTCGTACTGGTAATGG
tss_05217	SMel1021Chro	-	2958219	CACAGGTGACGGACGAGGCGCCTGTGATACTGCTCGCGCA
tss_05237	SMel1021Chro	-	2973114	TTGAGACTTGCGTAATAGGTTTAAAAAGAAAAGGGCCGAA
tss_05238	SMel1021Chro	-	2973119	CATTGTTGAGACTTGCGTAATAGGTTTAAAAAGAAAAGGG
tss_05262	SMel1021Chro	-	2987282	GGCTTGACCCGAGGATCCAACCGCAGGCATTCATTTCACG
tss_05263	SMel1021Chro	-	2987689	AAGGTTGTCATGACCGACGGCACCGAATACGAAACCCGCT
tss_05268	SMel1021Chro	+	2989155	CACTTCGCCTATCCCGCCCGGCCGGACTATAAGAGTCTTA
tss_05276	SMel1021Chro	+	2996015	TTCCTTGCCGGCTCGAAGCTCGTATGGGATGGGCTCCGGA
tss_05291	SMel1021Chro	+	3002341	CACTTGACGCGCCGGCCGTGCTCGGCTGTTTCTCGCGCCT
tss_05295	SMel1021Chro	+	3003783	CGTATCGACCGCTCCGCTATTGCTGGTAAAGCCGGCCGCA
tss_05301	SMel1021Chro	-	3005651	GCGGCATAAAATCGACGCATTCACACCTCATTTGCCGTGC
tss_05307	SMel1021Chro	+	3011162	GCTGAACTCACGGTCTGATCCGGGCAGCGTATGACGCTTG
tss_05309	SMel1021Chro	+	3011606	GCGGATGAACTCATTGAGTCTCTCCATCGTATAACGCCGG
tss_05313	SMel1021Chro	-	3013195	CTTCTTGTGCTTCTTGGCGTTCTTCGGCATCCAGTTCTCG
tss_05316	SMel1021Chro	-	3014693	CACTCGAAGAGAAAAAAGGCCCCGCTGGAGAGCGGGATGA
tss_05335	SMel1021Chro	+	3026394	GCGGATCGCCTCGTCCCAATTGCCGTTATAGACGAGATCG
tss_05338	SMel1021Chro	+	3030784	GGTGGTGGTCGACAGCGACACGATATAGAAGCCGAGATCG
tss_05342	SMel1021Chro	-	3034547	CAACATGAACGGCCCGACCGAGTTCCACGTAATAGGTACG
tss_05343	SMel1021Chro	-	3034585	ACCTTTGCGATCATGGACGAAGATAATACGGTCTATCGCA
tss_05358	SMel1021Chro	+	3042083	CCACTGGATCGACCTATACTACAGCCCTTATCTGAACGTA
tss_05381	SMel1021Chro	+	3048752	ACTGAAGCCGAGACCGGAACTTTGAACGGCGGCGATTCTG
tss_05386	SMel1021Chro	-	3051488	CATGAAGGTGATCCAGATCTCGAAAATCTAGATTCAAGCG
tss_05387	SMel1021Chro	-	3051506	ACGTTGACCGACCTAAATCATGAAGGTGATCCAGATCTCG
tss_05400	SMel1021Chro	+	3057021	CGTGCGGTTTCCGCCCGCATTCAGCTTTAACTTATATTCG
tss_05412	SMel1021Chro	-	3065180	CGGAAAGCCCCAGGTCGGAACCGACCAGGTACAAGGGCAA
tss_05416	SMel1021Chro	-	3068967	TGCTTGCGCGAATAGTCGAGATAGAGCATCGAGGCGACCG
tss_05421	SMel1021Chro	+	3071122	TCATACTCCAGACTCGAAAATGCCGTAGTTCTCCCCGACG
tss_05422	SMel1021Chro	+	3071131	AGACTCGAAAATGCCGTAGTTCTCCCCGACGTGACGATCG
tss_05436	SMel1021Chro	-	3090192	TGAACGCTAATTTCGCTGCCTTCCTCTATCTCGTCTCGGG
tss_05437	SMel1021Chro	+	3090273	GGCCCGCCTCACTTTTCTTTTTTCTTGTACATGGCGAGCA
tss_05447	SMel1021Chro	-	3096851	GGCTTGATCGATCCCTCCGAGTCTGAACAGGATGCGTGAG
tss_05448	SMel1021Chro	+	3097689	GCCTCGATCGCCTTGAGGATCTCACCGTAGAACGGGTTCA
tss_05450	SMel1021Chro	-	3097957	GGCGGCTTGAACTTCCCGATTGCAGCGATAATTTAAACAG
tss_05454	SMel1021Chro	-	3098572	GGTTTGTCGTAAAATCGTTATTTGAGTCATACAGTTCGTA
tss_05461	SMel1021Chro	-	3105292	AGGACATCTTGAAGCAACGACGGTGCGGGCCTTTCTGGTG
tss_05474	SMel1021Chro	-	3110014	TATTTCTCCCAGGAGGATTTTTCGGGCATAGAGGATTTCG
tss_05479	SMel1021Chro	+	3112172	AGGGACAAGACTTGAGCGACATCGATTAAACGGTAGTCTG
tss_05493	SMel1021Chro	+	3118114	CGCGGGGTCTGCCGAAACCCGCATCGGCGTATAATAGTTG
tss_05504	SMel1021Chro	+	3130178	GGAATTGTCTGCGATAGTGATTTTGGACAGAATGCGTCCG
tss_05509	SMel1021Chro	+	3132729	GGCATGGGCTTCCACGTGCCGAAGGGCTACGTCTATGCGG
tss_05514	SMel1021Chro	-	3137714	GATCATGCCGTCATCCACATGGTGCTCGTAGAAGTCGATG
tss_05530	SMel1021Chro	-	3158520	TTCCTCGTCTGGGGCGATCCGATGCTTTATGACAGCACGA
tss_05535	SMel1021Chro	+	3160732	AGGGCTTCACGGTTCTGGAATAGAAACTGGAGCGGGACGA
tss_05536	SMel1021Chro	+	3160850	ACTCGACCTGAAAAAATGAACGTGATCTAGCGAATGATTG
tss_05537	SMel1021Chro	+	3162663	GCCGTCGTCAAGACCGTCGCGCTCGATTATTAGAGAAGCG
tss_05546	SMel1021Chro	+	3166670	GTGATGTTCCTGGAGCCGAAGCGGCTTTATAACGGCCCCT
tss_05547	SMel1021Chro	+	3166821	GCTCAGGCGTGACCGTCATCGCCTATGGTACGATGGTGCA
tss_05562	SMel1021Chro	-	3177551	CTTTCTCCACATGGGTAAAAAACCCGTAAAAACCAAGGGG
tss_05565	SMel1021Chro	+	3177657	AAAAAAATTTCTGGAAAAAAAGAATTTATGTTGGCTAATG
tss_05569	SMel1021Chro	+	3178347	CGTTGTTTCGCGTAGAAGATCGGAAGTATAGATACTTACG
tss_05572	SMel1021Chro	+	3179316	CTGTTCAACACGGCTATCGATGACGCGCGTATAAGATTTG
tss_05582	SMel1021Chro	+	3185517	TATACTGAATAGAAGCATTATTATATTCAATTATTCACTA
tss_05592	SMel1021Chro	+	3188881	ACGTTCTTTCTCGCCTTGATTTTCTATATACCGAAAAGCG
tss_05596	SMel1021Chro	-	3189186	GAGGCAGCGATCGCCTTCCTGATGGCCGTAAAAGTCGTTG
tss_05599	SMel1021Chro	-	3190459	TTCCCTCCGCCCTTGCCGGTCGGCCCAATCAGCGGGATGA
tss_05616	SMel1021Chro	+	3199339	GGTGATGGACTCGGCCGGAGTGCGAAGGAATAAGGCGGCG
tss_05617	SMel1021Chro	+	3201625	GGCGATGCGCGCGTAGCGTTCCCAGCCGTAGAAGCCCATG
tss_05627	SMel1021Chro	-	3208953	TAACCGCTGAAGGCATCTAAGCGGGAAACCCACCTGAAAA
tss_05628	SMel1021Chro	-	3208976	AGGGTAGCTATATATGGAAGGGATAACCGCTGAAGGCATC
tss_05630	SMel1021Chro	-	3209000	CTGTTGTCCTGCCAAGGGCATAGCAGGGTAGCTATATATG
tss_05631	SMel1021Chro	-	3209074	GCCGTGGGTGTAGGAATATTGACAGGATCTGTCCCTAGTA
tss_05632	SMel1021Chro	-	3209093	GACAGTTCGGTCCCTATCTGCCGTGGGTGTAGGAATATTG
tss_05634	SMel1021Chro	-	3209148	GGTTTGGCTGTTCGCCAATTAAAGCGGTACGTGAGCTGGG
tss_05635	SMel1021Chro	-	3209159	CAGGTCCCAAGGGTTTGGCTGTTCGCCAATTAAAGCGGTA
tss_05636	SMel1021Chro	-	3209167	GGCTGGAGCAGGTCCCAAGGGTTTGGCTGTTCGCCAATTA
tss_05637	SMel1021Chro	-	3209224	AAGAGTCCATATCGACGGGGTTGTTTGGCACCTCGATGTC
tss_05639	SMel1021Chro	-	3209603	CACTGGCATTCGTGTCGGCATGTGTAGGATAGGTGGTAGG
tss_05648	SMel1021Chro	-	3211241	GGCCGTAGCGGGTGATAGCCCCGTACACGTAGAACACTCA
tss_05655	SMel1021Chro	-	3211656	TGAAAGAAGGGCATTTGGTGGATGCCTTGGCATGCACAGG
tss_05657	SMel1021Chro	-	3211707	GTTTGCCAAATCCAGCAAAGACGATGAGCATTGGCAATGA
tss_05658	SMel1021Chro	-	3211712	GATAGGTTTGCCAAATCCAGCAAAGACGATGAGCATTGGC
tss_05659	SMel1021Chro	-	3211812	CTGGTCTGGCGACTGCAAGGTCTCCGGATTTTGGCTGCTG
tss_05660	SMel1021Chro	-	3211859	CGATGGCATTGTTAGAAAGCGCGATTGTAAAAGGTAATCG
tss_05676	SMel1021Chro	-	3213716	GCAATCTAGAGTCCAGAAGAGGTGAGTGGAATTCCGAGTG
tss_05682	SMel1021Chro	-	3214346	CGTCGATTCAAAGTCAACGTGATTTAAGCCAATGATTGAA
tss_05693	SMel1021Chro	-	3221302	GGCTGGCTTCAGAAAGGCCTTGGCCGTATTCCAGCGGATG
tss_05698	SMel1021Chro	-	3223273	CACCTGATCCGGCACTCGTTGGAGTTCGTATCCTACAAGG
tss_05699	SMel1021Chro	-	3224094	GGGGACTGTCAGGAATTCTGTGCGGTGGGCCATGATGATG
tss_05715	SMel1021Chro	+	3234121	TGGCTGGAGCAATATGGCTTTATCGAATTACATGAGTTGG
tss_05721	SMel1021Chro	+	3235919	TGCCGGTAGCTTTCGGCTGTAGAGCCTAGTTAAATCGTTA
tss_05734	SMel1021Chro	-	3245374	TAGATAGGCGATCACATCGGGGTGCGATAGAGTCGCCCTG
tss_05736	SMel1021Chro	+	3246484	CGCTTTGTGGCAGAAGCCGCTTACGCCGTATAAGTGAACG
tss_05745	SMel1021Chro	+	3254853	GGGCTTCACGCGCTTCTAGCAATCCCATAAAAGTGCCTAG
tss_05750	SMel1021Chro	-	3258000	TTAAACCTTTGCTGAACGTTCGCCCCTAGCAGGAGAGCGA
tss_05756	SMel1021Chro	-	3259766	AAAATAGAAATTGCTTCTTATCTACTCGTAAAATGATGTA
tss_05758	SMel1021Chro	+	3259991	TTCGCGAAAATTTCAGAGGGGATCATGTTTTCTTTCACCA
tss_05759	SMel1021Chro	-	3260038	ATCGAGGACATTGCCGGCGAGATCGAATTGAATGATTGCC
tss_05760	SMel1021Chro	+	3261871	CACTTGCCTGTCAGAGGATGGATTCCTATGACTGGCACAA
tss_05765	SMel1021Chro	+	3269153	CCCCTGGAAACGTGATCCGCGATTGACCAGAATGACGCCG
tss_05769	SMel1021Chro	+	3272660	TCTCTATGCTGCGGAAGTGGATTGGCTCATCGTGCAGGAA
tss_05771	SMel1021Chro	-	3275074	GTTATTGCCGAATGTGTCCTGGACCGAATAGTTGACGACG
tss_05774	SMel1021Chro	+	3278772	CGCCTGGAACGTGCGGGAGTCCAGGGCGACATCGGTCCGA
tss_05776	SMel1021Chro	+	3279148	CGCTGCCATTATTTGCCACCTTCTTCGTAGGAAGTGGATG
tss_05783	SMel1021Chro	-	3281979	GCCTCGACCAGCGCGCCCATCTTCGGGATAACGCCGAGCA
tss_05787	SMel1021Chro	-	3285788	GCGCTTACCCACATGGCATTCACCATGTAGCTATAGGCGA
tss_05788	SMel1021Chro	-	3286940	ATGCACGTCGCTCTGGATCTTGGTGTAGAGCACAAGGCCA
tss_05789	SMel1021Chro	+	3287635	GAGTTTGGACGCCGGCGCCATGATCCCTTATGGTGCGCCA
tss_05794	SMel1021Chro	-	3295762	GGGGGAAGTGGGTCGACCGGCCTCGATATCCTGCGAGTTA
tss_05806	SMel1021Chro	+	3303699	GCGATGAACCTGGGACGGCGATAGGATAAAAGCGCAGCCG
tss_05811	SMel1021Chro	+	3305629	TTAGCAAAAACATAACACGCCCGATGCGATGCTCCGAGCC
tss_05812	SMel1021Chro	-	3305664	GGATGGCCTATCGCAAGAAGTTCGTTCATCATCGGGCCCG
tss_05817	SMel1021Chro	+	3315467	GCCCTTCTCTTCCGGGTTGGACATATGCATGAATTCGACG
tss_05819	SMel1021Chro	+	3318461	AGCTCTTCAACAGAGCCTTGGCCTGGTATTCATGGATGTT
tss_05822	SMel1021Chro	+	3320594	GGTCTTGCCGCGCCCGACGCCGCCGTGGATATAGAGGCCC
tss_05823	SMel1021Chro	+	3320688	GTCTTGCGCGAGGGGCGGCTTGCCAGGAGATTTGCCGTCA
tss_05838	SMel1021Chro	+	3329662	TCCCTATACCTCGGAGCAATATTACATGCATGTCGACCCG
tss_05844	SMel1021Chro	-	3334023	TTCATCGGCAAGGTCGTCCTCTTCGGCTATACCTGGGCCC
tss_05851	SMel1021Chro	+	3339350	CAGCTTGTCTCAATGCCGAGGATGCGCAAAGGCGGGGACG
tss_05862	SMel1021Chro	+	3344842	GTCTTGAAACGCCAGGAAGCAGCCGCCAAGATCGACATGG
tss_05863	SMel1021Chro	-	3345992	CGCGGCCGCGTAAACGCCGTCAACATGGTATTCGTCGGTG
tss_05874	SMel1021Chro	+	3350368	GGGCTGGTAGTCGTGGAACAGGCGGTTCATGATCGCCGTG
tss_05889	SMel1021Chro	-	3359235	ATGGTATCAATCGATGTGAGCTTTTGCCACAACGTGGGAA
tss_05890	SMel1021Chro	+	3359281	GTTGTGGCAAAAGCTCACATCGATTGATACCATCGCGTCG
tss_05912	SMel1021Chro	-	3366388	CGTTGACCCCCATGCTTACAGAGGTGGAGTCTATTACTCG
tss_05914	SMel1021Chro	-	3366940	ATTTGTCCTCGGCGCGGCTTGTGGTGGTAAAGATTGGCTC
tss_05918	SMel1021Chro	-	3367200	TGATTCCCCACCGAGAAGGTCGAGTGTTAGAGCATCGTCG
tss_05924	SMel1021Chro	-	3368283	AAGAGCACCGGAAGTTGGCCGAACGAGCGTATCCCTAGTG
tss_05932	SMel1021Chro	+	3369369	TTTCGCAGGGAGTCATAGGATTCGGTGGAATATCCTTCGA
tss_05940	SMel1021Chro	-	3370183	AGTAGCTCTGAAAAGCGATTTGCTGCGCATGATGTTCGGA
tss_05975	SMel1021Chro	-	3377280	TGCGGCTGGAAAACACCCGGCTCAAGGCCGACAATCAGCT
tss_05979	SMel1021Chro	+	3378203	TCCATAATCAGGCCCTGAACGTGGCCCAAGGTTCGTTGCA
tss_05980	SMel1021Chro	+	3378308	CGGGGTCGCGTCGGCAGGACGGCACTGTCATAGTGAGCCG
tss_05981	SMel1021Chro	+	3378717	CGATAGCCGTCCGGATGTCGGCTGATGTATTCGTCCCACA
tss_05984	SMel1021Chro	-	3379779	TGGCTATAAGACGACAATGGATGCTTTATCATCGACGACA
tss_05993	SMel1021Chro	+	3381912	GTATGGACACCCCGGAGCGTAGAGGTCAACCTGAGCATCA
tss_05999	SMel1021Chro	-	3383251	CTGATCGCGGGGCCCCGTCTGAAAGACGTATAAACGTTCA
tss_06001	SMel1021Chro	-	3383478	GGCAACACAGGTTACCCCGCCAAGAACGTATGATCCGACA
tss_06004	SMel1021Chro	+	3383754	AGTTGACGCGTTCCACGCAGCTGGCGTCAGGATGGTCCAA
tss_06008	SMel1021Chro	+	3384127	TCTATTGACGATCTTATTGCCCACATAGATCACTTCGTTT
tss_06013	SMel1021Chro	-	3385226	TGGCACAGCGGAAAGCAATGACCGCGTATACGGATGGTTA
tss_06015	SMel1021Chro	+	3385767	CCCCTATTGATCAACGGCAAGGGCGGGCAAAGTGAAGTCG
tss_06020	SMel1021Chro	-	3386979	TGGGGATATAGTAAGAGTTTTTCGTATAGACGCGCATCTG
tss_06021	SMel1021Chro	-	3386993	GGCCGCTTCATCTCTGGGGATATAGTAAGAGTTTTTCGTA
tss_06031	SMel1021Chro	-	3388566	TTCAATTGCGCTTGCTCTCGTAATGCGGGAGATTAACGCA
tss_06046	SMel1021Chro	+	3391872	TCCCTACCAATAAAAGCGCACAGGTCTATGAGCTACCTTA
tss_06053	SMel1021Chro	+	3392608	ACCGCGCGAGAAAATAACTACTGCGATTTATGACGGGCTG
tss_06054	SMel1021Chro	-	3392691	CCGCTTGCCAACTGATCGCGCACGACGATAGGCAGCAGCG
tss_06056	SMel1021Chro	-	3393253	CGCCTCAATGTTCTCTTCGAGTATGGAATACTCGATCTTG
tss_06060	SMel1021Chro	+	3396630	GGCATTGCGGCGGCTGACGATCTCGTCGATGAAGGCGCGG
tss_06083	SMel1021Chro	-	3401637	ATAAAAGACAAACCCATCGCAATCATTATCGTTGGGTTTG
tss_06087	SMel1021Chro	+	3403290	ACGAGCAAACTCTGGTGACCCCTTGTCCGTACCACCGTCG
tss_06089	SMel1021Chro	-	3404353	TCCTCGACATCCAATCCCTTGGCTACGAATACGACACCTA
tss_06092	SMel1021Chro	+	3404834	CTGTCGGCAACAAGGGCGCAACCGTGTAGTCCCAGTAAGG
tss_06096	SMel1021Chro	-	3405566	ATATTTGCAGGTGATTATATTAGAGTTTAGTTAGAAATTG
tss_06101	SMel1021Chro	-	3406517	CTCTCTTTGCCCTAGCGGGAATAATAGAGAGTACCAGGTA
tss_06110	SMel1021Chro	+	3407200	CACGATTGCCTTGTGAAATCGATTTGTACAGGTAGCATCA
tss_06112	SMel1021Chro	+	3407277	CAGTAGCCCCAGAACAAAAAATGCGCTCTACCCGTTGATG
tss_06115	SMel1021Chro	-	3407859	ATGGTGGTACGGATGTGGGAAATCTTGCATACCGACCATA
tss_06117	SMel1021Chro	-	3409018	CGGGTGCTGGATCGCTCTCGGCGAGACAAAGGGCTTGGGA
tss_06119	SMel1021Chro	-	3409755	ACGCCTGCCGGATAGCGCCTTGATAGCCTATGACACGTCA
tss_06133	SMel1021Chro	+	3412351	GAGCCTTTTGAACTCTCTCATTAGGTGGTTCATTGCCGCA
tss_06139	SMel1021Chro	+	3412763	ACTCTTTAAACATACGAGTTTCATCCGTATCTTCTCATGG
tss_06151	SMel1021Chro	-	3415778	TTGGTTGCGCCCCTGACGGAAACCACGAAGAAGGAGGTCA
tss_06152	SMel1021Chro	-	3415999	ATCCTATGAGCGACAGTGTGAATCAGCCACGAACATTCGA
tss_06162	SMel1021Chro	+	3418872	TCCGTAGCACTCTTCCATCCGCCGGGGTATCTTACCATGA
tss_06171	SMel1021Chro	+	3421160	TGCTGGTAGTTGAAGCGCTGCGGAGGCATGTTGGCCATCA
tss_06177	SMel1021Chro	-	3422574	ACGATTGCTGCCCTGCCGGAAGTGTGCCCATGTTGCCTCT
tss_06179	SMel1021Chro	+	3422884	GTCATTGCCTTCGCCAGCGCGCGTTGCTTCAACAAATGTG
tss_06193	SMel1021Chro	+	3428186	TGCCTGGCTCGAGAGGAGGGCGTGGGGCATAGAGGAATTG
tss_06196	SMel1021Chro	+	3428505	CTTGTTGAGAGCCTGTCCGCCGCTGGCTACGACGTCGACG
tss_06199	SMel1021Chro	+	3429737	AGTTCTCCCGCAATGTCAAACGGGATGAGAGGGTTGTGAA
tss_06214	SMel1021Chro	-	3432177	AGCATTTGAGGCGGGCGATAAATATGAAAAGGTCTTCTTG
tss_06224	SMel1021Chro	-	3433607	TGCAATTGTCAGCGTGAGCAGCAGCGGCAATATGTCGACA
tss_06226	SMel1021Chro	-	3433858	TTGTTTGACTTCTATATTTCAGAAGGTATCGAAAGAATTT
tss_06231	SMel1021Chro	-	3434997	GTCACTCCCGAGGAAGGAAGCTGCTTTATAACGAGTGTCT
tss_06237	SMel1021Chro	-	3437297	CCAATTGGGTCTATGGCGCGCGGCTTGGTAATCTGGGGCG
tss_06248	SMel1021Chro	-	3445304	CGTACCTAAATGTAGGCATCAAACCTATACGGTTTCAAGA
tss_06251	SMel1021Chro	+	3446534	TGTATTGGTGTGCCCGGCCAAATCGGATTAGGGTCTCCTA
tss_06256	SMel1021Chro	+	3450271	ACCTTGCGGAACTGCATCGCAGCATGGGACAGATCACCAA
tss_06257	SMel1021Chro	+	3450677	CGTCAAAGATCCGAAACAAAACTGATTTAAGCGCAGTAGA
tss_06261	SMel1021Chro	+	3452862	TGGAACGTCTTTTCCCAGACGATGATATTGGCGATCCCTG
tss_06263	SMel1021Chro	+	3454925	CTTGTGGACGGTCAGGAAATAAGGCTCGTATTTCTTGTCG
tss_06264	SMel1021Chro	-	3455274	GGTTGCTCGCCACCAATGACGCGCTCTATCACGATCCGCA
tss_06272	SMel1021Chro	+	3461776	CATTGACCGCGCGGTCCTCCTCGCGCTATCAAATGATCCG
tss_06275	SMel1021Chro	-	3462344	GGATATTTCGGAACCCCGTGGAAATGGTAGACCGCAGCCA
tss_06278	SMel1021Chro	+	3464143	ACTTGACAAACCCCGGCTATGTTACGTTATTACGTTTATG
tss_06286	SMel1021Chro	+	3467452	CCCTTGAGATTTCGAAGGGCCGCACCATTTTTTGGTCCTA
tss_06291	SMel1021Chro	-	3470785	GAGGCTGGCCACCTGGAGGCTGCGGTCGTAGACCGATGTG
tss_06292	SMel1021Chro	+	3470808	CTCTTTACGCACACGGCACATCGGTCTACGACCGCAGCCT
tss_06310	SMel1021Chro	+	3481734	GATACCGTTGGTGGCCCGTCCGAATTCGTAGAACACCTCA
tss_06312	SMel1021Chro	-	3481828	CGACTCTCGCGATGGGTGTCGCCTGCGGTATGGTCAACGG
tss_06326	SMel1021Chro	+	3487014	GGCGGATCTTCTGGCCGTTCTCCATGGTAAGCAGCTTCTG
tss_06328	SMel1021Chro	+	3487388	TCGAACTCTTCGTAAAGGGAGAGCTGTTCTATCAACGTCT
tss_06334	SMel1021Chro	+	3489220	TGTTCCTTGACGAGGCCGGAGCCCGGAACGATCATCGCCG
tss_06337	SMel1021Chro	+	3490649	GTGCTCGCGTTGAATGGCCGGAACGGATATGATAAGCAAA
tss_06339	SMel1021Chro	+	3492327	CTTCTCTCGCTTGCAAGCTATTTCTGGTACCGCAGGACGG
tss_06346	SMel1021Chro	-	3496670	GCGGTTGCGGCGCTCGGCTTCAATTACTATGACGTCGGCA
tss_06347	SMel1021Chro	+	3496995	CGCTTCGCCCGAATTGTAGAGATAGCCTATGGTCTTGACG
tss_06351	SMel1021Chro	+	3498454	CGCACCAGCTTCTGCGTGCCGGTGTGGCAGAAGGAACAGG
tss_06355	SMel1021Chro	-	3499605	AAGAAAGATCGCAACTGCACTCGCACTCGTAATGGCTGCA
tss_06364	SMel1021Chro	-	3500143	TCTGTGCGTCTGATCATACCCCGGCACTAGAGCGGGATGA
tss_06378	SMel1021Chro	-	3502547	GATGGTTTTTGCCACGCGAAAGAGCCCTATATGAAAATTG
tss_06379	SMel1021Chro	+	3502555	ATCGGCGGACAATTGTTTGATGATCCGTATCCAATTTTCA
tss_06385	SMel1021Chro	+	3507721	TCATATGTTCGCCCGCAATGCTCGGCATAAAGCCGCGTCA
tss_06396	SMel1021Chro	+	3513036	TCCCTGGTCCAGACGGCCTGACCCAGATATTCGAGATTGA
tss_06405	SMel1021Chro	+	3517277	TGCCGCGCATGAGAAGGTGACCGAGGCCGTAGAAGAGAAA
tss_06409	SMel1021Chro	+	3518367	CAGCTTGTGCTTGGCGGAGATCGCCACCAGAATGCCGCCG
tss_06414	SMel1021Chro	+	3524187	CAAGCACCAGCTGCCGCCGGCCGATCCGGCGCGCGAAGAA
tss_06424	SMel1021Chro	-	3528198	ATGGTGATTCCGGTCATGCCGATCTGGTATTGACCGTCGG
tss_06436	SMel1021Chro	+	3536498	CGCCACAATTTGACCGCCGCGCCGTGCGAGGCGCGGGAGA
tss_06444	SMel1021Chro	+	3539245	GCCATCGAAATCACCAGACGCATGTGCGACATTGCGATCT
tss_06453	SMel1021Chro	+	3541200	CGGTGATACTCGATCGCCCGCGCATGCTAGGCATGTCCGG
tss_06481	SMel1021Chro	+	3552753	GTTGCCATGAGTATGCGATAAGCGGTTTGACCTTCGCATG
tss_06491	SMel1021Chro	-	3558659	TTCGCATAAACCCGCCGGTTTCCAAGCGTATAAAAGACCA
tss_06498	SMel1021Chro	+	3564666	GCTGTTGTCGTGGAACTTCGGGTGGCTGATGATAGCCTCG
tss_06503	SMel1021Chro	-	3566450	GTCCTCGACATTTCCAGCCACACGGTCGACTGGTACATGA
tss_06507	SMel1021Chro	+	3568248	GCCTTTCGGGGGCTAATTCACGGATGTAGATTTGCGGCCA
tss_06515	SMel1021Chro	-	3568760	CGGGTATCGGAATTGGCGCCGCAACGGCACGATGCGGCAA
tss_06517	SMel1021Chro	+	3568843	GGGTGAGACAGTGTCCTTGTTTCAGGTGTATGCAAGAGCG
tss_06518	SMel1021Chro	-	3568879	GGTGATGGCAGCCAGGACGATATTGGCTATGACGATCGCC
tss_06523	SMel1021Chro	-	3570794	CGATCGCCTGGAACTCGTAGAACTGATATTCGCTCATTCA
tss_06524	SMel1021Chro	-	3570976	CAGTTGCCGCGTGCCCCAATTGGCGAGATAGAGGTGCAGG
tss_06527	SMel1021Chro	+	3571361	GCGCTCGAGGCTGCGGCCGAGTTCTTCTATATAGATTCCG
tss_06528	SMel1021Chro	-	3572221	CTGCTGCATGTGCTGGCGCTCGCCTATATTCTCGCAACCG
tss_06534	SMel1021Chro	+	3573349	AACCCCTTCATGCGCGTTTTTTGTGACACTATTATTTACA
tss_06535	SMel1021Chro	+	3577604	AGGCCCAGCGTCGGCACGCCGAAGTTCGTATACTGGTAGG
tss_06549	SMel1021Chro	-	3585803	CAGGTTGAAGTGAACGCCGCCGTCGCCGATATGGCCGAAA
tss_06558	SMel1021Chro	+	3595245	GGTCATGGCCGCAGATCCTGTTTCACGATATGGTCGGCGA
tss_06562	SMel1021Chro	+	3599520	CGTCATCGACAGGAAGCCCGTATAGGCTATGAAGCCGTAG
tss_06563	SMel1021Chro	-	3601138	GTGAGGTTTCGTAATCGGCGAAAGGGTGTAACGTCTTGAA
tss_06568	SMel1021Chro	+	3608110	TGCTGGCCATCATCGGCGAGAACAGCGCAAAGATAGAGGG
tss_06577	SMel1021Chro	+	3615738	CCGCTGTCACGACGTTTGCCATTTTGATATCCTCCACTCC
tss_06578	SMel1021Chro	+	3615759	TTTTGATATCCTCCACTCCAAAAATCGGTCTATTGGAGCG
tss_06596	SMel1021Chro	+	3620544	TGAGGCATTTCTTCCGTATCTGATGCTATTTCTTCCGCTG
tss_06615	SMel1021Chro	+	3635620	GCGCTTGACGAAATCGTCGCCCGCTCCCATCAGCGAGCGG
tss_06621	SMel1021Chro	-	3636842	ATTGCAATTCTTCACTTTCAAATGTGCTTTTGTCTAATTG
tss_06622	SMel1021Chro	-	3636850	GTCTCGAAATTGCAATTCTTCACTTTCAAATGTGCTTTTG

## Sheet: ctrl specific vs ecf02
TSS ID	replicon	strand	dominant TSS position
tss_00003	SMel1021Chro	+	108
tss_00004	SMel1021Chro	+	137
tss_00008	SMel1021Chro	+	532
tss_00009	SMel1021Chro	+	1000
tss_09360	SMel1021pSymB	-	3331
tss_09361	SMel1021pSymB	+	4670
tss_00020	SMel1021Chro	-	5736
tss_09362	SMel1021pSymB	+	6458
tss_06608	SMel1021pSymA	-	6933
tss_09364	SMel1021pSymB	-	10461
tss_06609	SMel1021pSymA	-	10782
tss_06617	SMel1021pSymA	-	12528
tss_06622	SMel1021pSymA	-	13980
tss_06634	SMel1021pSymA	-	16164
tss_09368	SMel1021pSymB	+	18050
tss_06640	SMel1021pSymA	+	19666
tss_06642	SMel1021pSymA	+	20529
tss_00046	SMel1021Chro	+	24181
tss_06652	SMel1021pSymA	+	26274
tss_06653	SMel1021pSymA	-	26589
tss_09380	SMel1021pSymB	+	36075
tss_09381	SMel1021pSymB	+	36086
tss_06670	SMel1021pSymA	+	40790
tss_06671	SMel1021pSymA	+	40915
tss_09388	SMel1021pSymB	+	42762
tss_06678	SMel1021pSymA	+	44402
tss_09392	SMel1021pSymB	-	47540
tss_00080	SMel1021Chro	-	48690
tss_00083	SMel1021Chro	-	51472
tss_09412	SMel1021pSymB	+	58828
tss_06695	SMel1021pSymA	+	58862
tss_06698	SMel1021pSymA	+	59621
tss_09418	SMel1021pSymB	-	60316
tss_09420	SMel1021pSymB	+	62188
tss_06712	SMel1021pSymA	-	62354
tss_06715	SMel1021pSymA	-	62560
tss_00100	SMel1021Chro	+	64065
tss_06729	SMel1021pSymA	-	65666
tss_06735	SMel1021pSymA	+	68817
tss_09431	SMel1021pSymB	-	72098
tss_09438	SMel1021pSymB	-	73199
tss_06748	SMel1021pSymA	+	76219
tss_06749	SMel1021pSymA	-	76509
tss_00116	SMel1021Chro	+	76889
tss_09445	SMel1021pSymB	-	78932
tss_00125	SMel1021Chro	+	81744
tss_00126	SMel1021Chro	+	81765
tss_00128	SMel1021Chro	+	81799
tss_00130	SMel1021Chro	+	82115
tss_00131	SMel1021Chro	+	82160
tss_00132	SMel1021Chro	+	82267
tss_00136	SMel1021Chro	+	83249
tss_09448	SMel1021pSymB	-	85024
tss_00155	SMel1021Chro	+	85485
tss_00156	SMel1021Chro	+	85501
tss_00165	SMel1021Chro	+	86620
tss_00166	SMel1021Chro	+	86647
tss_00168	SMel1021Chro	+	86910
tss_00169	SMel1021Chro	+	86942
tss_00170	SMel1021Chro	+	86954
tss_00171	SMel1021Chro	+	86958
tss_00172	SMel1021Chro	+	86976
tss_00174	SMel1021Chro	+	87013
tss_00175	SMel1021Chro	+	87039
tss_00176	SMel1021Chro	+	87064
tss_00177	SMel1021Chro	+	87069
tss_00178	SMel1021Chro	+	87083
tss_00179	SMel1021Chro	+	87098
tss_00180	SMel1021Chro	+	87111
tss_00182	SMel1021Chro	+	87129
tss_00183	SMel1021Chro	+	87142
tss_00184	SMel1021Chro	+	87156
tss_00185	SMel1021Chro	+	87161
tss_06778	SMel1021pSymA	-	92538
tss_00200	SMel1021Chro	+	93672
tss_09455	SMel1021pSymB	-	93701
tss_09456	SMel1021pSymB	-	94029
tss_06784	SMel1021pSymA	+	94440
tss_06787	SMel1021pSymA	+	94560
tss_09459	SMel1021pSymB	+	94722
tss_09460	SMel1021pSymB	+	94841
tss_09463	SMel1021pSymB	-	95751
tss_00209	SMel1021Chro	+	96049
tss_06798	SMel1021pSymA	+	97363
tss_06799	SMel1021pSymA	+	97573
tss_06800	SMel1021pSymA	-	97909
tss_09468	SMel1021pSymB	+	99189
tss_09469	SMel1021pSymB	-	99191
tss_06802	SMel1021pSymA	-	99387
tss_06805	SMel1021pSymA	-	100573
tss_06809	SMel1021pSymA	+	100826
tss_06812	SMel1021pSymA	+	102475
tss_00216	SMel1021Chro	+	104563
tss_06823	SMel1021pSymA	+	105393
tss_00220	SMel1021Chro	-	107901
tss_00221	SMel1021Chro	+	107970
tss_00222	SMel1021Chro	-	108178
tss_00224	SMel1021Chro	-	109062
tss_09482	SMel1021pSymB	-	112926
tss_09485	SMel1021pSymB	+	113939
tss_00234	SMel1021Chro	+	114540
tss_00235	SMel1021Chro	+	114999
tss_09486	SMel1021pSymB	+	115376
tss_09487	SMel1021pSymB	-	115412
tss_09488	SMel1021pSymB	+	115591
tss_06840	SMel1021pSymA	+	115619
tss_06841	SMel1021pSymA	-	116122
tss_00239	SMel1021Chro	+	117950
tss_00247	SMel1021Chro	+	118966
tss_06847	SMel1021pSymA	+	120318
tss_00254	SMel1021Chro	-	122076
tss_09496	SMel1021pSymB	+	124804
tss_00258	SMel1021Chro	+	125467
tss_06858	SMel1021pSymA	-	126439
tss_06860	SMel1021pSymA	+	127139
tss_06861	SMel1021pSymA	+	127233
tss_09497	SMel1021pSymB	+	130340
tss_06869	SMel1021pSymA	+	131451
tss_06870	SMel1021pSymA	-	131579
tss_09511	SMel1021pSymB	-	139616
tss_09512	SMel1021pSymB	+	139634
tss_09515	SMel1021pSymB	+	141784
tss_06888	SMel1021pSymA	+	142980
tss_06890	SMel1021pSymA	-	144143
tss_00282	SMel1021Chro	-	148885
tss_00283	SMel1021Chro	-	151490
tss_09521	SMel1021pSymB	+	151648
tss_06911	SMel1021pSymA	+	157502
tss_06913	SMel1021pSymA	+	157892
tss_06915	SMel1021pSymA	-	158473
tss_09532	SMel1021pSymB	-	162163
tss_06934	SMel1021pSymA	-	163380
tss_06935	SMel1021pSymA	-	164166
tss_09535	SMel1021pSymB	+	164846
tss_09538	SMel1021pSymB	+	168884
tss_06951	SMel1021pSymA	-	173648
tss_09545	SMel1021pSymB	-	174371
tss_06954	SMel1021pSymA	-	175201
tss_06956	SMel1021pSymA	+	176047
tss_06957	SMel1021pSymA	-	176082
tss_00315	SMel1021Chro	+	176185
tss_06959	SMel1021pSymA	-	176204
tss_09547	SMel1021pSymB	+	178642
tss_00319	SMel1021Chro	-	179297
tss_06965	SMel1021pSymA	-	180026
tss_00322	SMel1021Chro	-	180489
tss_00325	SMel1021Chro	-	182020
tss_06973	SMel1021pSymA	-	182716
tss_06974	SMel1021pSymA	-	183370
tss_09558	SMel1021pSymB	-	185179
tss_06981	SMel1021pSymA	+	186387
tss_06982	SMel1021pSymA	+	186628
tss_09563	SMel1021pSymB	-	188260
tss_00338	SMel1021Chro	+	188787
tss_09567	SMel1021pSymB	-	190977
tss_06989	SMel1021pSymA	+	191237
tss_09568	SMel1021pSymB	-	191776
tss_09570	SMel1021pSymB	-	191843
tss_00348	SMel1021Chro	-	192886
tss_06992	SMel1021pSymA	+	193016
tss_06994	SMel1021pSymA	-	193041
tss_09577	SMel1021pSymB	+	193269
tss_06995	SMel1021pSymA	+	193270
tss_00357	SMel1021Chro	+	196923
tss_07006	SMel1021pSymA	+	198277
tss_00365	SMel1021Chro	-	201640
tss_07015	SMel1021pSymA	-	202160
tss_07016	SMel1021pSymA	+	202403
tss_00383	SMel1021Chro	+	207974
tss_07028	SMel1021pSymA	-	208807
tss_07034	SMel1021pSymA	-	210967
tss_09595	SMel1021pSymB	+	213761
tss_07040	SMel1021pSymA	+	215556
tss_07043	SMel1021pSymA	-	221981
tss_09602	SMel1021pSymB	+	222102
tss_09606	SMel1021pSymB	+	224288
tss_07050	SMel1021pSymA	+	224308
tss_09611	SMel1021pSymB	+	226770
tss_09614	SMel1021pSymB	-	228676
tss_07058	SMel1021pSymA	-	230639
tss_07062	SMel1021pSymA	+	233742
tss_07065	SMel1021pSymA	-	234940
tss_09620	SMel1021pSymB	-	236358
tss_07080	SMel1021pSymA	+	238521
tss_00419	SMel1021Chro	+	240484
tss_07085	SMel1021pSymA	+	241710
tss_00431	SMel1021Chro	-	243933
tss_07096	SMel1021pSymA	+	245000
tss_07097	SMel1021pSymA	+	245097
tss_07102	SMel1021pSymA	+	246500
tss_00438	SMel1021Chro	+	246673
tss_00440	SMel1021Chro	+	247017
tss_07118	SMel1021pSymA	-	253297
tss_09632	SMel1021pSymB	-	253453
tss_07124	SMel1021pSymA	-	255491
tss_07130	SMel1021pSymA	-	258096
tss_07136	SMel1021pSymA	+	258964
tss_07137	SMel1021pSymA	-	259032
tss_00455	SMel1021Chro	-	259850
tss_00459	SMel1021Chro	+	259947
tss_00460	SMel1021Chro	-	260547
tss_07141	SMel1021pSymA	-	262776
tss_07142	SMel1021pSymA	-	262799
tss_09639	SMel1021pSymB	+	263465
tss_09642	SMel1021pSymB	-	266623
tss_09643	SMel1021pSymB	+	266647
tss_09645	SMel1021pSymB	-	266696
tss_09647	SMel1021pSymB	+	266777
tss_07148	SMel1021pSymA	-	267833
tss_07151	SMel1021pSymA	+	269018
tss_07153	SMel1021pSymA	-	269335
tss_07155	SMel1021pSymA	+	270143
tss_07159	SMel1021pSymA	+	270463
tss_07163	SMel1021pSymA	+	270989
tss_07169	SMel1021pSymA	+	272698
tss_09656	SMel1021pSymB	-	277508
tss_00483	SMel1021Chro	-	277777
tss_00485	SMel1021Chro	-	280746
tss_07178	SMel1021pSymA	+	283310
tss_00490	SMel1021Chro	-	283406
tss_00493	SMel1021Chro	-	283582
tss_00495	SMel1021Chro	-	283741
tss_07179	SMel1021pSymA	-	284569
tss_00505	SMel1021Chro	-	286058
tss_09661	SMel1021pSymB	+	288885
tss_09663	SMel1021pSymB	-	290738
tss_09664	SMel1021pSymB	-	290743
tss_00516	SMel1021Chro	+	295249
tss_00526	SMel1021Chro	+	301028
tss_09678	SMel1021pSymB	-	304370
tss_07221	SMel1021pSymA	+	306234
tss_07226	SMel1021pSymA	+	309215
tss_09687	SMel1021pSymB	-	310370
tss_07230	SMel1021pSymA	-	310384
tss_07235	SMel1021pSymA	-	315125
tss_07236	SMel1021pSymA	+	315218
tss_07240	SMel1021pSymA	-	316439
tss_09701	SMel1021pSymB	+	316605
tss_07241	SMel1021pSymA	+	316768
tss_09702	SMel1021pSymB	+	317278
tss_00561	SMel1021Chro	-	317593
tss_00564	SMel1021Chro	+	318083
tss_09703	SMel1021pSymB	-	319061
tss_07246	SMel1021pSymA	-	323676
tss_09709	SMel1021pSymB	-	324717
tss_00578	SMel1021Chro	+	329131
tss_07266	SMel1021pSymA	+	330937
tss_09723	SMel1021pSymB	+	333114
tss_09727	SMel1021pSymB	+	335197
tss_09729	SMel1021pSymB	-	336596
tss_09732	SMel1021pSymB	-	336793
tss_07279	SMel1021pSymA	+	337462
tss_09734	SMel1021pSymB	-	338051
tss_07284	SMel1021pSymA	+	339309
tss_09738	SMel1021pSymB	+	339338
tss_07296	SMel1021pSymA	-	344257
tss_09751	SMel1021pSymB	+	348524
tss_07307	SMel1021pSymA	-	350022
tss_00608	SMel1021Chro	-	351192
tss_07311	SMel1021pSymA	+	351567
tss_07313	SMel1021pSymA	+	352193
tss_00610	SMel1021Chro	+	352845
tss_07316	SMel1021pSymA	-	353344
tss_07319	SMel1021pSymA	-	353747
tss_07320	SMel1021pSymA	-	354100
tss_07322	SMel1021pSymA	+	354718
tss_07334	SMel1021pSymA	+	358791
tss_00624	SMel1021Chro	+	359174
tss_07340	SMel1021pSymA	-	361363
tss_07344	SMel1021pSymA	+	362815
tss_07348	SMel1021pSymA	+	365418
tss_09770	SMel1021pSymB	+	368170
tss_07357	SMel1021pSymA	+	369233
tss_07359	SMel1021pSymA	+	369519
tss_07365	SMel1021pSymA	+	370774
tss_09774	SMel1021pSymB	+	371960
tss_07376	SMel1021pSymA	-	374630
tss_07378	SMel1021pSymA	-	375239
tss_07381	SMel1021pSymA	+	375446
tss_07383	SMel1021pSymA	-	376189
tss_09783	SMel1021pSymB	+	376687
tss_07386	SMel1021pSymA	-	376803
tss_07390	SMel1021pSymA	+	377385
tss_07398	SMel1021pSymA	+	379473
tss_07399	SMel1021pSymA	-	379706
tss_09794	SMel1021pSymB	-	379850
tss_07401	SMel1021pSymA	+	380175
tss_09797	SMel1021pSymB	-	380241
tss_09800	SMel1021pSymB	+	383875
tss_07406	SMel1021pSymA	+	384576
tss_07407	SMel1021pSymA	-	384808
tss_00667	SMel1021Chro	-	388252
tss_07416	SMel1021pSymA	+	392752
tss_07417	SMel1021pSymA	-	392896
tss_09810	SMel1021pSymB	-	399556
tss_07440	SMel1021pSymA	+	402104
tss_09821	SMel1021pSymB	+	405559
tss_09826	SMel1021pSymB	-	409172
tss_09827	SMel1021pSymB	+	409346
tss_00694	SMel1021Chro	+	409610
tss_07456	SMel1021pSymA	-	410689
tss_07459	SMel1021pSymA	-	411961
tss_07462	SMel1021pSymA	-	412721
tss_00720	SMel1021Chro	+	415367
tss_00721	SMel1021Chro	+	415391
tss_09832	SMel1021pSymB	-	419672
tss_07477	SMel1021pSymA	+	419973
tss_09835	SMel1021pSymB	-	421499
tss_09836	SMel1021pSymB	-	422836
tss_07496	SMel1021pSymA	+	423177
tss_07497	SMel1021pSymA	+	423310
tss_00731	SMel1021Chro	-	424120
tss_07499	SMel1021pSymA	-	424847
tss_07502	SMel1021pSymA	+	427439
tss_07503	SMel1021pSymA	-	427782
tss_09846	SMel1021pSymB	-	429540
tss_09847	SMel1021pSymB	+	429569
tss_07509	SMel1021pSymA	-	429865
tss_00739	SMel1021Chro	-	432408
tss_00740	SMel1021Chro	+	432431
tss_09851	SMel1021pSymB	+	433069
tss_09854	SMel1021pSymB	+	434712
tss_07516	SMel1021pSymA	-	436750
tss_09858	SMel1021pSymB	+	440172
tss_07530	SMel1021pSymA	+	444091
tss_07539	SMel1021pSymA	+	445475
tss_07541	SMel1021pSymA	+	446123
tss_07543	SMel1021pSymA	-	446790
tss_00775	SMel1021Chro	+	449166
tss_07559	SMel1021pSymA	+	449912
tss_07561	SMel1021pSymA	-	451454
tss_09870	SMel1021pSymB	+	453337
tss_07572	SMel1021pSymA	+	453549
tss_09876	SMel1021pSymB	+	454816
tss_07584	SMel1021pSymA	-	456614
tss_09888	SMel1021pSymB	-	460490
tss_09889	SMel1021pSymB	-	460570
tss_09891	SMel1021pSymB	-	460731
tss_07595	SMel1021pSymA	-	461221
tss_07598	SMel1021pSymA	-	462740
tss_07599	SMel1021pSymA	-	462912
tss_07602	SMel1021pSymA	-	463698
tss_07603	SMel1021pSymA	-	465920
tss_09905	SMel1021pSymB	-	466126
tss_00792	SMel1021Chro	-	466676
tss_07607	SMel1021pSymA	-	466735
tss_09909	SMel1021pSymB	+	467463
tss_09914	SMel1021pSymB	+	469289
tss_07621	SMel1021pSymA	-	469429
tss_09916	SMel1021pSymB	-	470196
tss_09918	SMel1021pSymB	-	471078
tss_00799	SMel1021Chro	-	472740
tss_07628	SMel1021pSymA	+	472864
tss_09922	SMel1021pSymB	+	477131
tss_00816	SMel1021Chro	+	480579
tss_07644	SMel1021pSymA	-	481507
tss_00822	SMel1021Chro	-	482837
tss_00823	SMel1021Chro	-	482861
tss_09939	SMel1021pSymB	-	483030
tss_09940	SMel1021pSymB	+	483037
tss_09947	SMel1021pSymB	+	483881
tss_09948	SMel1021pSymB	-	485130
tss_07670	SMel1021pSymA	+	487084
tss_09958	SMel1021pSymB	-	487617
tss_07673	SMel1021pSymA	+	487642
tss_07674	SMel1021pSymA	+	487653
tss_09966	SMel1021pSymB	-	489264
tss_07677	SMel1021pSymA	-	491044
tss_07679	SMel1021pSymA	-	491953
tss_07681	SMel1021pSymA	-	492476
tss_07684	SMel1021pSymA	-	494036
tss_07685	SMel1021pSymA	-	494046
tss_00844	SMel1021Chro	-	494934
tss_07688	SMel1021pSymA	-	495528
tss_09976	SMel1021pSymB	+	495852
tss_00847	SMel1021Chro	-	496611
tss_09981	SMel1021pSymB	-	499653
tss_00849	SMel1021Chro	-	501838
tss_00850	SMel1021Chro	+	501851
tss_09987	SMel1021pSymB	-	504216
tss_07706	SMel1021pSymA	-	512223
tss_07707	SMel1021pSymA	-	514107
tss_07709	SMel1021pSymA	-	515563
tss_07711	SMel1021pSymA	+	521592
tss_07718	SMel1021pSymA	+	523166
tss_10015	SMel1021pSymB	+	525731
tss_00877	SMel1021Chro	+	527778
tss_07725	SMel1021pSymA	-	528969
tss_10024	SMel1021pSymB	+	531458
tss_00879	SMel1021Chro	+	532218
tss_10028	SMel1021pSymB	+	533516
tss_00885	SMel1021Chro	-	534498
tss_10033	SMel1021pSymB	+	534938
tss_10042	SMel1021pSymB	+	536878
tss_07739	SMel1021pSymA	+	538995
tss_07740	SMel1021pSymA	-	539306
tss_00892	SMel1021Chro	-	539849
tss_10049	SMel1021pSymB	-	540318
tss_10052	SMel1021pSymB	-	541909
tss_10055	SMel1021pSymB	+	542320
tss_10056	SMel1021pSymB	-	542343
tss_10058	SMel1021pSymB	-	544639
tss_07759	SMel1021pSymA	+	546672
tss_10069	SMel1021pSymB	+	547926
tss_10073	SMel1021pSymB	+	548531
tss_10075	SMel1021pSymB	-	549352
tss_00933	SMel1021Chro	-	551743
tss_00936	SMel1021Chro	+	552345
tss_00939	SMel1021Chro	+	553254
tss_00948	SMel1021Chro	-	554947
tss_00949	SMel1021Chro	-	555072
tss_00951	SMel1021Chro	-	555751
tss_07779	SMel1021pSymA	-	555767
tss_07781	SMel1021pSymA	-	556206
tss_10095	SMel1021pSymB	-	557520
tss_07790	SMel1021pSymA	-	560251
tss_10099	SMel1021pSymB	+	560619
tss_07792	SMel1021pSymA	+	560670
tss_07793	SMel1021pSymA	+	561468
tss_00974	SMel1021Chro	-	565091
tss_10113	SMel1021pSymB	-	565508
tss_10114	SMel1021pSymB	+	565531
tss_07799	SMel1021pSymA	-	566606
tss_00979	SMel1021Chro	-	566840
tss_07800	SMel1021pSymA	+	567058
tss_00984	SMel1021Chro	+	571522
tss_10142	SMel1021pSymB	+	571936
tss_00987	SMel1021Chro	+	574042
tss_10150	SMel1021pSymB	+	574468
tss_10168	SMel1021pSymB	+	578728
tss_01000	SMel1021Chro	-	580122
tss_07835	SMel1021pSymA	-	583178
tss_07838	SMel1021pSymA	-	583375
tss_10189	SMel1021pSymB	+	583744
tss_07842	SMel1021pSymA	+	584276
tss_10191	SMel1021pSymB	+	584475
tss_01007	SMel1021Chro	+	585104
tss_07845	SMel1021pSymA	+	585873
tss_01014	SMel1021Chro	-	586017
tss_10196	SMel1021pSymB	+	586265
tss_07847	SMel1021pSymA	-	587405
tss_10197	SMel1021pSymB	+	587599
tss_10202	SMel1021pSymB	-	587789
tss_10217	SMel1021pSymB	+	589237
tss_10218	SMel1021pSymB	-	589259
tss_10221	SMel1021pSymB	-	590468
tss_07852	SMel1021pSymA	-	590792
tss_01019	SMel1021Chro	+	590797
tss_10223	SMel1021pSymB	-	590820
tss_07853	SMel1021pSymA	-	591000
tss_07857	SMel1021pSymA	+	594291
tss_10246	SMel1021pSymB	-	596479
tss_01025	SMel1021Chro	+	597006
tss_10250	SMel1021pSymB	-	597128
tss_10252	SMel1021pSymB	+	597224
tss_10259	SMel1021pSymB	-	598826
tss_10261	SMel1021pSymB	-	599520
tss_07869	SMel1021pSymA	-	600498
tss_01031	SMel1021Chro	+	600679
tss_10267	SMel1021pSymB	-	601991
tss_07881	SMel1021pSymA	+	605648
tss_01038	SMel1021Chro	-	605885
tss_01041	SMel1021Chro	+	606428
tss_07893	SMel1021pSymA	+	611157
tss_10276	SMel1021pSymB	-	612409
tss_10278	SMel1021pSymB	-	612578
tss_10284	SMel1021pSymB	+	614305
tss_10286	SMel1021pSymB	+	614951
tss_01049	SMel1021Chro	-	614991
tss_01050	SMel1021Chro	-	615057
tss_10287	SMel1021pSymB	+	615127
tss_01053	SMel1021Chro	+	616056
tss_10292	SMel1021pSymB	+	616260
tss_10293	SMel1021pSymB	-	616469
tss_10294	SMel1021pSymB	+	617089
tss_10295	SMel1021pSymB	-	617560
tss_01061	SMel1021Chro	+	621243
tss_07917	SMel1021pSymA	-	621824
tss_10318	SMel1021pSymB	+	624370
tss_07926	SMel1021pSymA	-	626286
tss_10331	SMel1021pSymB	+	627309
tss_10333	SMel1021pSymB	-	627928
tss_07935	SMel1021pSymA	+	629003
tss_07936	SMel1021pSymA	-	629242
tss_10344	SMel1021pSymB	-	630192
tss_10351	SMel1021pSymB	+	631957
tss_10353	SMel1021pSymB	-	633116
tss_01086	SMel1021Chro	-	633768
tss_07944	SMel1021pSymA	-	636442
tss_07947	SMel1021pSymA	-	636868
tss_07950	SMel1021pSymA	+	637446
tss_01092	SMel1021Chro	+	637852
tss_07951	SMel1021pSymA	+	637935
tss_10369	SMel1021pSymB	-	638667
tss_01096	SMel1021Chro	+	639428
tss_07954	SMel1021pSymA	+	639516
tss_07958	SMel1021pSymA	-	640985
tss_10372	SMel1021pSymB	-	641580
tss_07967	SMel1021pSymA	+	644266
tss_01106	SMel1021Chro	+	648363
tss_01108	SMel1021Chro	-	649548
tss_01109	SMel1021Chro	-	649572
tss_10399	SMel1021pSymB	+	653010
tss_10400	SMel1021pSymB	+	653505
tss_10402	SMel1021pSymB	+	653934
tss_07987	SMel1021pSymA	+	657127
tss_01124	SMel1021Chro	+	659198
tss_07991	SMel1021pSymA	+	660697
tss_10412	SMel1021pSymB	-	662816
tss_01135	SMel1021Chro	-	663106
tss_08001	SMel1021pSymA	+	665302
tss_10417	SMel1021pSymB	-	665894
tss_10420	SMel1021pSymB	-	666253
tss_10423	SMel1021pSymB	+	666467
tss_10425	SMel1021pSymB	-	666972
tss_10429	SMel1021pSymB	+	667404
tss_01144	SMel1021Chro	+	668693
tss_10437	SMel1021pSymB	-	669495
tss_10440	SMel1021pSymB	-	670139
tss_01156	SMel1021Chro	+	673969
tss_01157	SMel1021Chro	-	674312
tss_08021	SMel1021pSymA	+	675337
tss_10458	SMel1021pSymB	-	676814
tss_08025	SMel1021pSymA	+	677924
tss_10464	SMel1021pSymB	+	678428
tss_01170	SMel1021Chro	+	679364
tss_01171	SMel1021Chro	-	679949
tss_10476	SMel1021pSymB	-	680082
tss_10477	SMel1021pSymB	-	680089
tss_10479	SMel1021pSymB	+	680636
tss_08032	SMel1021pSymA	-	680691
tss_01181	SMel1021Chro	+	684274
tss_01183	SMel1021Chro	+	684484
tss_08044	SMel1021pSymA	+	684562
tss_08046	SMel1021pSymA	+	685103
tss_08050	SMel1021pSymA	-	687304
tss_10496	SMel1021pSymB	+	687961
tss_01193	SMel1021Chro	+	688971
tss_01199	SMel1021Chro	-	690744
tss_10502	SMel1021pSymB	-	691665
tss_08057	SMel1021pSymA	-	692017
tss_08060	SMel1021pSymA	+	692752
tss_10507	SMel1021pSymB	-	692889
tss_10509	SMel1021pSymB	+	693637
tss_10511	SMel1021pSymB	-	694181
tss_10525	SMel1021pSymB	+	695804
tss_10527	SMel1021pSymB	-	695955
tss_08063	SMel1021pSymA	-	696620
tss_08066	SMel1021pSymA	-	697371
tss_10539	SMel1021pSymB	+	699949
tss_08071	SMel1021pSymA	+	702185
tss_08073	SMel1021pSymA	+	703461
tss_10564	SMel1021pSymB	-	705493
tss_01208	SMel1021Chro	-	705723
tss_10571	SMel1021pSymB	-	706393
tss_08077	SMel1021pSymA	-	706681
tss_08078	SMel1021pSymA	-	706711
tss_10574	SMel1021pSymB	-	708186
tss_10575	SMel1021pSymB	+	708305
tss_10588	SMel1021pSymB	+	710219
tss_10590	SMel1021pSymB	+	711091
tss_10591	SMel1021pSymB	+	711113
tss_10592	SMel1021pSymB	+	711260
tss_08086	SMel1021pSymA	+	711323
tss_01218	SMel1021Chro	+	714485
tss_01221	SMel1021Chro	+	715581
tss_10601	SMel1021pSymB	-	717376
tss_10602	SMel1021pSymB	+	717441
tss_10603	SMel1021pSymB	+	717574
tss_10604	SMel1021pSymB	+	717625
tss_08097	SMel1021pSymA	-	721408
tss_08107	SMel1021pSymA	+	725262
tss_08130	SMel1021pSymA	+	735966
tss_01255	SMel1021Chro	-	741906
tss_01256	SMel1021Chro	+	741995
tss_01262	SMel1021Chro	+	743391
tss_01263	SMel1021Chro	+	743770
tss_08148	SMel1021pSymA	-	744565
tss_08154	SMel1021pSymA	+	746180
tss_01266	SMel1021Chro	-	746826
tss_08160	SMel1021pSymA	+	746935
tss_01269	SMel1021Chro	-	747247
tss_08161	SMel1021pSymA	+	747663
tss_10632	SMel1021pSymB	-	749249
tss_08162	SMel1021pSymA	+	749614
tss_08163	SMel1021pSymA	-	749653
tss_01275	SMel1021Chro	-	751845
tss_08170	SMel1021pSymA	-	753018
tss_01283	SMel1021Chro	+	754824
tss_10637	SMel1021pSymB	-	757141
tss_08174	SMel1021pSymA	-	757717
tss_08175	SMel1021pSymA	-	758096
tss_10648	SMel1021pSymB	+	767550
tss_10649	SMel1021pSymB	-	768911
tss_08188	SMel1021pSymA	+	771004
tss_08197	SMel1021pSymA	+	776971
tss_10660	SMel1021pSymB	+	777453
tss_01322	SMel1021Chro	+	782385
tss_08201	SMel1021pSymA	-	782852
tss_01326	SMel1021Chro	-	783297
tss_01330	SMel1021Chro	-	784452
tss_08206	SMel1021pSymA	+	785849
tss_10671	SMel1021pSymB	+	786737
tss_08210	SMel1021pSymA	-	787114
tss_08215	SMel1021pSymA	+	791344
tss_10680	SMel1021pSymB	+	793280
tss_10681	SMel1021pSymB	+	793823
tss_10683	SMel1021pSymB	+	794373
tss_08228	SMel1021pSymA	-	801244
tss_01351	SMel1021Chro	-	801375
tss_10700	SMel1021pSymB	+	802265
tss_01357	SMel1021Chro	-	805670
tss_08232	SMel1021pSymA	+	805782
tss_10709	SMel1021pSymB	+	805985
tss_01360	SMel1021Chro	-	806395
tss_10725	SMel1021pSymB	+	808891
tss_10726	SMel1021pSymB	-	809323
tss_10729	SMel1021pSymB	-	811690
tss_01376	SMel1021Chro	+	812696
tss_10733	SMel1021pSymB	-	812846
tss_10743	SMel1021pSymB	-	814388
tss_08249	SMel1021pSymA	+	815014
tss_10753	SMel1021pSymB	+	818687
tss_10757	SMel1021pSymB	-	819137
tss_01390	SMel1021Chro	-	821022
tss_10761	SMel1021pSymB	+	823737
tss_08261	SMel1021pSymA	-	824487
tss_08262	SMel1021pSymA	+	824552
tss_10768	SMel1021pSymB	-	827824
tss_01408	SMel1021Chro	+	829032
tss_01411	SMel1021Chro	-	830084
tss_10780	SMel1021pSymB	+	833867
tss_10781	SMel1021pSymB	-	833940
tss_10784	SMel1021pSymB	+	837007
tss_08284	SMel1021pSymA	-	837628
tss_01433	SMel1021Chro	+	843947
tss_10792	SMel1021pSymB	-	844422
tss_08291	SMel1021pSymA	-	845661
tss_01439	SMel1021Chro	-	847592
tss_10800	SMel1021pSymB	-	847639
tss_01443	SMel1021Chro	+	849796
tss_08295	SMel1021pSymA	-	852836
tss_01457	SMel1021Chro	+	858227
tss_01459	SMel1021Chro	+	858543
tss_10810	SMel1021pSymB	+	858782
tss_01466	SMel1021Chro	-	861058
tss_01469	SMel1021Chro	+	861819
tss_08314	SMel1021pSymA	+	867090
tss_01475	SMel1021Chro	+	867395
tss_01479	SMel1021Chro	+	868736
tss_08325	SMel1021pSymA	+	874709
tss_08326	SMel1021pSymA	+	874722
tss_08327	SMel1021pSymA	-	874808
tss_08332	SMel1021pSymA	-	876114
tss_08335	SMel1021pSymA	+	876572
tss_01488	SMel1021Chro	+	877015
tss_08338	SMel1021pSymA	-	877149
tss_08341	SMel1021pSymA	+	878736
tss_08357	SMel1021pSymA	-	882136
tss_08360	SMel1021pSymA	+	882480
tss_08363	SMel1021pSymA	+	882706
tss_10828	SMel1021pSymB	-	882893
tss_08368	SMel1021pSymA	+	886611
tss_10830	SMel1021pSymB	+	887044
tss_01501	SMel1021Chro	-	887094
tss_08386	SMel1021pSymA	-	894782
tss_10846	SMel1021pSymB	+	898619
tss_08391	SMel1021pSymA	-	899266
tss_01515	SMel1021Chro	+	899345
tss_01516	SMel1021Chro	-	899463
tss_08392	SMel1021pSymA	-	899463
tss_08395	SMel1021pSymA	+	899709
tss_10852	SMel1021pSymB	+	901188
tss_08400	SMel1021pSymA	-	902451
tss_08408	SMel1021pSymA	+	906683
tss_10855	SMel1021pSymB	+	907360
tss_08410	SMel1021pSymA	-	907607
tss_01536	SMel1021Chro	+	910193
tss_01537	SMel1021Chro	+	910201
tss_08420	SMel1021pSymA	+	911741
tss_08421	SMel1021pSymA	-	911809
tss_10857	SMel1021pSymB	-	912246
tss_08426	SMel1021pSymA	-	915115
tss_08427	SMel1021pSymA	-	915758
tss_01549	SMel1021Chro	+	916785
tss_01551	SMel1021Chro	+	917702
tss_10863	SMel1021pSymB	-	919146
tss_10876	SMel1021pSymB	-	924150
tss_08442	SMel1021pSymA	+	924711
tss_10879	SMel1021pSymB	-	925566
tss_08449	SMel1021pSymA	-	927504
tss_10883	SMel1021pSymB	-	927817
tss_01572	SMel1021Chro	+	929775
tss_01573	SMel1021Chro	+	929823
tss_08454	SMel1021pSymA	-	930778
tss_10889	SMel1021pSymB	+	931717
tss_08456	SMel1021pSymA	-	931934
tss_08461	SMel1021pSymA	+	934804
tss_10897	SMel1021pSymB	+	936697
tss_08471	SMel1021pSymA	-	941039
tss_01594	SMel1021Chro	-	942472
tss_08479	SMel1021pSymA	-	943681
tss_01599	SMel1021Chro	+	946019
tss_01605	SMel1021Chro	+	948892
tss_01606	SMel1021Chro	-	949327
tss_10912	SMel1021pSymB	-	949344
tss_01608	SMel1021Chro	-	950747
tss_08490	SMel1021pSymA	-	953486
tss_08493	SMel1021pSymA	-	954012
tss_08502	SMel1021pSymA	+	955551
tss_08505	SMel1021pSymA	-	956178
tss_01613	SMel1021Chro	-	956526
tss_01616	SMel1021Chro	+	958218
tss_10923	SMel1021pSymB	+	962666
tss_08522	SMel1021pSymA	-	963099
tss_10926	SMel1021pSymB	+	965403
tss_08529	SMel1021pSymA	-	966046
tss_01632	SMel1021Chro	-	972187
tss_08542	SMel1021pSymA	+	972707
tss_08547	SMel1021pSymA	-	973647
tss_08560	SMel1021pSymA	+	976915
tss_01639	SMel1021Chro	+	978029
tss_08562	SMel1021pSymA	+	978319
tss_08564	SMel1021pSymA	+	979853
tss_08571	SMel1021pSymA	+	981177
tss_08574	SMel1021pSymA	-	983764
tss_10943	SMel1021pSymB	-	983789
tss_10944	SMel1021pSymB	+	983809
tss_10945	SMel1021pSymB	+	983815
tss_08575	SMel1021pSymA	+	984335
tss_10948	SMel1021pSymB	+	985910
tss_01656	SMel1021Chro	-	986716
tss_08593	SMel1021pSymA	-	990668
tss_08594	SMel1021pSymA	+	990767
tss_01667	SMel1021Chro	+	991680
tss_01670	SMel1021Chro	+	991964
tss_08600	SMel1021pSymA	-	992454
tss_08602	SMel1021pSymA	-	992496
tss_08604	SMel1021pSymA	+	992513
tss_08607	SMel1021pSymA	-	992855
tss_01685	SMel1021Chro	-	997893
tss_08612	SMel1021pSymA	+	998180
tss_08623	SMel1021pSymA	+	1002042
tss_08625	SMel1021pSymA	-	1003079
tss_08642	SMel1021pSymA	-	1009214
tss_10973	SMel1021pSymB	-	1011398
tss_10978	SMel1021pSymB	-	1015696
tss_01713	SMel1021Chro	-	1016491
tss_08661	SMel1021pSymA	+	1016897
tss_08665	SMel1021pSymA	-	1017693
tss_10983	SMel1021pSymB	+	1020561
tss_08683	SMel1021pSymA	+	1021537
tss_08685	SMel1021pSymA	-	1021883
tss_08688	SMel1021pSymA	+	1022657
tss_01727	SMel1021Chro	-	1026950
tss_11001	SMel1021pSymB	-	1027267
tss_11004	SMel1021pSymB	-	1029520
tss_08701	SMel1021pSymA	-	1030347
tss_11006	SMel1021pSymB	-	1034424
tss_08712	SMel1021pSymA	-	1035856
tss_11011	SMel1021pSymB	-	1037733
tss_11012	SMel1021pSymB	-	1037915
tss_01746	SMel1021Chro	+	1043266
tss_11023	SMel1021pSymB	+	1046691
tss_01760	SMel1021Chro	-	1050142
tss_08731	SMel1021pSymA	-	1051446
tss_08733	SMel1021pSymA	-	1054167
tss_08736	SMel1021pSymA	-	1055885
tss_11030	SMel1021pSymB	+	1056530
tss_08737	SMel1021pSymA	-	1058047
tss_01775	SMel1021Chro	-	1059927
tss_08748	SMel1021pSymA	+	1066420
tss_08749	SMel1021pSymA	+	1066953
tss_11039	SMel1021pSymB	-	1071863
tss_11040	SMel1021pSymB	-	1074261
tss_01803	SMel1021Chro	-	1075616
tss_11045	SMel1021pSymB	-	1076423
tss_11046	SMel1021pSymB	+	1077503
tss_11053	SMel1021pSymB	-	1081698
tss_01814	SMel1021Chro	+	1081736
tss_08765	SMel1021pSymA	+	1082430
tss_01816	SMel1021Chro	+	1082574
tss_08772	SMel1021pSymA	+	1084294
tss_01822	SMel1021Chro	+	1084326
tss_01825	SMel1021Chro	-	1084637
tss_01828	SMel1021Chro	+	1085179
tss_11055	SMel1021pSymB	+	1087315
tss_01830	SMel1021Chro	+	1087757
tss_08786	SMel1021pSymA	-	1089233
tss_08789	SMel1021pSymA	-	1091206
tss_11066	SMel1021pSymB	+	1091983
tss_11072	SMel1021pSymB	+	1093105
tss_01840	SMel1021Chro	-	1093131
tss_08817	SMel1021pSymA	+	1098120
tss_01850	SMel1021Chro	+	1099200
tss_08821	SMel1021pSymA	-	1099479
tss_01863	SMel1021Chro	+	1103268
tss_08828	SMel1021pSymA	-	1103475
tss_01867	SMel1021Chro	+	1104673
tss_11095	SMel1021pSymB	+	1108015
tss_11104	SMel1021pSymB	+	1111595
tss_01879	SMel1021Chro	+	1112070
tss_11111	SMel1021pSymB	+	1113560
tss_11112	SMel1021pSymB	+	1113922
tss_11114	SMel1021pSymB	+	1113935
tss_11115	SMel1021pSymB	+	1113957
tss_08857	SMel1021pSymA	-	1116722
tss_08858	SMel1021pSymA	+	1116726
tss_08864	SMel1021pSymA	-	1120474
tss_11132	SMel1021pSymB	+	1122598
tss_08871	SMel1021pSymA	+	1122927
tss_08872	SMel1021pSymA	-	1123376
tss_01897	SMel1021Chro	+	1124576
tss_11138	SMel1021pSymB	-	1126648
tss_08881	SMel1021pSymA	+	1129503
tss_11140	SMel1021pSymB	-	1131368
tss_08887	SMel1021pSymA	+	1135263
tss_11146	SMel1021pSymB	-	1136646
tss_01927	SMel1021Chro	-	1136723
tss_11147	SMel1021pSymB	+	1138208
tss_01931	SMel1021Chro	-	1139297
tss_01933	SMel1021Chro	+	1139774
tss_08898	SMel1021pSymA	-	1140314
tss_08901	SMel1021pSymA	-	1140965
tss_08904	SMel1021pSymA	+	1142863
tss_01947	SMel1021Chro	-	1143600
tss_08906	SMel1021pSymA	-	1144110
tss_01951	SMel1021Chro	-	1145232
tss_01952	SMel1021Chro	+	1145255
tss_11158	SMel1021pSymB	-	1145680
tss_01953	SMel1021Chro	-	1146663
tss_08918	SMel1021pSymA	-	1148278
tss_01960	SMel1021Chro	+	1148601
tss_01961	SMel1021Chro	+	1148756
tss_01962	SMel1021Chro	+	1148812
tss_11163	SMel1021pSymB	+	1148900
tss_01963	SMel1021Chro	+	1149531
tss_01964	SMel1021Chro	+	1149544
tss_01967	SMel1021Chro	+	1149588
tss_01969	SMel1021Chro	+	1149610
tss_01973	SMel1021Chro	+	1153503
tss_08933	SMel1021pSymA	+	1155787
tss_11174	SMel1021pSymB	+	1156734
tss_11176	SMel1021pSymB	+	1157050
tss_01978	SMel1021Chro	-	1157153
tss_08939	SMel1021pSymA	-	1158505
tss_11180	SMel1021pSymB	-	1161149
tss_11182	SMel1021pSymB	-	1161327
tss_08943	SMel1021pSymA	-	1161710
tss_08946	SMel1021pSymA	+	1161769
tss_01998	SMel1021Chro	+	1163636
tss_02000	SMel1021Chro	-	1163707
tss_02002	SMel1021Chro	+	1163855
tss_02004	SMel1021Chro	+	1164426
tss_02014	SMel1021Chro	+	1167817
tss_02016	SMel1021Chro	-	1168821
tss_08960	SMel1021pSymA	+	1170098
tss_11194	SMel1021pSymB	+	1170395
tss_08964	SMel1021pSymA	-	1172390
tss_11198	SMel1021pSymB	+	1172933
tss_11204	SMel1021pSymB	+	1174164
tss_02026	SMel1021Chro	-	1174708
tss_02033	SMel1021Chro	+	1176050
tss_11215	SMel1021pSymB	+	1177860
tss_02035	SMel1021Chro	-	1178649
tss_11221	SMel1021pSymB	+	1179286
tss_02038	SMel1021Chro	-	1180956
tss_02041	SMel1021Chro	-	1180997
tss_11231	SMel1021pSymB	-	1181807
tss_02045	SMel1021Chro	-	1182141
tss_11236	SMel1021pSymB	+	1185126
tss_08972	SMel1021pSymA	+	1185731
tss_02053	SMel1021Chro	-	1187026
tss_11239	SMel1021pSymB	+	1187173
tss_11240	SMel1021pSymB	+	1187447
tss_08975	SMel1021pSymA	+	1187731
tss_11242	SMel1021pSymB	-	1190708
tss_11248	SMel1021pSymB	-	1192200
tss_08996	SMel1021pSymA	+	1193597
tss_02065	SMel1021Chro	+	1198767
tss_02068	SMel1021Chro	+	1199885
tss_09016	SMel1021pSymA	-	1204455
tss_09018	SMel1021pSymA	-	1204570
tss_09021	SMel1021pSymA	-	1205845
tss_02088	SMel1021Chro	+	1206727
tss_11265	SMel1021pSymB	+	1208769
tss_09025	SMel1021pSymA	+	1210415
tss_09026	SMel1021pSymA	+	1210598
tss_11268	SMel1021pSymB	+	1212433
tss_02100	SMel1021Chro	+	1213509
tss_09032	SMel1021pSymA	+	1213985
tss_09033	SMel1021pSymA	+	1214008
tss_02104	SMel1021Chro	-	1216619
tss_09037	SMel1021pSymA	-	1217287
tss_09042	SMel1021pSymA	-	1218466
tss_09046	SMel1021pSymA	-	1220133
tss_02113	SMel1021Chro	+	1224135
tss_11282	SMel1021pSymB	+	1224560
tss_09057	SMel1021pSymA	-	1224588
tss_09058	SMel1021pSymA	-	1224785
tss_09063	SMel1021pSymA	+	1226853
tss_09065	SMel1021pSymA	-	1228269
tss_09075	SMel1021pSymA	-	1229543
tss_09079	SMel1021pSymA	-	1230675
tss_11295	SMel1021pSymB	-	1231217
tss_02128	SMel1021Chro	+	1234800
tss_11305	SMel1021pSymB	+	1235450
tss_11306	SMel1021pSymB	-	1236147
tss_09093	SMel1021pSymA	+	1239045
tss_09100	SMel1021pSymA	-	1242102
tss_02157	SMel1021Chro	-	1246252
tss_09114	SMel1021pSymA	+	1248240
tss_09118	SMel1021pSymA	+	1249102
tss_09121	SMel1021pSymA	+	1249471
tss_09129	SMel1021pSymA	-	1251674
tss_09137	SMel1021pSymA	+	1253108
tss_09138	SMel1021pSymA	-	1253129
tss_02165	SMel1021Chro	+	1253253
tss_09140	SMel1021pSymA	+	1253533
tss_09149	SMel1021pSymA	+	1254358
tss_09152	SMel1021pSymA	+	1255378
tss_11338	SMel1021pSymB	-	1255623
tss_11341	SMel1021pSymB	+	1256539
tss_09164	SMel1021pSymA	-	1257229
tss_09166	SMel1021pSymA	+	1257274
tss_09168	SMel1021pSymA	+	1257389
tss_11345	SMel1021pSymB	+	1257513
tss_02176	SMel1021Chro	+	1258213
tss_09173	SMel1021pSymA	+	1258952
tss_11349	SMel1021pSymB	-	1259263
tss_02179	SMel1021Chro	+	1259533
tss_09184	SMel1021pSymA	-	1262241
tss_09185	SMel1021pSymA	+	1262255
tss_09191	SMel1021pSymA	+	1263774
tss_02185	SMel1021Chro	+	1264003
tss_02187	SMel1021Chro	+	1264073
tss_11363	SMel1021pSymB	+	1264123
tss_02193	SMel1021Chro	-	1267338
tss_09200	SMel1021pSymA	-	1267635
tss_09209	SMel1021pSymA	-	1270840
tss_11382	SMel1021pSymB	+	1274852
tss_11384	SMel1021pSymB	+	1275676
tss_02222	SMel1021Chro	-	1276051
tss_02224	SMel1021Chro	+	1276187
tss_09217	SMel1021pSymA	+	1276200
tss_11388	SMel1021pSymB	-	1276509
tss_02225	SMel1021Chro	+	1276645
tss_02227	SMel1021Chro	-	1276724
tss_02228	SMel1021Chro	-	1277047
tss_11391	SMel1021pSymB	-	1277241
tss_11396	SMel1021pSymB	-	1279046
tss_09221	SMel1021pSymA	-	1279438
tss_11402	SMel1021pSymB	+	1281456
tss_11405	SMel1021pSymB	-	1283227
tss_09230	SMel1021pSymA	+	1287279
tss_09235	SMel1021pSymA	+	1292051
tss_09243	SMel1021pSymA	-	1295289
tss_09248	SMel1021pSymA	-	1298383
tss_09250	SMel1021pSymA	-	1300114
tss_09251	SMel1021pSymA	-	1300548
tss_02260	SMel1021Chro	-	1300548
tss_02264	SMel1021Chro	-	1305900
tss_11439	SMel1021pSymB	-	1306161
tss_11443	SMel1021pSymB	+	1306646
tss_09262	SMel1021pSymA	+	1310434
tss_09266	SMel1021pSymA	+	1311703
tss_11451	SMel1021pSymB	+	1315182
tss_09269	SMel1021pSymA	-	1315379
tss_09270	SMel1021pSymA	-	1315644
tss_11455	SMel1021pSymB	+	1316529
tss_09274	SMel1021pSymA	-	1316677
tss_11461	SMel1021pSymB	+	1316969
tss_09278	SMel1021pSymA	-	1317340
tss_11464	SMel1021pSymB	+	1317545
tss_09283	SMel1021pSymA	+	1319495
tss_11474	SMel1021pSymB	-	1319642
tss_02292	SMel1021Chro	-	1321909
tss_11485	SMel1021pSymB	-	1323069
tss_11491	SMel1021pSymB	+	1324920
tss_11492	SMel1021pSymB	+	1325334
tss_11498	SMel1021pSymB	+	1327460
tss_02300	SMel1021Chro	-	1327867
tss_11502	SMel1021pSymB	+	1329072
tss_09306	SMel1021pSymA	-	1329737
tss_11506	SMel1021pSymB	+	1331013
tss_09312	SMel1021pSymA	-	1331131
tss_11510	SMel1021pSymB	-	1331499
tss_11514	SMel1021pSymB	-	1331988
tss_11518	SMel1021pSymB	+	1332664
tss_11521	SMel1021pSymB	+	1332698
tss_11525	SMel1021pSymB	-	1333112
tss_11530	SMel1021pSymB	-	1334839
tss_09318	SMel1021pSymA	-	1336649
tss_09343	SMel1021pSymA	+	1345801
tss_11550	SMel1021pSymB	-	1347422
tss_09350	SMel1021pSymA	-	1350404
tss_02343	SMel1021Chro	-	1350425
tss_02344	SMel1021Chro	-	1351258
tss_02346	SMel1021Chro	-	1351641
tss_02349	SMel1021Chro	-	1352839
tss_09355	SMel1021pSymA	-	1353559
tss_09357	SMel1021pSymA	+	1354124
tss_11556	SMel1021pSymB	-	1354775
tss_11558	SMel1021pSymB	-	1356075
tss_11559	SMel1021pSymB	+	1356159
tss_02352	SMel1021Chro	+	1356175
tss_02354	SMel1021Chro	-	1358531
tss_11563	SMel1021pSymB	-	1360603
tss_02363	SMel1021Chro	+	1362034
tss_11570	SMel1021pSymB	+	1364138
tss_02375	SMel1021Chro	-	1365432
tss_02382	SMel1021Chro	+	1367482
tss_11580	SMel1021pSymB	+	1369778
tss_11585	SMel1021pSymB	+	1370602
tss_02388	SMel1021Chro	-	1370763
tss_02393	SMel1021Chro	-	1372893
tss_11601	SMel1021pSymB	-	1382443
tss_11603	SMel1021pSymB	-	1383548
tss_11606	SMel1021pSymB	-	1387632
tss_11610	SMel1021pSymB	-	1389880
tss_11614	SMel1021pSymB	-	1391132
tss_02411	SMel1021Chro	-	1393176
tss_11619	SMel1021pSymB	-	1394600
tss_11620	SMel1021pSymB	-	1395280
tss_11625	SMel1021pSymB	-	1396830
tss_02423	SMel1021Chro	+	1401479
tss_11639	SMel1021pSymB	-	1405215
tss_11643	SMel1021pSymB	+	1406664
tss_11644	SMel1021pSymB	+	1407136
tss_02441	SMel1021Chro	-	1412145
tss_02446	SMel1021Chro	-	1414851
tss_11666	SMel1021pSymB	-	1417891
tss_02458	SMel1021Chro	-	1426497
tss_02460	SMel1021Chro	+	1426740
tss_02466	SMel1021Chro	+	1427938
tss_02484	SMel1021Chro	+	1438002
tss_02496	SMel1021Chro	+	1444930
tss_02497	SMel1021Chro	-	1444942
tss_11701	SMel1021pSymB	-	1445932
tss_11703	SMel1021pSymB	+	1447173
tss_02507	SMel1021Chro	-	1447251
tss_11704	SMel1021pSymB	+	1448029
tss_02512	SMel1021Chro	-	1451231
tss_02517	SMel1021Chro	-	1452358
tss_02521	SMel1021Chro	-	1452845
tss_02522	SMel1021Chro	-	1452874
tss_11710	SMel1021pSymB	-	1453392
tss_02523	SMel1021Chro	+	1454197
tss_02528	SMel1021Chro	+	1454394
tss_02535	SMel1021Chro	-	1456921
tss_02542	SMel1021Chro	-	1459250
tss_11731	SMel1021pSymB	+	1466802
tss_11732	SMel1021pSymB	-	1466870
tss_02556	SMel1021Chro	-	1473505
tss_02559	SMel1021Chro	+	1473673
tss_02564	SMel1021Chro	+	1474184
tss_11740	SMel1021pSymB	-	1475953
tss_02567	SMel1021Chro	+	1477259
tss_02569	SMel1021Chro	-	1480642
tss_11745	SMel1021pSymB	+	1481414
tss_02583	SMel1021Chro	+	1490493
tss_02592	SMel1021Chro	-	1492868
tss_02595	SMel1021Chro	+	1494707
tss_11763	SMel1021pSymB	+	1502415
tss_02607	SMel1021Chro	+	1502469
tss_11770	SMel1021pSymB	-	1505446
tss_02619	SMel1021Chro	+	1507165
tss_02620	SMel1021Chro	-	1508561
tss_11776	SMel1021pSymB	-	1510056
tss_11777	SMel1021pSymB	+	1510926
tss_11784	SMel1021pSymB	-	1512829
tss_02627	SMel1021Chro	-	1513940
tss_11792	SMel1021pSymB	-	1519108
tss_02645	SMel1021Chro	+	1520230
tss_02655	SMel1021Chro	+	1526160
tss_02658	SMel1021Chro	-	1526925
tss_02667	SMel1021Chro	+	1529533
tss_02670	SMel1021Chro	-	1529793
tss_02679	SMel1021Chro	-	1531244
tss_02704	SMel1021Chro	+	1541100
tss_02719	SMel1021Chro	-	1549029
tss_02721	SMel1021Chro	+	1549134
tss_11832	SMel1021pSymB	-	1553809
tss_11839	SMel1021pSymB	-	1560605
tss_02735	SMel1021Chro	-	1561485
tss_02741	SMel1021Chro	+	1563574
tss_02748	SMel1021Chro	+	1564488
tss_11849	SMel1021pSymB	-	1569929
tss_02762	SMel1021Chro	-	1573146
tss_11854	SMel1021pSymB	+	1574713
tss_02769	SMel1021Chro	+	1581597
tss_02770	SMel1021Chro	-	1582705
tss_11862	SMel1021pSymB	-	1590645
tss_02785	SMel1021Chro	+	1596151
tss_11869	SMel1021pSymB	-	1598599
tss_11872	SMel1021pSymB	+	1598688
tss_02796	SMel1021Chro	-	1599378
tss_02814	SMel1021Chro	+	1612857
tss_11888	SMel1021pSymB	-	1614746
tss_11891	SMel1021pSymB	+	1617062
tss_11893	SMel1021pSymB	-	1618183
tss_02839	SMel1021Chro	-	1622870
tss_11902	SMel1021pSymB	+	1627805
tss_02860	SMel1021Chro	+	1629631
tss_11916	SMel1021pSymB	+	1635009
tss_02869	SMel1021Chro	+	1635604
tss_02871	SMel1021Chro	+	1635767
tss_02874	SMel1021Chro	-	1636988
tss_11918	SMel1021pSymB	+	1637755
tss_02884	SMel1021Chro	+	1639767
tss_02886	SMel1021Chro	-	1640142
tss_11925	SMel1021pSymB	+	1646783
tss_02905	SMel1021Chro	+	1651110
tss_02910	SMel1021Chro	+	1653141
tss_11944	SMel1021pSymB	+	1658746
tss_11945	SMel1021pSymB	+	1658909
tss_11946	SMel1021pSymB	+	1659292
tss_02918	SMel1021Chro	+	1659762
tss_02922	SMel1021Chro	+	1659882
tss_02924	SMel1021Chro	+	1663730
tss_02926	SMel1021Chro	-	1665313
tss_02931	SMel1021Chro	-	1666874
tss_11953	SMel1021pSymB	+	1668785
tss_11959	SMel1021pSymB	+	1670419
tss_11963	SMel1021pSymB	+	1675763
tss_02951	SMel1021Chro	+	1677284
tss_02958	SMel1021Chro	+	1679482
tss_02960	SMel1021Chro	+	1680076
tss_02967	SMel1021Chro	-	1687121
tss_02968	SMel1021Chro	-	1687693
tss_02969	SMel1021Chro	+	1688376
tss_02984	SMel1021Chro	-	1698598
tss_02990	SMel1021Chro	-	1701192
tss_02995	SMel1021Chro	+	1701531
tss_02999	SMel1021Chro	-	1706203
tss_03000	SMel1021Chro	+	1706350
tss_03018	SMel1021Chro	-	1717356
tss_03020	SMel1021Chro	+	1718805
tss_03023	SMel1021Chro	+	1719169
tss_03036	SMel1021Chro	-	1724807
tss_03039	SMel1021Chro	-	1727394
tss_03046	SMel1021Chro	-	1728230
tss_03047	SMel1021Chro	-	1728240
tss_03065	SMel1021Chro	-	1733865
tss_03067	SMel1021Chro	+	1734391
tss_03074	SMel1021Chro	+	1734913
tss_03099	SMel1021Chro	+	1748455
tss_03112	SMel1021Chro	-	1751693
tss_03149	SMel1021Chro	+	1770406
tss_03161	SMel1021Chro	+	1774320
tss_03164	SMel1021Chro	+	1776168
tss_03181	SMel1021Chro	+	1784070
tss_03184	SMel1021Chro	-	1785465
tss_03194	SMel1021Chro	-	1795823
tss_03207	SMel1021Chro	+	1803213
tss_03208	SMel1021Chro	-	1803701
tss_03213	SMel1021Chro	+	1808297
tss_03235	SMel1021Chro	-	1820038
tss_03237	SMel1021Chro	-	1820240
tss_03238	SMel1021Chro	-	1820268
tss_03261	SMel1021Chro	+	1826615
tss_03273	SMel1021Chro	-	1843081
tss_03291	SMel1021Chro	+	1851199
tss_03292	SMel1021Chro	+	1851350
tss_03294	SMel1021Chro	+	1851591
tss_03299	SMel1021Chro	+	1853314
tss_03310	SMel1021Chro	+	1856644
tss_03317	SMel1021Chro	-	1857836
tss_03321	SMel1021Chro	+	1859542
tss_03342	SMel1021Chro	-	1865814
tss_03343	SMel1021Chro	-	1866294
tss_03354	SMel1021Chro	-	1879917
tss_03358	SMel1021Chro	+	1881307
tss_03370	SMel1021Chro	+	1888656
tss_03382	SMel1021Chro	-	1890145
tss_03392	SMel1021Chro	+	1899052
tss_03399	SMel1021Chro	-	1905225
tss_03409	SMel1021Chro	+	1908727
tss_03427	SMel1021Chro	+	1920667
tss_03513	SMel1021Chro	-	1975765
tss_03520	SMel1021Chro	+	1980906
tss_03521	SMel1021Chro	-	1981220
tss_03522	SMel1021Chro	-	1981328
tss_03534	SMel1021Chro	-	1985590
tss_03538	SMel1021Chro	+	1987122
tss_03549	SMel1021Chro	+	1989844
tss_03562	SMel1021Chro	-	1996748
tss_03569	SMel1021Chro	+	2000975
tss_03600	SMel1021Chro	-	2016978
tss_03612	SMel1021Chro	+	2019792
tss_03628	SMel1021Chro	+	2027653
tss_03629	SMel1021Chro	-	2028561
tss_03640	SMel1021Chro	-	2034524
tss_03648	SMel1021Chro	-	2040655
tss_03649	SMel1021Chro	-	2040930
tss_03671	SMel1021Chro	-	2050244
tss_03672	SMel1021Chro	-	2051189
tss_03675	SMel1021Chro	+	2052438
tss_03676	SMel1021Chro	-	2053717
tss_03679	SMel1021Chro	+	2054061
tss_03694	SMel1021Chro	-	2060801
tss_03703	SMel1021Chro	+	2063154
tss_03708	SMel1021Chro	+	2065409
tss_03709	SMel1021Chro	-	2065415
tss_03713	SMel1021Chro	+	2065516
tss_03715	SMel1021Chro	-	2066832
tss_03723	SMel1021Chro	-	2073164
tss_03728	SMel1021Chro	+	2077816
tss_03735	SMel1021Chro	+	2086499
tss_03744	SMel1021Chro	+	2092797
tss_03756	SMel1021Chro	-	2102003
tss_03757	SMel1021Chro	-	2102043
tss_03763	SMel1021Chro	-	2106380
tss_03771	SMel1021Chro	+	2113306
tss_03777	SMel1021Chro	+	2121852
tss_03778	SMel1021Chro	-	2122374
tss_03823	SMel1021Chro	+	2143996
tss_03832	SMel1021Chro	+	2152171
tss_03836	SMel1021Chro	-	2153556
tss_03839	SMel1021Chro	+	2153723
tss_03840	SMel1021Chro	+	2153893
tss_03846	SMel1021Chro	+	2156192
tss_03851	SMel1021Chro	-	2157636
tss_03857	SMel1021Chro	+	2162842
tss_03879	SMel1021Chro	+	2171756
tss_03884	SMel1021Chro	+	2174864
tss_03886	SMel1021Chro	+	2174927
tss_03888	SMel1021Chro	+	2176968
tss_03894	SMel1021Chro	+	2178117
tss_03898	SMel1021Chro	-	2178484
tss_03909	SMel1021Chro	+	2181589
tss_03915	SMel1021Chro	+	2183269
tss_03934	SMel1021Chro	-	2192439
tss_03935	SMel1021Chro	-	2192847
tss_03946	SMel1021Chro	+	2199531
tss_03947	SMel1021Chro	+	2199668
tss_03949	SMel1021Chro	-	2200292
tss_03957	SMel1021Chro	-	2206146
tss_03970	SMel1021Chro	+	2215256
tss_03977	SMel1021Chro	-	2223860
tss_03978	SMel1021Chro	+	2223897
tss_03979	SMel1021Chro	+	2224361
tss_03993	SMel1021Chro	-	2232669
tss_03997	SMel1021Chro	-	2235545
tss_04003	SMel1021Chro	-	2237567
tss_04004	SMel1021Chro	+	2237784
tss_04007	SMel1021Chro	+	2240655
tss_04012	SMel1021Chro	-	2244426
tss_04017	SMel1021Chro	-	2245026
tss_04018	SMel1021Chro	+	2245106
tss_04043	SMel1021Chro	+	2255773
tss_04046	SMel1021Chro	-	2259562
tss_04056	SMel1021Chro	-	2270191
tss_04060	SMel1021Chro	-	2270925
tss_04075	SMel1021Chro	-	2277109
tss_04088	SMel1021Chro	-	2290419
tss_04093	SMel1021Chro	+	2291090
tss_04098	SMel1021Chro	+	2291308
tss_04101	SMel1021Chro	+	2291579
tss_04117	SMel1021Chro	-	2305307
tss_04123	SMel1021Chro	+	2310840
tss_04129	SMel1021Chro	+	2313388
tss_04132	SMel1021Chro	+	2314696
tss_04150	SMel1021Chro	+	2325341
tss_04157	SMel1021Chro	+	2327730
tss_04172	SMel1021Chro	-	2340457
tss_04179	SMel1021Chro	+	2349467
tss_04211	SMel1021Chro	+	2361123
tss_04217	SMel1021Chro	-	2365954
tss_04223	SMel1021Chro	-	2369965
tss_04236	SMel1021Chro	-	2378790
tss_04246	SMel1021Chro	-	2382427
tss_04249	SMel1021Chro	+	2382497
tss_04264	SMel1021Chro	+	2396557
tss_04287	SMel1021Chro	-	2427489
tss_04299	SMel1021Chro	-	2443477
tss_04305	SMel1021Chro	-	2448257
tss_04349	SMel1021Chro	-	2483309
tss_04352	SMel1021Chro	-	2483909
tss_04356	SMel1021Chro	-	2484903
tss_04358	SMel1021Chro	-	2485185
tss_04368	SMel1021Chro	-	2487185
tss_04372	SMel1021Chro	+	2488471
tss_04385	SMel1021Chro	-	2490789
tss_04389	SMel1021Chro	+	2490862
tss_04402	SMel1021Chro	-	2495311
tss_04421	SMel1021Chro	+	2500550
tss_04422	SMel1021Chro	+	2500617
tss_04434	SMel1021Chro	+	2504131
tss_04435	SMel1021Chro	+	2504144
tss_04438	SMel1021Chro	+	2504285
tss_04442	SMel1021Chro	+	2506727
tss_04452	SMel1021Chro	+	2517456
tss_04461	SMel1021Chro	+	2522750
tss_04470	SMel1021Chro	-	2525161
tss_04473	SMel1021Chro	+	2526423
tss_04474	SMel1021Chro	-	2527821
tss_04475	SMel1021Chro	-	2528016
tss_04476	SMel1021Chro	-	2528021
tss_04509	SMel1021Chro	+	2546121
tss_04527	SMel1021Chro	-	2560353
tss_04529	SMel1021Chro	-	2561538
tss_04554	SMel1021Chro	+	2574911
tss_04568	SMel1021Chro	-	2581490
tss_04592	SMel1021Chro	+	2595052
tss_04593	SMel1021Chro	+	2595369
tss_04599	SMel1021Chro	-	2598385
tss_04608	SMel1021Chro	-	2610246
tss_04611	SMel1021Chro	+	2611854
tss_04621	SMel1021Chro	-	2617243
tss_04625	SMel1021Chro	+	2621070
tss_04627	SMel1021Chro	+	2624341
tss_04634	SMel1021Chro	-	2634204
tss_04649	SMel1021Chro	+	2643553
tss_04656	SMel1021Chro	+	2651476
tss_04662	SMel1021Chro	+	2658677
tss_04675	SMel1021Chro	+	2660538
tss_04676	SMel1021Chro	+	2660548
tss_04677	SMel1021Chro	-	2660741
tss_04679	SMel1021Chro	-	2663763
tss_04693	SMel1021Chro	-	2669908
tss_04694	SMel1021Chro	-	2669922
tss_04704	SMel1021Chro	-	2675288
tss_04740	SMel1021Chro	+	2700901
tss_04747	SMel1021Chro	+	2711071
tss_04753	SMel1021Chro	-	2711923
tss_04770	SMel1021Chro	+	2720673
tss_04777	SMel1021Chro	+	2725099
tss_04783	SMel1021Chro	+	2730015
tss_04784	SMel1021Chro	-	2730254
tss_04785	SMel1021Chro	+	2730283
tss_04787	SMel1021Chro	+	2733077
tss_04792	SMel1021Chro	-	2735685
tss_04793	SMel1021Chro	+	2735793
tss_04798	SMel1021Chro	+	2739084
tss_04808	SMel1021Chro	-	2751111
tss_04809	SMel1021Chro	+	2757915
tss_04813	SMel1021Chro	+	2761908
tss_04814	SMel1021Chro	+	2762767
tss_04837	SMel1021Chro	-	2791033
tss_04850	SMel1021Chro	+	2803992
tss_04851	SMel1021Chro	-	2804060
tss_04859	SMel1021Chro	-	2806093
tss_04860	SMel1021Chro	-	2806098
tss_04861	SMel1021Chro	-	2806112
tss_04862	SMel1021Chro	-	2806125
tss_04864	SMel1021Chro	-	2806143
tss_04865	SMel1021Chro	-	2806156
tss_04866	SMel1021Chro	-	2806171
tss_04867	SMel1021Chro	-	2806185
tss_04868	SMel1021Chro	-	2806190
tss_04869	SMel1021Chro	-	2806215
tss_04870	SMel1021Chro	-	2806241
tss_04872	SMel1021Chro	-	2806278
tss_04873	SMel1021Chro	-	2806296
tss_04874	SMel1021Chro	-	2806300
tss_04875	SMel1021Chro	-	2806312
tss_04876	SMel1021Chro	-	2806344
tss_04878	SMel1021Chro	-	2806607
tss_04879	SMel1021Chro	-	2806634
tss_04888	SMel1021Chro	-	2807753
tss_04889	SMel1021Chro	-	2807769
tss_04908	SMel1021Chro	-	2810005
tss_04912	SMel1021Chro	-	2810987
tss_04913	SMel1021Chro	-	2811094
tss_04914	SMel1021Chro	-	2811139
tss_04916	SMel1021Chro	-	2811455
tss_04918	SMel1021Chro	-	2811489
tss_04919	SMel1021Chro	-	2811510
tss_04940	SMel1021Chro	-	2819959
tss_04941	SMel1021Chro	-	2821068
tss_04958	SMel1021Chro	+	2829949
tss_04960	SMel1021Chro	-	2831424
tss_04961	SMel1021Chro	-	2832515
tss_04962	SMel1021Chro	-	2833758
tss_04964	SMel1021Chro	-	2834816
tss_04968	SMel1021Chro	+	2838164
tss_04976	SMel1021Chro	+	2843143
tss_05008	SMel1021Chro	+	2855679
tss_05011	SMel1021Chro	+	2857426
tss_05014	SMel1021Chro	-	2862844
tss_05053	SMel1021Chro	-	2880937
tss_05054	SMel1021Chro	-	2881336
tss_05073	SMel1021Chro	+	2888529
tss_05075	SMel1021Chro	-	2890526
tss_05097	SMel1021Chro	+	2907834
tss_05104	SMel1021Chro	-	2916000
tss_05106	SMel1021Chro	-	2916023
tss_05112	SMel1021Chro	-	2917232
tss_05121	SMel1021Chro	+	2920474
tss_05125	SMel1021Chro	-	2921770
tss_05127	SMel1021Chro	+	2921878
tss_05146	SMel1021Chro	+	2929231
tss_05159	SMel1021Chro	+	2940089
tss_05167	SMel1021Chro	-	2944298
tss_05169	SMel1021Chro	-	2946557
tss_05177	SMel1021Chro	-	2947461
tss_05180	SMel1021Chro	-	2950197
tss_05181	SMel1021Chro	-	2951291
tss_05193	SMel1021Chro	+	2955030
tss_05217	SMel1021Chro	-	2973121
tss_05226	SMel1021Chro	+	2980233
tss_05233	SMel1021Chro	-	2984423
tss_05240	SMel1021Chro	+	2986597
tss_05243	SMel1021Chro	-	2987491
tss_05248	SMel1021Chro	+	2991753
tss_05257	SMel1021Chro	+	2996451
tss_05270	SMel1021Chro	-	3002465
tss_05277	SMel1021Chro	-	3005595
tss_05280	SMel1021Chro	-	3005650
tss_05281	SMel1021Chro	+	3005809
tss_05295	SMel1021Chro	-	3015647
tss_05302	SMel1021Chro	+	3021712
tss_05304	SMel1021Chro	-	3021962
tss_05313	SMel1021Chro	-	3023549
tss_05316	SMel1021Chro	-	3030555
tss_05317	SMel1021Chro	+	3030608
tss_05333	SMel1021Chro	-	3042052
tss_05339	SMel1021Chro	+	3042261
tss_05340	SMel1021Chro	-	3042329
tss_05361	SMel1021Chro	-	3048816
tss_05364	SMel1021Chro	-	3051351
tss_05375	SMel1021Chro	-	3056353
tss_05378	SMel1021Chro	-	3056764
tss_05385	SMel1021Chro	+	3060209
tss_05414	SMel1021Chro	-	3090316
tss_05416	SMel1021Chro	-	3091934
tss_05417	SMel1021Chro	-	3092230
tss_05419	SMel1021Chro	+	3092684
tss_05428	SMel1021Chro	-	3097956
tss_05434	SMel1021Chro	+	3098602
tss_05444	SMel1021Chro	-	3108486
tss_05463	SMel1021Chro	-	3114319
tss_05474	SMel1021Chro	+	3121007
tss_05475	SMel1021Chro	-	3121609
tss_05476	SMel1021Chro	-	3121894
tss_05479	SMel1021Chro	+	3129931
tss_05484	SMel1021Chro	+	3131038
tss_05485	SMel1021Chro	-	3131101
tss_05489	SMel1021Chro	-	3132116
tss_05496	SMel1021Chro	+	3141003
tss_05501	SMel1021Chro	+	3144119
tss_05503	SMel1021Chro	-	3150653
tss_05508	SMel1021Chro	-	3156607
tss_05510	SMel1021Chro	+	3156675
tss_05516	SMel1021Chro	+	3160226
tss_05517	SMel1021Chro	+	3162935
tss_05525	SMel1021Chro	-	3166260
tss_05527	SMel1021Chro	-	3168601
tss_05532	SMel1021Chro	+	3172689
tss_05545	SMel1021Chro	-	3177576
tss_05550	SMel1021Chro	-	3178105
tss_05559	SMel1021Chro	+	3182380
tss_05560	SMel1021Chro	-	3182964
tss_05563	SMel1021Chro	-	3185487
tss_05565	SMel1021Chro	-	3185499
tss_05575	SMel1021Chro	-	3188935
tss_05585	SMel1021Chro	-	3192627
tss_05599	SMel1021Chro	+	3200417
tss_05609	SMel1021Chro	-	3208947
tss_05610	SMel1021Chro	-	3208952
tss_05611	SMel1021Chro	-	3208966
tss_05612	SMel1021Chro	-	3208979
tss_05614	SMel1021Chro	-	3208997
tss_05615	SMel1021Chro	-	3209010
tss_05616	SMel1021Chro	-	3209025
tss_05617	SMel1021Chro	-	3209039
tss_05618	SMel1021Chro	-	3209044
tss_05619	SMel1021Chro	-	3209069
tss_05620	SMel1021Chro	-	3209095
tss_05622	SMel1021Chro	-	3209132
tss_05623	SMel1021Chro	-	3209150
tss_05624	SMel1021Chro	-	3209154
tss_05625	SMel1021Chro	-	3209166
tss_05626	SMel1021Chro	-	3209198
tss_05628	SMel1021Chro	-	3209461
tss_05629	SMel1021Chro	-	3209488
tss_05638	SMel1021Chro	-	3210607
tss_05639	SMel1021Chro	-	3210623
tss_05658	SMel1021Chro	-	3212859
tss_05662	SMel1021Chro	-	3213841
tss_05663	SMel1021Chro	-	3213948
tss_05664	SMel1021Chro	-	3213993
tss_05666	SMel1021Chro	-	3214309
tss_05668	SMel1021Chro	-	3214343
tss_05669	SMel1021Chro	-	3214364
tss_05675	SMel1021Chro	+	3215182
tss_05680	SMel1021Chro	-	3218784
tss_05685	SMel1021Chro	-	3224093
tss_05691	SMel1021Chro	+	3229198
tss_05702	SMel1021Chro	+	3233876
tss_05706	SMel1021Chro	+	3235835
tss_05708	SMel1021Chro	+	3235898
tss_05710	SMel1021Chro	+	3235922
tss_05723	SMel1021Chro	-	3245373
tss_05736	SMel1021Chro	+	3254852
tss_05738	SMel1021Chro	-	3256518
tss_05739	SMel1021Chro	-	3256905
tss_05743	SMel1021Chro	-	3258001
tss_05752	SMel1021Chro	-	3266126
tss_05761	SMel1021Chro	+	3277241
tss_05771	SMel1021Chro	+	3283885
tss_05777	SMel1021Chro	+	3289126
tss_05779	SMel1021Chro	-	3293432
tss_05787	SMel1021Chro	-	3299603
tss_05788	SMel1021Chro	+	3299794
tss_05790	SMel1021Chro	-	3301498
tss_05792	SMel1021Chro	-	3302185
tss_05794	SMel1021Chro	-	3303336
tss_05801	SMel1021Chro	+	3305630
tss_05805	SMel1021Chro	+	3311262
tss_05807	SMel1021Chro	-	3315472
tss_05829	SMel1021Chro	-	3333843
tss_05831	SMel1021Chro	-	3334022
tss_05879	SMel1021Chro	+	3361643
tss_05883	SMel1021Chro	-	3363816
tss_05890	SMel1021Chro	-	3366153
tss_05900	SMel1021Chro	+	3367586
tss_05901	SMel1021Chro	+	3367897
tss_05908	SMel1021Chro	+	3368578
tss_05912	SMel1021Chro	+	3369075
tss_05937	SMel1021Chro	-	3374116
tss_05941	SMel1021Chro	-	3374506
tss_05950	SMel1021Chro	-	3375561
tss_05952	SMel1021Chro	+	3377061
tss_05953	SMel1021Chro	-	3377129
tss_05958	SMel1021Chro	-	3377586
tss_05964	SMel1021Chro	-	3379795
tss_05966	SMel1021Chro	+	3379812
tss_05975	SMel1021Chro	-	3382405
tss_05976	SMel1021Chro	+	3382453
tss_05983	SMel1021Chro	+	3383753
tss_05986	SMel1021Chro	-	3383838
tss_05995	SMel1021Chro	-	3386539
tss_05998	SMel1021Chro	-	3386995
tss_05999	SMel1021Chro	-	3387001
tss_06006	SMel1021Chro	-	3388250
tss_06011	SMel1021Chro	+	3389179
tss_06052	SMel1021Chro	+	3400294
tss_06066	SMel1021Chro	-	3404928
tss_06070	SMel1021Chro	+	3405420
tss_06074	SMel1021Chro	+	3405927
tss_06078	SMel1021Chro	+	3406544
tss_06083	SMel1021Chro	+	3407018
tss_06092	SMel1021Chro	-	3410429
tss_06106	SMel1021Chro	+	3412062
tss_06107	SMel1021Chro	+	3412352
tss_06117	SMel1021Chro	+	3413037
tss_06120	SMel1021Chro	-	3413500
tss_06126	SMel1021Chro	+	3416069
tss_06134	SMel1021Chro	-	3418825
tss_06144	SMel1021Chro	-	3421221
tss_06146	SMel1021Chro	+	3422182
tss_06147	SMel1021Chro	-	3422332
tss_06160	SMel1021Chro	+	3427044
tss_06171	SMel1021Chro	+	3429262
tss_06179	SMel1021Chro	+	3431053
tss_06193	SMel1021Chro	+	3433201
tss_06194	SMel1021Chro	-	3433269
tss_06197	SMel1021Chro	-	3433749
tss_06199	SMel1021Chro	-	3434051
tss_06205	SMel1021Chro	+	3435487
tss_06219	SMel1021Chro	+	3439387
tss_06224	SMel1021Chro	+	3446535
tss_06234	SMel1021Chro	-	3454416
tss_06240	SMel1021Chro	+	3460559
tss_06251	SMel1021Chro	+	3466320
tss_06259	SMel1021Chro	+	3473124
tss_06275	SMel1021Chro	-	3480828
tss_06282	SMel1021Chro	-	3483506
tss_06292	SMel1021Chro	+	3487390
tss_06299	SMel1021Chro	+	3490056
tss_06302	SMel1021Chro	+	3493046
tss_06306	SMel1021Chro	+	3496358
tss_06307	SMel1021Chro	-	3496373
tss_06309	SMel1021Chro	+	3497025
tss_06315	SMel1021Chro	-	3499637
tss_06321	SMel1021Chro	+	3499782
tss_06324	SMel1021Chro	+	3500199
tss_06332	SMel1021Chro	-	3501905
tss_06333	SMel1021Chro	+	3501929
tss_06337	SMel1021Chro	+	3502495
tss_06338	SMel1021Chro	-	3502507
tss_06339	SMel1021Chro	+	3502513
tss_06345	SMel1021Chro	+	3506133
tss_06353	SMel1021Chro	+	3509676
tss_06384	SMel1021Chro	-	3528610
tss_06393	SMel1021Chro	-	3533712
tss_06396	SMel1021Chro	+	3536497
tss_06410	SMel1021Chro	-	3541096
tss_06412	SMel1021Chro	-	3541286
tss_06440	SMel1021Chro	-	3552083
tss_06444	SMel1021Chro	-	3553967
tss_06448	SMel1021Chro	+	3555914
tss_06453	SMel1021Chro	-	3558658
tss_06457	SMel1021Chro	+	3559701
tss_06460	SMel1021Chro	+	3561668
tss_06470	SMel1021Chro	-	3568423
tss_06479	SMel1021Chro	+	3570396
tss_06483	SMel1021Chro	-	3571958
tss_06489	SMel1021Chro	+	3578186
tss_06505	SMel1021Chro	-	3585919
tss_06514	SMel1021Chro	+	3595247
tss_06518	SMel1021Chro	+	3599519
tss_06522	SMel1021Chro	+	3607407
tss_06530	SMel1021Chro	+	3613008
tss_06575	SMel1021Chro	-	3636838
tss_06578	SMel1021Chro	+	3637062
tss_06587	SMel1021Chro	-	3641287
tss_06590	SMel1021Chro	+	3648115
tss_06592	SMel1021Chro	-	3649349

## Sheet: ctrl specific vs ecf11
TSS ID	replicon	strand	dominant TSS position
tss_00003	SMel1021Chro	+	108
tss_00004	SMel1021Chro	+	137
tss_00009	SMel1021Chro	+	1000
tss_06603	SMel1021pSymA	+	1749
tss_06606	SMel1021pSymA	-	2995
tss_09360	SMel1021pSymB	-	3331
tss_00013	SMel1021Chro	-	3373
tss_00023	SMel1021Chro	+	5760
tss_09362	SMel1021pSymB	+	6458
tss_06608	SMel1021pSymA	-	6933
tss_09364	SMel1021pSymB	-	10461
tss_06609	SMel1021pSymA	-	10782
tss_06614	SMel1021pSymA	+	11616
tss_06617	SMel1021pSymA	-	12528
tss_06625	SMel1021pSymA	+	14246
tss_06626	SMel1021pSymA	+	14347
tss_00039	SMel1021Chro	-	15863
tss_06634	SMel1021pSymA	-	16164
tss_06640	SMel1021pSymA	+	19666
tss_06642	SMel1021pSymA	+	20529
tss_09370	SMel1021pSymB	+	24255
tss_06652	SMel1021pSymA	+	26274
tss_06653	SMel1021pSymA	-	26589
tss_06657	SMel1021pSymA	-	28687
tss_09377	SMel1021pSymB	-	34594
tss_06664	SMel1021pSymA	-	34741
tss_09380	SMel1021pSymB	+	36075
tss_09381	SMel1021pSymB	+	36086
tss_06670	SMel1021pSymA	+	40790
tss_09388	SMel1021pSymB	+	42762
tss_09389	SMel1021pSymB	-	43344
tss_06678	SMel1021pSymA	+	44402
tss_00073	SMel1021Chro	-	46203
tss_09392	SMel1021pSymB	-	47540
tss_00077	SMel1021Chro	-	48520
tss_00083	SMel1021Chro	-	51472
tss_06695	SMel1021pSymA	+	58862
tss_09418	SMel1021pSymB	-	60316
tss_06711	SMel1021pSymA	+	62113
tss_09420	SMel1021pSymB	+	62188
tss_06712	SMel1021pSymA	-	62354
tss_06715	SMel1021pSymA	-	62560
tss_06729	SMel1021pSymA	-	65666
tss_00105	SMel1021Chro	+	66711
tss_06735	SMel1021pSymA	+	68817
tss_06737	SMel1021pSymA	+	69670
tss_09431	SMel1021pSymB	-	72098
tss_09434	SMel1021pSymB	-	72733
tss_09438	SMel1021pSymB	-	73199
tss_00113	SMel1021Chro	-	73477
tss_00116	SMel1021Chro	+	76889
tss_06752	SMel1021pSymA	-	78851
tss_09445	SMel1021pSymB	-	78932
tss_00126	SMel1021Chro	+	81765
tss_00132	SMel1021Chro	+	82267
tss_06761	SMel1021pSymA	-	83631
tss_09448	SMel1021pSymB	-	85024
tss_00155	SMel1021Chro	+	85485
tss_00156	SMel1021Chro	+	85501
tss_00165	SMel1021Chro	+	86620
tss_00166	SMel1021Chro	+	86647
tss_00168	SMel1021Chro	+	86910
tss_00169	SMel1021Chro	+	86942
tss_00170	SMel1021Chro	+	86954
tss_00171	SMel1021Chro	+	86958
tss_00172	SMel1021Chro	+	86976
tss_00174	SMel1021Chro	+	87013
tss_00175	SMel1021Chro	+	87039
tss_00176	SMel1021Chro	+	87064
tss_00177	SMel1021Chro	+	87069
tss_00178	SMel1021Chro	+	87083
tss_00179	SMel1021Chro	+	87098
tss_00180	SMel1021Chro	+	87111
tss_00182	SMel1021Chro	+	87129
tss_00183	SMel1021Chro	+	87142
tss_00184	SMel1021Chro	+	87156
tss_00185	SMel1021Chro	+	87161
tss_06778	SMel1021pSymA	-	92538
tss_09455	SMel1021pSymB	-	93701
tss_09456	SMel1021pSymB	-	94029
tss_06780	SMel1021pSymA	-	94193
tss_06781	SMel1021pSymA	+	94271
tss_06787	SMel1021pSymA	+	94560
tss_09459	SMel1021pSymB	+	94722
tss_09460	SMel1021pSymB	+	94841
tss_06790	SMel1021pSymA	+	95540
tss_09463	SMel1021pSymB	-	95751
tss_00209	SMel1021Chro	+	96049
tss_06792	SMel1021pSymA	+	96590
tss_06798	SMel1021pSymA	+	97363
tss_06799	SMel1021pSymA	+	97573
tss_09469	SMel1021pSymB	-	99191
tss_06802	SMel1021pSymA	-	99387
tss_06805	SMel1021pSymA	-	100573
tss_06806	SMel1021pSymA	+	100729
tss_06812	SMel1021pSymA	+	102475
tss_00216	SMel1021Chro	+	104563
tss_06823	SMel1021pSymA	+	105393
tss_06827	SMel1021pSymA	+	106962
tss_09474	SMel1021pSymB	+	107939
tss_00221	SMel1021Chro	+	107970
tss_06833	SMel1021pSymA	-	112298
tss_09482	SMel1021pSymB	-	112926
tss_00234	SMel1021Chro	+	114540
tss_00235	SMel1021Chro	+	114999
tss_09487	SMel1021pSymB	-	115412
tss_06841	SMel1021pSymA	-	116122
tss_00237	SMel1021Chro	-	116522
tss_09492	SMel1021pSymB	+	116781
tss_09494	SMel1021pSymB	+	117603
tss_00249	SMel1021Chro	+	119179
tss_06847	SMel1021pSymA	+	120318
tss_06851	SMel1021pSymA	+	122059
tss_00255	SMel1021Chro	+	124386
tss_00256	SMel1021Chro	-	124638
tss_09496	SMel1021pSymB	+	124804
tss_00258	SMel1021Chro	+	125467
tss_06859	SMel1021pSymA	-	126957
tss_09497	SMel1021pSymB	+	130340
tss_06868	SMel1021pSymA	+	131120
tss_06869	SMel1021pSymA	+	131451
tss_09498	SMel1021pSymB	+	131481
tss_06870	SMel1021pSymA	-	131579
tss_06871	SMel1021pSymA	-	131966
tss_09511	SMel1021pSymB	-	139616
tss_09512	SMel1021pSymB	+	139634
tss_09515	SMel1021pSymB	+	141784
tss_06888	SMel1021pSymA	+	142980
tss_06889	SMel1021pSymA	+	143321
tss_06894	SMel1021pSymA	+	146980
tss_00275	SMel1021Chro	-	147517
tss_00282	SMel1021Chro	-	148885
tss_06898	SMel1021pSymA	+	150734
tss_00283	SMel1021Chro	-	151490
tss_09521	SMel1021pSymB	+	151648
tss_06913	SMel1021pSymA	+	157892
tss_06915	SMel1021pSymA	-	158473
tss_00298	SMel1021Chro	+	161166
tss_09532	SMel1021pSymB	-	162163
tss_06932	SMel1021pSymA	+	162808
tss_06934	SMel1021pSymA	-	163380
tss_06935	SMel1021pSymA	-	164166
tss_09535	SMel1021pSymB	+	164846
tss_00301	SMel1021Chro	-	165364
tss_09538	SMel1021pSymB	+	168884
tss_09539	SMel1021pSymB	+	170285
tss_00313	SMel1021Chro	+	173818
tss_09545	SMel1021pSymB	-	174371
tss_06956	SMel1021pSymA	+	176047
tss_06957	SMel1021pSymA	-	176082
tss_00315	SMel1021Chro	+	176185
tss_06960	SMel1021pSymA	+	176480
tss_00317	SMel1021Chro	+	178215
tss_09547	SMel1021pSymB	+	178642
tss_00319	SMel1021Chro	-	179297
tss_09555	SMel1021pSymB	-	181797
tss_06974	SMel1021pSymA	-	183370
tss_00332	SMel1021Chro	+	183873
tss_09558	SMel1021pSymB	-	185179
tss_06981	SMel1021pSymA	+	186387
tss_06982	SMel1021pSymA	+	186628
tss_09563	SMel1021pSymB	-	188260
tss_00338	SMel1021Chro	+	188787
tss_06985	SMel1021pSymA	+	189037
tss_09567	SMel1021pSymB	-	190977
tss_06989	SMel1021pSymA	+	191237
tss_09568	SMel1021pSymB	-	191776
tss_00350	SMel1021Chro	+	192926
tss_06992	SMel1021pSymA	+	193016
tss_06994	SMel1021pSymA	-	193041
tss_06995	SMel1021pSymA	+	193270
tss_07002	SMel1021pSymA	-	195719
tss_00357	SMel1021Chro	+	196923
tss_07008	SMel1021pSymA	-	199578
tss_07010	SMel1021pSymA	-	200006
tss_07015	SMel1021pSymA	-	202160
tss_00368	SMel1021Chro	+	202456
tss_00373	SMel1021Chro	+	205230
tss_07018	SMel1021pSymA	+	205659
tss_00383	SMel1021Chro	+	207974
tss_07028	SMel1021pSymA	-	208807
tss_07029	SMel1021pSymA	+	208926
tss_07034	SMel1021pSymA	-	210967
tss_09595	SMel1021pSymB	+	213761
tss_07037	SMel1021pSymA	-	214019
tss_09601	SMel1021pSymB	+	219534
tss_07043	SMel1021pSymA	-	221981
tss_07050	SMel1021pSymA	+	224308
tss_09611	SMel1021pSymB	+	226770
tss_07055	SMel1021pSymA	+	229001
tss_07058	SMel1021pSymA	-	230639
tss_00409	SMel1021Chro	-	232912
tss_07062	SMel1021pSymA	+	233742
tss_09619	SMel1021pSymB	+	236107
tss_09620	SMel1021pSymB	-	236358
tss_00411	SMel1021Chro	+	238520
tss_07080	SMel1021pSymA	+	238521
tss_07081	SMel1021pSymA	-	238526
tss_00415	SMel1021Chro	-	238609
tss_09626	SMel1021pSymB	-	240701
tss_00429	SMel1021Chro	+	242915
tss_00431	SMel1021Chro	-	243933
tss_00433	SMel1021Chro	-	244209
tss_07097	SMel1021pSymA	+	245097
tss_07101	SMel1021pSymA	-	246483
tss_07102	SMel1021pSymA	+	246500
tss_00438	SMel1021Chro	+	246673
tss_00440	SMel1021Chro	+	247017
tss_07108	SMel1021pSymA	+	247908
tss_07118	SMel1021pSymA	-	253297
tss_09632	SMel1021pSymB	-	253453
tss_07120	SMel1021pSymA	+	253742
tss_07128	SMel1021pSymA	-	257493
tss_07130	SMel1021pSymA	-	258096
tss_07136	SMel1021pSymA	+	258964
tss_07137	SMel1021pSymA	-	259032
tss_09635	SMel1021pSymB	+	259762
tss_00459	SMel1021Chro	+	259947
tss_07141	SMel1021pSymA	-	262776
tss_09639	SMel1021pSymB	+	263465
tss_09643	SMel1021pSymB	+	266647
tss_09645	SMel1021pSymB	-	266696
tss_09647	SMel1021pSymB	+	266777
tss_07151	SMel1021pSymA	+	269018
tss_07155	SMel1021pSymA	+	270143
tss_07159	SMel1021pSymA	+	270463
tss_07161	SMel1021pSymA	+	270639
tss_00474	SMel1021Chro	+	271763
tss_07165	SMel1021pSymA	-	271904
tss_00481	SMel1021Chro	+	277052
tss_07173	SMel1021pSymA	-	279791
tss_00485	SMel1021Chro	-	280746
tss_00486	SMel1021Chro	-	281556
tss_09660	SMel1021pSymB	+	282316
tss_07178	SMel1021pSymA	+	283310
tss_00495	SMel1021Chro	-	283741
tss_00505	SMel1021Chro	-	286058
tss_09661	SMel1021pSymB	+	288885
tss_00511	SMel1021Chro	+	290086
tss_09664	SMel1021pSymB	-	290743
tss_09671	SMel1021pSymB	+	295712
tss_07201	SMel1021pSymA	+	299636
tss_07203	SMel1021pSymA	+	299889
tss_07206	SMel1021pSymA	-	300956
tss_07207	SMel1021pSymA	-	301246
tss_09678	SMel1021pSymB	-	304370
tss_00541	SMel1021Chro	+	306856
tss_07224	SMel1021pSymA	+	307569
tss_07226	SMel1021pSymA	+	309215
tss_09687	SMel1021pSymB	-	310370
tss_07230	SMel1021pSymA	-	310384
tss_07237	SMel1021pSymA	-	315263
tss_07240	SMel1021pSymA	-	316439
tss_09701	SMel1021pSymB	+	316605
tss_07241	SMel1021pSymA	+	316768
tss_09702	SMel1021pSymB	+	317278
tss_00561	SMel1021Chro	-	317593
tss_00564	SMel1021Chro	+	318083
tss_00569	SMel1021Chro	-	318867
tss_09703	SMel1021pSymB	-	319061
tss_07246	SMel1021pSymA	-	323676
tss_09709	SMel1021pSymB	-	324717
tss_09717	SMel1021pSymB	-	328721
tss_09718	SMel1021pSymB	-	328883
tss_09723	SMel1021pSymB	+	333114
tss_09727	SMel1021pSymB	+	335197
tss_09729	SMel1021pSymB	-	336596
tss_09732	SMel1021pSymB	-	336793
tss_09733	SMel1021pSymB	-	336802
tss_07280	SMel1021pSymA	-	337561
tss_07284	SMel1021pSymA	+	339309
tss_09738	SMel1021pSymB	+	339338
tss_07296	SMel1021pSymA	-	344257
tss_07299	SMel1021pSymA	-	345168
tss_07307	SMel1021pSymA	-	350022
tss_00608	SMel1021Chro	-	351192
tss_07313	SMel1021pSymA	+	352193
tss_07316	SMel1021pSymA	-	353344
tss_07323	SMel1021pSymA	+	354883
tss_07334	SMel1021pSymA	+	358791
tss_00626	SMel1021Chro	-	359220
tss_07340	SMel1021pSymA	-	361363
tss_07341	SMel1021pSymA	+	361596
tss_07344	SMel1021pSymA	+	362815
tss_00639	SMel1021Chro	+	364038
tss_07345	SMel1021pSymA	+	364705
tss_07357	SMel1021pSymA	+	369233
tss_07358	SMel1021pSymA	-	369424
tss_07359	SMel1021pSymA	+	369519
tss_07361	SMel1021pSymA	-	370029
tss_07362	SMel1021pSymA	+	370134
tss_07365	SMel1021pSymA	+	370774
tss_07367	SMel1021pSymA	-	371138
tss_09774	SMel1021pSymB	+	371960
tss_00649	SMel1021Chro	-	372055
tss_09776	SMel1021pSymB	-	372269
tss_07372	SMel1021pSymA	+	373029
tss_00653	SMel1021Chro	-	373383
tss_07380	SMel1021pSymA	+	375401
tss_07383	SMel1021pSymA	-	376189
tss_07386	SMel1021pSymA	-	376803
tss_07388	SMel1021pSymA	+	377135
tss_07390	SMel1021pSymA	+	377385
tss_07394	SMel1021pSymA	-	377715
tss_07395	SMel1021pSymA	-	378136
tss_07398	SMel1021pSymA	+	379473
tss_07399	SMel1021pSymA	-	379706
tss_09796	SMel1021pSymB	+	380092
tss_07401	SMel1021pSymA	+	380175
tss_09800	SMel1021pSymB	+	383875
tss_09801	SMel1021pSymB	-	383889
tss_00674	SMel1021Chro	-	390992
tss_07413	SMel1021pSymA	-	391800
tss_09804	SMel1021pSymB	+	391824
tss_07417	SMel1021pSymA	-	392896
tss_00676	SMel1021Chro	+	394401
tss_09810	SMel1021pSymB	-	399556
tss_09813	SMel1021pSymB	-	402072
tss_09826	SMel1021pSymB	-	409172
tss_00694	SMel1021Chro	+	409610
tss_00707	SMel1021Chro	+	411825
tss_07459	SMel1021pSymA	-	411961
tss_07462	SMel1021pSymA	-	412721
tss_00720	SMel1021Chro	+	415367
tss_00723	SMel1021Chro	+	416908
tss_07473	SMel1021pSymA	+	419144
tss_07475	SMel1021pSymA	+	419774
tss_07485	SMel1021pSymA	-	421439
tss_09835	SMel1021pSymB	-	421499
tss_07493	SMel1021pSymA	+	422702
tss_09836	SMel1021pSymB	-	422836
tss_07496	SMel1021pSymA	+	423177
tss_07497	SMel1021pSymA	+	423310
tss_00731	SMel1021Chro	-	424120
tss_09841	SMel1021pSymB	-	427367
tss_07502	SMel1021pSymA	+	427439
tss_09845	SMel1021pSymB	+	429536
tss_09846	SMel1021pSymB	-	429540
tss_09847	SMel1021pSymB	+	429569
tss_07509	SMel1021pSymA	-	429865
tss_00740	SMel1021Chro	+	432431
tss_09851	SMel1021pSymB	+	433069
tss_09854	SMel1021pSymB	+	434712
tss_07516	SMel1021pSymA	-	436750
tss_09858	SMel1021pSymB	+	440172
tss_07526	SMel1021pSymA	-	442330
tss_09861	SMel1021pSymB	-	442639
tss_07530	SMel1021pSymA	+	444091
tss_00768	SMel1021Chro	-	445281
tss_07539	SMel1021pSymA	+	445475
tss_07541	SMel1021pSymA	+	446123
tss_07543	SMel1021pSymA	-	446790
tss_07552	SMel1021pSymA	-	448284
tss_00775	SMel1021Chro	+	449166
tss_00776	SMel1021Chro	+	449178
tss_07559	SMel1021pSymA	+	449912
tss_07560	SMel1021pSymA	+	449955
tss_07561	SMel1021pSymA	-	451454
tss_09870	SMel1021pSymB	+	453337
tss_07572	SMel1021pSymA	+	453549
tss_09873	SMel1021pSymB	+	453653
tss_00780	SMel1021Chro	-	454172
tss_07577	SMel1021pSymA	+	454981
tss_07580	SMel1021pSymA	-	455417
tss_07584	SMel1021pSymA	-	456614
tss_09881	SMel1021pSymB	+	458822
tss_07592	SMel1021pSymA	+	459595
tss_09888	SMel1021pSymB	-	460490
tss_09889	SMel1021pSymB	-	460570
tss_07595	SMel1021pSymA	-	461221
tss_07598	SMel1021pSymA	-	462740
tss_07599	SMel1021pSymA	-	462912
tss_09899	SMel1021pSymB	-	464661
tss_09903	SMel1021pSymB	+	465685
tss_07603	SMel1021pSymA	-	465920
tss_09905	SMel1021pSymB	-	466126
tss_00789	SMel1021Chro	-	466583
tss_00792	SMel1021Chro	-	466676
tss_07607	SMel1021pSymA	-	466735
tss_07609	SMel1021pSymA	+	467430
tss_09909	SMel1021pSymB	+	467463
tss_09914	SMel1021pSymB	+	469289
tss_07623	SMel1021pSymA	-	470245
tss_00799	SMel1021Chro	-	472740
tss_07628	SMel1021pSymA	+	472864
tss_07640	SMel1021pSymA	-	477384
tss_00809	SMel1021Chro	-	480228
tss_00813	SMel1021Chro	+	480305
tss_00814	SMel1021Chro	+	480315
tss_00816	SMel1021Chro	+	480579
tss_07644	SMel1021pSymA	-	481507
tss_00822	SMel1021Chro	-	482837
tss_00823	SMel1021Chro	-	482861
tss_09940	SMel1021pSymB	+	483037
tss_00828	SMel1021Chro	-	483449
tss_09944	SMel1021pSymB	+	483644
tss_07659	SMel1021pSymA	+	484396
tss_09948	SMel1021pSymB	-	485130
tss_09953	SMel1021pSymB	-	485230
tss_00832	SMel1021Chro	+	486444
tss_00833	SMel1021Chro	-	487491
tss_07673	SMel1021pSymA	+	487642
tss_09962	SMel1021pSymB	+	488434
tss_09964	SMel1021pSymB	+	488490
tss_07681	SMel1021pSymA	-	492476
tss_09972	SMel1021pSymB	+	493972
tss_09973	SMel1021pSymB	-	494348
tss_09974	SMel1021pSymB	-	494732
tss_00844	SMel1021Chro	-	494934
tss_07688	SMel1021pSymA	-	495528
tss_00847	SMel1021Chro	-	496611
tss_00850	SMel1021Chro	+	501851
tss_09984	SMel1021pSymB	+	502243
tss_09987	SMel1021pSymB	-	504216
tss_09994	SMel1021pSymB	+	507857
tss_10002	SMel1021pSymB	+	510822
tss_00855	SMel1021Chro	-	510895
tss_00857	SMel1021Chro	-	510954
tss_07706	SMel1021pSymA	-	512223
tss_07707	SMel1021pSymA	-	514107
tss_07712	SMel1021pSymA	-	522888
tss_07718	SMel1021pSymA	+	523166
tss_00871	SMel1021Chro	+	525158
tss_10015	SMel1021pSymB	+	525731
tss_07722	SMel1021pSymA	-	526274
tss_00877	SMel1021Chro	+	527778
tss_07725	SMel1021pSymA	-	528969
tss_10024	SMel1021pSymB	+	531458
tss_00879	SMel1021Chro	+	532218
tss_10028	SMel1021pSymB	+	533516
tss_00882	SMel1021Chro	+	534081
tss_10029	SMel1021pSymB	+	534123
tss_00885	SMel1021Chro	-	534498
tss_10033	SMel1021pSymB	+	534938
tss_10034	SMel1021pSymB	+	535064
tss_10042	SMel1021pSymB	+	536878
tss_00891	SMel1021Chro	+	537397
tss_07739	SMel1021pSymA	+	538995
tss_07740	SMel1021pSymA	-	539306
tss_00892	SMel1021Chro	-	539849
tss_10048	SMel1021pSymB	-	540029
tss_07743	SMel1021pSymA	+	540270
tss_10049	SMel1021pSymB	-	540318
tss_10055	SMel1021pSymB	+	542320
tss_00901	SMel1021Chro	-	543303
tss_07759	SMel1021pSymA	+	546672
tss_00920	SMel1021Chro	+	547114
tss_10070	SMel1021pSymB	+	547935
tss_00929	SMel1021Chro	-	548623
tss_10078	SMel1021pSymB	+	549593
tss_07763	SMel1021pSymA	-	549632
tss_00932	SMel1021Chro	-	549771
tss_07767	SMel1021pSymA	-	551129
tss_00933	SMel1021Chro	-	551743
tss_10089	SMel1021pSymB	+	554883
tss_00951	SMel1021Chro	-	555751
tss_07779	SMel1021pSymA	-	555767
tss_07781	SMel1021pSymA	-	556206
tss_10095	SMel1021pSymB	-	557520
tss_07783	SMel1021pSymA	+	558468
tss_07789	SMel1021pSymA	+	560053
tss_10099	SMel1021pSymB	+	560619
tss_07792	SMel1021pSymA	+	560670
tss_07796	SMel1021pSymA	-	564973
tss_10112	SMel1021pSymB	+	565052
tss_00974	SMel1021Chro	-	565091
tss_10114	SMel1021pSymB	+	565531
tss_07799	SMel1021pSymA	-	566606
tss_10117	SMel1021pSymB	-	566726
tss_10118	SMel1021pSymB	+	566777
tss_00979	SMel1021Chro	-	566840
tss_07800	SMel1021pSymA	+	567058
tss_10132	SMel1021pSymB	+	568501
tss_10142	SMel1021pSymB	+	571936
tss_00987	SMel1021Chro	+	574042
tss_10150	SMel1021pSymB	+	574468
tss_00988	SMel1021Chro	-	574656
tss_10162	SMel1021pSymB	-	577710
tss_07812	SMel1021pSymA	-	578901
tss_07817	SMel1021pSymA	+	579991
tss_10182	SMel1021pSymB	+	581167
tss_01004	SMel1021Chro	+	581442
tss_07828	SMel1021pSymA	-	582011
tss_07829	SMel1021pSymA	-	582084
tss_07840	SMel1021pSymA	-	583903
tss_10191	SMel1021pSymB	+	584475
tss_10195	SMel1021pSymB	+	585697
tss_01014	SMel1021Chro	-	586017
tss_07847	SMel1021pSymA	-	587405
tss_10197	SMel1021pSymB	+	587599
tss_10217	SMel1021pSymB	+	589237
tss_10218	SMel1021pSymB	-	589259
tss_07852	SMel1021pSymA	-	590792
tss_01019	SMel1021Chro	+	590797
tss_10225	SMel1021pSymB	+	591706
tss_07857	SMel1021pSymA	+	594291
tss_10246	SMel1021pSymB	-	596479
tss_01025	SMel1021Chro	+	597006
tss_10252	SMel1021pSymB	+	597224
tss_10261	SMel1021pSymB	-	599520
tss_07869	SMel1021pSymA	-	600498
tss_01031	SMel1021Chro	+	600679
tss_07871	SMel1021pSymA	+	600907
tss_10267	SMel1021pSymB	-	601991
tss_01038	SMel1021Chro	-	605885
tss_07882	SMel1021pSymA	-	606309
tss_07893	SMel1021pSymA	+	611157
tss_10276	SMel1021pSymB	-	612409
tss_10284	SMel1021pSymB	+	614305
tss_10292	SMel1021pSymB	+	616260
tss_10293	SMel1021pSymB	-	616469
tss_10295	SMel1021pSymB	-	617560
tss_07905	SMel1021pSymA	-	618343
tss_07910	SMel1021pSymA	+	619873
tss_10301	SMel1021pSymB	-	620248
tss_10307	SMel1021pSymB	+	621511
tss_07917	SMel1021pSymA	-	621824
tss_10318	SMel1021pSymB	+	624370
tss_01066	SMel1021Chro	+	625868
tss_10327	SMel1021pSymB	-	626030
tss_07926	SMel1021pSymA	-	626286
tss_10328	SMel1021pSymB	-	626642
tss_07929	SMel1021pSymA	-	627475
tss_10333	SMel1021pSymB	-	627928
tss_10336	SMel1021pSymB	+	628180
tss_07930	SMel1021pSymA	-	628305
tss_07935	SMel1021pSymA	+	629003
tss_07936	SMel1021pSymA	-	629242
tss_01069	SMel1021Chro	+	630108
tss_10344	SMel1021pSymB	-	630192
tss_10351	SMel1021pSymB	+	631957
tss_10353	SMel1021pSymB	-	633116
tss_07940	SMel1021pSymA	+	634276
tss_07944	SMel1021pSymA	-	636442
tss_01092	SMel1021Chro	+	637852
tss_10369	SMel1021pSymB	-	638667
tss_01096	SMel1021Chro	+	639428
tss_07957	SMel1021pSymA	-	639975
tss_10372	SMel1021pSymB	-	641580
tss_07975	SMel1021pSymA	+	647138
tss_10392	SMel1021pSymB	-	649785
tss_01111	SMel1021Chro	-	649851
tss_10396	SMel1021pSymB	+	650857
tss_07980	SMel1021pSymA	-	652113
tss_10399	SMel1021pSymB	+	653010
tss_10400	SMel1021pSymB	+	653505
tss_07987	SMel1021pSymA	+	657127
tss_01124	SMel1021Chro	+	659198
tss_07991	SMel1021pSymA	+	660697
tss_01127	SMel1021Chro	+	661807
tss_01135	SMel1021Chro	-	663106
tss_01140	SMel1021Chro	-	664501
tss_10417	SMel1021pSymB	-	665894
tss_10420	SMel1021pSymB	-	666253
tss_10423	SMel1021pSymB	+	666467
tss_10427	SMel1021pSymB	-	667348
tss_10429	SMel1021pSymB	+	667404
tss_01141	SMel1021Chro	-	668298
tss_01144	SMel1021Chro	+	668693
tss_10437	SMel1021pSymB	-	669495
tss_10442	SMel1021pSymB	+	670197
tss_10443	SMel1021pSymB	-	670831
tss_10452	SMel1021pSymB	+	674172
tss_01157	SMel1021Chro	-	674312
tss_10454	SMel1021pSymB	-	674856
tss_08021	SMel1021pSymA	+	675337
tss_10456	SMel1021pSymB	-	675712
tss_10458	SMel1021pSymB	-	676814
tss_10464	SMel1021pSymB	+	678428
tss_01171	SMel1021Chro	-	679949
tss_10472	SMel1021pSymB	-	679954
tss_10476	SMel1021pSymB	-	680082
tss_10477	SMel1021pSymB	-	680089
tss_08032	SMel1021pSymA	-	680691
tss_08033	SMel1021pSymA	+	680828
tss_10486	SMel1021pSymB	-	683847
tss_01178	SMel1021Chro	+	683879
tss_10488	SMel1021pSymB	-	684227
tss_01181	SMel1021Chro	+	684274
tss_01183	SMel1021Chro	+	684484
tss_10490	SMel1021pSymB	+	684639
tss_01186	SMel1021Chro	-	685222
tss_08050	SMel1021pSymA	-	687304
tss_10496	SMel1021pSymB	+	687961
tss_01196	SMel1021Chro	-	690367
tss_01199	SMel1021Chro	-	690744
tss_10502	SMel1021pSymB	-	691665
tss_10511	SMel1021pSymB	-	694181
tss_10516	SMel1021pSymB	-	694778
tss_10521	SMel1021pSymB	-	695206
tss_08063	SMel1021pSymA	-	696620
tss_08065	SMel1021pSymA	+	697329
tss_08066	SMel1021pSymA	-	697371
tss_10536	SMel1021pSymB	-	699519
tss_10539	SMel1021pSymB	+	699949
tss_10540	SMel1021pSymB	+	700134
tss_10549	SMel1021pSymB	+	702613
tss_08073	SMel1021pSymA	+	703461
tss_10556	SMel1021pSymB	-	704112
tss_10558	SMel1021pSymB	+	704283
tss_10564	SMel1021pSymB	-	705493
tss_10568	SMel1021pSymB	+	705595
tss_01208	SMel1021Chro	-	705723
tss_08077	SMel1021pSymA	-	706681
tss_08078	SMel1021pSymA	-	706711
tss_10575	SMel1021pSymB	+	708305
tss_10577	SMel1021pSymB	+	708705
tss_10587	SMel1021pSymB	+	710215
tss_10588	SMel1021pSymB	+	710219
tss_10590	SMel1021pSymB	+	711091
tss_10591	SMel1021pSymB	+	711113
tss_08085	SMel1021pSymA	+	711126
tss_10592	SMel1021pSymB	+	711260
tss_01218	SMel1021Chro	+	714485
tss_08093	SMel1021pSymA	+	716195
tss_10601	SMel1021pSymB	-	717376
tss_10603	SMel1021pSymB	+	717574
tss_01228	SMel1021Chro	+	717978
tss_08097	SMel1021pSymA	-	721408
tss_08103	SMel1021pSymA	+	724296
tss_10610	SMel1021pSymB	-	724768
tss_08107	SMel1021pSymA	+	725262
tss_08112	SMel1021pSymA	+	728779
tss_01236	SMel1021Chro	-	729023
tss_10615	SMel1021pSymB	+	730718
tss_10617	SMel1021pSymB	-	733799
tss_08129	SMel1021pSymA	+	735070
tss_01256	SMel1021Chro	+	741995
tss_08143	SMel1021pSymA	+	742313
tss_01262	SMel1021Chro	+	743391
tss_01263	SMel1021Chro	+	743770
tss_01264	SMel1021Chro	-	744095
tss_08148	SMel1021pSymA	-	744565
tss_08154	SMel1021pSymA	+	746180
tss_08160	SMel1021pSymA	+	746935
tss_08161	SMel1021pSymA	+	747663
tss_10632	SMel1021pSymB	-	749249
tss_08162	SMel1021pSymA	+	749614
tss_01275	SMel1021Chro	-	751845
tss_01279	SMel1021Chro	-	753324
tss_01283	SMel1021Chro	+	754824
tss_10637	SMel1021pSymB	-	757141
tss_08174	SMel1021pSymA	-	757717
tss_10648	SMel1021pSymB	+	767550
tss_10649	SMel1021pSymB	-	768911
tss_08197	SMel1021pSymA	+	776971
tss_01322	SMel1021Chro	+	782385
tss_08201	SMel1021pSymA	-	782852
tss_10667	SMel1021pSymB	+	785186
tss_08206	SMel1021pSymA	+	785849
tss_01332	SMel1021Chro	+	786163
tss_10671	SMel1021pSymB	+	786737
tss_08210	SMel1021pSymA	-	787114
tss_08215	SMel1021pSymA	+	791344
tss_10679	SMel1021pSymB	+	792669
tss_10680	SMel1021pSymB	+	793280
tss_10681	SMel1021pSymB	+	793823
tss_08217	SMel1021pSymA	-	794844
tss_08224	SMel1021pSymA	+	798069
tss_08228	SMel1021pSymA	-	801244
tss_08229	SMel1021pSymA	+	801260
tss_01351	SMel1021Chro	-	801375
tss_10701	SMel1021pSymB	-	802281
tss_01355	SMel1021Chro	-	803186
tss_01356	SMel1021Chro	+	803981
tss_08232	SMel1021pSymA	+	805782
tss_10709	SMel1021pSymB	+	805985
tss_01360	SMel1021Chro	-	806395
tss_10715	SMel1021pSymB	+	807109
tss_10726	SMel1021pSymB	-	809323
tss_01376	SMel1021Chro	+	812696
tss_10733	SMel1021pSymB	-	812846
tss_10741	SMel1021pSymB	+	813999
tss_01378	SMel1021Chro	-	814052
tss_10742	SMel1021pSymB	-	814373
tss_10743	SMel1021pSymB	-	814388
tss_10746	SMel1021pSymB	+	816418
tss_01384	SMel1021Chro	+	817187
tss_10748	SMel1021pSymB	-	817207
tss_10753	SMel1021pSymB	+	818687
tss_08257	SMel1021pSymA	+	824095
tss_08261	SMel1021pSymA	-	824487
tss_08263	SMel1021pSymA	+	825171
tss_01399	SMel1021Chro	-	826151
tss_10773	SMel1021pSymB	+	829717
tss_01411	SMel1021Chro	-	830084
tss_10778	SMel1021pSymB	+	831102
tss_10780	SMel1021pSymB	+	833867
tss_10781	SMel1021pSymB	-	833940
tss_10783	SMel1021pSymB	+	836531
tss_10784	SMel1021pSymB	+	837007
tss_08284	SMel1021pSymA	-	837628
tss_08287	SMel1021pSymA	-	838648
tss_10788	SMel1021pSymB	+	840787
tss_10792	SMel1021pSymB	-	844422
tss_08291	SMel1021pSymA	-	845661
tss_10800	SMel1021pSymB	-	847639
tss_01443	SMel1021Chro	+	849796
tss_08296	SMel1021pSymA	-	852925
tss_08298	SMel1021pSymA	+	853229
tss_01456	SMel1021Chro	-	857774
tss_08310	SMel1021pSymA	-	858339
tss_01459	SMel1021Chro	+	858543
tss_10811	SMel1021pSymB	+	859753
tss_01466	SMel1021Chro	-	861058
tss_01469	SMel1021Chro	+	861819
tss_08314	SMel1021pSymA	+	867090
tss_01475	SMel1021Chro	+	867395
tss_10816	SMel1021pSymB	+	868212
tss_01476	SMel1021Chro	+	868642
tss_08326	SMel1021pSymA	+	874722
tss_08330	SMel1021pSymA	+	875864
tss_08331	SMel1021pSymA	-	876055
tss_08332	SMel1021pSymA	-	876114
tss_08335	SMel1021pSymA	+	876572
tss_01490	SMel1021Chro	+	877682
tss_08339	SMel1021pSymA	-	877863
tss_08341	SMel1021pSymA	+	878736
tss_08360	SMel1021pSymA	+	882480
tss_10828	SMel1021pSymB	-	882893
tss_08368	SMel1021pSymA	+	886611
tss_10830	SMel1021pSymB	+	887044
tss_01501	SMel1021Chro	-	887094
tss_08384	SMel1021pSymA	+	894439
tss_08386	SMel1021pSymA	-	894782
tss_10844	SMel1021pSymB	-	897145
tss_10848	SMel1021pSymB	+	898697
tss_01515	SMel1021Chro	+	899345
tss_08392	SMel1021pSymA	-	899463
tss_08395	SMel1021pSymA	+	899709
tss_10852	SMel1021pSymB	+	901188
tss_08400	SMel1021pSymA	-	902451
tss_08407	SMel1021pSymA	-	906448
tss_08408	SMel1021pSymA	+	906683
tss_10855	SMel1021pSymB	+	907360
tss_01525	SMel1021Chro	+	907751
tss_01536	SMel1021Chro	+	910193
tss_01537	SMel1021Chro	+	910201
tss_08420	SMel1021pSymA	+	911741
tss_08421	SMel1021pSymA	-	911809
tss_10857	SMel1021pSymB	-	912246
tss_08426	SMel1021pSymA	-	915115
tss_08427	SMel1021pSymA	-	915758
tss_01549	SMel1021Chro	+	916785
tss_01550	SMel1021Chro	+	917434
tss_10869	SMel1021pSymB	-	921114
tss_08435	SMel1021pSymA	+	921499
tss_01562	SMel1021Chro	-	926456
tss_08449	SMel1021pSymA	-	927504
tss_01571	SMel1021Chro	+	929760
tss_01572	SMel1021Chro	+	929775
tss_01573	SMel1021Chro	+	929823
tss_10888	SMel1021pSymB	+	930536
tss_08459	SMel1021pSymA	+	933223
tss_08461	SMel1021pSymA	+	934804
tss_08462	SMel1021pSymA	+	934924
tss_08471	SMel1021pSymA	-	941039
tss_08478	SMel1021pSymA	+	943437
tss_08479	SMel1021pSymA	-	943681
tss_01597	SMel1021Chro	-	944846
tss_01599	SMel1021Chro	+	946019
tss_01605	SMel1021Chro	+	948892
tss_01606	SMel1021Chro	-	949327
tss_10914	SMel1021pSymB	-	951854
tss_08493	SMel1021pSymA	-	954012
tss_08501	SMel1021pSymA	+	955419
tss_08502	SMel1021pSymA	+	955551
tss_10919	SMel1021pSymB	+	956065
tss_08505	SMel1021pSymA	-	956178
tss_10923	SMel1021pSymB	+	962666
tss_08522	SMel1021pSymA	-	963099
tss_08526	SMel1021pSymA	-	963478
tss_08528	SMel1021pSymA	-	963553
tss_08529	SMel1021pSymA	-	966046
tss_08530	SMel1021pSymA	-	967342
tss_01632	SMel1021Chro	-	972187
tss_08547	SMel1021pSymA	-	973647
tss_01637	SMel1021Chro	-	976985
tss_01639	SMel1021Chro	+	978029
tss_08562	SMel1021pSymA	+	978319
tss_08564	SMel1021pSymA	+	979853
tss_08571	SMel1021pSymA	+	981177
tss_10939	SMel1021pSymB	+	983156
tss_08574	SMel1021pSymA	-	983764
tss_10943	SMel1021pSymB	-	983789
tss_10944	SMel1021pSymB	+	983809
tss_10945	SMel1021pSymB	+	983815
tss_08575	SMel1021pSymA	+	984335
tss_10946	SMel1021pSymB	+	984644
tss_10948	SMel1021pSymB	+	985910
tss_01656	SMel1021Chro	-	986716
tss_01662	SMel1021Chro	+	988386
tss_08584	SMel1021pSymA	+	989102
tss_08593	SMel1021pSymA	-	990668
tss_10950	SMel1021pSymB	+	990889
tss_01667	SMel1021Chro	+	991680
tss_01670	SMel1021Chro	+	991964
tss_01673	SMel1021Chro	-	992148
tss_08602	SMel1021pSymA	-	992496
tss_08604	SMel1021pSymA	+	992513
tss_08607	SMel1021pSymA	-	992855
tss_10954	SMel1021pSymB	+	995092
tss_01678	SMel1021Chro	-	995526
tss_01685	SMel1021Chro	-	997893
tss_01689	SMel1021Chro	+	1000097
tss_08623	SMel1021pSymA	+	1002042
tss_08625	SMel1021pSymA	-	1003079
tss_08642	SMel1021pSymA	-	1009214
tss_08643	SMel1021pSymA	-	1009393
tss_10973	SMel1021pSymB	-	1011398
tss_08656	SMel1021pSymA	+	1014861
tss_10978	SMel1021pSymB	-	1015696
tss_08665	SMel1021pSymA	-	1017693
tss_08669	SMel1021pSymA	+	1018171
tss_08671	SMel1021pSymA	-	1018697
tss_01723	SMel1021Chro	+	1019170
tss_08682	SMel1021pSymA	+	1021524
tss_08683	SMel1021pSymA	+	1021537
tss_08685	SMel1021pSymA	-	1021883
tss_08688	SMel1021pSymA	+	1022657
tss_08690	SMel1021pSymA	+	1023759
tss_10987	SMel1021pSymB	+	1023871
tss_08694	SMel1021pSymA	+	1025617
tss_01730	SMel1021Chro	-	1029140
tss_11004	SMel1021pSymB	-	1029520
tss_11005	SMel1021pSymB	+	1032676
tss_08708	SMel1021pSymA	-	1035390
tss_11012	SMel1021pSymB	-	1037915
tss_01745	SMel1021Chro	-	1040570
tss_01746	SMel1021Chro	+	1043266
tss_01760	SMel1021Chro	-	1050142
tss_11028	SMel1021pSymB	-	1050831
tss_08737	SMel1021pSymA	-	1058047
tss_01779	SMel1021Chro	+	1060068
tss_11033	SMel1021pSymB	-	1061976
tss_08744	SMel1021pSymA	-	1064404
tss_11039	SMel1021pSymB	-	1071863
tss_11040	SMel1021pSymB	-	1074261
tss_01802	SMel1021Chro	+	1074934
tss_01803	SMel1021Chro	-	1075616
tss_11045	SMel1021pSymB	-	1076423
tss_11052	SMel1021pSymB	-	1081425
tss_08765	SMel1021pSymA	+	1082430
tss_08768	SMel1021pSymA	-	1083567
tss_08772	SMel1021pSymA	+	1084294
tss_01822	SMel1021Chro	+	1084326
tss_01828	SMel1021Chro	+	1085179
tss_08782	SMel1021pSymA	-	1087265
tss_08788	SMel1021pSymA	-	1091073
tss_08789	SMel1021pSymA	-	1091206
tss_11066	SMel1021pSymB	+	1091983
tss_08796	SMel1021pSymA	+	1092167
tss_01837	SMel1021Chro	-	1093027
tss_11071	SMel1021pSymB	+	1093077
tss_01840	SMel1021Chro	-	1093131
tss_08807	SMel1021pSymA	-	1095430
tss_08817	SMel1021pSymA	+	1098120
tss_11080	SMel1021pSymB	+	1099231
tss_08821	SMel1021pSymA	-	1099479
tss_08827	SMel1021pSymA	-	1103374
tss_08828	SMel1021pSymA	-	1103475
tss_08841	SMel1021pSymA	+	1109473
tss_11101	SMel1021pSymB	-	1110914
tss_01879	SMel1021Chro	+	1112070
tss_11111	SMel1021pSymB	+	1113560
tss_11112	SMel1021pSymB	+	1113922
tss_08846	SMel1021pSymA	+	1114715
tss_08858	SMel1021pSymA	+	1116726
tss_11125	SMel1021pSymB	-	1116735
tss_08862	SMel1021pSymA	+	1119857
tss_08863	SMel1021pSymA	-	1120103
tss_01885	SMel1021Chro	+	1120142
tss_08864	SMel1021pSymA	-	1120474
tss_01889	SMel1021Chro	+	1121547
tss_08869	SMel1021pSymA	-	1122113
tss_11132	SMel1021pSymB	+	1122598
tss_08871	SMel1021pSymA	+	1122927
tss_01893	SMel1021Chro	-	1123971
tss_01897	SMel1021Chro	+	1124576
tss_01898	SMel1021Chro	+	1124580
tss_08878	SMel1021pSymA	+	1125002
tss_11137	SMel1021pSymB	+	1125691
tss_08881	SMel1021pSymA	+	1129503
tss_08882	SMel1021pSymA	+	1130127
tss_01912	SMel1021Chro	-	1131092
tss_11140	SMel1021pSymB	-	1131368
tss_11141	SMel1021pSymB	-	1132500
tss_08887	SMel1021pSymA	+	1135263
tss_11146	SMel1021pSymB	-	1136646
tss_01927	SMel1021Chro	-	1136723
tss_01928	SMel1021Chro	+	1136730
tss_08894	SMel1021pSymA	+	1138177
tss_01931	SMel1021Chro	-	1139297
tss_01933	SMel1021Chro	+	1139774
tss_08898	SMel1021pSymA	-	1140314
tss_08901	SMel1021pSymA	-	1140965
tss_01939	SMel1021Chro	+	1141474
tss_11150	SMel1021pSymB	+	1142021
tss_01940	SMel1021Chro	-	1142301
tss_01942	SMel1021Chro	-	1142330
tss_08904	SMel1021pSymA	+	1142863
tss_01947	SMel1021Chro	-	1143600
tss_01949	SMel1021Chro	-	1144868
tss_01951	SMel1021Chro	-	1145232
tss_01952	SMel1021Chro	+	1145255
tss_11158	SMel1021pSymB	-	1145680
tss_01953	SMel1021Chro	-	1146663
tss_01960	SMel1021Chro	+	1148601
tss_01962	SMel1021Chro	+	1148812
tss_11163	SMel1021pSymB	+	1148900
tss_01963	SMel1021Chro	+	1149531
tss_01964	SMel1021Chro	+	1149544
tss_01965	SMel1021Chro	+	1149576
tss_01966	SMel1021Chro	+	1149580
tss_01967	SMel1021Chro	+	1149588
tss_01969	SMel1021Chro	+	1149610
tss_08923	SMel1021pSymA	+	1150551
tss_01973	SMel1021Chro	+	1153503
tss_01974	SMel1021Chro	-	1153687
tss_08933	SMel1021pSymA	+	1155787
tss_11174	SMel1021pSymB	+	1156734
tss_08939	SMel1021pSymA	-	1158505
tss_11179	SMel1021pSymB	-	1160661
tss_11180	SMel1021pSymB	-	1161149
tss_11182	SMel1021pSymB	-	1161327
tss_08942	SMel1021pSymA	-	1161442
tss_01983	SMel1021Chro	+	1161609
tss_08943	SMel1021pSymA	-	1161710
tss_08945	SMel1021pSymA	+	1161756
tss_08946	SMel1021pSymA	+	1161769
tss_01996	SMel1021Chro	+	1163550
tss_01998	SMel1021Chro	+	1163636
tss_02002	SMel1021Chro	+	1163855
tss_08955	SMel1021pSymA	+	1167721
tss_02014	SMel1021Chro	+	1167817
tss_02016	SMel1021Chro	-	1168821
tss_08960	SMel1021pSymA	+	1170098
tss_08964	SMel1021pSymA	-	1172390
tss_11198	SMel1021pSymB	+	1172933
tss_11204	SMel1021pSymB	+	1174164
tss_02026	SMel1021Chro	-	1174708
tss_02027	SMel1021Chro	+	1174715
tss_02033	SMel1021Chro	+	1176050
tss_11210	SMel1021pSymB	+	1176245
tss_11214	SMel1021pSymB	+	1177820
tss_11215	SMel1021pSymB	+	1177860
tss_02036	SMel1021Chro	+	1179080
tss_11222	SMel1021pSymB	+	1179549
tss_11223	SMel1021pSymB	+	1179584
tss_02038	SMel1021Chro	-	1180956
tss_11231	SMel1021pSymB	-	1181807
tss_11232	SMel1021pSymB	-	1181830
tss_02051	SMel1021Chro	+	1184280
tss_11236	SMel1021pSymB	+	1185126
tss_08971	SMel1021pSymA	-	1185670
tss_08972	SMel1021pSymA	+	1185731
tss_02053	SMel1021Chro	-	1187026
tss_11239	SMel1021pSymB	+	1187173
tss_08975	SMel1021pSymA	+	1187731
tss_08980	SMel1021pSymA	+	1188619
tss_02056	SMel1021Chro	-	1189802
tss_02057	SMel1021Chro	-	1189947
tss_08990	SMel1021pSymA	+	1190069
tss_11242	SMel1021pSymB	-	1190708
tss_11243	SMel1021pSymB	-	1190835
tss_08993	SMel1021pSymA	+	1191576
tss_02065	SMel1021Chro	+	1198767
tss_11260	SMel1021pSymB	-	1201875
tss_09012	SMel1021pSymA	+	1202191
tss_09013	SMel1021pSymA	-	1202921
tss_09016	SMel1021pSymA	-	1204455
tss_09018	SMel1021pSymA	-	1204570
tss_11263	SMel1021pSymB	+	1205272
tss_09021	SMel1021pSymA	-	1205845
tss_02085	SMel1021Chro	-	1206650
tss_11265	SMel1021pSymB	+	1208769
tss_09025	SMel1021pSymA	+	1210415
tss_09027	SMel1021pSymA	+	1210715
tss_11268	SMel1021pSymB	+	1212433
tss_11269	SMel1021pSymB	+	1212910
tss_02100	SMel1021Chro	+	1213509
tss_09033	SMel1021pSymA	+	1214008
tss_11270	SMel1021pSymB	-	1214621
tss_11272	SMel1021pSymB	-	1215042
tss_11273	SMel1021pSymB	+	1215069
tss_09037	SMel1021pSymA	-	1217287
tss_11275	SMel1021pSymB	-	1217598
tss_09042	SMel1021pSymA	-	1218466
tss_09046	SMel1021pSymA	-	1220133
tss_11282	SMel1021pSymB	+	1224560
tss_09058	SMel1021pSymA	-	1224785
tss_02114	SMel1021Chro	+	1224941
tss_09063	SMel1021pSymA	+	1226853
tss_11289	SMel1021pSymB	+	1229033
tss_09075	SMel1021pSymA	-	1229543
tss_11290	SMel1021pSymB	+	1230214
tss_11296	SMel1021pSymB	+	1232533
tss_02128	SMel1021Chro	+	1234800
tss_11305	SMel1021pSymB	+	1235450
tss_11306	SMel1021pSymB	-	1236147
tss_11307	SMel1021pSymB	-	1236188
tss_09093	SMel1021pSymA	+	1239045
tss_09098	SMel1021pSymA	-	1240614
tss_02150	SMel1021Chro	+	1242966
tss_11323	SMel1021pSymB	-	1246474
tss_09114	SMel1021pSymA	+	1248240
tss_11331	SMel1021pSymB	+	1250497
tss_09129	SMel1021pSymA	-	1251674
tss_02164	SMel1021Chro	+	1252536
tss_09133	SMel1021pSymA	+	1252915
tss_09138	SMel1021pSymA	-	1253129
tss_09140	SMel1021pSymA	+	1253533
tss_09143	SMel1021pSymA	-	1254193
tss_09148	SMel1021pSymA	+	1254251
tss_11338	SMel1021pSymB	-	1255623
tss_11340	SMel1021pSymB	+	1255846
tss_11341	SMel1021pSymB	+	1256539
tss_09164	SMel1021pSymA	-	1257229
tss_09165	SMel1021pSymA	-	1257249
tss_02175	SMel1021Chro	+	1257252
tss_11345	SMel1021pSymB	+	1257513
tss_02176	SMel1021Chro	+	1258213
tss_11349	SMel1021pSymB	-	1259263
tss_11350	SMel1021pSymB	-	1260832
tss_11354	SMel1021pSymB	+	1261992
tss_09185	SMel1021pSymA	+	1262255
tss_09186	SMel1021pSymA	-	1262456
tss_11358	SMel1021pSymB	+	1262730
tss_02187	SMel1021Chro	+	1264073
tss_09193	SMel1021pSymA	+	1265176
tss_02193	SMel1021Chro	-	1267338
tss_09200	SMel1021pSymA	-	1267635
tss_02194	SMel1021Chro	+	1267892
tss_09209	SMel1021pSymA	-	1270840
tss_09214	SMel1021pSymA	+	1274915
tss_11384	SMel1021pSymB	+	1275676
tss_02222	SMel1021Chro	-	1276051
tss_02224	SMel1021Chro	+	1276187
tss_11388	SMel1021pSymB	-	1276509
tss_02227	SMel1021Chro	-	1276724
tss_11391	SMel1021pSymB	-	1277241
tss_09221	SMel1021pSymA	-	1279438
tss_11398	SMel1021pSymB	+	1280116
tss_11405	SMel1021pSymB	-	1283227
tss_09230	SMel1021pSymA	+	1287279
tss_09235	SMel1021pSymA	+	1292051
tss_02253	SMel1021Chro	+	1292345
tss_11421	SMel1021pSymB	-	1293085
tss_09243	SMel1021pSymA	-	1295289
tss_09244	SMel1021pSymA	-	1295527
tss_09248	SMel1021pSymA	-	1298383
tss_09250	SMel1021pSymA	-	1300114
tss_09251	SMel1021pSymA	-	1300548
tss_02260	SMel1021Chro	-	1300548
tss_11431	SMel1021pSymB	-	1303413
tss_02264	SMel1021Chro	-	1305900
tss_11439	SMel1021pSymB	-	1306161
tss_11442	SMel1021pSymB	+	1306442
tss_11443	SMel1021pSymB	+	1306646
tss_09262	SMel1021pSymA	+	1310434
tss_09266	SMel1021pSymA	+	1311703
tss_02278	SMel1021Chro	-	1312628
tss_09267	SMel1021pSymA	+	1314966
tss_11452	SMel1021pSymB	-	1315376
tss_09272	SMel1021pSymA	+	1316505
tss_11455	SMel1021pSymB	+	1316529
tss_11457	SMel1021pSymB	+	1316605
tss_09274	SMel1021pSymA	-	1316677
tss_11461	SMel1021pSymB	+	1316969
tss_11464	SMel1021pSymB	+	1317545
tss_11465	SMel1021pSymB	-	1318133
tss_09282	SMel1021pSymA	-	1318997
tss_11470	SMel1021pSymB	+	1319280
tss_11472	SMel1021pSymB	+	1319429
tss_09283	SMel1021pSymA	+	1319495
tss_11474	SMel1021pSymB	-	1319642
tss_02292	SMel1021Chro	-	1321909
tss_02295	SMel1021Chro	-	1322605
tss_11485	SMel1021pSymB	-	1323069
tss_11488	SMel1021pSymB	-	1324105
tss_11492	SMel1021pSymB	+	1325334
tss_11493	SMel1021pSymB	+	1325686
tss_11494	SMel1021pSymB	+	1325699
tss_11498	SMel1021pSymB	+	1327460
tss_02300	SMel1021Chro	-	1327867
tss_11502	SMel1021pSymB	+	1329072
tss_09306	SMel1021pSymA	-	1329737
tss_09307	SMel1021pSymA	+	1329743
tss_09312	SMel1021pSymA	-	1331131
tss_11514	SMel1021pSymB	-	1331988
tss_11517	SMel1021pSymB	-	1332629
tss_11518	SMel1021pSymB	+	1332664
tss_11521	SMel1021pSymB	+	1332698
tss_11525	SMel1021pSymB	-	1333112
tss_02319	SMel1021Chro	+	1334008
tss_11528	SMel1021pSymB	-	1334433
tss_11530	SMel1021pSymB	-	1334839
tss_11533	SMel1021pSymB	+	1336083
tss_09318	SMel1021pSymA	-	1336649
tss_09321	SMel1021pSymA	+	1339078
tss_02325	SMel1021Chro	+	1340391
tss_02326	SMel1021Chro	-	1340643
tss_09326	SMel1021pSymA	-	1341603
tss_11543	SMel1021pSymB	-	1341666
tss_02331	SMel1021Chro	+	1344338
tss_09335	SMel1021pSymA	+	1344602
tss_09337	SMel1021pSymA	-	1344895
tss_09339	SMel1021pSymA	-	1345104
tss_11550	SMel1021pSymB	-	1347422
tss_09349	SMel1021pSymA	-	1349661
tss_09351	SMel1021pSymA	+	1350503
tss_02346	SMel1021Chro	-	1351641
tss_09357	SMel1021pSymA	+	1354124
tss_11556	SMel1021pSymB	-	1354775
tss_11558	SMel1021pSymB	-	1356075
tss_11559	SMel1021pSymB	+	1356159
tss_11561	SMel1021pSymB	+	1358112
tss_02354	SMel1021Chro	-	1358531
tss_11563	SMel1021pSymB	-	1360603
tss_11570	SMel1021pSymB	+	1364138
tss_02375	SMel1021Chro	-	1365432
tss_02382	SMel1021Chro	+	1367482
tss_11580	SMel1021pSymB	+	1369778
tss_11585	SMel1021pSymB	+	1370602
tss_11586	SMel1021pSymB	-	1370680
tss_02388	SMel1021Chro	-	1370763
tss_02393	SMel1021Chro	-	1372893
tss_11592	SMel1021pSymB	+	1374650
tss_11595	SMel1021pSymB	+	1375985
tss_11596	SMel1021pSymB	+	1376667
tss_11601	SMel1021pSymB	-	1382443
tss_11603	SMel1021pSymB	-	1383548
tss_02409	SMel1021Chro	-	1388833
tss_11610	SMel1021pSymB	-	1389880
tss_11614	SMel1021pSymB	-	1391132
tss_02411	SMel1021Chro	-	1393176
tss_11619	SMel1021pSymB	-	1394600
tss_11620	SMel1021pSymB	-	1395280
tss_11625	SMel1021pSymB	-	1396830
tss_11627	SMel1021pSymB	+	1397401
tss_02423	SMel1021Chro	+	1401479
tss_02426	SMel1021Chro	+	1402684
tss_11639	SMel1021pSymB	-	1405215
tss_11643	SMel1021pSymB	+	1406664
tss_11644	SMel1021pSymB	+	1407136
tss_02430	SMel1021Chro	-	1408821
tss_02436	SMel1021Chro	-	1410056
tss_02441	SMel1021Chro	-	1412145
tss_02442	SMel1021Chro	-	1412151
tss_02446	SMel1021Chro	-	1414851
tss_02455	SMel1021Chro	+	1423193
tss_02458	SMel1021Chro	-	1426497
tss_02466	SMel1021Chro	+	1427938
tss_11680	SMel1021pSymB	-	1434881
tss_02484	SMel1021Chro	+	1438002
tss_11688	SMel1021pSymB	+	1440464
tss_11689	SMel1021pSymB	-	1441091
tss_02496	SMel1021Chro	+	1444930
tss_02497	SMel1021Chro	-	1444942
tss_02506	SMel1021Chro	-	1446743
tss_11703	SMel1021pSymB	+	1447173
tss_11704	SMel1021pSymB	+	1448029
tss_11708	SMel1021pSymB	+	1450104
tss_02512	SMel1021Chro	-	1451231
tss_02521	SMel1021Chro	-	1452845
tss_11710	SMel1021pSymB	-	1453392
tss_02528	SMel1021Chro	+	1454394
tss_02535	SMel1021Chro	-	1456921
tss_02542	SMel1021Chro	-	1459250
tss_11728	SMel1021pSymB	-	1463470
tss_11730	SMel1021pSymB	-	1465645
tss_11731	SMel1021pSymB	+	1466802
tss_11732	SMel1021pSymB	-	1466870
tss_02552	SMel1021Chro	+	1470980
tss_02556	SMel1021Chro	-	1473505
tss_02559	SMel1021Chro	+	1473673
tss_02564	SMel1021Chro	+	1474184
tss_02569	SMel1021Chro	-	1480642
tss_11745	SMel1021pSymB	+	1481414
tss_02576	SMel1021Chro	-	1485275
tss_02581	SMel1021Chro	-	1489865
tss_02592	SMel1021Chro	-	1492868
tss_02595	SMel1021Chro	+	1494707
tss_02602	SMel1021Chro	-	1499499
tss_02603	SMel1021Chro	+	1500193
tss_02612	SMel1021Chro	+	1505902
tss_02620	SMel1021Chro	-	1508561
tss_11775	SMel1021pSymB	-	1509033
tss_02622	SMel1021Chro	-	1509781
tss_11776	SMel1021pSymB	-	1510056
tss_11777	SMel1021pSymB	+	1510926
tss_11784	SMel1021pSymB	-	1512829
tss_02627	SMel1021Chro	-	1513940
tss_11789	SMel1021pSymB	-	1518070
tss_11792	SMel1021pSymB	-	1519108
tss_02648	SMel1021Chro	-	1521778
tss_02655	SMel1021Chro	+	1526160
tss_02656	SMel1021Chro	-	1526425
tss_02670	SMel1021Chro	-	1529793
tss_02675	SMel1021Chro	-	1531007
tss_02679	SMel1021Chro	-	1531244
tss_11810	SMel1021pSymB	+	1533686
tss_02699	SMel1021Chro	-	1539844
tss_02719	SMel1021Chro	-	1549029
tss_02721	SMel1021Chro	+	1549134
tss_11832	SMel1021pSymB	-	1553809
tss_11839	SMel1021pSymB	-	1560605
tss_02734	SMel1021Chro	+	1561109
tss_11840	SMel1021pSymB	+	1561461
tss_02735	SMel1021Chro	-	1561485
tss_02741	SMel1021Chro	+	1563574
tss_11849	SMel1021pSymB	-	1569929
tss_02762	SMel1021Chro	-	1573146
tss_11854	SMel1021pSymB	+	1574713
tss_11856	SMel1021pSymB	+	1575815
tss_02764	SMel1021Chro	+	1576190
tss_02767	SMel1021Chro	+	1577307
tss_02769	SMel1021Chro	+	1581597
tss_02770	SMel1021Chro	-	1582705
tss_11861	SMel1021pSymB	+	1587862
tss_02785	SMel1021Chro	+	1596151
tss_11872	SMel1021pSymB	+	1598688
tss_11875	SMel1021pSymB	+	1600658
tss_11876	SMel1021pSymB	+	1600736
tss_11882	SMel1021pSymB	-	1605979
tss_11895	SMel1021pSymB	-	1619081
tss_02839	SMel1021Chro	-	1622870
tss_02842	SMel1021Chro	-	1623449
tss_02846	SMel1021Chro	+	1623692
tss_11902	SMel1021pSymB	+	1627805
tss_02860	SMel1021Chro	+	1629631
tss_11905	SMel1021pSymB	-	1631361
tss_11906	SMel1021pSymB	-	1631498
tss_11907	SMel1021pSymB	-	1631770
tss_11916	SMel1021pSymB	+	1635009
tss_02869	SMel1021Chro	+	1635604
tss_02874	SMel1021Chro	-	1636988
tss_11918	SMel1021pSymB	+	1637755
tss_02884	SMel1021Chro	+	1639767
tss_11925	SMel1021pSymB	+	1646783
tss_02905	SMel1021Chro	+	1651110
tss_11944	SMel1021pSymB	+	1658746
tss_11945	SMel1021pSymB	+	1658909
tss_02924	SMel1021Chro	+	1663730
tss_02926	SMel1021Chro	-	1665313
tss_02937	SMel1021Chro	-	1667741
tss_11953	SMel1021pSymB	+	1668785
tss_11959	SMel1021pSymB	+	1670419
tss_02951	SMel1021Chro	+	1677284
tss_02960	SMel1021Chro	+	1680076
tss_02968	SMel1021Chro	-	1687693
tss_02969	SMel1021Chro	+	1688376
tss_02970	SMel1021Chro	+	1689057
tss_02984	SMel1021Chro	-	1698598
tss_02990	SMel1021Chro	-	1701192
tss_02992	SMel1021Chro	+	1701301
tss_02995	SMel1021Chro	+	1701531
tss_02997	SMel1021Chro	-	1701971
tss_02999	SMel1021Chro	-	1706203
tss_03007	SMel1021Chro	-	1712372
tss_03010	SMel1021Chro	+	1712662
tss_03020	SMel1021Chro	+	1718805
tss_03036	SMel1021Chro	-	1724807
tss_03046	SMel1021Chro	-	1728230
tss_03047	SMel1021Chro	-	1728240
tss_03050	SMel1021Chro	-	1728314
tss_03063	SMel1021Chro	+	1733572
tss_03065	SMel1021Chro	-	1733865
tss_03066	SMel1021Chro	-	1734029
tss_03067	SMel1021Chro	+	1734391
tss_03074	SMel1021Chro	+	1734913
tss_03083	SMel1021Chro	-	1739748
tss_03099	SMel1021Chro	+	1748455
tss_03106	SMel1021Chro	+	1749911
tss_03112	SMel1021Chro	-	1751693
tss_03127	SMel1021Chro	+	1758511
tss_03161	SMel1021Chro	+	1774320
tss_03164	SMel1021Chro	+	1776168
tss_03176	SMel1021Chro	-	1781459
tss_03180	SMel1021Chro	-	1782817
tss_03181	SMel1021Chro	+	1784070
tss_03184	SMel1021Chro	-	1785465
tss_03188	SMel1021Chro	-	1791044
tss_03198	SMel1021Chro	-	1798317
tss_03206	SMel1021Chro	+	1801759
tss_03207	SMel1021Chro	+	1803213
tss_03208	SMel1021Chro	-	1803701
tss_03213	SMel1021Chro	+	1808297
tss_03221	SMel1021Chro	-	1811731
tss_03222	SMel1021Chro	-	1813738
tss_03235	SMel1021Chro	-	1820038
tss_03238	SMel1021Chro	-	1820268
tss_03242	SMel1021Chro	+	1820537
tss_03261	SMel1021Chro	+	1826615
tss_03273	SMel1021Chro	-	1843081
tss_03292	SMel1021Chro	+	1851350
tss_03294	SMel1021Chro	+	1851591
tss_03299	SMel1021Chro	+	1853314
tss_03308	SMel1021Chro	-	1855808
tss_03310	SMel1021Chro	+	1856644
tss_03316	SMel1021Chro	+	1857602
tss_03327	SMel1021Chro	-	1859759
tss_03342	SMel1021Chro	-	1865814
tss_03343	SMel1021Chro	-	1866294
tss_03358	SMel1021Chro	+	1881307
tss_03360	SMel1021Chro	-	1883081
tss_03382	SMel1021Chro	-	1890145
tss_03392	SMel1021Chro	+	1899052
tss_03399	SMel1021Chro	-	1905225
tss_03413	SMel1021Chro	-	1912883
tss_03427	SMel1021Chro	+	1920667
tss_03451	SMel1021Chro	+	1940433
tss_03456	SMel1021Chro	-	1948082
tss_03473	SMel1021Chro	+	1956499
tss_03480	SMel1021Chro	+	1958638
tss_03511	SMel1021Chro	-	1974105
tss_03520	SMel1021Chro	+	1980906
tss_03521	SMel1021Chro	-	1981220
tss_03528	SMel1021Chro	-	1984955
tss_03529	SMel1021Chro	+	1985016
tss_03533	SMel1021Chro	-	1985585
tss_03535	SMel1021Chro	+	1985611
tss_03540	SMel1021Chro	-	1987683
tss_03549	SMel1021Chro	+	1989844
tss_03552	SMel1021Chro	-	1991937
tss_03562	SMel1021Chro	-	1996748
tss_03569	SMel1021Chro	+	2000975
tss_03575	SMel1021Chro	-	2004581
tss_03599	SMel1021Chro	-	2016454
tss_03600	SMel1021Chro	-	2016978
tss_03604	SMel1021Chro	-	2017938
tss_03608	SMel1021Chro	-	2018297
tss_03610	SMel1021Chro	-	2019079
tss_03641	SMel1021Chro	-	2035371
tss_03648	SMel1021Chro	-	2040655
tss_03649	SMel1021Chro	-	2040930
tss_03671	SMel1021Chro	-	2050244
tss_03675	SMel1021Chro	+	2052438
tss_03694	SMel1021Chro	-	2060801
tss_03713	SMel1021Chro	+	2065516
tss_03715	SMel1021Chro	-	2066832
tss_03723	SMel1021Chro	-	2073164
tss_03728	SMel1021Chro	+	2077816
tss_03732	SMel1021Chro	+	2081328
tss_03735	SMel1021Chro	+	2086499
tss_03744	SMel1021Chro	+	2092797
tss_03752	SMel1021Chro	-	2095811
tss_03753	SMel1021Chro	-	2098569
tss_03756	SMel1021Chro	-	2102003
tss_03757	SMel1021Chro	-	2102043
tss_03763	SMel1021Chro	-	2106380
tss_03772	SMel1021Chro	-	2114155
tss_03777	SMel1021Chro	+	2121852
tss_03788	SMel1021Chro	-	2129310
tss_03789	SMel1021Chro	+	2129370
tss_03800	SMel1021Chro	+	2134868
tss_03803	SMel1021Chro	-	2137344
tss_03823	SMel1021Chro	+	2143996
tss_03832	SMel1021Chro	+	2152171
tss_03834	SMel1021Chro	-	2153198
tss_03836	SMel1021Chro	-	2153556
tss_03841	SMel1021Chro	-	2153906
tss_03846	SMel1021Chro	+	2156192
tss_03848	SMel1021Chro	-	2157205
tss_03851	SMel1021Chro	-	2157636
tss_03857	SMel1021Chro	+	2162842
tss_03869	SMel1021Chro	-	2165656
tss_03875	SMel1021Chro	-	2171296
tss_03879	SMel1021Chro	+	2171756
tss_03886	SMel1021Chro	+	2174927
tss_03887	SMel1021Chro	+	2175597
tss_03890	SMel1021Chro	+	2177848
tss_03893	SMel1021Chro	+	2178086
tss_03894	SMel1021Chro	+	2178117
tss_03896	SMel1021Chro	+	2178329
tss_03909	SMel1021Chro	+	2181589
tss_03915	SMel1021Chro	+	2183269
tss_03929	SMel1021Chro	-	2188682
tss_03932	SMel1021Chro	-	2191688
tss_03933	SMel1021Chro	+	2191710
tss_03935	SMel1021Chro	-	2192847
tss_03943	SMel1021Chro	-	2199357
tss_03947	SMel1021Chro	+	2199668
tss_03949	SMel1021Chro	-	2200292
tss_03957	SMel1021Chro	-	2206146
tss_03970	SMel1021Chro	+	2215256
tss_03971	SMel1021Chro	+	2215393
tss_03977	SMel1021Chro	-	2223860
tss_03978	SMel1021Chro	+	2223897
tss_03979	SMel1021Chro	+	2224361
tss_03993	SMel1021Chro	-	2232669
tss_03997	SMel1021Chro	-	2235545
tss_04003	SMel1021Chro	-	2237567
tss_04007	SMel1021Chro	+	2240655
tss_04012	SMel1021Chro	-	2244426
tss_04017	SMel1021Chro	-	2245026
tss_04018	SMel1021Chro	+	2245106
tss_04026	SMel1021Chro	-	2250090
tss_04043	SMel1021Chro	+	2255773
tss_04045	SMel1021Chro	+	2258575
tss_04046	SMel1021Chro	-	2259562
tss_04055	SMel1021Chro	-	2269473
tss_04056	SMel1021Chro	-	2270191
tss_04060	SMel1021Chro	-	2270925
tss_04065	SMel1021Chro	+	2272164
tss_04067	SMel1021Chro	-	2272804
tss_04075	SMel1021Chro	-	2277109
tss_04088	SMel1021Chro	-	2290419
tss_04093	SMel1021Chro	+	2291090
tss_04101	SMel1021Chro	+	2291579
tss_04103	SMel1021Chro	-	2292785
tss_04117	SMel1021Chro	-	2305307
tss_04123	SMel1021Chro	+	2310840
tss_04126	SMel1021Chro	-	2313247
tss_04129	SMel1021Chro	+	2313388
tss_04150	SMel1021Chro	+	2325341
tss_04153	SMel1021Chro	-	2327642
tss_04163	SMel1021Chro	-	2332882
tss_04175	SMel1021Chro	+	2344529
tss_04179	SMel1021Chro	+	2349467
tss_04197	SMel1021Chro	-	2358928
tss_04203	SMel1021Chro	+	2360819
tss_04211	SMel1021Chro	+	2361123
tss_04218	SMel1021Chro	-	2366823
tss_04219	SMel1021Chro	+	2367188
tss_04223	SMel1021Chro	-	2369965
tss_04224	SMel1021Chro	+	2370289
tss_04230	SMel1021Chro	+	2373739
tss_04236	SMel1021Chro	-	2378790
tss_04252	SMel1021Chro	-	2385041
tss_04264	SMel1021Chro	+	2396557
tss_04267	SMel1021Chro	+	2399069
tss_04280	SMel1021Chro	+	2414518
tss_04288	SMel1021Chro	-	2429361
tss_04290	SMel1021Chro	+	2429394
tss_04296	SMel1021Chro	+	2440640
tss_04299	SMel1021Chro	-	2443477
tss_04305	SMel1021Chro	-	2448257
tss_04307	SMel1021Chro	-	2449384
tss_04313	SMel1021Chro	+	2455067
tss_04349	SMel1021Chro	-	2483309
tss_04350	SMel1021Chro	+	2483461
tss_04352	SMel1021Chro	-	2483909
tss_04356	SMel1021Chro	-	2484903
tss_04358	SMel1021Chro	-	2485185
tss_04368	SMel1021Chro	-	2487185
tss_04372	SMel1021Chro	+	2488471
tss_04381	SMel1021Chro	-	2489995
tss_04385	SMel1021Chro	-	2490789
tss_04422	SMel1021Chro	+	2500617
tss_04432	SMel1021Chro	+	2504050
tss_04435	SMel1021Chro	+	2504144
tss_04440	SMel1021Chro	-	2506641
tss_04452	SMel1021Chro	+	2517456
tss_04461	SMel1021Chro	+	2522750
tss_04463	SMel1021Chro	-	2523608
tss_04475	SMel1021Chro	-	2528016
tss_04476	SMel1021Chro	-	2528021
tss_04486	SMel1021Chro	+	2531093
tss_04495	SMel1021Chro	+	2539126
tss_04505	SMel1021Chro	-	2545069
tss_04506	SMel1021Chro	+	2545419
tss_04515	SMel1021Chro	+	2550673
tss_04518	SMel1021Chro	-	2550783
tss_04529	SMel1021Chro	-	2561538
tss_04542	SMel1021Chro	+	2566954
tss_04549	SMel1021Chro	+	2571345
tss_04550	SMel1021Chro	-	2572312
tss_04554	SMel1021Chro	+	2574911
tss_04555	SMel1021Chro	+	2575760
tss_04562	SMel1021Chro	+	2578521
tss_04568	SMel1021Chro	-	2581490
tss_04578	SMel1021Chro	-	2590073
tss_04589	SMel1021Chro	+	2592161
tss_04592	SMel1021Chro	+	2595052
tss_04593	SMel1021Chro	+	2595369
tss_04599	SMel1021Chro	-	2598385
tss_04604	SMel1021Chro	-	2606831
tss_04608	SMel1021Chro	-	2610246
tss_04611	SMel1021Chro	+	2611854
tss_04617	SMel1021Chro	+	2614877
tss_04621	SMel1021Chro	-	2617243
tss_04622	SMel1021Chro	+	2619138
tss_04625	SMel1021Chro	+	2621070
tss_04627	SMel1021Chro	+	2624341
tss_04632	SMel1021Chro	+	2627204
tss_04634	SMel1021Chro	-	2634204
tss_04649	SMel1021Chro	+	2643553
tss_04662	SMel1021Chro	+	2658677
tss_04676	SMel1021Chro	+	2660548
tss_04677	SMel1021Chro	-	2660741
tss_04682	SMel1021Chro	-	2666334
tss_04693	SMel1021Chro	-	2669908
tss_04694	SMel1021Chro	-	2669922
tss_04696	SMel1021Chro	+	2673831
tss_04704	SMel1021Chro	-	2675288
tss_04731	SMel1021Chro	+	2690533
tss_04751	SMel1021Chro	+	2711411
tss_04753	SMel1021Chro	-	2711923
tss_04761	SMel1021Chro	+	2715570
tss_04767	SMel1021Chro	+	2718688
tss_04777	SMel1021Chro	+	2725099
tss_04784	SMel1021Chro	-	2730254
tss_04785	SMel1021Chro	+	2730283
tss_04787	SMel1021Chro	+	2733077
tss_04793	SMel1021Chro	+	2735793
tss_04798	SMel1021Chro	+	2739084
tss_04806	SMel1021Chro	-	2750724
tss_04813	SMel1021Chro	+	2761908
tss_04814	SMel1021Chro	+	2762767
tss_04820	SMel1021Chro	-	2771316
tss_04833	SMel1021Chro	-	2789134
tss_04850	SMel1021Chro	+	2803992
tss_04851	SMel1021Chro	-	2804060
tss_04859	SMel1021Chro	-	2806093
tss_04860	SMel1021Chro	-	2806098
tss_04861	SMel1021Chro	-	2806112
tss_04862	SMel1021Chro	-	2806125
tss_04864	SMel1021Chro	-	2806143
tss_04865	SMel1021Chro	-	2806156
tss_04866	SMel1021Chro	-	2806171
tss_04867	SMel1021Chro	-	2806185
tss_04868	SMel1021Chro	-	2806190
tss_04869	SMel1021Chro	-	2806215
tss_04870	SMel1021Chro	-	2806241
tss_04872	SMel1021Chro	-	2806278
tss_04873	SMel1021Chro	-	2806296
tss_04874	SMel1021Chro	-	2806300
tss_04875	SMel1021Chro	-	2806312
tss_04876	SMel1021Chro	-	2806344
tss_04878	SMel1021Chro	-	2806607
tss_04879	SMel1021Chro	-	2806634
tss_04888	SMel1021Chro	-	2807753
tss_04889	SMel1021Chro	-	2807769
tss_04912	SMel1021Chro	-	2810987
tss_04918	SMel1021Chro	-	2811489
tss_04941	SMel1021Chro	-	2821068
tss_04947	SMel1021Chro	-	2823051
tss_04958	SMel1021Chro	+	2829949
tss_04961	SMel1021Chro	-	2832515
tss_04962	SMel1021Chro	-	2833758
tss_04964	SMel1021Chro	-	2834816
tss_04968	SMel1021Chro	+	2838164
tss_04980	SMel1021Chro	-	2844048
tss_04997	SMel1021Chro	+	2849768
tss_05005	SMel1021Chro	-	2854320
tss_05010	SMel1021Chro	+	2856061
tss_05014	SMel1021Chro	-	2862844
tss_05016	SMel1021Chro	-	2863362
tss_05032	SMel1021Chro	-	2868819
tss_05041	SMel1021Chro	+	2875155
tss_05053	SMel1021Chro	-	2880937
tss_05054	SMel1021Chro	-	2881336
tss_05058	SMel1021Chro	+	2882218
tss_05066	SMel1021Chro	-	2887190
tss_05073	SMel1021Chro	+	2888529
tss_05075	SMel1021Chro	-	2890526
tss_05097	SMel1021Chro	+	2907834
tss_05098	SMel1021Chro	-	2908700
tss_05106	SMel1021Chro	-	2916023
tss_05120	SMel1021Chro	+	2920301
tss_05121	SMel1021Chro	+	2920474
tss_05125	SMel1021Chro	-	2921770
tss_05127	SMel1021Chro	+	2921878
tss_05159	SMel1021Chro	+	2940089
tss_05167	SMel1021Chro	-	2944298
tss_05169	SMel1021Chro	-	2946557
tss_05178	SMel1021Chro	-	2947670
tss_05180	SMel1021Chro	-	2950197
tss_05193	SMel1021Chro	+	2955030
tss_05201	SMel1021Chro	-	2962050
tss_05217	SMel1021Chro	-	2973121
tss_05222	SMel1021Chro	-	2973646
tss_05233	SMel1021Chro	-	2984423
tss_05243	SMel1021Chro	-	2987491
tss_05257	SMel1021Chro	+	2996451
tss_05273	SMel1021Chro	-	3003416
tss_05277	SMel1021Chro	-	3005595
tss_05280	SMel1021Chro	-	3005650
tss_05295	SMel1021Chro	-	3015647
tss_05302	SMel1021Chro	+	3021712
tss_05304	SMel1021Chro	-	3021962
tss_05313	SMel1021Chro	-	3023549
tss_05314	SMel1021Chro	-	3029040
tss_05316	SMel1021Chro	-	3030555
tss_05333	SMel1021Chro	-	3042052
tss_05339	SMel1021Chro	+	3042261
tss_05340	SMel1021Chro	-	3042329
tss_05361	SMel1021Chro	-	3048816
tss_05369	SMel1021Chro	-	3051837
tss_05375	SMel1021Chro	-	3056353
tss_05378	SMel1021Chro	-	3056764
tss_05398	SMel1021Chro	+	3071313
tss_05400	SMel1021Chro	+	3074426
tss_05411	SMel1021Chro	-	3086908
tss_05414	SMel1021Chro	-	3090316
tss_05416	SMel1021Chro	-	3091934
tss_05417	SMel1021Chro	-	3092230
tss_05426	SMel1021Chro	-	3096852
tss_05428	SMel1021Chro	-	3097956
tss_05430	SMel1021Chro	-	3098535
tss_05433	SMel1021Chro	-	3098570
tss_05444	SMel1021Chro	-	3108486
tss_05463	SMel1021Chro	-	3114319
tss_05466	SMel1021Chro	+	3117406
tss_05479	SMel1021Chro	+	3129931
tss_05484	SMel1021Chro	+	3131038
tss_05485	SMel1021Chro	-	3131101
tss_05489	SMel1021Chro	-	3132116
tss_05503	SMel1021Chro	-	3150653
tss_05508	SMel1021Chro	-	3156607
tss_05510	SMel1021Chro	+	3156675
tss_05516	SMel1021Chro	+	3160226
tss_05517	SMel1021Chro	+	3162935
tss_05525	SMel1021Chro	-	3166260
tss_05527	SMel1021Chro	-	3168601
tss_05532	SMel1021Chro	+	3172689
tss_05535	SMel1021Chro	+	3174332
tss_05543	SMel1021Chro	-	3177442
tss_05545	SMel1021Chro	-	3177576
tss_05554	SMel1021Chro	+	3179332
tss_05560	SMel1021Chro	-	3182964
tss_05563	SMel1021Chro	-	3185487
tss_05565	SMel1021Chro	-	3185499
tss_05585	SMel1021Chro	-	3192627
tss_05588	SMel1021Chro	-	3195034
tss_05593	SMel1021Chro	+	3198162
tss_05599	SMel1021Chro	+	3200417
tss_05609	SMel1021Chro	-	3208947
tss_05610	SMel1021Chro	-	3208952
tss_05611	SMel1021Chro	-	3208966
tss_05612	SMel1021Chro	-	3208979
tss_05614	SMel1021Chro	-	3208997
tss_05615	SMel1021Chro	-	3209010
tss_05616	SMel1021Chro	-	3209025
tss_05617	SMel1021Chro	-	3209039
tss_05618	SMel1021Chro	-	3209044
tss_05619	SMel1021Chro	-	3209069
tss_05620	SMel1021Chro	-	3209095
tss_05622	SMel1021Chro	-	3209132
tss_05623	SMel1021Chro	-	3209150
tss_05624	SMel1021Chro	-	3209154
tss_05625	SMel1021Chro	-	3209166
tss_05626	SMel1021Chro	-	3209198
tss_05628	SMel1021Chro	-	3209461
tss_05629	SMel1021Chro	-	3209488
tss_05638	SMel1021Chro	-	3210607
tss_05639	SMel1021Chro	-	3210623
tss_05662	SMel1021Chro	-	3213841
tss_05668	SMel1021Chro	-	3214343
tss_05675	SMel1021Chro	+	3215182
tss_05679	SMel1021Chro	+	3216451
tss_05685	SMel1021Chro	-	3224093
tss_05688	SMel1021Chro	-	3229150
tss_05691	SMel1021Chro	+	3229198
tss_05702	SMel1021Chro	+	3233876
tss_05708	SMel1021Chro	+	3235898
tss_05710	SMel1021Chro	+	3235922
tss_05723	SMel1021Chro	-	3245373
tss_05725	SMel1021Chro	+	3246486
tss_05729	SMel1021Chro	-	3247978
tss_05731	SMel1021Chro	+	3248639
tss_05736	SMel1021Chro	+	3254852
tss_05738	SMel1021Chro	-	3256518
tss_05739	SMel1021Chro	-	3256905
tss_05743	SMel1021Chro	-	3258001
tss_05750	SMel1021Chro	+	3261870
tss_05752	SMel1021Chro	-	3266126
tss_05762	SMel1021Chro	+	3277779
tss_05771	SMel1021Chro	+	3283885
tss_05774	SMel1021Chro	+	3287637
tss_05777	SMel1021Chro	+	3289126
tss_05779	SMel1021Chro	-	3293432
tss_05787	SMel1021Chro	-	3299603
tss_05790	SMel1021Chro	-	3301498
tss_05792	SMel1021Chro	-	3302185
tss_05794	SMel1021Chro	-	3303336
tss_05797	SMel1021Chro	+	3304653
tss_05801	SMel1021Chro	+	3305630
tss_05805	SMel1021Chro	+	3311262
tss_05807	SMel1021Chro	-	3315472
tss_05829	SMel1021Chro	-	3333843
tss_05831	SMel1021Chro	-	3334022
tss_05872	SMel1021Chro	+	3359260
tss_05890	SMel1021Chro	-	3366153
tss_05900	SMel1021Chro	+	3367586
tss_05901	SMel1021Chro	+	3367897
tss_05928	SMel1021Chro	-	3372846
tss_05941	SMel1021Chro	-	3374506
tss_05952	SMel1021Chro	+	3377061
tss_05953	SMel1021Chro	-	3377129
tss_05958	SMel1021Chro	-	3377586
tss_05964	SMel1021Chro	-	3379795
tss_05970	SMel1021Chro	-	3380758
tss_05975	SMel1021Chro	-	3382405
tss_05983	SMel1021Chro	+	3383753
tss_05985	SMel1021Chro	+	3383773
tss_05993	SMel1021Chro	-	3386051
tss_05998	SMel1021Chro	-	3386995
tss_05999	SMel1021Chro	-	3387001
tss_06006	SMel1021Chro	-	3388250
tss_06011	SMel1021Chro	+	3389179
tss_06022	SMel1021Chro	+	3390453
tss_06036	SMel1021Chro	+	3396784
tss_06040	SMel1021Chro	+	3398026
tss_06066	SMel1021Chro	-	3404928
tss_06070	SMel1021Chro	+	3405420
tss_06074	SMel1021Chro	+	3405927
tss_06083	SMel1021Chro	+	3407018
tss_06089	SMel1021Chro	-	3407880
tss_06092	SMel1021Chro	-	3410429
tss_06102	SMel1021Chro	-	3412015
tss_06106	SMel1021Chro	+	3412062
tss_06107	SMel1021Chro	+	3412352
tss_06117	SMel1021Chro	+	3413037
tss_06120	SMel1021Chro	-	3413500
tss_06143	SMel1021Chro	+	3421157
tss_06146	SMel1021Chro	+	3422182
tss_06151	SMel1021Chro	-	3422951
tss_06153	SMel1021Chro	-	3424029
tss_06160	SMel1021Chro	+	3427044
tss_06161	SMel1021Chro	+	3427076
tss_06163	SMel1021Chro	-	3427573
tss_06179	SMel1021Chro	+	3431053
tss_06197	SMel1021Chro	-	3433749
tss_06205	SMel1021Chro	+	3435487
tss_06209	SMel1021Chro	+	3438153
tss_06217	SMel1021Chro	+	3438920
tss_06220	SMel1021Chro	-	3439873
tss_06224	SMel1021Chro	+	3446535
tss_06230	SMel1021Chro	+	3451919
tss_06234	SMel1021Chro	-	3454416
tss_06246	SMel1021Chro	+	3464141
tss_06259	SMel1021Chro	+	3473124
tss_06277	SMel1021Chro	-	3481827
tss_06292	SMel1021Chro	+	3487390
tss_06297	SMel1021Chro	-	3487627
tss_06306	SMel1021Chro	+	3496358
tss_06321	SMel1021Chro	+	3499782
tss_06324	SMel1021Chro	+	3500199
tss_06332	SMel1021Chro	-	3501905
tss_06338	SMel1021Chro	-	3502507
tss_06339	SMel1021Chro	+	3502513
tss_06345	SMel1021Chro	+	3506133
tss_06351	SMel1021Chro	+	3509648
tss_06366	SMel1021Chro	+	3517341
tss_06380	SMel1021Chro	+	3527255
tss_06384	SMel1021Chro	-	3528610
tss_06396	SMel1021Chro	+	3536497
tss_06412	SMel1021Chro	-	3541286
tss_06440	SMel1021Chro	-	3552083
tss_06441	SMel1021Chro	-	3552823
tss_06444	SMel1021Chro	-	3553967
tss_06448	SMel1021Chro	+	3555914
tss_06453	SMel1021Chro	-	3558658
tss_06457	SMel1021Chro	+	3559701
tss_06476	SMel1021Chro	+	3568845
tss_06483	SMel1021Chro	-	3571958
tss_06489	SMel1021Chro	+	3578186
tss_06490	SMel1021Chro	+	3579701
tss_06500	SMel1021Chro	+	3583751
tss_06505	SMel1021Chro	-	3585919
tss_06514	SMel1021Chro	+	3595247
tss_06518	SMel1021Chro	+	3599519
tss_06529	SMel1021Chro	+	3612296
tss_06530	SMel1021Chro	+	3613008
tss_06553	SMel1021Chro	-	3623079
tss_06571	SMel1021Chro	-	3636368
tss_06575	SMel1021Chro	-	3636838
tss_06587	SMel1021Chro	-	3641287
tss_06590	SMel1021Chro	+	3648115
tss_06592	SMel1021Chro	-	3649349

## Sheet: promoter predictions ECF02
TSS ID	replicon	strand	TSS position	putative promoter (40 bp)	total promoter score	E-value	spacer (-10 motif to TSS)	spacer (-35 to -10 motif)	score -35 motif	score -10 motif	associated with upregulated gene from RNAseq analyfsfis
tss_11739	SMel1021pSymB	-	968406	gacgtcTGGAACAagcagcccttcagcaTGTCTTActgga	-9.48998	0	4	15	-3.71185	-5.77813
tss_03924	SMel1021Chro	+	2036481	tcgggCGGAACAtgccatcgcaaacggAGTCTCAaggaaa	-12.0968	0	5	15	-4.4934	-7.60344
tss_12621	SMel1021pSymB	-	1496119	ccgcTGGAACAgtaagggggttcgtgcGGTCTACtgctca	-12.4655	0	5	16	-3.71185	-8.75363
tss_03914	SMel1021Chro	+	2031914	gcctgcCGGAACTcctcacgcttttcatCGTCTATtacgg	-12.5808	0	4	15	-5.24394	-7.33687
tss_04131	SMel1021Chro	+	2153713	tttgAGGAACTcagaaggaaccagcaaTGTCTATgaacga	-12.5937	0	5	16	-6.07099	-6.52269
tss_11256	SMel1021pSymB	-	686684	tccgcGGGAACTctgtcgtcccggtagTGTCTTCcataga	-13.2044	0	5	15	-5.06026	-8.14414
tss_00649	SMel1021Chro	-	354104	tcgacCGGAACCgacggattcttcttcTGTCTCAtgggca	-13.2162	0	5	15	-6.41201	-6.80416
tss_08867	SMel1021pSymA	+	846295	ccgggaTGGAACTtggcgaaacccgcgtAGTCTTCgatga	-13.4058	0	4	15	-4.46239	-8.94342
tss_12269	SMel1021pSymB	-	1301566	tggcGGGAACCagcagaaggtcgtccTGTCCAAgtggctg	-13.5293	0	6	15	-6.22833	-7.30099
tss_09242	SMel1021pSymA	-	1006974	cgttcCGGAACTtgggtgtgaccgaacGGTCTGAgtcctg	-13.6394	0	5	15	-5.24394	-8.39551
tss_10042	SMel1021pSymB	+	28844	tcgaGGGAACGgagatgccgaagccgtTGTCTTCgatata	-13.6497	0	5	16	-5.50558	-8.14414
tss_07432	SMel1021pSymA	+	179998	gttcTGGAACCtggcccgatcgtcatGGTCTCAacgagtg	-13.6931	0	6	15	-5.63046	-8.06263
tss_03237	SMel1021Chro	-	1719102	taacGGGAACTtttttgagtacatgcCGTTTAAaccgacg	-13.818	0	6	15	-5.06026	-8.75776
[truncated: 1,020 more rows]

## Sheet: promoter predictions ECF11
TSS ID	replicon	strand	TSS position	putative promoter (40 bp)	promoter score	E-value	spacer (-10 motif to TSS)	spacer (-35 to -10 motif)	score -35 motif	score -10 motif
[truncated: 999 more rows]
