# Supplementary material for: A MoClo-Compatible Toolbox of ECF Sigma Factor-Based Regulatory Switches for Proteobacterial Chassis
Source: Biodes Res. 2024 Feb 21;6:0025. doi: 10.34133/bdr.0025 (PMC10880074; doi:10.34133/bdr.0025)
Supplement: Supplementary 1 — Figs. S1 to S11 Tables S1 to S12 References [60–75] [file bdr.0025.f1.zip › TABLE S9.xlsx]

## Sheet: Fig 1
(B) Performance of ECF one-step timer circuits in ECF/anti-σ-free
	ECF31			ECF33			ECF20*			ECF03			ECF02			ECF38			ECF26			ECF24			ECF15			ECF17			ECF11			ECF42
no ecf	1291	1053	1766	2514.87	2160.01	1900.98	2001	2567	1671	1291	1053	1766	5337	5866	5931	3972	3327	3691	2246	2196	2198	10328	10724	9834	1764	2085	1415	2224	2255	1902	3351	2670	3208	2823	3486	3478
0 µM IPTG	174556	166743	161776	120801	122467	121654	11785	10799	12769	5080	4458	6817	9709	8863	9393	7557	9009	8986	3635	3499	3225	14576	12902	12963	4953	2984	5332	2727	2695	2565	3704	4718	4727	4924	4375	4853
50 µM IPTG	300839	235677	291656	160265	179850	163050	53527	51795	52163	8090	4407	9116	18369	16960	19443	17544	19792	21126	5996	6023	5331	24159	22922	21890	6284	6077	6313	3933	3531	3087	5706	5521	6592	7133	8523	8225
500 µM IPTG	499154	495996	532715	415126	307273	367064	147213	155477	150772	24642	37651	33851	40746	42039	42200	32669	39660	38477	9198	10647	9237	47812	48232	43453	9320	10686	9947	5193	5611	4098	6192	6693	6463	10144	9804	7689
log2 (fold change)	8.5			7.4			6.2			4.5			2.9			3.3			2.1			2.2			2.5			1.2			1.1			1.5

## Sheet: Fig 2
(B) Performance of ECF26/P26 in ECF/anti-σ-free and wild type
	ECF/anti-σ-free			Rm1021
no ecf	2388	2601	2462	12501	13545	15433
0 µM IPTG	3073	3422	2788	15168	16951	16292
50 µM IPTG	5604	5433	5802	14163	18186	18065
500 µM IPTG	11837	11036	10371	14462	17212	18297
log2 (fold change)	2.16052			0.268303
(C) Activation of P26 by endogenous ECF26-type sigma factors
	ECF26			RpoE1			RpoE3			RpoE4			RpoE6
no ecf	2388	2601	2462	2388	2601	2462	2388	2601	2462	2388	2601	2462	2388	2601	2462
0 µM IPTG	3073	3422	2788	3974	2524	2676	1328	1691	1529	26008	29105	32491	182642	152261	187680
50 µM IPTG	5604	5433	5802	6394	4046	3860	1542	1581	1573	96384	102402	98286	506037	457420	515143
500 µM IPTG	11837	11036	10371	12786	8378	9149	2361	1941	2507	312609	318789	259184	608184	557617	616563
log2 (fold change)	2.2	2.2	2.2	2	2	2	-0.1	-0.1	-0.1	6.9	6.9	6.9	7.9	7.9	7.9

## Sheet: Fig 4
(A) Cross-activation of heterologous ecf promoters by heterologous non-cognate ECFs in S. meliloti
legend:	R = replicate
RFF625c background
Pecf02 activation		ECF02 P02, 500 IPTG			ECF03 P02, 500 IPTG			ECF11 P02, 500 IPTG			ECF15 P02, 500 IPTG			ECF17 P02, 500 IPTG			ECF20 P02, 500 IPTG			ECF26 P02, 500 IPTG			ECF31 P02, 500 IPTG			ECF33 P02, 500 IPTG			ECF34 P02, 500 IPTG			ECF38 P02, 500 IPTG			ECF42 P02, 500 IPTG			pABCb P02
		R1	R2	R3	R1	R2	R3	R1	R2	R3	R1	R2	R3	R1	R2	R3	R1	R2	R3	R1	R2	R3	R1	R2	R3	R1	R2	R3	R1	R2	R3	R1	R2	R3	R1	R2	R3	R1	R2	R3	R4	R5	R6	R7	R8	R9	R10	R11	R12
	OD600	0.0932778	0.0624778	0.0875778	0.0587778	0.0647778	0.0597778	0.0820778	0.0860778	0.106678	0.0782778	0.0741778	0.0604778	0.0789778	0.0874778	0.0836778	0.0666556	0.0770556	0.0788556	0.0824556	0.0884556	0.0831556	0.152256	0.0689556	0.0950556	0.0787556	0.0822556	0.0782556	0.0874556	0.0901556	0.0812556	0.0913556	0.0870556	0.0869556	0.0640556	0.0596556	0.0836556	0.0777778	0.0717778	0.0974778	0.0733778	0.0666778	0.0901778	0.0713778	0.0676778	0.0896778	0.0662778	0.0642778	0.0790778
	RLU	30756.8	35257.2	29106.4	2024.06	1899.47	3154.81	2950.36	3748.44	4488.11	2216.35	3446	1173.93	3121.26	9234.6	3533.17	3543.22	3225.14	3107.56	3631.9	3073.63	2797.67	3808.93	1216.43	2899.62	2428.5	3402.76	1897.96	3104.41	2171.13	2171.86	3498.95	4181.24	2857.62	3065.19	2622.91	2881.54	2425.54	2892.12	4302.62	4129.74	3223.08	3407.77	2623.19	3004.25	3029.47	2409.43	3484.51	3041.93
	MW RLU	31706.8			2359.45			3728.97			2278.76			5296.34			3291.97			3167.73			2641.66			2576.4			2482.47			3512.6			2856.55			3164.47
	StabWN RLU	2599.34			564.703			627.938			928.617			2789.84			184.03			347.013			1073.99			623.171			439.782			540.452			181.422			572.592
Pecf11 activation		ECF02 P11, 500 IPTG			ECF03 P11, 500 IPTG			ECF11 P11, 500 IPTG			ECF15 P11, 500 IPTG			ECF17 P11, 500 IPTG			ECF20 P11, 500 IPTG			ECF26 P11, 500 IPTG			ECF31 P11, 500 IPTG			ECF33 P11, 500 IPTG			ECF34 P11, 500 IPTG			ECF38 P11, 500 IPTG			ECF42 P11, 500 IPTG			pABCb P11
		R1	R2	R3	R1	R2	R3	R1	R2	R3	R1	R2	R3	R1	R2	R3	R1	R2	R3	R1	R2	R3	R1	R2	R3	R1	R2	R3	R1	R2	R3	R1	R2	R3	R1	R2	R3	R1	R2	R3	R4	R5	R6	R7	R8	R9	R10	R11	R12
	OD600	0.0729	0.0622	0.1333	0.1497	0.161	0.1625	0.0584	0.0539	0.0644	0.0455	0.0652	0.0683	0.0689	0.0757	0.0808	0.109078	0.102078	0.100078	0.0980778	0.0918778	0.0786778	0.0374778	0.0797778	0.0861778	0.0787778	0.0834778	0.0748778	0.0947778	0.0925778	0.0716778	0.0772778	0.0946778	0.0803778	0.0608778	0.0841778	0.0509778	0.0583	0.0838	0.0878	0.0566	0.088	0.0888	0.0539	0.0841	0.085	0.0494	0.0825	0.0838
	RLU	1543.87	973.208	2861.65	1639.52	1777.8	1697.27	5546.62	6750.72	5530.59	33.8878	0	932.066	2560.08	1007.11	1442.09	1822.24	1555.14	2269.25	1327.79	1200.9	2119.4	1114.98	4293.1	1421.55	985.928	1845.24	1742.6	1703.52	3781.68	3271.08	1681.81	1502.16	1176.72	1486.12	886.837	5556.52	1523.79	960.568	2192.93	288.515	1370.45	997.914	603.745	1529.97	1183.36	1143.67	1073.32	2444.03
	MW RLU	1792.91			1704.86			5942.64			321.985			1669.76			1882.21			1549.36			2276.55			1524.59			2918.76			1453.56			2643.16			1276.02
	StabWN RLU	790.811			56.7066			571.435			431.615			654.116			294.601			406.391			1431.4			383.188			884.226			209.047			2074.54			578.138
Pecf15 activation		ECF02 P15, 500 IPTG			ECF03 P15, 500 IPTG			ECF11 P15, 500 IPTG			ECF15 P15, 500 IPTG			ECF17 P15, 500 IPTG			ECF20 P15, 500 IPTG			ECF26 P15, 500 IPTG			ECF31 P15, 500 IPTG			ECF33 P15, 500 IPTG			ECF34 P15, 500 IPTG			ECF38 P15, 500 IPTG			ECF42 P15, 500 IPTG			pABCb P15
		R1	R2	R3	R1	R2	R3	R1	R2	R3	R1	R2	R3	R1	R2	R3	R1	R2	R3	R1	R2	R3	R1	R2	R3	R1	R2	R3	R1	R2	R3	R1	R2	R3	R1	R2	R3	R1	R2	R3	R4	R5	R6	R7	R8	R9	R10	R11	R12
	OD600	0.0942778	0.0995778	0.100478	0.172578	0.188378	0.0743778	0.106778	0.154078	0.0961778	0.0845778	0.0624778	0.0518778	0.0970778	0.0932778	0.0956778	0.100822	0.0957222	0.0979222	0.0902222	0.0943222	0.0984222	0.0929222	0.0938222	0.104622	0.0850222	0.0779222	0.0935222	0.0957222	0.0920222	0.0797222	0.0952222	0.0929222	0.0974222	0.0939222	0.0902222	0.0891222	0.123078	0.111478	0.110178	0.120678	0.113578	0.115878	0.120378	0.115978	0.111678	0.109478	0.102178	0.0986778
	RLU	1768.34	471.326	1110.65	1770.45	1364.04	1638.88	690.689	1499.67	673.301	152758	163503	148264	141.497	848.731	2309.63	1965.25	689.785	758.681	731.028	955.315	632.683	364.646	874.019	0	0	283.881	708.633	854.161	1454.94	1681.11	59.1678	793.397	1909.52	1127.61	2239.18	1279.08	2496.34	1883.08	4953.03	1930.76	1944.41	4392.97	3062.76	1796.95	5706.32	1836.05	2444.48	4447.74
	MW RLU	1116.77			1591.12			954.555			154842			1099.95			1137.9			773.009			412.888			330.838			1330.07			920.694			1548.62			3074.57
	StabWN RLU	529.52			169.317			385.523			6393.43			902.787			585.696			135.018			358.444			291.197			348.954			760.746			492.196			1353.44
Pecf17 activation		ECF02 P17, 500 IPTG			ECF03 P17, 500 IPTG			ECF11 P17, 500 IPTG			ECF15 P17, 500 IPTG			ECF17 P17, 500 IPTG			ECF20 P17, 500 IPTG			ECF26 P17, 500 IPTG			ECF31 P17, 500 IPTG			ECF33 P17, 500 IPTG			ECF34 P17, 500 IPTG			ECF38 P17, 500 IPTG			ECF42 P17, 500 IPTG			pABCb P17
		R1	R2	R3	R1	R2	R3	R1	R2	R3	R1	R2	R3	R1	R2	R3	R1	R2	R3	R1	R2	R3	R1	R2	R3	R1	R2	R3	R1	R2	R3	R1	R2	R3	R1	R2	R3	R1	R2	R3	R4	R5	R6	R7	R8	R9	R10	R11	R12
	OD600	0.1047	0.103	0.1067	0.1814	0.1866	0.1966	0.1006	0.0832	0.0962	0.0842	0.0848	0.09	0.108	0.0968	0.0985	0.0998667	0.100567	0.0991667	0.0946667	0.0991667	0.0941667	0.0774667	0.0719667	0.122367	0.0552667	0.0918667	0.0807667	0.0929667	0.0911667	0.0997667	0.100467	0.0970667	0.0916667	0.0994667	0.0948667	0.0886667	0.1281	0.2248	0.1037	0.1328	0.0705	0.0975	0.1306	0.0654	0.0953	0.1183	0.1913	0.0864
	RLU	289.073	1150.17	1036.24	1260.71	1443.95	1397.99	1373.25	1564.7	772.263	1211.91	1103.03	948.538	6416.41	2523.95	6716.97	1668.45	583.164	2695.29	2772.69	1073.81	1262.65	1062.03	145.061	965.67	2931.96	1592.02	3006.57	1740.41	3447.09	544.776	1251.74	3568.64	856.414	1754.88	1081.85	1161.82	2453.21	1521.61	783.591	2632.63	696.809	338.778	2829.47	320.613	1312.38	2276.19	1257.76	1315.32
	MW RLU	825.161			1367.55			1236.74			1087.83			5219.11			1648.97			1703.05			724.254			2510.18			1910.76			1892.27			1332.85			1478.2
	StabWN RLU	381.915			77.839			337.604			108.059			1909.71			862.381			760.27			411.436			649.953			1190.97			1196.31			300.203			845.672
Pecf18 activation		ECF02 P18, 500 IPTG			ECF03 P18, 500 IPTG			ECF11 P18, 500 IPTG			ECF15 P18, 500 IPTG			ECF17 P18, 500 IPTG			ECF20 P18, 500 IPTG			ECF26 P18, 500 IPTG			ECF31 P18, 500 IPTG			ECF33 P18, 500 IPTG			ECF34 P18, 500 IPTG			ECF38 P18, 500 IPTG			ECF42 P18, 500 IPTG			pABCb P18 (plate 11)
		R1	R2	R3	R1	R2	R3	R1	R2	R3	R1	R2	R3	R1	R2	R3	R1	R2	R3	R1	R2	R3	R1	R2	R3	R1	R2	R3	R1	R2	R3	R1	R2	R3	R1	R2	R3	R1	R2	R3	R4	R5	R6	R7	R8	R9	R10	R11	R12
	OD600	0.137144	0.129944	0.0939444	0.111044	0.0773444	0.0858444	0.142444	0.145044	0.140544	0.0442444	0.0469444	0.0335444	0.134944	0.145844	0.149144	0.1372	0.1102	0.0895	0.1383	0.1357	0.045	0.1185	0.1069	0.1048	0.1394	0.1241	0.0604	0.1443	0.1396	0.1457	0.1498	0.1625	0.1321	0.1523	0.1472	0.1499	0.170444	0.151044	0.165344	0.164644	0.172044	0.159344	0.166944	0.153744	0.160744	0.158644	0.146244	0.140944
	RLU	16080.2	13595.2	8138.64	10036.1	8067.08	7917.59	8273.81	8555.04	12356.8	4605.2	4378.49	2022.02	8243.59	21096.6	8669.14	16863.5	7010.79	5715.4	8077.41	6621.44	6248.33	9329.65	16239.5	5745.76	7314.37	6895.16	6014.03	23464.4	41769	51822.9	7598.74	7696.4	7464.19	7469.95	8146.17	14327	9538.1	7660.04	8177.13	8405.49	6854.62	10016.7	7664.75	7852.99	9258.62	8954.63	7583.14	9025.5
	MW RLU	12604.7			8673.58			9728.57			3668.57			12669.8			9863.22			6982.39			10438.3			6741.18			39018.8			7586.45			9981.03			8415.97
	StabWN RLU	3316.93			965.361			1862.02			1167.96			5961.22			4978.09			789.134			4355.18			541.912			11739.5			95.199			3085.42			905.283
Pecf38 activation		ECF02 P38, 500 IPTG			ECF03 P38, 500 IPTG			ECF11 P38, 500 IPTG			ECF15 P34, 500 IPTG			ECF17 P38, 500 IPTG			ECF20 P38, 500 IPTG			ECF26 P38, 500 IPTG			ECF31 P38, 500 IPTG			ECF33 P38, 500 IPTG			ECF34 P38, 500 IPTG			ECF38 P38, 500 IPTG			ECF42 P38, 500 IPTG			pABCb P34
		R1	R2	R3	R1	R2	R3	R1	R2	R3	R1	R2	R3	R1	R2	R3	R1	R2	R3	R1	R2	R3	R1	R2	R3	R1	R2	R3	R1	R2	R3	R1	R2	R3	R1	R2	R3	R1	R2	R3	R4	R5	R6	R7	R8	R9	R10	R11	R12
	OD600	0.137622	0.132022	0.141622	0.0934222	0.100722	0.123622	0.148922	0.144922	0.151222	0.0501222	0.0508222	0.0644222	0.180222	0.157322	0.159022	0.147744	0.143044	0.144044	0.154544	0.155144	0.185144	0.134144	0.0850444	0.127044	0.135144	0.129044	0.160644	0.165144	0.0895444	0.150444	0.164844	0.157944	0.164944	0.168344	0.155144	0.148144	0.201622	0.156322	0.190122	0.203022	0.149722	0.184622	0.202022	0.152422	0.181822	0.194222	0.139522	0.169322
	RLU	2119.54	2304.71	1729.19	1437.02	4164.53	3918.56	1280.37	2895.7	2806.64	142.345	386.36	6.3187	1745.74	1519.35	1485.22	1894.48	2128.53	4735.05	4751.6	4453.42	1576.32	3492.06	3582.81	3107.45	7799.56	7362.1	7599.05	4750.85	659.517	1555.89	24573.7	23938.5	48216.6	2037.52	1535.85	1781.16	3139.35	3862.08	2097.9	3404.42	4161.21	1986.04	3342.28	3956.93	2216.13	3251.73	4213.92	1774.43
	MW RLU	2051.15			3173.37			2327.57			178.341			1583.44			2919.35			3593.78			3394.1			7586.9			2322.09			32242.9			1784.84			3117.2
	StabWN RLU	239.882			1231.89			741.374			157.225			115.61			1287.44			1431.74			206.057			178.801			1755.95			11298.1			204.823			848.427
Pecf26 activation		ECF02 P26, 500 IPTG			ECF03 P26, 500 IPTG			ECF11 P26, 500 IPTG			ECF15 P26, 500 IPTG			ECF17 P26, 500 IPTG			ECF20 P26, 500 IPTG			ECF26 P26, 500 IPTG			ECF31 P26, 500 IPTG			ECF33 P26, 500 IPTG			ECF34 P26, 500 IPTG			ECF38 P26, 500 IPTG			ECF42 P26, 500 IPTG			pABCb P26
		R1	R2	R3	R1	R2	R3	R1	R2	R3	R1	R2	R3	R1	R2	R3	R1	R2	R3	R1	R2	R3	R1	R2	R3	R1	R2	R3	R1	R2	R3	R1	R2	R3	R1	R2	R3	R1	R2	R3	R4	R5	R6	R7	R8	R9	R10	R11	R12
	OD600	0.108867	0.150567	0.150767	0.0925667	0.0987667	0.122867	0.0565667	0.149567	0.147567	0.0395667	0.0496667	0.0407667	0.117667	0.147167	0.141867	0.1319	0.1318	0.1533	0.158	0.1422	0.1517	0.1141	0.1266	0.143	0.1288	0.1216	0.1346	0.145	0.1459	0.162	0.1486	0.1447	0.1418	0.1552	0.1487	0.1513	0.193367	0.183367	0.180867	0.202767	0.174367	0.173367	0.175867	0.163967	0.165467	0.170667	0.147767	0.138067
	RLU	1388.57	1670.57	1803.47	2447.78	1364.14	3513.66	1107.69	1814.12	1569.8	1599	1197.87	486.053	1418.86	1272.37	1690.73	1106.63	1988.34	1768.02	9603.27	10441	10112	1622.76	1241.85	1583.55	2225.73	1603.53	1485.13	1289.12	2548.21	1335.45	1694.9	1217.02	1981.26	1807.92	1592.56	1012.73	3641.87	1345.76	1318.56	3586.34	1459	1768.42	4044.65	1308.87	1734.13	3067.57	1023.35	1360.87
	MW RLU	1620.87			2441.86			1497.2			1094.31			1460.65			1621			10052.1			1482.72			1771.47			1724.26			1631.06			1471.07			2138.28
	StabWN RLU	172.989			877.548			292.931			460.222			173.334			374.665			344.634			171.069			324.829			582.927			315.248			335.81			1058.79
Pecf42 activation		ECF02 P42, 500 IPTG			ECF03 P42, 500 IPTG			ECF11 P42, 500 IPTG			ECF15 P42, 500 IPTG			ECF17 P42, 500 IPTG			ECF20 P42, 500 IPTG			ECF26 P42, 500 IPTG			ECF31 P42, 500 IPTG			ECF33 P42, 500 IPTG			ECF34 P42, 500 IPTG			ECF38 P42, 500 IPTG			ECF42 P42, 500 IPTG			pABCb P42 (plate 17)
		R1	R2	R3	R1	R2	R3	R1	R2	R3	R1	R2	R3	R1	R2	R3	R1	R2	R3	R1	R2	R3	R1	R2	R3	R1	R2	R3	R1	R2	R3	R1	R2	R3	R1	R2	R3	R1	R2	R3	R4	R5	R6	R7	R8	R9	R10	R11	R12
	OD600	0.199256	0.192256	0.166356	0.119956	0.110456	0.111056	0.202856	0.203356	0.173356	0.0502556	0.0474556	0.0458556	0.183356	0.195756	0.172756	0.165144	0.141444	0.165844	0.166644	0.166644	0.179844	0.160644	0.140644	0.163544	0.139944	0.144644	0.142344	0.182044	0.180444	0.165644	0.175744	0.169144	0.168844	0.173444	0.175944	0.170944	0.209856	0.219556	0.213456	0.223556	0.220756	0.198056	0.221956	0.223256	0.200256	0.205956	0.206456	0.176856
	RLU	3290.81	2663.19	3204.39	2555.07	2236.84	1550.71	2379	4109.84	2770.49	0	1338.11	534.867	2258.19	4860.42	1873.57	2329.15	4591.6	2181.09	1966.21	1128.21	1764.4	2608.65	2129.31	2206.08	2214.45	5526.28	1937.65	2048.59	2047.41	1803.79	1626.59	5221.33	6450.32	9590.59	9451.06	15693.9	3625.66	2545.58	2785.25	2301.29	2240.56	1791.06	2555.3	2396.64	2312.77	2210.98	2576.13	2197.58
	MW RLU	3052.8			2114.2			3086.44			624.325			2997.39			3033.95			1619.61			2314.68			3226.13			1966.59			4432.75			11578.5			2461.57
	StabWN RLU	277.74			419.096			741.088			549.931			1326.68			1103.09			357.105			210.218			1630.38			115.123			2046.7			2910.6			425.423
Pecf03activation		ECF02 P03, 500 IPTG			ECF03 P03, 500 IPTG			ECF11 P03, 500 IPTG			ECF15 P03, 500 IPTG			ECF17 P03, 500 IPTG			ECF20 P03, 500 IPTG			ECF26 P03, 500 IPTG			ECF31 P03, 500 IPTG			ECF33 P03, 500 IPTG			ECF34 P03, 500 IPTG			ECF38 P03, 500 IPTG			ECF42 P03, 500 IPTG			pABCb P03
		R1	R2	R3	R1	R2	R3	R1	R2	R3	R1	R2	R3	R1	R2	R3	R1	R2	R3	R1	R2	R3	R1	R2	R3	R1	R2	R3	R1	R2	R3	R1	R2	R3	R1	R2	R3	R1	R2	R3	R4	R5	R6	R7	R8	R9
	OD600	0.0795	0.1155	0.1135	0.0703056	0.0723056	0.0743056	0.114611	0.115611	0.110611	0.0375	0.0185	0.0205	0.0796111	0.0416111	0.0716111	0.1115	0.1175	0.1035	0.114306	0.113306	0.123306	0.0956111	0.0936111	0.100611	0.1075	0.1045	0.1065	0.0773056	0.0933056	0.0723056	0.125611	0.124611	0.113611	0.112611	0.121611	0.111611	0.139611	0.127611	0.206611	0.1155	0.1095	0.1855	0.105306	0.104306	0.132306
	RLU	515.723	874.459	1594.71	73217.7	76005.4	73690.5	78.2841	0.240269	506.529	756.757	756.757	1219.51	268.783	782.141	493.631	475.336	8.51064	666.667	84.0826	56	337.463	83.9628	769.436	238.818	604.651	468.9	760.563	147.323	122.06	686.131	159.443	224.922	598.778	390.972	466.695	601.549	487.266	94.2534	968.137	1151.52	447.489	1407.01	723.644	46.6405	1063.66
	MW RLU	994.965			74304.5			195.018			911.009			514.852			383.505			159.182			364.072			611.371			318.505			327.714			486.406			709.957
	StabWN RLU	448.662			1218.08			222.564			218.145			210.114			276.426			126.584			293.524			119.166			260.156			193.526			87.0903			448.499
Pecf20activation		ECF02 P20, 500 IPTG			ECF03 P20, 500 IPTG			ECF11 P20, 500 IPTG			ECF15 P20, 500 IPTG			ECF17 P20, 500 IPTG			ECF20 P20, 500 IPTG			ECF26 P20, 500 IPTG			ECF31 P20, 500 IPTG			ECF33 P20, 500 IPTG			ECF34 P20, 500 IPTG			ECF38 P20, 500 IPTG			ECF42 P20, 500 IPTG			pABCb P20
		R1	R2	R3	R1	R2	R3	R1	R2	R3	R1	R2	R3	R1	R2	R3	R1	R2	R3	R1	R2	R3	R1	R2	R3	R1	R2	R3	R1	R2	R3	R1	R2	R3	R1	R2	R3	R1	R2	R3	R4	R5	R6	R7	R8	R9
	OD600	0.134167	0.139167	0.127167	0.0935833	0.0885833	0.0555833	0.135139	0.135139	0.0991389	0.0401667	0.0401667	0.0391667	0.121139	0.109139	0.128139	0.0771667	0.0501667	0.0371667	0.105583	0.117583	0.107583	0.122139	0.137139	0.115139	0.0661667	0.138167	0.0941667	0.165583	0.108583	0.195583	0.148139	0.114139	0.119139	0.0971389	0.0511389	0.105139	0.116583	0.0675833	0.107583	0.125139	0.0821389	0.127139	0.111167	0.0711667	0.106167
	RLU	1734.78	4173.05	2050.46	1716.83	2039.51	4329.84	2328.26	2328.26	1559.82	3404.56	4400.41	2572.34	1573.72	2699.67	1862.35	625837	587816	607204	2279.4	2250.89	1381.87	2641.57	1915.13	1829.43	3034.01	2639.93	7314.16	1864.12	2069.07	412.441	2663.98	2441.23	1163.67	3115.53	1068.44	2954.56	2064.33	4448.83	2422.93	2098.78	4463.65	1719.69	1553.97	4394.61	1853.22
	MW RLU	2652.77			2695.39			2072.12			3459.11			2045.25			606952			1970.72			2128.71			4329.36			1448.54			2089.63			2379.51			2780
	StabWN RLU	1082.7			1163.21			362.247			747.304			477.514			15523.2			416.539			364.331			2116.69			737.397			661.032			929.391			1193.35
Pecf31activation		ECF02 P31, 500 IPTG			ECF03 P31, 500 IPTG			ECF11 P31, 500 IPTG			ECF15 P31, 500 IPTG			ECF17 P31, 500 IPTG			ECF20 P31, 500 IPTG			ECF26 P31, 500 IPTG			ECF31 P31, 500 IPTG			ECF33 P31, 500 IPTG			ECF34 P31, 500 IPTG			ECF38 P31, 500 IPTG			ECF42 P31, 500 IPTG			pABCb P31
		R1	R2	R3	R1	R2	R3	R1	R2	R3	R1	R2	R3	R1	R2	R3	R1	R2	R3	R1	R2	R3	R1	R2	R3	R1	R2	R3	R1	R2	R3	R1	R2	R3	R1	R2	R3	R1	R2	R3	R4	R5	R6	R7	R8	R9
	OD600	0.126278	0.118278	0.127278	0.0728889	0.0708889	0.0678889	0.121361	0.103361	0.111361	0.0432778	0.0252778	0.0432778	0.121361	0.103361	0.111361	0.111278	0.0842778	0.118278	0.0998889	0.0958889	0.0768889	0.0813611	0.0833611	0.0823611	0.132278	0.111278	0.112278	0.0988889	0.0848889	0.0818889	0.116361	0.108361	0.103361	0.109361	0.102361	0.0913611	0.120278	0.103278	0.115278	136.273	857.909	777.429	313.114	75.9087	61.0608
	RLU	690.717	805.073	402.444	810.976	777.429	517.185	1009.84	914.808	885.009	721.438	1393.41	906.29	2229.91	2285.86	1030.91	388.417	607.779	805.073	551.724	449.594	92.4855	1131444	280953	299031	43402.8	46480.3	44285	395.506	1120.42	331.072	3665.79	1647.78	1611.39	1266.95	1392.67	159.319	625.404	1076.92	548.434	0.110889	0.0828889	0.0708889	0.110361	0.0863611	0.107361
	MW RLU	632.745			701.863			936.553			1007.04			1848.89			600.423			364.601			570476			44722.7			615.665			2308.32			939.649			250.148
	StabWN RLU	169.407			131.304			53.232			283.43			578.854			170.178			196.88			396733			1293.94			357.883			959.99			554.158			378.375
Pecf33 activation		ECF02 P33, 500 IPTG			ECF03 P33, 500 IPTG			ECF11 P33, 500 IPTG			ECF15 P33, 500 IPTG			ECF17 P33, 500 IPTG			ECF20 P33, 500 IPTG			ECF26 P33, 500 IPTG			ECF31 P33, 500 IPTG			ECF33 P33, 500 IPTG			ECF34 P33, 500 IPTG			ECF38 P33, 500 IPTG			ECF42 P33, 500 IPTG			pABCb P33			pABCb P33			pABCb P33
		R1	R2	R3	R1	R2	R3	R1	R2	R3	R1	R2	R3	R1	R2	R3	R1	R2	R3	R1	R2	R3	R1	R2	R3	R1	R2	R3	R1	R2	R3	R1	R2	R3	R1	R2	R3	R1	R2	R3	R4	R5	R6	R7	R8	R9
	OD600	0.143139	0.140139	0.142139	0.105194	0.108194	0.0971944	0.128861	0.131861	0.149861	0.0441389	0.0471389	0.0361389	0.118861	0.0948611	0.0738611	0.0631389	0.135139	0.100139	0.122194	0.120194	0.125194	0.118861	0.255861	0.639861	0.126139	0.0751389	0.0991389	0.114194	0.0681944	0.112194	0.120861	0.00886111	0.104861	0.104861	0.0438611	0.189861	0.0961389	0.144139	0.144139	0.0951944	0.143194	0.151194	0.0948611	0.138861	0.135861
	RLU	3825.34	9045	5400.04	3962.5	8732.73	3136.32	3711.36	6387.4	2951.07	4702.33	6100.18	4415.07	4057.26	3354.9	2954.87	18618.6	7159.71	6866.02	4196.86	3834.07	3968.49	2340.97	4136.03	19887.5	1.55309e+06	1.44936e+06	1.51274e+06	3299.93	3648.88	4321.37	2765.57	4326.23	3607.15	2195.76	1784.04	8460.13	4988.15	4215.07	4437.08	4798.95	4140.06	5296.71	3565.74	3616.92	4226.74
	MW RLU	6090.13			5277.19			4349.94			5072.52			3455.68			10881.4			3999.81			8788.17			1.50506e+06			3756.72			3566.32			4146.64			4365.05
	StabWN RLU	2186.07			2466.61			1473.76			736.063			455.653			5472.29			149.758			7882.56			42691.3			423.916			637.791			3054.72			551.82
RFF625c background	Pecf02		Pecf11		Pecf15		Pecf17		Pecf18		Pecf38		Pecf26		Pecf42		Pecf03		Pecf20		Pecf31		Pecf33
	log2 (fc)	st.deviation	log2 (fc)	st.deviation	log2 (fc)	st.deviation	log2 (fc)	st.deviation	log2 (fc)	st.deviation	log2 (fc)	st.deviation	log2 (fc)	st.deviation	log2 (fc)	st.deviation	log2 (fc)	st.deviation	log2 (fc)	st.deviation	log2 (fc)	st.deviation	log2 (fc)	st.deviation
ECF02	3.32476	0.137693	0.490649	0.438291	-1.46105	0.448461	-0.841092	0.51007	0.582757	0.197053	-0.60382	0.205337	-0.399684	0.3511	0.310553	0.135379	0.486915	0.537991	-0.0675881	0.410566	1.33884	1.06476	0.480475	0.263787
ECF03	-0.423515	0.207971	0.418003	0.314895	-0.95034	0.313914	-0.112247	0.398505	0.0434979	0.107288	0.0257656	0.328624	0.191527	0.424088	-0.219463	0.182291	6.70957	0.438027	-0.04459	0.421913	1.48841	1.05645	0.273772	0.335625
ECF11	0.236813	0.171332	2.21945	0.321045	-1.68749	0.414091	-0.257303	0.439377	0.209097	0.152183	-0.421428	0.290406	-0.514185	0.36904	0.326367	0.205061	-1.86412	0.90416	-0.423981	0.32127	1.90458	1.0492	-0.0050009	0.250653
ECF15	-0.473715	0.309057	-1.98659	0.98079	5.65427	0.306465	-0.442389	0.40248	-1.19791	0.232933	-4.12754	0.639536	-0.966434	0.450308	-1.97921	0.622193	0.359733	0.468281	0.315314	0.333099	2.00928	1.06645	0.216706	0.133398
ECF17	0.743032	0.386055	0.387987	0.415161	-1.48294	0.645562	1.81996	0.470719	0.590191	0.334545	-0.977193	0.195328	-0.549838	0.352937	0.284131	0.329354	-0.463574	0.521305	-0.442811	0.338704	2.88581	1.07068	-0.337029	0.126616
ECF20	0.0569874	0.13127	0.560776	0.332261	-1.43401	0.469455	0.157724	0.537269	0.228928	0.357697	-0.0946031	0.35921	-0.399572	0.378769	0.301618	0.279038	-0.888488	0.664344	7.77035	0.298069	1.2632	1.06671	1.3178	0.35943
ECF26	0.00148729	0.146615	0.280023	0.36288	-1.99183	0.328267	0.204282	0.502989	-0.269409	0.108148	0.20525	0.334438	2.23297	0.34404	-0.603933	0.194185	-2.15705	0.703962	-0.496362	0.331655	0.54354	1.11327	-0.126067	0.0913885
ECF31	-0.26052	0.308455	0.835193	0.537187	-2.89656	0.674686	-1.02927	0.558839	0.310685	0.298659	0.12278	0.193294	-0.528206	0.352412	-0.0887639	0.135327	-0.963506	0.709953	-0.385104	0.32032	11.1552	1.15396	1.00957	0.627864
ECF33	-0.296605	0.209377	0.256766	0.359135	-3.21619	0.682142	0.763954	0.435271	-0.320128	0.0930806	1.28326	0.189364	-0.271509	0.365997	0.390226	0.370211	-0.215682	0.458249	0.63907	0.450974	7.48208	1.04865	8.42961	0.0898048
ECF34	-0.350189	0.175525	1.1937	0.377785	-1.20889	0.355207	0.370306	0.586434	2.21297	0.221474	-0.424829	0.557072	-0.310474	0.415586	-0.323879	0.126479	-1.15642	0.715738	-0.940482	0.461559	1.29937	1.12321	-0.216522	0.117457
ECF38	0.150576	0.164634	0.18794	0.329492	-1.73959	0.648938	0.356275	0.591001	-0.149706	0.0750656	3.37066	0.307544	-0.390642	0.368438	0.848624	0.341727	-1.11529	0.599405	-0.41184	0.369608	3.20599	1.08737	-0.291562	0.151804
ECF42	-0.147692	0.132922	1.05061	0.628169	-0.989402	0.376343	-0.149326	0.426173	0.246058	0.226873	-0.804455	0.204741	-0.53959	0.377936	2.2338	0.21145	-0.545572	0.455128	-0.224421	0.402276	1.90934	1.12533	-0.0740529	0.518087
RFF625c background	Pecf31	Pecf33	Pecf20	Pecf03	Pecf15	Pecf02	Pecf38	Pecf26	Pecf11	Pecf18	Pecf42	Pecf17
	log2 (fc)	log2 (fc)	log2 (fc)	log2 (fc)	log2 (fc)	log2 (fc)	log2 (fc)	log2 (fc)	log2 (fc)	log2 (fc)	log2 (fc)	log2 (fc)
ECF31	11.1552	1.00957	-0.385104	-0.963506	-2.89656	-0.26052	0.12278	-0.528206	0.835193	0.310685	-0.0887639	-1.02927
ECF33	7.48208	8.42961	0.63907	-0.215682	-3.21619	-0.296605	1.28326	-0.271509	0.256766	-0.320128	0.390226	0.763954
ECF20	1.2632	1.3178	7.77035	-0.888488	-1.43401	0.0569874	-0.0946031	-0.399572	0.560776	0.228928	0.301618	0.157724
ECF03	1.48841	0.273772	-0.04459	6.70957	-0.95034	-0.423515	0.0257656	0.191527	0.418003	0.0434979	-0.219463	-0.112247
ECF15	2.00928	0.216706	0.315314	0.359733	5.65427	-0.473715	-4.12754	-0.966434	-1.98659	-1.19791	-1.97921	-0.442389
ECF02	1.33884	0.480475	-0.0675881	0.486915	-1.46105	3.32476	-0.60382	-0.399684	0.490649	0.582757	0.310553	-0.841092
ECF38	3.20599	-0.291562	-0.41184	-1.11529	-1.73959	0.150576	3.37066	-0.390642	0.18794	-0.149706	0.848624	0.356275
ECF26	0.54354	-0.126067	-0.496362	-2.15705	-1.99183	0.00148729	0.20525	2.23297	0.280023	-0.269409	-0.603933	0.204282
ECF11	1.90458	-0.0050009	-0.423981	-1.86412	-1.68749	0.236813	-0.421428	-0.514185	2.21945	0.209097	0.326367	-0.257303
ECF34	1.29937	-0.216522	-0.940482	-1.15642	-1.20889	-0.350189	-0.424829	-0.310474	1.1937	2.21297	-0.323879	0.370306
ECF42	1.90934	-0.0740529	-0.224421	-0.545572	-0.989402	-0.147692	-0.804455	-0.53959	1.05061	0.246058	2.2338	-0.149326
ECF17	2.88581	-0.337029	-0.442811	-0.463574	-1.48294	0.743032	-0.977193	-0.549838	0.387987	0.590191	0.284131	1.81996
Figure 4B
data were compiled from Rhodius et al. [

## Sheet: Fig 5
(B)
Run	strain	plasmid/ description	mean Ct [chromosome]	StDev Ct [chromosome]	mean Ct [lacZα]	StDev Ct [lacZα]	ΔCt	ΔCt ref	ΔΔCt	copy number	mean copy number	StDev copy number
1	reference strain MWSm08	chromosomally integrated lacZα	24.765	0.152398	24.324	0.0711618	-0.922	-0.922	0	1	/	/
2	reference strain MWSm08	chromosomally integrated lacZα	24.5883	0.304708	23.6917	0.170335	-0.896667	-0.896667	0	1	/	/
1	control strain JDSm140	pLoriV-42b	23.375	0.0472582	22.4225	0.0779022	-0.9525	-0.922	-0.0305	1.02137	1.31175	/
2	control strain JDSm140	pLoriV-42b	23.0967	0.0960902	21.52	0.0432049	-1.57667	-0.896667	-0.68	1.60214
1	control strain MWSm21	pSRKGm	25.09	0.113431	19.42	0.113431	-5.67	-0.922	-4.748	26.8714	24.3893	/	pSRKKm
2	control strain MWSm21	pSRKGm	23.51	0.115758	18.16	0.10025	-5.35	-0.896667	-4.45333	21.9072
1	Rm1021 pABCa-1-1a K1	pABCa-1-1a	24.545	0.0714143	23.2833	0.103387	-1.26167	-0.922	-0.339667	1.26546	1.30017	0.114084	MoCLo-pABCa variants
1	Rm1021 pABCa-1-1a K2	pABCa-1-1a	23.5767	0.0368179	22.3367	0.0498888	-1.24	-0.922	-0.318	1.2466
1	Rm1021 pABCa-M-1 K1	pABCa-M-1	25.2033	0.0418994	23.7033	0.054365	-1.5	-0.922	-0.578	1.49278
1	Rm1021 pABCa-M-1 K2	pABCa-M-1	24.345	0.0618466	23.165	0.0433013	-1.18	-0.922	-0.258	1.19582
1	Rm1021 pABCb-mod-1-1a K1	pABCb-mod-1-1a	24.3075	0.094163	23.2733	0.0805536	-1.03417	-0.922	-0.112167	1.08085	1.38026	0.202169	MoCLo-pABCb variants
1	Rm1021 pABCb-mod-1-1a K2	pABCb-mod-1-1a	25.7833	0.0329983	24.39	0.0355903	-1.39333	-0.922	-0.471333	1.38639
2	Rm1021 pABCb-M-1 K1	pABCb-M-1	23.5975	0.257342	21.9775	0.160485	-1.62	-0.896667	-0.723333	1.65099
2	Rm1021 pABCb-M-1 K2	pABCb-M-1	23.9975	0.141841	22.6125	0.083479	-1.385	-0.896667	-0.488333	1.40282
2	Rm1021 pABCc-mod-1-1a K1	pABCc-mod-1-1a	24.2667	0.104987	22.9467	0.020548	-1.32	-0.896667	-0.423333	1.34102	1.61953	0.229174	MoCLo-pABCc variants
2	Rm1021 pABCc-mod-1-1a K2	pABCc-mod-1-1a	24.4275	0.0129904	22.815	0.0438748	-1.6125	-0.896667	-0.715833	1.64243
2	Rm1021 pABCc-1-1a K1	pABCc-1-1a	24.1625	0.0258602	22.2875	0.083479	-1.875	-0.896667	-0.978333	1.97019
2	Rm1021 pABCc-1-1a K2	pABCc-1-1a	23.925	0.087892	22.42	0.0339116	-1.505	-0.896667	-0.608333	1.5245
Cell lysates of S. meliloti reference strain MWSm08, S. meliloti control strains JDSm140 carrying pLoriV-42b (suicide plasmid with the repABC operon of the Rhizobium etli megaplasmid p42b) and MWSm21 carrying pSRKGm as well as of S. meliloti strains carrying variants of MoClo-pABCa, -b and -c vectors (based on the MoClo compatible repABC operons from the Mesorhizobium loti megaplasmid pMlb and th…
(C) Stability of GoldenGate-compatible pABC plasmids
	days without selection pressure	pABCa-derivatives			pABCb-derivatives			pABCc-derivatives
	0	0.99	1	1	1	0.958333	1	1	1	1
	1	1	0.947917	1	1	0.989583	1	1	1	0.989583
	2	0.99	0.9375	0.989583	1	1	0.979167	1	1	0.989583
	3	0.99	0.968421	0.96875	0.97	0.989474	1	0.99	0.989474	1
	4	0.99	0.895833	0.979167	0.98	0.989583	0.96875	0.99	0.979167	0.979167
	5	0.99	0.8125	1	1	0.9375	1	1	0.989583	0.96875

## Sheet: Fig 7
Data for S. meliloti: see below.
Timer circuits in E. coli
	ECF20* One-Step												ECF31 One-Step												ECF20*-ECF31 Two-Step												ECF31-ECF20* Two-Step
time [h]	0 % Ara			10-5 % Ara			5 ∙ 10-5 % Ara			2 ∙ 10-1 % Ara			0 % Ara			10-5 % Ara			5 ∙ 10-5 % Ara			2 ∙ 10-1 % Ara			0 % Ara			10-5 % Ara			5 ∙ 10-5 % Ara			2 ∙ 10-1 % Ara			0 % Ara			10-5 % Ara			5 ∙ 10-5 % Ara			2 ∙ 10-1 % Ara
-2.04	599.029	650.884	671.013	630.253	626.127	583.21	673.119	630.046	663.147	667.961	598.752	678.89	10	10	10	11.709	10	10	17.0532	10	10	12.1803	10	10	3035.77	2757.85	2898.15	2897.04	2802.18	2887.95	2998.3	2738.32	2810.3	3115.97	2832.54	2973.99	1674.19	1406.92	1668.9	1399.52	1079.13	1702.26	1457.3	1046.64	1499.3	1568.62	967.851	1760.06
-1.92	855.787	843.686	912.791	775.834	806.695	749.826	824.7	820.527	797.671	781.704	861.504	811.634	22.0229	10	10	12.7452	10	10	18.1027	10	10	10.2206	10	10	5602.18	4935.71	4986.97	4901.89	4624	4702.65	4954.24	4605.47	4734.25	5204.77	4608.34	4868.63	2133.35	1711.33	2010.6	1774.75	1360.76	2021.32	1829.48	1250.96	2179.62	1918.26	1344.39	2280.69
-1.83	910.604	893.478	974.62	854.528	827.414	865.524	899.446	924.324	947.448	902.556	867.387	861.512	13.1319	10	10	10	10	10	10	10	10	10	10	10	6754.81	5775.32	5934.13	6258.09	5572.92	5958.91	6432.87	5679.99	5879.96	6322.95	5771.26	5761.72	2978.07	2061.17	2495.12	2397.25	1568.8	2614.76	2353.86	1488.8	2495.12	2373.41	1615.06	2579.13
-1.75	895.579	883.415	951.531	872.484	882.274	879.338	956.309	852.069	976.222	921.422	910.27	956.369	19.1166	10	10	21.7788	10	10	12.0949	10	10	17.2281	10	10	7500.1	6148.13	6337.09	7107.22	6245.72	6361.6	7005.76	6232.68	6337.61	7128.37	6262.81	6550.41	3132.79	1987.43	2693.75	2611.24	1641.25	2659.06	2454.17	1415.36	2683.84	2444.87	1593.31	2630.91
-1.67	1005.47	945.375	1007.35	897.353	977.249	988.178	1016.25	961.016	990.078	995.352	963.131	969.258	23.0861	10	10	16.7288	10	10	16.0516	10	10	18.1752	10	10	8263.07	6829.88	6883.46	7510.63	6824.24	7000.16	7656.45	6893.15	7062.11	7899.17	6790.13	7074.65	3090.62	2026.66	2583.13	2618.86	1483.07	2570.6	2531.55	1428.63	2702.39	2463.16	1350.66	2654.65
-1.58	1094.33	1060.13	1200.27	1025.08	1024.85	985.836	1093.96	1073.72	1091.7	1101.21	998.042	1122.08	16.9322	10	10	10	10	10	12.9835	10	10	35.1423	10	10	9292.31	8054.9	8212.84	8747.75	8056.62	8298.34	8710.99	8159.42	8112.92	9178.05	8077.35	8358.27	3129.98	1985.68	2614.43	2704.1	1524.18	2557.91	2600.86	1260.59	2660.88	2526.26	1267.04	2692.23
-1.5	1230.07	1263.86	1368.99	1149.53	1174.43	1135.43	1289.33	1208.21	1297.31	1233.9	1175.7	1280.87	19.7675	10	10	20.5105	10	10	23.9058	10	10	20.0574	10	10	9982.81	8735.76	8885.66	9525.64	8965.85	9037.48	9673.69	9007.08	9019.87	9872	8777.46	9290.46	3349.51	2113.43	2724.81	2830.16	1469.56	2703.49	2707.34	1293.46	2666.48	2657.8	1159.21	2718.16
-1.42	1324.85	1345.66	1385.8	1334.34	1338.11	1296.27	1390.17	1282.88	1353.09	1302.79	1275.51	1313.65	21.6329	10	10	15.4601	10	10	16.8754	10	10	10	10	10	10519.1	9447.2	9291.55	10003.9	9358.91	9455.69	9966.69	9673.52	9658.21	10390.3	9323.58	9608.12	3818.18	2320.74	2992.79	3228.15	1695.43	3034.26	3108.65	1454.43	2927.33	3036.25	1299.47	2944.63
-1.33	1321.87	1415.53	1456.81	1314.15	1339.88	1288.12	1357.87	1375.72	1375.89	1327.7	1325.46	1384.58	20.5971	10	10	21.4077	10	10	42.8395	10	10	24.9898	10	10	10710.6	9534.34	9561.19	10232.6	9764.65	9954.94	10355.4	9711.61	9640.86	10482.9	9889.79	10049.4	4572.53	2508.16	3480.15	3885.69	1797.07	3493.09	3560.74	1601.64	3442.29	3593.84	1471.65	3581.3
-1.25	1403.8	1379.61	1461.82	1346.2	1377.99	1261.12	1422.98	1412.78	1435.95	1311.69	1370.45	1333.59	14.5865	10	10	17.4233	10	10	10	10	10	24.0124	10	10	11215.2	9797.27	9571.32	10602.1	10297.9	10121.3	10770.9	10230.6	10060.2	10869.9	10310.3	10305.1	4747.22	2909.12	4078.86	4252.14	2003.19	3994.28	3964	1741.72	4017.78	3948.37	1646.41	3953.21
-1.17	1280.85	1408.61	1386.72	1276.26	1288.96	1361.08	1364.02	1330.76	1344.88	1322.73	1369.47	1304.63	14.5783	14.33	10	26.4357	10	10	23.8571	10	10	16.015	10	10	11185.3	10038.4	10098.6	10791.5	10156.3	10339.2	11014.6	10469.6	10396.2	11179	10072.1	10553.6	4795.07	3340.68	4277.97	4284.01	2213.28	4244.42	4202.47	1960.96	4161.86	4024.78	1763.38	4188.95
-1.08	1306.92	1345.64	1453.75	1291.39	1312.04	1248.12	1332.16	1390.87	1405.08	1292.8	1247.48	1371.69	20.6148	10	10	23.4447	10	10	19.8484	10.1495	10	29.0217	10	10	11041.6	9824.02	9863.3	10737.2	10253.5	10065.7	10605.3	10324.3	10335	11271	10197.4	10465.7	4975.46	3535.52	4181.65	4190.7	2592.21	4123.86	4229.3	2146.46	4283.56	4129.47	1930.27	4285.77
-1	1278.91	1397.71	1347.87	1338.39	1248.12	1254.37	1318.18	1322.93	1309.19	1308.84	1281.56	1326.74	27.5486	10	10	40.4071	10	10	35.8185	10	10	31.9909	10	10	11097.4	9970.86	9783.81	10538.7	10417.4	10227.5	10736.7	10352.3	10345.8	11227.1	9916.39	10524.1	5079.16	3484.73	4100.36	4348.72	2666.96	4091.3	4282.56	2310.46	4232.78	4165.73	2048.13	4393.19
-0.92	1241.98	1307.75	1420.95	1205.44	1279.19	1212.39	1247.28	1318.11	1340.26	1284.84	1190.73	1214.81	22.5542	10	10	23.4276	10	10	18.847	10	10	26.0153	10	10	11018.9	9639.32	9609.54	10756.4	10187.8	10299.4	10764.8	10276.7	10146.2	10748.8	10153.4	10392.4	4915.43	3413.57	4039.37	4250.13	2701.89	4068.22	4256.48	2373.86	4242.46	4208.87	2349.81	4320.55
-0.83	1297.98	1312.68	1370.94	1173.47	1318.16	1148.36	1341.33	1313.98	1233.21	1246.87	1241.61	1215.82	28.5993	10	10	10	10	10	25.8987	10.1525	10	10	10	11.7558	10799.5	9893.68	9895.7	10462.4	10159.4	9919.33	10607.9	10413.5	10137.7	10835.1	9974.6	10237.7	4828.65	3303.94	3958.73	4297.58	2593.21	4049.68	4036.73	2456.63	4106.75	4030.92	2506.42	4134.63
-0.75	1250.05	1202.72	1366.98	1185.52	1235.26	1228.52	1288.32	1272.05	1256.26	1147.84	1221.6	1247.74	31.5568	10	10.6606	21.4268	10	10	10	10	10	27.0368	10	10	10544.3	9695.14	9632.9	10216.1	9728.73	9699.99	10517.8	10037.6	10075.1	10568.5	9982.78	10188.6	4835.58	3367.39	4080.55	4273.37	2578.62	3993.42	4091.56	2496.14	4070.62	4114.16	2314.84	4081.68
-0.67	1183.17	1326.87	1341.01	1091.65	1220.4	1135.54	1229.44	1246.23	1201.41	1207.95	1165.72	1182.98	27.517	10	10	19.3953	10	10	17.8331	10	10	31.0188	10	10	10715.6	9869.76	9510.38	10214.4	9996.74	9686.81	10417.3	10016.8	9743.07	10475.3	9767.84	10273.2	4827.37	3261.99	4061.13	4181.41	2455.65	3820.14	4045.7	2303.02	3963.44	3947.26	2288.91	4045.3
-0.58	1143.08	1208.84	1327.06	1250.71	1196.35	1189.62	1192.48	1256.19	1226.43	1250.95	1182.76	1239.94	14.5685	10	10	10	10	10	10	10	10	16.0533	10	10	10487.6	9797.19	9365.55	10148.4	9932.01	9871.27	10309	9860.82	9826.43	10533.8	9820.94	10158.3	4724.18	3260.62	3948.26	4177.53	2406.24	3922.52	3867.51	2203.66	4036.89	3941.87	2214.26	4024.55
-0.5	1204.14	1221.88	1259.06	1206.82	1228.45	1161.59	1253.63	1212.32	1222.44	1159.03	1205.82	1168.93	16.5084	10	10	14.4347	10	10	10	10	10	19.0491	10	10	10106.2	9294.41	9183.03	9780.27	9820.88	9718.68	9883.73	9802.45	9695.65	10272.8	9958.45	9806.73	4837.7	3170.73	3955.58	4102.61	2327.45	3747.73	4058.98	2235.86	3999.04	3818.76	2171.39	4005.75
-0.42	1214.16	1212.88	1300.09	1149.73	1211.47	1175.73	1162.54	1164.3	1196.55	1162.04	1123.82	1241.97	25.5085	10	10	25.4035	12.4006	10	25.8401	10	10	26.0069	10	10	10295.8	9458.15	9245.7	9651.73	9617.73	9854.03	10124.1	9545.59	9738.27	10119.8	9433.79	9714.73	4827.89	3144.97	3860.62	3970.55	2449.85	3889.98	3901.82	2119.02	3962.36	3793.18	2039.75	3891.07
-0.33	1177.18	1214.9	1216.06	1100.73	1204.47	1195.6	1248.61	1247.3	1309.49	1221.1	1156.81	1218.95	28.487	10	10	10.3961	11.3892	10	11.8579	10	10	19.0369	10	10	9998.94	9265.2	9063.79	9639.12	9529.89	9332.76	9738.64	9385.49	9651.35	10071.7	9484.28	9772.22	4681.04	3088.26	3936.04	4252.34	2309.87	3741.06	3888.27	2193.46	3882.45	3812.41	2052.86	3892.13
-0.25	1113.16	1166.9	1228.09	1119.76	1180.55	1150.66	1174.65	1153.39	1199.53	1156.11	1132.79	1203.04	17.4304	10	10	27.379	10	10	21.8404	10	10	10	18.4147	10	9882.58	9149.4	8814.93	9574.8	9397.92	9541.41	9796.19	9620.79	9372.07	9912.82	9429.19	9650.41	4761.9	3112.99	3858.76	4160.01	2341.76	3835.09	3998.36	2104.21	3865.38	3853.37	2040.76	3928.14
-0.17	1135.15	1212.83	1237.1	1114.79	1278.35	1102.65	1207.56	1223.2	1204.42	1137.11	1097.7	1204.93	11.3805	16.3783	10	32.3762	10	10	10	10	10	10.0115	10	10	9993.85	9125.98	9042.15	9770.51	9276.89	9330.55	9590.86	9289.23	9306.08	9826.95	9227.88	9494.18	4668.13	3033.79	3965.4	4135.39	2322.64	3751.41	3761	2228.09	3783.65	3921.36	2082.3	3901.34
-0.08	1172.22	1215.82	1332.08	1087.82	1176.42	1167.69	1168.56	1254.25	1173.5	1149.03	1169.73	1160.91	17.3719	10	10	14.3605	10	10	19.8443	10	10	10	10	10	9780.72	8944.71	8751.79	9461.97	9244.78	9139.27	9508.33	9271.62	9241.52	9639.14	9214	9516.45	4774.92	3101.7	3836.18	4115.27	2337.73	3725.54	4039.69	1948.95	3768.93	3815.28	1943.39	3917.63
0	1137.16	1147.92	1182.15	1104.73	1160.55	1129.75	1215.65	1217.34	1137.5	1102.12	1108.8	990.936	15.126	10	10	10	10	10	19.7635	10	10	10	10	10	7925.32	7174.15	6942.81	7210.28	7190.31	7117.11	7329.26	7127.4	7090.7	7674.78	7384.91	7399.49	4608.66	3043.33	3596.21	3873.31	2180.59	3492.8	3939.72	1924.2	3604.88	3745.65	1912.67	3801.15
0.08	1169.14	1257.9	1316.08	1131.68	1194.43	1091.64	1196.5	1245.28	1139.55	1417	1409.78	1024.91	15.2118	10	10	10	10	10	14.7932	10	10	10	12.3604	10	8955.22	8499.2	8453.05	8474.75	8513.86	8506.72	8806.87	8445.12	8460.51	8733.78	8269.27	8507.75	4627.41	2972.37	3766.57	4042.77	2171.22	3687.85	3902.93	2069.68	3756.01	3746.7	1940.49	3727.41
0.17	1181.02	1168.72	1204.97	1073.49	1116.18	1091.46	1350.53	1260.27	1252.77	3794.77	3577.4	3235.8	15.5887	10	10	30.9522	10	10	14.5917	10	10	21.878	10	10	9022.82	8441.8	8366.59	8530.77	8486.64	8512.27	8688.37	8578.61	8553.82	8986.5	8265.97	8696.02	4696.43	2998.26	3801.53	3963.06	2166.58	3545.89	3835.02	2038.91	3743.3	3775.82	1960.66	3639.46
0.25	1180.43	1210.97	1263.36	1153.4	1222.89	1161.36	1855.35	1838.99	1656.57	8492.42	8158.66	9743.07	25.3785	10	10	13.3238	10	10	19.286	10	10	22.7125	13.9643	31.1274	9023.42	8264.57	8227.54	8399.14	8426.32	8480.72	8607.52	8340.13	8240.1	8915.25	8250.07	8590.16	4670.09	3046.55	3709.3	3966.55	2245.7	3746.88	3863.73	1932.88	3863.3	3717.92	1879.13	3732.64
0.33	1127.6	1250.99	1231.46	1211.78	1239.97	1139.64	2774.29	2968.62	2560.29	12997	12421.3	16326.1	10	10	10	10	10	10	17.915	10	10	44.4752	32.562	78.7336	8985.33	8214.61	8269.75	8659.35	8365.25	8140.45	8580.91	8345.22	8333.3	8911.31	8048.43	8674.21	4668.16	3027.52	3668.32	4077.78	2242.54	3826.81	3841	2008.95	3852.02	3687.49	1957.35	3851.56
0.42	1156.53	1261.68	1262.4	1220.3	1341.27	1273.23	4308.22	4301.2	3989.33	16776.3	16148.4	20466.5	12.2675	10	10	20.795	10	10	15.3581	10	10.5188	123.08	104.028	140.163	9227.22	8447.41	8325.16	8957.19	8830.7	8592.11	9131.32	8771.02	8756.94	9721.87	8833.03	9322.96	4804.72	3115.3	3879.7	4192.32	2263.35	3749.99	3944.91	1990.85	3881.43	4052.38	1911.42	4047.12
0.5	1241.28	1248.18	1287.12	1407.5	1450.12	1394.26	5966.57	6134.94	5740.12	19531.7	18504.4	22184.1	19.7981	10	10	12.9809	10	10	34.7248	10	16.4142	264.548	320.371	251.393	9369.93	8596.28	8530.84	9147.94	8968.5	8867.57	9663.4	9378.06	9246.41	11056.7	10306.3	10396	5030.91	3210.31	3897.13	4137.3	2347.79	3850.9	4007.09	2123.26	3897.05	4494.96	2070.54	4446.06
0.58	1193.89	1286.68	1288.79	1604.42	1607.76	1551.1	7893.6	8049.36	7534.69	21431.2	20626.9	23105.5	27.1163	10	10	10	10	10	23.9103	27.5834	45.2686	530.875	647.435	497.411	9404.1	8734.84	8786.31	9244.87	9073.1	9185.29	10255.7	9927.11	9921.12	13535.6	12198.8	12607.1	5165.81	3300.48	3967.36	4368.07	2433.57	4079.72	4336.85	2242.79	4081.47	5184.21	2478.28	5142.9
0.67	1277.71	1259.21	1306.55	1567.45	1747.44	1686.21	9776.18	9755.52	9475.97	23262.2	22092.9	23956.9	21.1899	10	10	11.914	10	10	85.7357	38.2484	39.6922	1031.84	1049.34	844.11	9807.94	9030.83	8685.46	9638.93	9217.92	9484.51	11474.4	10982.5	10490.7	16533.5	14871.2	15506.6	5068.72	3332.66	3995.38	4353.48	2373.38	4030.09	4403.54	2170.02	4208.81	5844.03	2754.11	5844.3
0.75	1153.27	1287.73	1317.18	1747.07	1851.81	1787.86	11437.6	11335.1	11346.3	25282.8	23836.7	25233.9	16.4101	10	10	20.747	10	10	134.353	59.7455	72.9647	1679.66	1657.2	1377.72	9576.36	9000.41	8577.91	9743.19	9514.33	9429.92	12281.6	12005.1	11551	19726.1	17954.8	18156.4	5353.68	3303.63	4189.18	4598.7	2362.12	4072.69	4731.1	2295.51	4745.82	6625.7	3106.57	6741.64
0.83	1244.9	1306.95	1360.71	2004.94	1958.99	2007.41	13074.8	13015.7	12936.3	26768.9	25640.3	27369.6	10	10	10	33.3169	10	10	162.496	100.01	113.712	2655.34	2327.92	2184.17	9560.8	8950.83	8677.73	10070.7	9522.74	9686.66	13978.4	12995.5	12828	22623.9	20632.8	21489.1	5528.79	3452.3	4298.53	4715.06	2565.56	4372.09	4862.06	2472.69	4936.78	7448.45	3354.82	7314.37
0.92	1225.51	1329.34	1291.17	2109.7	2285.21	2165.81	14727.5	14657.6	14950.9	28964.3	27738.8	29466.5	12.2585	11.4266	10	24.9881	10	10	217.994	111.332	146.703	3363.16	3090.82	2786.54	9636.57	8716.37	8650.17	10490.5	10084.4	9991.33	15627.6	14595.4	14104.1	25756.3	23262.5	24379.4	5525.9	3518.25	4358.68	4845.92	2590.66	4552.73	5452.25	2677.97	5418.86	8195.51	3703.36	8259.34
1	1225.96	1305.59	1323.7	2417.12	2378.29	2352.07	16429.2	16373.7	16409.9	31241.2	29722.4	31257.5	10	10	10	13.312	10	10	324.948	231.375	217.01	4479.74	3888.38	3792.66	9657.86	8938.46	8767.67	10704.9	10472.9	10412.2	16931.9	16336.2	15835.4	28691.7	26801.9	26976.5	5668.75	3397	4403.79	4995.52	2634.61	4449.74	5749.13	2701.35	5618.85	9031.78	4096.94	8947.8
1.08	1220.29	1347.59	1373.99	2566.2	2698.77	2590.17	17770.8	18030.5	18132.2	33611	32125.8	34116.4	10	10	10	29.6654	10	10	430.963	304.522	380.483	5482.29	4758.14	4726.97	9785.18	9001.75	8712.39	11258.5	10841.1	10847.2	19056.3	17982.7	17719	31310.1	29207.1	30036.7	5712.7	3632.49	4411.92	5101.51	2590.65	4545.25	6349.12	2967.8	6062.16	9764.75	4381.71	9501.8
1.17	1262.6	1370.48	1373.14	2753.32	2902.96	2749.04	19553.8	19449.9	19534.7	36147.1	34445.1	36681.4	10	10	10	12.9281	10	10	546.967	408.22	453.786	6519.86	5766.5	5686.15	9763.41	8917.09	8771.55	11861.6	11278	11259.5	20941.7	19888	19204.9	34187.5	31638.3	32504.9	5874.69	3577.06	4552.21	5229.93	2681.35	4792.43	6672.05	3026.35	6443.61	10252.4	4774.41	10076.1
1.25	1287.83	1393.4	1355.33	3041.08	3047.39	3072.86	21192.5	21082.5	21318.6	38348.6	37375.6	38987	10	10	10	37.9163	19.5427	10	769.69	562.283	623.896	7519.01	6568.18	6740.17	9736.78	8899.56	8917.77	12334.2	11987.1	11901.1	23419.5	22024.7	21305.2	36902.1	34820.3	35853.9	5902.06	3746.04	4548.4	5508.25	2924.26	4778.68	7184.18	3400.44	7022.01	11048.2	5220.61	10933.5
1.33	1350.9	1381.26	1468.26	3273.47	3378.22	3301.99	22880.2	22728.4	22890.7	40765.3	39188.5	41347.1	10	12.4147	10	16.248	10	10	937.641	702.593	800.099	8674.71	7713.31	7704.24	9792.54	9005.37	9215.47	13136.4	12327.7	12181.3	25474.7	24133.8	23213.2	40075.6	37497.4	38630.9	5967.65	3596.56	4666.69	5660.65	2930.86	5038.83	7634.82	3474.62	7486.31	11848.7	5391.41	11601.6
1.42	1383.8	1386.71	1491.11	3712.7	3687.76	3618.04	24516.3	24475.5	24584.8	42947.8	42012.1	43756.8	10	10	10	20.1289	12.841	10	1229.4	903.731	1009.07	9591.95	8550.01	8749.15	10168.9	8941	8831.55	13679.1	13186.6	12980.6	27739.6	26158.3	25339	42962.4	40412.6	41132.8	6001.18	3720.35	4809.7	5917.32	3018.77	5288.43	8127.26	3753.17	8008.1	12383	5718.05	12169.4
1.5	1279.7	1420.22	1526.92	3902.98	4088.35	3982.82	25966.6	26020.6	26402.3	45622.4	44035.8	45819.8	15.0437	10	10	45.0014	27.4908	10	1516.05	1077.42	1168.21	10788.4	9505.36	9969.56	10119.9	9212.89	9060.96	14823.6	13747.7	13709.7	30050.3	29081.5	27704.2	46235.8	43863.2	45223.4	6181.42	3665.93	4734.18	5979.08	3107.67	5543.3	8648.23	3919.6	8259.88	13180.2	5839.12	12896.4
1.58	1347.57	1428.63	1478.64	4167.74	4226.18	4254.42	27705.4	27920.8	28366.8	48028.3	46925.4	48985.8	13.1099	10	10	61.8857	10	10	1820.82	1281.21	1423.34	11882.9	10410.9	10945.6	10200.7	9376.29	9109.66	15430.5	14723.2	14637	32519.8	30991.6	30074.3	49376.3	46994.1	48112.5	6314.75	3752.74	4946.45	6351.5	3095.74	5643.57	9256.63	4323.48	8850.28	14025.2	6018.67	13634.9
1.67	1439.17	1455.87	1576.12	4527.21	4564.81	4576.52	29852.8	29922.9	29874.8	50546.7	49783.6	51536.3	14.4685	10	10	51.8783	44.6799	10	2164.64	1636	1755.57	12867.2	11285.4	11946.8	10407.9	9422.12	9470.83	16447.2	15633.8	15352.2	35150.9	34140	32666.1	53390.7	50110.3	51932.7	6487.7	3916.7	4842.57	6637.17	3247.04	5879.77	9799.47	4401.54	9415.55	14928.6	6661.26	14444.7
1.75	1375.84	1482.02	1541.52	4840.92	4970.15	4968.36	31855.6	31574.6	31939.9	53524.8	52403.1	54798.3	12.6868	10	10	73.0675	28.9861	10	2696.81	1982.38	2011.27	14199.1	12527.6	13099.7	10502.6	9452.87	9179.9	17475.5	16641.2	16544.2	37981.1	36694.9	35440	57366.5	54328.1	55602.4	6554.8	3975.82	5141.91	7006.21	3493.31	6192.36	10434.1	4571.4	9979.57	15968.7	6858.56	15209.9
1.83	1490.04	1577.69	1537.62	5282.5	5507.1	5270.78	33371	33689.9	34184.4	57361	56018.2	58139.9	33.0884	10	10	105.575	79.9428	10	2986.24	2260.66	2476.07	15144	13569.8	14130.5	10753.7	9349.96	9478.61	18593	17922.9	17539.3	41281.5	39760.4	38444.3	60916.2	58211.5	59748.1	6604.36	4009.84	5192.22	7362.2	3578.98	6459.22	11226.2	4850.84	10524	16741.7	7419.13	16277.6
1.92	1525.24	1591.38	1580.75	5683.83	5855.36	5672.99	35417.5	35557.4	35680.8	61199.1	59436.6	61514.8	10	10	10	129.441	57.8141	10.1764	3587.01	2869.16	2830.69	16539.3	14382.5	15170.1	10651.8	9704.78	9377.16	19760.1	18559.2	18787.6	43689.5	43167.5	41220.6	65548.6	62022	64330.7	6895.31	4090.83	5158.9	7585.58	3655.97	6633.58	11678.5	5222.59	11190	17740.6	7759.81	17318.4
2.04	1458.22	1637.76	1603.61	6095.97	6305.98	6120.73	37093.2	38259.1	37967.9	64637.5	63560.5	66296.2	19.6226	10	10	155.804	82.3392	10	4144.43	3216.08	3340.08	17876.5	15562.5	16531.7	10842.8	9887.75	9658.23	21209.2	19707.6	19927	47302.2	46301.3	44346.3	69473.6	67144.8	68776.9	7213.45	4223.17	5461.17	8070.88	3887.57	7162.18	12578.7	5536.83	11901.4	19011.7	8305.91	18282.1
2.12	1551.13	1693.04	1565.23	6508.77	6795.43	6715.82	39933.6	40127.7	40126.2	68923.7	67550.3	70119.3	10	10	10	112.838	120.439	10	4692.31	3724.6	3817.53	19148.9	16882.1	17584	11033.1	10002.9	9876.46	22630.7	21391.3	21363.1	50447.1	49994.3	47663.8	73728.8	71443.4	73572.3	7199.27	4376.71	5437.89	8385.41	3994.88	7440.17	13195.7	5664.17	12779.1	20580.9	8535.46	19502.2
2.2	1570.77	1741.03	1623.77	6983.78	7210.38	6943.55	42020.3	42462.1	42330.4	73477.1	71977.9	74953.4	10	10	10	173.26	109.47	10	5490.73	4247	4438.06	20876.2	18251.2	19095.8	11232.8	9983.62	9830.25	23743.6	22957.8	22502.6	54041.5	53269.9	51540.3	78077.4	76337	77857.7	7197.16	4437.97	5439.91	8798.58	4219.23	8039.36	14096.6	6135.84	13355.1	21916.3	9064.38	20875.9
2.28	1651.11	1784.66	1750.91	7547.36	7783.86	7353.78	44743.1	44799.6	45135.4	78545.9	77641	80280.9	42.5011	10	10	237.086	129.19	10	6151.41	5000.64	5010.32	22234.6	19476.7	20028.8	11434.4	10273.4	10182.4	25483.2	24509.3	24152.8	57945.9	57653	55521.3	82917.9	80329.6	83228.8	7483.05	4267.74	5723.08	9232.97	4468.54	8158.13	14990.7	6322.52	14320.5	23462.3	9688.34	22629.1
2.36	1695.64	1720.65	1712.27	8003.83	8312.81	7832.99	47166.5	46678.7	47343.2	82900.2	82344.6	85009.6	16.7311	10	10	253.282	152.453	10	6838.49	5535.36	5629.9	24158.8	21054.7	21662.9	11520.7	10156.8	10307.5	27441.4	26102.1	25724.1	61534.7	61738.5	58846.7	87915.5	85767.1	87849	7888.34	4619.04	6020.28	9708.99	4673.88	8679.19	15719.4	6749.97	15035.8	25328.1	10263.9	24104.7
2.44	1734.68	1805.95	1809.92	8406.91	8714.31	8527.2	49385.8	49398.3	50331.4	89061.7	88931.1	91338.9	18.6192	10	10	265.263	156.031	10	7916.96	6127.83	6247.75	25405.4	22375.3	23432.2	11613.8	10788.1	10326.7	28748.8	28158.5	27710	65106.5	65898.8	63055.9	92103.7	90979.8	92443.6	8031.7	4564.79	5892.22	10243.7	4839.73	9144.55	16844.5	6961.83	15926.5	26966	10750.8	26171.9
2.52	1651.83	1860.39	1825.91	9002.91	9196.9	8801.48	52385.6	51368.8	52939.7	94213.2	94325.1	96214.2	10	10	10	311.833	191.483	10	8881.76	6993.99	7020.73	27278.1	24571.9	24553.3	11995.9	10312.1	10687.8	30855.2	29864.1	29505.4	69852.7	71237	67276.3	97669.3	96417.6	97508.2	8371.57	4785.48	6092.84	11130.9	4933.03	9771.06	18012.6	7414.46	16949.5	29081.2	11307.5	27406.7
2.6	1771.45	1877.22	1866.19	9553.74	9737.57	9596.71	54699.4	54146.2	55489.8	101806	100635	102376	10	10	10	309.216	257.28	10	9935.09	7800.53	7810.04	29445.4	26153.7	26063.8	11922.2	10870.9	10625.3	32839.7	31619.7	31498.4	74766.6	75590.5	72312.5	103154	100730	103682	8593.68	4940.26	6287.1	11548.2	5244.84	10113.3	18987.2	7970.98	17963.1	31154.9	12037.8	30189.3
2.68	1759.96	1945.93	1897.7	10150.4	10649.9	10329.7	57666.1	56137.3	58331.6	109269	108889	110216	10	10	10	411.951	300.238	10	10816.9	8870.69	8834.33	31127.3	27904.7	28005.8	12226.1	10901.2	10779.2	35365.2	34055.9	33402.3	79650.8	80942.3	77446.5	109517	106894	110413	8614.68	4932.84	6336.45	12419.7	5556.49	10604.9	20277.4	8081.13	19200.9	33747	12930.4	31947.3
2.76	1868.49	1947.64	1846.93	10589.9	11082.8	10693.6	60389.7	58942.4	61193.8	116502	117406	117225	17.6964	10	10	470.114	312.61	10	11763.1	9623.05	9414.09	33515	29371.1	29442.9	12031.7	11124.2	10923	37545.9	36682	35989.3	85490.4	86459.7	82747.1	115492	113866	116863	8990.58	5247.08	6789.88	13008.9	5702.2	11335.2	21431.8	8496.6	20153.4	36500.1	13898.5	34640.7
2.84	1916.58	1975.05	1939.1	11514.2	11703.7	11255.1	64009.6	61241.4	63863	124865	125637	124787	19.6345	10	10	551.791	394.651	10	12972.5	10776.8	10705	34994.8	31113.1	30882.1	12608.2	11383	11017.1	40086.1	39120	38139.3	90652.2	91732.6	88056	121012	119992	122288	9274.56	5343.52	6857.35	13604.5	6022.93	11698.8	22974.3	9014.43	21803.7	39036.7	14932.4	37636.3
2.92	1909.08	2023.24	1981.83	11990.6	12236.4	11977.7	66168.2	62723.9	65802.8	133606	134200	132199	10	10	10	640.404	452.202	10	14395.4	11636.7	11517.8	37464.9	32879.7	32714.3	12835.9	11599.6	11305.5	43029.4	41853	41146	96454.6	98441.9	93533.8	128074	126508	128797	9517.81	5479.43	6941.62	14309.8	6360.84	12414.7	24545.8	9448.37	22766.5	41515.6	15588.2	40041.1
3	1953.18	2124.65	1979.87	12122.1	13009.6	12339.3	69055.5	65551.8	67968.3	143055	141819	141368	10	10	10	729.954	448.786	22.4627	15917	12910.8	12561.4	40478	35298.6	34954.8	13143	12056.4	11529.2	45092.5	45132.7	43352.2	101658	104211	99253.2	134203	133144	135595	10015.4	5447.02	7304.81	15456.6	6882.61	13257.5	25836.8	10219.5	24482.7	44761.9	16883.3	43816.6
3.08	2002.37	2133.04	2086.11	12823.4	13833.4	12821.2	71559.5	67139.3	69920.4	152470	152242	150455	10	10	10	780.95	513.969	10	17104.6	13940.2	13599.6	42535.6	37294.5	36499.2	13394.7	12067.4	11770.5	48546.5	47716.1	46692.5	107655	111553	106020	141092	140506	143015	10002.8	5752.26	7224.18	15904.9	6972.7	13879	27701.8	10468.4	26276.7	47653.3	17841.6	46628.7
3.17	2032.47	2137.76	2128.3	13571.1	14752.5	13382.1	74054.7	68148.8	71661.4	162731	160395	159599	10	10	10	852.785	594.649	10	18685.8	15174.8	14917.4	45011.8	39338.6	38672.9	13091.8	12148.6	12121.1	51125.1	50405.5	49170.5	114576	117384	112108	147521	147522	150438	10409.4	5935.61	7720.6	16824.7	7406.31	14843.2	29499.7	11117.7	27859.3	51129.2	18921.7	49677.2
3.25	2148.66	2098.2	2205.41	14162.9	15375.6	14045.8	76267.5	70186.3	74106.9	172450	169670	170760	22.4948	10	10	932.566	688.622	10	20422.5	16564.3	16111.3	47509.4	41622.8	40949.9	13577.8	12545.7	12385.8	54859.8	54324.8	52605.9	121438	125067	118973	155904	155710	157983	10784.9	6104.45	7990.98	17889.2	7863.36	15417.3	31404.9	11888.8	29616.6	54906.1	20027.1	53829.1
3.33	2067.83	2143.75	2180.69	14745.1	16175.8	14475.6	78620.6	70844.6	76711.1	181601	177622	181357	10	10	10	1093.42	720.228	10	21509.7	18105.4	17708.8	50621.6	43806.2	43027.7	13778.3	12416.3	12411.8	58369.7	57812.9	56374.1	128355	133140	126597	164076	163446	166793	11086	6257.36	8051.28	18867.6	8192.5	16164.6	33372.4	12162.1	31441.4	58407.5	21512.5	57016
3.42	2102.79	2274.15	2214.37	15424.1	16838.4	15020.7	81129.3	71879.5	78907	191240	185068	192283	10	10	10	1167.43	817.366	10	23849.9	19558.8	19116.1	53328.4	46799.7	45557	14259.6	12932.1	12639.6	61527.1	61353.5	59637.5	136761	140136	134012	172444	172329	175207	11410.5	6519.49	8319.76	19626.3	8549.44	17266.8	35477.5	13314.7	33230.3	63326.4	22794	61521.8
3.5	2115.27	2249.58	2385.6	15794.2	17749.1	15395	82092	73309.4	81269.1	201233	192774	204458	31.7085	10	10	1248.57	904.509	10	25908	21038.6	20510.7	56833.9	48963	47816.7	14346.3	13189.8	12873.9	65825.3	65921.3	63122.2	142878	147366	140524	179306	180605	182173	11846.1	6488.97	8459.57	21053.7	9317.98	18156.6	38072.1	13877	35431.3	67906.1	24394.5	66072.3
3.58	2296.84	2292.52	2289.36	16758.9	18573.6	15559.6	84173.9	75091.6	82623.4	210549	202376	217026	10	10	10	1404.47	995.698	15.7699	27509.2	22913.2	22561	59788.4	52012.1	50898.9	14556.4	13398.5	13319.8	69404.6	69785.9	67393.4	152835	156059	149379	188865	189654	190996	11908.6	6896.64	8726.66	21949.4	9414.16	19044.1	40623.4	14650.9	38127.8	72568.2	25723.8	70907
3.67	2326.56	2322.71	2308.34	17439.3	19311.3	15894.1	87324.2	78829.5	84939.6	221426	211053	230168	10.9765	10	10	1647.57	1071.89	10	29561	24691.5	23740.6	63076.9	55379.5	53859.3	14700.8	13582.4	13520.7	74415.4	74409.9	71742.8	161200	166497	157999	198249	199263	201706	12309.6	6931.18	9106.48	23484	10033.8	20177.2	43758.2	15518.8	40459.8	78184.9	27779.7	76323
3.75	2338.15	2283.15	2261.52	18173.9	19927.1	16206.6	89397.8	81636	87463.1	231266	219853	245058	10	10	10.5077	1721.53	1198.64	13.692	32056.3	26610.1	25729.2	65278.1	58115.9	56169.7	15489.7	13938	13785.5	79193.4	79357.5	76206.3	170708	179360	168081	210037	210205	213844	12929.9	7331.85	9271.76	24699.9	10578.4	21464.5	46511	16605	43554.2	83656.2	29575.1	81208.7
3.83	2302	2366.93	2279.48	18144.2	20546.2	17004.9	91041.8	83123.2	89075	240352	229885	257861	22.5614	10	10	1940.35	1282.3	10.8636	34037.1	28566.2	27808.9	67500.5	62039.3	58939.1	15601	14312.4	14237.9	83206	84532.3	80762.9	181142	187501	178074	218444	218105	222774	13110.7	7582.36	9655.1	25867.2	11213.3	22519.4	49730.9	17557.1	46341.5	89015.5	31203.7	87003.3
3.92	2404.21	2425.53	2358.93	18897.4	21161.4	17568.4	93450.8	85869.4	91834.5	248663	237729	274013	10	10	10	2172.35	1473.48	15.704	36914.4	30538.9	29237.8	70018.8	64640.4	61979	15794.2	14784.1	14241.6	88353.7	89011.3	86492	190480	196284	187478	228851	228874	230716	13733.6	7856.08	10038.5	27466.4	11677.3	23711.1	52977.4	18461.5	49002.6	95284.6	33851.6	93293.3
4	2357.63	2700.01	2394.96	19339.5	22173.3	17855.2	96229.6	87997.4	93425.2	261292	245041	289370	10	10	10	2239.31	1519.82	12.3753	38245.3	32950	31717.8	72912.6	68470.2	65868.3	16335	15134.2	14588.8	94206.9	93984	90830.4	199650	205282	195823	237159	237258	239007	14224.3	7992.52	10376.2	28832	12427.1	25192.6	56548.3	19778.4	52957.5	101305	35296.4	98743.2
4.08	2438.8	2557.99	2412.19	19783	22611.7	18536.1	98940	89770.7	96463.1	266131	252946	307037	14.7148	10	10	2557	1903.98	10	41106.9	35026.4	33556.1	75937.7	72542.9	68803.2	16595.6	15353.8	15170.1	99309.9	98654.1	96378.4	211618	216112	206906	247946	249074	247792	14617.7	8182.2	10675.9	30335.4	13056.6	26440.1	60722.9	20972.1	56676	109010	37603.9	106084
4.17	2633.2	2521.18	2421.85	20605.6	23559.8	18438.1	103447	92884.6	94813.5	273948	265599	325795	10	10	10	2797.68	1956.02	10	42561.6	37381.3	36284.6	77354.3	76527.4	73302.4	16822.1	15792.1	15368.9	104910	103228	101185	222137	223087	216268	258585	258162	256075	15438	8406.13	11065.5	32324.3	13687.2	27879.7	64473.4	22287.5	60017.5	114169	39838.8	112633
4.25	2596.59	2585.8	2185.9	21368.7	23935	18611.3	104972	94637	98335.3	285807	270565	345477	10	10	10	2930.74	2073.16	10	45725.8	39008.2	38585.3	81260	79682.7	76846.8	17374.5	16073.7	16047.7	110934	108456	106415	232381	233005	226703	271669	271168	267145	15777.9	8748.38	11273.1	33755.1	14339.1	29344.7	69096.4	24098.9	64633.9	122830	42616.6	120097
4.33	2702.1	2514.28	2244.2	21762.5	24380	19518.8	109088	98510.2	101975	299707	278308	364668	10	10	10	3002.85	2251.39	35.0405	47601.2	41357.6	40967.5	82100	83729	79598.4	17799.6	16587.3	16099.5	114899	111899	110487	243291	241287	233564	281893	279943	275404	16055.5	9101.31	11513.5	35922.5	15706.8	31220.4	73273.8	25250	69115.5	130488	45619.3	127709
4.42	2554.12	2801.14	2444.17	22367.1	24889.1	19582.6	108976	99039	104090	309729	287421	383112	10	10	10	3224.99	2467.74	50.4523	49730.9	42965.7	43525.3	85450.5	86441.5	84185.5	17878.2	16938.1	16516.2	121111	117033	115159	251254	247123	243183	289552	286839	282457	16770.4	9325.85	12085.7	37803.3	16218.5	32832.8	78926.9	27152.1	73708.9	139603	48177	136105
4.5	2808.67	2690.22	2585.03	23221.9	25420.8	20351.5	111836	101047	107752	311843	296396	403154	10	10	10	3421.59	2544.86	10	51965.7	46102.5	45932.2	89233	91922.1	88532.2	18286.4	17290.5	16665.8	125159	120441	119140	261354	256618	250616	296231	289562	291379	17375.3	9669.67	12411.2	39658	16970.3	34198.2	83614.3	28533.1	78206.6	146964	51190.4	144670
4.58	2781.55	2949.37	2529.03	23564.6	26031.4	20600	115204	102416	110334	320791	302298	417040	10	10	10	3724.48	2707.96	14.598	54770.4	47750.1	47930.4	89489.4	94332.8	92913.3	18566.3	17214.2	17478.2	130415	124950	123434	271253	265975	259883	305845	300921	301726	17736.9	10073	12740.5	42227.4	18096.8	32000.1	89241.7	30995.9	83981	156759	54844.2	153992
4.67	2924.14	2977.06	2789.5	23990.1	26762.6	20800.7	116323	103285	111256	328106	312609	435894	17.1738	10	10	3948.63	2910.56	16.5695	56338.1	49999.2	50389.2	91296.7	95538.8	96238.6	18393.5	17139.3	17582.8	134266	128681	128282	278853	274715	267072	316167	309730	317295	18196.4	10129.7	13326.7	44346.2	18928.3	38496.5	95068.7	32906.3	89622.6	164803	58004.6	162479
4.75	2823.46	3008	2446.97	24140.2	26747.1	20936.7	122644	103344	115949	356327	320980	453246	10	10	10	4211.24	3040.4	31.8414	57543.8	51879.2	52011.5	97144.1	96753.3	100016	18603.4	17407	17506.7	138730	132729	132097	286877	281429	275037	327482	320861	330075	18977.8	10644	13871.2	46539.4	19910	40845.8	102060	35351.2	95618.9	175021	61926	172430
4.83	2907.79	3100.62	2598.15	24994.4	27012.2	21970.5	124569	111010	120376	366772	325118	461052	10	10	10	4374.48	3464.63	65.1155	58300.3	54149.5	54336.5	100148	100535	105182	18438.4	17608.4	17875.1	141169	134852	135191	296174	289294	278967	335833	333082	343822	19532.7	11072	13934.5	49151.8	20584.1	41939.7	108230	37365.8	101469	184490	65079.8	181025
4.92	3002.62	2929.63	2696.79	24904.3	26128.6	23113.9	124430	114532	124565	369878	321558	474907	10	10	10	4633.41	3438.21	36.2166	58526.4	56963.9	55208.8	103305	103478	109059	18410.9	17363	17619.4	142896	138281	137286	303566	299639	286949	351139	347130	356585	20063.5	11375	14295.5	51537.1	22021.8	44587	115452	40050.2	108040	195744	69260	192192
5	3063.07	3171.15	2596.7	25416.1	27947.7	23327.3	131911	121542	128793	372298	341791	490288	10	10	10	4776.23	3744.6	64.3617	59940.8	59045.7	55863.9	108901	106547	113818	18658.4	17406.4	17422.3	148177	143723	141855	312091	315256	299195	365271	362337	371177	20420.2	11973.8	14920.8	53963.1	23050	46794.5	122875	42556.7	115546	206149	73613.5	202767
5.08	3349.48	3232.82	2725.75	25001.1	29246.8	22955.4	128424	120425	126804	382425	344466	510815	10	10	10	4943.71	3887.49	46.5527	58169	60818	59070.7	108577	109636	117916	18481.4	17299.4	17576.5	156761	155199	152153	330094	332902	315408	380770	377310	384308	20789.1	12086.4	15467.6	56845.3	24622.9	49126.3	130610	45581.5	123013	217197	78541.3	214120
5.17	3147.79	3181.52	2872.65	27399.7	29701.3	22626.3	131736	114752	125371	380431	343178	520682	10	10	10	5412.4	4252.85	59.1981	62260.2	62947.9	56510.4	113974	115141	120553	18278.8	17337.2	17624.5	163169	162574	157454	344343	349090	327491	394954	390681	395376	21690.5	12733.7	16071.7	59758.1	25553	51719.6	139540	48412	129840	229272	82359.2	225246
5.25	3341	3060.18	2819.3	26424.8	30705	22930.2	134218	119237	126999	383640	342258	534954	10	10	10	5456.93	4328.12	88.6115	63109.3	66166.4	58475.9	114536	117925	125246	18583.6	17589.1	17732	170349	170540	162740	364516	366216	338955	409726	403370	410874	22240.7	13187.8	16508.7	63227.1	26987.1	55031.2	148816	51699.9	139232	242399	87115	238950
5.33	3365.78	3281.65	2922.98	27171.6	29043.8	24131.8	142282	118722	128606	386312	365354	537766	10	10	10	5743.67	4461.9	63.0545	65634.3	69041.1	60096.8	118816	123555	130123	18931.2	17301.7	17532.2	178701	176703	170499	376072	382660	351516	425169	415938	421902	22336.8	13425.5	17480.3	65987.8	28584.9	57790	158102	55090.4	148373	255311	91886	250823
5.42	3173.37	3247.45	2846.76	27207.2	31131.5	24237.7	137556	117618	126862	378136	368994	553352	10	10	10	5964.67	4780.5	71.4291	67329.5	71268.3	66073.7	123563	126807	135431	18842.3	17370	17311.7	189194	186683	180608	393953	397265	368922	442789	432595	436963	22705.9	13779.9	17556.8	68965.1	29803.3	60652.3	166785	58339.1	157916	267276	96969.4	263933
5.5	3393.55	3285.37	2824.04	27522.2	32619.6	24834.9	142215	120111	130284	379014	372061	564239	10.3424	10	10	6172.89	5013.39	43.8041	67994.5	74563.8	68601.7	121586	132998	139526	18942.7	17598.6	17451	199808	195043	187882	412114	410877	377152	456494	448725	452219	23125.1	14391.2	18239	71679.2	31452.1	63711.2	177099	62713.3	167831	282077	102788	279748
5.58	3536.69	3437.94	3046.27	26788.9	30843.8	24139.5	148736	119321	128023	377161	367745	570499	10	10	10	6872.49	5376.83	100.527	72279	74315.4	70411.2	129609	136076	142453	19070.8	17678.8	17391.9	209243	204556	198213	427928	425554	390832	471336	463527	465074	23411.7	14853.7	18562.9	73933.6	33334.8	66485.6	187651	66016.8	178460	296991	108820	292551
5.67	3453.03	3420.08	2925.31	27395.4	30921.9	23842.8	143550	121295	132931	374982	375997	581564	10	10	10	7248.45	5653.98	147.966	77752.4	77059	72953.9	136594	142683	150260	19242	17647	17923	217423	213883	205763	442679	441067	406419	488495	478453	483242	23854.3	15549.8	19200.5	76850.1	34817	70385.4	198615	70947	190704	313127	114202	309128
5.75	3571.65	3485.35	3199.64	26642.2	31901.4	25410.8	155454	117241	138079	369521	379524	610260	10	10	10	7368.17	5759.97	117.186	77373.8	78637.8	75265.3	140976	145760	154983	19442.3	18146.8	17686.4	227298	224177	214857	456588	454153	414956	500733	489746	495972	23998	15832.1	19778.8	79394.1	36670.2	73571.6	207830	75144.6	201286	328884	118959	325240
5.83	3339.36	3421.64	3166.48	27142.3	34558	25442.4	156611	115200	139783	372929	371958	624156	24.201	10	10	7706.24	5956.56	111.664	78369	80229.8	78373.2	145858	151562	160537	19380.2	18121	17901.8	239969	237410	225456	476312	470843	434590	519770	504777	511181	24559	16440.2	20150	81714.8	38462.6	76166.2	217910	80318.6	210262	345963	126936	344366
5.92	3584.79	3765.69	3175.8	26904.7	30813.6	25908.3	159009	115000	147085	374133	394906	621239	10	10	10	8050.07	6240.28	155.466	81669.9	84518.5	73882.5	152683	159463	163517	19905	17722.1	17927.1	248839	245011	234042	498591	495488	454142	529183	517428	524915	24534.1	16914.3	20586.4	82504.7	40049.2	78866.2	224504	84610.1	219930	361607	133113	361040
6	3753.04	3537.73	3024.37	27481.3	31773.7	25557.3	151604	119512	151817	378949	388777	629999	10	10	10	8320.12	6668.96	150.148	83584.5	85823.3	74541.8	159729	163393	172113	19949.4	18035.4	18117.1	259099	254196	245189	538712	540889	485847	548651	533946	542651	25574.6	17658.6	21217.8	84291	42082.4	81598.9	230307	89978.9	227303	374774	140467	377316
6.08	3670.16	3682.34	3145.05	28024.9	30531	25585.2	130659	122782	151909	383403	391621	648474	10	10	10	8803.42	6637.03	166.081	88825.3	89438.5	74334.8	163890	171527	174109	19938.8	18142.9	17931.5	264193	260744	250523	572002	572959	529975	561497	547955	557678	26149.4	17941	21220	85621.9	44739.5	83607.1	233440	95094.6	234326	383610	146290	387652
6.17	3851.02	3622.96	3153.34	30945.8	29930.8	26547.4	141137	122976	142133	358183	394018	650133	10	10	10	8840.6	6799.01	190.19	90846.6	90059.4	75533.5	173363	171655	177839	20369.7	18451.6	18076.7	275376	270630	260654	605730	600142	558763	572726	562504	569209	26190	18471.4	21405	86611.5	47520.1	86064.6	239291	101519	242791	396499	154579	399893
6.25	3854.89	3359.09	2987.79	33032	30404.1	25908.5	139953	122629	125330	388120	404943	665321	10	10	10	9689.46	7476.5	231.599	91948.1	95601.2	80073.7	180927	184883	185096	20142.1	18395.3	18421.8	285111	279874	270468	633141	622379	585195	579580	574085	579885	26994.4	19100.6	21905.4	88210.4	49248.1	87893.5	245027	106854	246976	405201	160844	409439
6.33	3876.42	3579.94	3445.6	29973.8	31176.6	25028.4	134381	120863	117240	385193	402776	686760	10	10	10	9989.42	7496.27	234.57	97874.2	97930.7	85919.6	183539	187383	190360	21022.7	19086.6	18672.2	299287	292546	281511	653506	647544	602359	589084	582895	590977	26970	19436.6	22082.1	90952.9	52151.1	89485.5	251517	113648	255478	416346	170161	422860
6.42	3734.64	3474.9	3230.58	31764.6	31044.5	27148	135162	125481	120397	397500	400891	654134	32.5245	10	10	10505.9	7680.91	269.817	101781	100277	85900.3	192867	187657	194675	21438.5	19138.7	18837.6	311776	303333	293388	669873	669796	612974	603845	595930	603968	27416.6	19505.8	22049.7	93451.1	54495.9	90208.9	258164	118757	257510	427478	177250	433963
6.5	3878.68	3686.8	3725.66	27929	30817.6	27679.7	132252	123882	127864	413931	404334	695097	39.5612	10	10	10613.6	7949.89	252.901	101901	103306	89267.1	194925	186803	198463	21527.9	19544.8	19206.5	323732	314865	302585	687260	678114	631189	612570	609385	614043	27770	20160	22446.4	97099.6	57241.7	92732.2	266795	127142	265845	444909	185557	449706
6.58	3739.74	3791.08	3436.43	33044.7	34376.8	27624.3	134149	143500	119227	411144	410792	748502	10	10	10	10934.5	8574.49	371.695	105229	108398	94798.5	201411	185115	204377	22027.4	19623.8	19152.7	334795	326513	314276	711431	701638	666271	638469	626725	631655	28081.1	20588.4	23102.7	99519.1	60586.4	93917.6	275103	133852	271552	451383	194207	464084
6.67	3705.2	3669.05	3489.9	30479.8	33324.7	26673.1	137347	149017	127652	401031	413897	771403	62.8716	10	10	11924.5	8818.38	359.292	106389	108452	95465.5	204854	183577	202511	22176.9	19670.2	19467.7	346775	335402	320815	710498	702766	673809	658192	642006	645606	28464	20894.6	23546.6	104147	63548.9	96911	287889	141903	280126	468553	203457	478787
6.75	3624.12	3536.5	3562.25	33746.8	35834.8	28160.4	136721	147362	133645	423339	411798	832055	41.3864	10	10	12179.2	9540.35	464.691	107126	114723	99024.2	201971	186426	203376	22218.4	20077.6	19510	354337	346048	332585	745941	737706	707286	671058	657957	658890	29386.1	21224.4	23415.3	108266	66528.5	100032	296054	149436	292872	470889	212577	477652
6.83	3569.46	3694.56	3358.95	35765.9	37794	28135.2	136381	148567	140736	409840	432514	853262	21.7587	10	10	12749.5	9530.76	482.273	114407	117393	99692.3	224406	178589	202432	22301.1	19759.3	19916.4	366650	358273	343130	771165	765400	733463	679479	666620	666820	29249.7	21736.1	24323.7	111991	70002.4	104148	311285	158005	306808	490440	222365	495437
6.92	3593.09	3463.51	3560.58	33020.8	37474.1	26008.3	144886	143984	134536	427336	418601	912743	10	10	10	13138.6	10050.8	593.652	117759	121921	101251	236478	174420	200394	22453.9	20512.7	19813.9	378602	369566	354387	797710	786876	743230	687629	668761	677285	29411.2	22248.7	24864.9	115828	73134.9	108521	325840	167855	320908	515150	231197	514417
7	3697.75	4057.4	3704.55	30632.5	42024.6	28799.4	139100	143990	138343	435850	428271	963418	26.0123	10	10	14053.6	9889.73	597.729	122054	121970	105329	250688	187366	213204	22798.2	20934.7	20503.9	388993	379543	363897	820988	815248	761274	702358	687598	691811	29355.1	22706.7	24560.7	118457	76687.4	111121	338806	175704	332223	525617	242473	532709
7.08	3754.09	3841.71	3543.18	29404.2	43680.4	35513.1	141932	139716	141279	438547	425674	971132	82.012	11.5899	10	15085.3	10849.1	650.401	126324	119850	106110	257339	214943	211147	22995.4	20911.9	20255.5	402784	397433	376510	845506	842008	790693	717641	703520	705976	30994.9	22359.8	25174.5	124029	80762.3	115424	353590	185285	347666	552965	252715	552970
7.17	3651.33	3791.78	3808.82	32395.3	41527.6	31255.7	147214	139234	135653	460256	428363	1.02018e+06	54.5254	10	10	14825.9	11208.1	615.048	130671	118259	112773	260914	248833	223648	23803	21711.3	20858.4	419003	408504	389641	854694	866288	812337	737009	723239	721672	31343.3	22655.3	25525.7	128359	84142.6	119687	369223	195352	368528	574347	262631	573939
7.25	3639.82	3703.26	3735.79	31501.2	40419.1	32040	139970	138442	136022	459773	442260	994646	10	51.9219	10	15858.1	11523.6	751.38	137824	124304	112283	274410	284103	225536	24437.4	21995.2	20873.4	432621	423776	403434	864099	888199	850643	751841	740610	734505	32669.7	23404.7	26194.7	132762	86619.4	124449	384500	207550	386087	594618	274734	595442
7.33	3875.65	3947.66	3579.58	31532.2	43048.8	29936.7	143627	135724	134326	450455	432816	1.03162e+06	42.5745	10	62.3359	15433.8	11876.9	725.149	141567	123588	120579	274711	321317	237336	24577.4	21858.4	21493.2	445303	437836	417419	896678	889037	876668	774521	765302	754993	32737.7	23731.4	26342.7	134892	90247.2	128366	395244	218840	402575	611414	287229	610534
7.42	3816.64	3870.91	3850.78	29526.6	39906.9	27489	141897	132694	131127	458075	447184	1.03133e+06	10	85.2739	51.3052	16421.6	11491	721.362	148302	119655	120908	277025	340846	255200	24345.2	22477.9	21297.2	461184	455587	433451	927439	913804	887848	801172	793987	771364	32895.6	24478.9	26803.7	138353	93256.1	133364	409265	230139	416345	634101	300841	637196
7.5	4015.72	3986.91	3620.97	30304.2	39232.9	29468.8	142165	138569	138273	495211	447606	1.07682e+06	98.9254	10	76.0081	17787.1	12098.5	897.343	156834	120782	131930	278875	357199	253348	25112.4	22549.8	21599.2	472104	464400	444223	957430	948378	904147	835290	829620	800746	33114.5	24900.4	27171	144835	94872.4	138510	425244	240736	434047	658529	310945	653484
7.58	3952.05	3935.75	3607.37	30667.6	34734.6	29373.5	144800	140531	138751	491358	440827	1.04795e+06	74.1786	46.2617	45.855	17025.4	13418.1	913.019	160241	135033	130706	286925	371994	256626	25114.2	22494.5	22010	487749	481202	456103	977549	980007	933296	866596	860780	832297	32531.9	25292.8	26954.5	145146	97391.4	140780	431779	253559	441054	671439	325873	675025
7.67	3905.62	3822.55	3514.36	31600.8	34880.8	28346.7	146262	142970	139119	503025	461886	1.09192e+06	84.5506	10	78.9877	17209.3	12743.2	935.805	170478	134621	133823	294934	370263	285554	24950.5	22751.9	21620.2	513901	500841	475868	989839	988697	954717	887897	875898	853118	32784.4	25692.3	26852	145036	98518.8	144879	431906	265292	447080	689317	340248	688046
7.75	4155.66	3757.65	3376.91	29434.1	34614.1	31062.6	147482	140244	146379	513415	465982	1.0836e+06	114.975	66.4618	71.8081	18685.9	13539.5	1018.96	172583	153479	144152	299793	371857	309813	25384.9	22786	21498.7	522614	512631	492068	1.00818e+06	1.00522e+06	977502	911146	898538	884757	33882.1	26272.2	27286.9	149490	101140	148625	444968	272781	466143	718285	357031	715517
7.83	4086	4222.32	3401.27	28997.9	34434.7	30190.5	148609	142852	146539	536307	467937	1.07004e+06	158.069	81.6095	97.4341	18746.7	12527.7	1136.89	178409	168278	143763	297405	379060	325334	25451.5	23039.7	21611.8	563749	549495	520542	1.02339e+06	1.02131e+06	991007	908294	899846	899620	32341.4	26008.3	26565.1	145118	102793	148422	451790	282923	461776	724400	372418	726933
7.92	4259.69	4133.59	3502.75	29195.6	33568	28559.9	150470	145324	147657	542501	480682	1.08442e+06	133.803	98.8679	109.776	19581.2	14128	1140.34	181412	201807	149756	289788	377938	350839	26138.6	23588	22107.2	585792	571290	547084	1.04274e+06	1.03397e+06	1.00218e+06	901008	882931	908165	34393.1	26954.7	27825.6	154437	103933	154075	466094	284582	478969	757271	386499	757170
Timer circuits in S. meliloti
	ECF20* One-Step																ECF31 One-Step																ECF20*-ECF31 Two-Step																ECF31-ECF20* Two-Step
time [h]	0 µM IPTG				5 µM IPTG				50 µM IPTG				500 µM IPTG				0 µM IPTG				5 µM IPTG				50 µM IPTG				500 µM IPTG				0 µM IPTG				5 µM IPTG				50 µM IPTG				500 µM IPTG				0 µM IPTG
-3.45	324.078	187.288	202.917	479.331	251.63	182.791	246.297	558.725	239.625	214.819	282.289	446.512	227.901	183.203	270.832	527.185	66.7609	14.5701	14.3122	77.67	30.6585	2.49642	2.21051	5.36533	46.6178	30.4195	0	21.2191	22.4448	18.1867	21.8227	48.9419	95.1163	151.927	64.2757	76.6	66.5639	63.5179	72.1489	68.4718	18.5515	119.675	60.1377	96.4969	95.0376	83.8195	48.3069	80.631	557.471
-3.05	276.13	135.44	243.278	483.618	251.765	147.04	202.712	318.896	191.615	175.016	246.686	370.849	291.875	159.208	231.016	495.426	63.6852	35.4637	63.2425	46.5934	39.5764	47.3813	43.0512	50.2817	47.5441	35.3047	18.9484	26.0975	35.4283	51.178	0	1.79872	71.3196	96.0007	80.3792	92.62	71.0182	79.7528	28.1178	96.4942	106.943	103.679	60.0712	120.455	67.154	79.8115	132.324	76.4869	430.383
-2.65	234.088	225.53	205.107	449.463	265.813	148.956	184.498	464.88	209.763	197.034	280.54	424.681	153.92	145.339	236.967	573.386	25.6519	41.4664	65.1487	64.3721	25.5805	61.3706	40.9323	60.0886	1.48419	41.2653	56.8823	0	37.3645	49.0486	32.604	39.7065	69.1976	165.956	66.2229	30.4884	92.7949	101.565	130.086	138.39	36.7284	57.6635	70.1509	138.477	69.1088	17.8466	50.407	42.6022	560.144
-2.25	265.032	152.308	244.059	552.525	292.613	223.841	199.333	367.652	292.475	151.581	247.247	495.65	252.614	240	303.663	604.133	13.809	37.7115	33.4002	0	0	0	0	28.2855	0	0	0	84.1716	0	25.3941	0	0	52.1643	76.9354	113.442	41.559	79.8695	44.6774	81.2229	101.509	67.6619	48.6165	73.2222	93.5191	59.883	88.8357	61.3626	49.6089	504.378
-1.85	227.803	331.26	386.874	463.13	259.429	126.499	270.225	366.47	283.355	242.61	238.047	582.584	275.569	226.967	218.539	603.094	0	0	35.4069	10.5895	0	59.6296	0	0	23.6542	15.4568	7.07324	0	11.4574	3.21734	0	57.8447	31.0938	75.8877	140.325	116.481	62.7141	67.563	128.078	68.2607	58.4344	47.3844	144.092	96.3204	106.839	99.6446	96.1952	68.4633	490.283
-1.45	328.049	187.254	198.933	471.403	295.619	226.771	238.247	458.582	271.543	158.643	270.195	546.513	291.844	159.031	294.736	607.109	43.6105	63.4829	0	58.3116	59.5632	0	34.9469	45.8746	31.4464	27.2234	14.7579	49.6287	71.342	51.0223	0	17.3663	51.1296	143.948	68.2706	60.545	90.621	95.5211	72.0387	116.426	70.4201	71.4342	100.087	120.417	114.861	63.6584	92.2972	48.5209	569.949
-1.05	311.668	226.933	270.534	611.057	335.126	234.239	233.665	574.184	363.022	246.093	297.571	581.936	343.367	214.532	278.105	750.735	22.5609	66.4434	13.9927	89.2097	50.5234	42.2777	13.8274	56.8525	6.3994	62.2464	33.7736	28.7073	46.2921	9.94686	1.54399	0.466422	86.7725	83.7023	76.2865	32.5079	66.1446	51.2696	80.0245	132.434	150.044	123.22	83.9181	88.292	146.41	19.3193	64.1442	136.55	612.81
-0.66	291.769	202.983	330.775	483.099	291.275	274.437	329.994	438.297	371.348	230.308	241.814	542.41	227.53	218.892	346.614	550.943	71.4379	75.2209	42.8343	110.102	75.3256	107.111	0	61.5813	63.2811	46.9775	30.5337	25.3719	27.0984	38.79	30.3387	5.13721	87.0362	107.843	112.272	116.508	78.5473	75.5604	48.0554	132.446	62.4753	79.5871	28.1155	120.511	78.9028	11.7472	84.4312	44.5757	509.555
-0.26	383.856	246.982	250.605	507.135	331.314	186.27	313.907	582.386	255.242	346.49	237.63	506.101	263.618	242.808	342.402	710.965	57.5848	41.3619	37.0006	16.0065	5.42942	61.2754	40.7991	15.5706	61.4273	41.1251	32.6655	0	45.2496	16.8976	4.4105	0	18.9424	155.978	76.3301	16.52	74.3732	3.36575	116.203	112.479	142.401	83.4416	56.041	96.4235	14.5689	79.7039	56.2639	116.586	675.765
0.02	280.713	299.927	359.524	539.93	436.449	231.153	394.826	499.15	300.362	203.335	302.849	479.21	232.679	167.892	323.575	632.033	86.481	10.208	9.92237	4.91199	74.3369	86.1382	29.6758	0	42.2329	45.9933	13.5269	16.2538	74.1041	37.7368	0	0	91.9612	40.8777	61.4826	85.7421	95.4698	80.6702	5.24772	73.6407	71.4878	28.6388	25.3261	105.708	51.813	56.8593	57.5049	17.6871	712.52
0.34	360.398	283.515	371.106	623.545	395.851	258.683	314.033	686.623	335.681	262.511	321.742	706.287	420.048	431.067	466.331	999.098	73.3764	85.1232	88.6739	79.5746	57.2818	48.963	0	67.1605	21.1546	56.8572	68.2906	54.8836	40.9637	108.643	7.93111	86.7278	103.41	68.4068	93.0773	113.428	86.575	111.927	160.814	73.1328	82.2898	159.841	92.6351	65.1266	106.579	119.952	136.899	85.2777	811.332
0.65	417.383	232.247	419.91	688.316	344.596	271.403	302.558	715.191	372.094	250.621	393.835	718.338	708.432	678.96	766.079	1447.22	70.3675	90.1463	37.6773	36.6595	38.2382	114.046	25.4104	40.1306	46.2363	53.9183	0	55.8694	30.0864	0	45.0768	75.5497	100.068	153.263	89.8277	134.266	75.1846	104.684	153.632	122.023	146.735	104.459	89.4901	102.04	126.486	152.505	109.694	118.228	776.447
0.97	383.254	258.135	417.732	726.244	362.336	272.983	360.225	620.752	469.764	372.034	479.03	767.664	674.036	816.518	955.326	1896.83	59.4257	55.2619	0	57.8647	71.2997	31.0638	0	21.3772	123.233	18.8539	0	0	90.9901	50.6159	0	40.7139	89.9751	115.187	103.87	124.253	113.111	178.75	63.4468	180.091	80.2439	118.426	87.4885	124.016	71.6659	102.213	95.6933	148.257	741.47
1.28	331.691	326.783	414.268	698.812	450.739	277.162	444.455	689.026	477.853	447.985	602.808	963.545	1010.5	976.316	1134.88	2344.82	58.3382	34.0912	57.7311	76.691	70.1793	57.9007	5.37076	0	73.9765	61.6251	37.1043	83.8132	125.752	165.36	0.609301	39.291	134.776	55.8914	152.791	105.099	81.4525	187.389	104.232	124.803	116.197	122.753	164.142	180.752	95.3313	142.439	152.281	140.895	704.186
1.6	509.068	271.634	471.31	679.863	375.889	230.112	449.347	641.914	506.892	472.553	574.987	1019.93	1183.47	1296.83	1414.8	3006.31	63.2004	74.9421	82.5381	85.5105	99.0208	118.721	18.1241	72.98	150.925	30.3589	37.9325	32.5726	102.67	210.34	45.5304	24.1014	63.8944	89.3306	50.0866	30.4021	58.6012	80.6904	37.7372	126.302	128.931	63.9316	101.581	122.149	59.2831	115.273	65.533	114.275	769.201
1.91	512.647	283.256	386.797	815.609	475.186	277.351	408.499	649.108	750.034	471.158	613.585	1270.87	1370.33	1675.73	1577.13	3577.27	73.2444	72.9774	68.5286	39.3656	53.0825	92.8035	0.0953625	66.7818	40.9464	88.5968	55.8608	62.2054	36.6769	124.287	23.4276	101.834	103.324	128.714	137.61	110.03	137.885	143.981	161.223	93.7396	107.603	83.066	157.059	109.725	181.838	138.242	153.066	125.911	794.983
2.23	528.594	319.144	442.571	811.33	330.988	197.085	464.103	732.648	633.68	626.835	644.49	1421.76	1658.29	1638.68	1892.05	4269.46	102.976	106.695	66.1637	116.991	182.857	46.3021	0	84.2952	82.4851	66.0387	37.3782	95.7504	250.353	185.608	120.861	135.185	51.1554	104.768	145.719	114.056	77.3986	135.964	37.2002	157.974	162.717	138.824	48.9403	93.8249	192.311	113.554	140.992	133.963	872.474
2.54	485.908	416.524	475.801	896.717	480.161	321.964	580.933	729.484	794.485	655.202	873.044	1514.23	1810.97	1871.26	2088.34	4813.36	54.9748	102.742	46.1545	76.9435	118.806	42.2708	81.7352	36.0302	98.468	101.932	61.1612	55.3442	218.247	205.476	204.714	102.763	80.5683	158.33	167.36	115.788	126.62	153.327	66.7166	127.545	223.525	115.872	158.324	139.235	208.711	226.556	302.264	295.371	816.384
2.86	542.956	317.285	576.775	885.419	545.094	270.59	513.385	862.218	742.958	735.537	840.892	1670.4	1987.54	2211.46	2516.2	5274.31	91.0066	110.735	90.2073	36.8256	70.7838	14.3466	0	44.1347	86.4355	93.9397	45.1883	47.3539	278.242	293.484	168.525	126.64	113.352	171.208	132.211	176.796	91.1284	178.161	43.6056	156.538	163.693	192.696	119.21	124.234	228.557	239.112	243.149	276.425	928.473
3.17	590.851	321.037	500.419	913.242	444.457	366.205	464.702	881.619	1054.34	702.162	907.575	1865.33	2230.6	2430.16	2762.58	5961.35	117.736	117.339	128.817	55.3233	133.465	60.8698	104.309	6.44808	117.046	116.438	51.597	65.6963	352.859	275.874	222.99	273.093	137.121	110.815	224.048	172.477	158.695	177.71	123.263	192.146	130.604	152.069	186.872	223.922	230.998	238.303	270.774	304.119	1050.99
3.48	619.285	377.544	500.801	1045.87	480.924	390.531	585.005	889.769	854.319	810.442	959.44	1949.11	2527.86	2783.22	2726.84	6622.63	145.546	105.091	120.554	127.1	145.097	92.5395	27.8255	38.0246	260.627	127.724	79.0177	141.186	496.315	407.123	290.2	140.098	153.673	147.55	196.801	213.403	106.962	118.2	180.102	120.874	250.556	244.289	219.272	200.5	358.487	346.193	371.093	444.745	1042.57
3.8	579.073	373.347	524.654	953.577	532.602	386.007	552.326	985.296	1065.79	773.317	1102.27	2168.95	2755.36	2762.02	3061.57	7426.78	197.395	144.838	132.222	142.759	140.895	100.241	83.5106	41.5535	192.33	187.52	122.633	124.471	596.207	446.866	289.799	223.466	153.622	111.614	120.949	117.543	154.609	130.168	112.182	117.08	153.41	167.962	175.327	232.647	348.812	385.541	419.012	404.638	1118.29
4.11	529.083	283.242	550.471	1151.41	610.535	323.609	497.731	1034.73	1003.22	754.427	1135.04	2300.72	3095.81	3009.68	3593.15	8079.46	66.44	90.1219	65.4581	79.8058	138.055	49.3987	0	0	173.349	200.548	143.518	153.087	561.157	427.678	358.501	303.933	163.069	177.28	78.5413	135.307	55.8486	159.744	181.838	214.776	242.391	189.228	220.809	238.167	393.077	398.569	468.51	534.366	1191.32
4.42	730.427	376.348	559.642	1152.85	575.274	408.377	550.47	999.564	1147.63	1010.65	1266.76	2349.48	3261	3398.78	3965.56	9245.86	157.04	156.503	119.717	133.99	144.456	127.7	90.7521	72.4995	239.723	194.597	185.545	227.032	775.651	601.872	460.494	405.861	108.553	170.842	208.29	172.928	149.104	225.1	139.16	192.322	270.645	206.091	278.064	319.672	512.268	606.961	561.503	611.725	1245.31
4.74	637.987	467.997	619.069	1160.21	614.736	467.511	605.373	1118.62	1314.76	1069.16	1509.32	2556.03	3760.29	3633.19	4111.68	9769.79	97.8603	189.483	100.646	106.997	181.29	120.5	103.676	113.501	360.542	179.276	106.26	135.71	884.412	554.397	497.167	530.475	168.177	178.618	156.161	140.909	184.341	140.56	171.07	152.187	321.403	257.442	285.623	379.431	570.907	598.065	701.171	683.378	1110.23
5.05	700.003	493.784	760.92	1121.85	632.598	381.116	675.125	1208.44	1292.42	1098.77	1494.73	2532.56	3520.51	4043.23	4309.11	9863.1	172.794	180.262	131.48	149.787	168.191	99.3688	90.5	44.0917	287.415	214.264	165.154	142.274	855.305	529.279	512.047	489.013	138.007	204.626	186.153	118.825	130.058	150.522	121.001	190.277	255.054	319.421	243.532	309.36	712.549	631.742	698.989	729.381	1116.87
5.23	791.667	441.355	696.622	1241.85	736.051	480.651	582.525	1200.15	1323.47	1149.91	1582.02	2463.74	3860.75	4218.22	4275.78	10515.9	83.5803	171.134	178.278	108.149	194.981	53.9903	81.0987	90.5452	301.852	212.55	187.471	84.3298	1085.76	851.564	597.933	514.812	169.765	208.347	185.962	98.681	101.776	202.324	188.815	178.018	310.657	230.966	347.398	301.086	579.351	671.261	774.787	725.116	1435.6
5.55	880.973	526.368	885.61	1370.81	664.864	577.329	767.089	1280.68	1399.94	1393.89	1509.21	2468.46	4173.19	4847.04	5196.34	11252.4	116.227	263.759	190.782	108.779	215.604	146.558	129.521	127.003	294.506	225.087	183.819	216.768	1098.48	880.167	662.343	631.011	230.92	201.745	183.544	196.462	170.659	199.525	166.24	183.608	327.033	372.057	268.383	394.528	774.874	815.73	883.735	1026.56	1340.13
5.87	890.736	436.044	767.415	1256.69	830.193	542.309	776.216	1225.79	1652.7	1385.97	1789.41	2835.68	4645.8	4901.63	5792.34	12049.6	123.084	246.559	137.422	139.256	134.24	189.337	132.094	137.233	381.165	283.564	190.148	186.795	1225.09	934.509	772.738	721.224	180.807	215.583	185.23	210.144	163.973	168.896	211.714	273.21	367.158	549.042	433.66	411.819	830.495	932.452	832.836	1072.12	1538.51
6.18	917.592	586.919	910.118	1531.58	1040.71	624.446	766.187	1312.04	1974.53	1475.22	1946.71	3141.36	5095.4	5464.13	6129.24	12901.4	256.683	247.906	162.876	168.727	175.581	166.51	161.413	70.4311	438.258	372.476	247.017	211.63	1490.29	1239.35	893.139	829.488	243.488	310.545	272.347	365.522	210.435	251.718	330.792	272.287	460.984	415.201	484.55	466.972	1083.87	1066.45	1243.82	1158.96	1563.83
6.5	1149.16	610.078	909.305	1382.79	811.59	623.263	904.666	1438.48	1860.98	1797.22	2207.51	3659.57	5370.94	6326.04	6798.55	14100.5	166.372	221.633	208.546	238.302	209.238	264.204	138.79	163.777	519.718	317.751	160.279	276.724	1731.65	1316.39	810.057	874.279	199.128	258.397	244.349	313.483	285.259	271.15	210.391	260.171	466.37	461.931	407.666	574.514	1136.45	1212.67	1402.78	1538.42	1573.36
6.81	1229.69	642.338	877.326	1623.19	867.833	747.33	996.353	1574.13	2072.87	1648.37	2258.39	3826.23	5942.58	6037.22	7594.65	15620	258.973	282.148	168.871	214.328	305.832	172.432	127.073	243.793	500.139	410.151	244.37	244.133	1812.29	1372.69	934.024	1005.64	223.229	346.836	292.933	266.07	264.977	227.311	238.93	340.896	489.344	501.9	488.177	607.139	1202.09	1324.07	1355.11	1495.14	2001.64
7.13	1199.58	688.01	1211.21	1776.84	1181.47	728.017	1273.37	1526.93	2165.39	1848.57	2530.43	4094.5	6652.51	6629.33	7914.02	16658.7	269.697	252.734	283.647	261.112	240.382	247.112	97.5207	138.153	518.616	432.451	242.516	250.047	1906.65	1566.94	1095.97	1159.11	233.052	369.09	271.322	328.69	350.532	277.283	301.174	387.317	505.875	631.492	478.041	609.338	1466.28	1417.04	1496.93	1701.4	1667.9
7.44	1449.14	761.244	1096.33	1742.22	1294.37	708.578	1165.79	1671.78	2426.75	1900.08	2770.76	4543.06	7209.61	7201.82	8498.85	17817.3	385.075	275.918	250.759	280.045	347.35	269.835	108.334	188.872	809.396	694.884	288.81	340.547	2233.47	1857.34	1194.28	1165.5	382.717	310.526	313.114	318.503	295.261	290.581	234.642	272.854	557.431	607.853	538.987	782.655	1653.05	1624.95	1901.78	1950.31	2091.11
7.76	1356.59	712.635	1123.45	1997.49	1161.3	763.375	1175.9	1830	2512.93	2130.47	3087.39	4959.89	7635.53	7983.98	9460.19	18949	258.655	297.673	228.288	269.448	361.034	319.439	149.686	213.876	710.684	551.961	305.872	332.904	2491.84	2163.4	1306.67	1389.36	329.575	373.841	372.522	381.979	249.557	317.498	269.811	376.269	642.648	754.214	549.726	837.852	1781.39	1802.86	2141.68	2025.4	2052.33
8.07	1530.26	878.072	1353.08	1995.08	1233.99	839.922	1264.68	1991.35	3012.67	2488.68	3158.64	4855.77	8507.98	8984.05	9866.54	20173.4	277.394	228.208	318.915	271.613	303.577	249.901	208.168	139.709	781.026	522.018	359.952	318.402	2772.99	2223.97	1412.27	1434.51	363.566	396.004	418.812	360.291	331.156	399.354	387.875	506.516	723.673	703.711	667.786	867.932	2065.37	1875.8	2158.42	2191.72	2210.42
8.38	1713.47	876.809	1259.61	2218.2	1364.41	913.732	1462.37	2157.16	3374.38	2745.32	3538.73	5244.08	8894.04	9545.58	10759.5	21618.1	353.886	288.638	267.128	327.806	347.893	206	120.105	243.605	897.25	653.962	439.485	425.427	2934.38	2352.88	1651.82	1685.24	374.634	299.416	322.505	436.192	373.456	294.25	311.201	510.047	672.366	825.822	778.285	918.647	2200.94	2333.24	2580.48	2694.36	2351.51
8.7	1480.56	1008.12	1534.71	2461.14	1427.16	1020.15	1380.3	1991.16	3363.48	2689.72	3707.13	5508.78	10305.5	10602.2	11852.6	23340.7	489.013	355.473	366	354.529	434.696	276.55	194.644	213.84	895.441	804.06	405.34	431.106	3568.93	2854.59	1901.19	1762.29	353.276	522.639	361.634	387.48	392.033	292.947	410.179	513.119	777.492	931.79	864.592	1141.55	2240.19	2782.81	2842.66	2953.05	2394.05
9.01	2006.84	1133.51	1668.45	2367.01	1648.02	1080.19	1612.55	2340.12	3775.4	3329.6	4253.09	5722.95	10966.3	11702.9	13072.2	25486.9	411.252	365.684	399.917	399.865	504.813	410.522	244.188	314.892	1089.38	757.41	410.615	620.051	3866.79	3060.01	1918.15	1946.91	552.037	421.308	420.949	382.959	453.309	503.351	477.063	428.312	857.31	1013.38	959.198	1004.4	2574.44	2739.09	3238.32	3128.97	3011.7
9.32	1929.92	1064.29	1767.25	2533.89	1830.6	1226.04	1942.29	2285.39	4156.5	3293.24	4332.41	6428.51	12065.3	12226.8	14976.3	26575	426.718	517.322	379.307	375.344	420.034	281.687	199.568	270.196	1196.33	880.161	437.249	554.341	4221.64	3478.48	2056.1	2036.51	570.988	412.63	492.579	374.473	519.606	342.186	404.337	499.819	913.964	1091.45	937.744	1283.67	2725.86	3161.9	3472.73	3307.74	2974.1
9.63	2116.39	1218.59	1656.97	3065.5	2152.28	1194.96	1954.93	2410.01	4280.38	3320.39	4800.35	7316.58	13371.2	13423.6	15647.5	28602.3	509.895	383.994	458.19	449.927	607.032	472.268	297.655	279.721	1170.93	1046.57	647.124	683.119	4484.62	3416.47	2157.65	2521.25	580.724	627.091	467.12	521.652	492.335	511.957	466.568	470.425	1264.88	1151.57	1247.53	1313.81	3260.86	3529.69	3717.94	3698.12	2980.29
9.95	2249.6	1222.21	1928.67	3088.9	1955.2	1209.67	1924.96	2877.86	4955.54	3472.48	5139.88	7556.32	13998.1	14799	16965	31266.7	613.957	584.123	365.925	453.766	598.7	527.975	213.247	299.253	1394.33	1041.33	613.933	665.609	5028.94	3999.15	2440.6	2803.71	504.453	547.336	575.802	494.115	559.216	479.62	506.84	498.867	1045.54	1182.56	1195.17	1285.78	3655.45	3927.14	3948.92	4190.16	3241.25
10.26	2323.53	1472.16	1994.42	3239.13	2401.37	1253.51	2085.95	2930.3	4954.08	4050.62	5750.16	8067	15660.5	15400.9	19627	32927.6	544.133	614.209	463.633	522.646	620.739	465.554	374.721	399.728	1459.88	1098.44	674.715	629.37	5466.53	4371.99	2824.23	2746.05	426.696	710.221	534.455	585.14	560.416	557.535	641.075	677.423	1268.68	1399.24	1300.31	1483.66	4024.76	4219.9	4615.39	4672.94	3794.14
10.45	2099.59	1185.72	1723.9	3195.17	1959.55	1158.72	2014.48	2861.58	4268.22	3224.28	4776.36	6694.9	12704.2	11820.4	15372.8	28333.2	584.145	614.278	383.727	530.987	628.632	433.474	170.495	379.922	1503.63	1222.17	718.206	885.279	5674.47	4287.26	3180.98	2909.38	603.21	605.65	481.743	584.331	546.938	474.314	617.183	564.936	1172.42	1202.59	1189.78	1300.01	3523.89	3571.34	3928.27	4176.68	3654.21
10.76	2776.97	1327.94	2447.33	4139.44	2716.4	1503.49	2483.1	3535.73	5964.13	4470.19	6215.65	9836.83	17573.8	17512.8	21103.7	35966.3	666.222	739.882	600.951	631.308	722.127	626.409	386.806	434.76	1704.33	1369.83	781.092	910.208	6307.85	5504.08	3302.14	3482.13	658.638	643.287	632.956	539.926	586.44	774.151	674.732	719.82	1371.99	1493.89	1481.22	1613.48	4584.12	4830.04	4979.66	5134.62	4110.36
11.08	2547.54	1603.71	2489.21	4202.48	2629.4	1708.69	2862.41	3924.06	6875.94	4549.54	7043.14	10853.5	19577.5	19372.5	23464.1	41264.6	656.435	706.037	450.758	656.886	687.959	684.177	376.086	467.232	1865.88	1490.81	865.369	1113.27	6805.52	5572.41	3650.07	4036.67	750.196	771.452	769.507	628.699	643.602	728.924	618.486	712.169	1460.85	1754.83	1655.77	1945.06	5249.18	5192.2	5633.79	5793.98	4355.66
11.39	3108.13	1633.95	2675.46	4742.37	2847.43	1725.67	3003.95	4104.76	7225.29	5182.07	7522.1	12031.3	21239.2	19916.3	24799	43836	880.368	693.381	710.456	664.007	807.408	587.127	415.201	465.863	2000.54	1653.22	863.519	1090.67	7825.74	5933.77	3919.19	4244.87	824.834	730.827	785.56	709.023	689.071	735.783	678.234	804.297	1615.72	1844.25	1634.7	1916.74	5718.85	5720.98	5776.17	6194.76	4446.75
11.71	3027.21	1836.88	3007.07	4784.62	3203.11	1871.09	3124.17	4770.6	7245.8	5233.66	7977.12	13319.4	22681.3	20063.1	26564	47299.2	718.807	936.164	684.562	589.621	973.731	816.995	432.473	450.488	2069.99	1757.86	991.665	1137.48	8239.91	6995.56	4322.03	4727.48	727.416	926.469	793.158	736.931	657.699	737.885	933.505	867.674	1805.65	1916.77	1876.85	1971.28	6003.63	6013.43	6383.18	6938.66	4885.39
12.02	3390.17	1811.8	3164.89	5508.19	3520.55	2040.58	3364.1	5110.66	7690.11	5712.72	7989.08	14114.5	24346.6	21247.7	28503.5	51439.4	766.854	835.839	756.1	728.506	1113.51	660.012	515.337	692.541	2226.17	2016.63	1085.53	1246.13	8692.26	7338.97	4632.62	5103.54	818.382	854.325	854.079	754.06	775.305	857.136	817.553	976.659	2012.5	2210.56	1868.04	2191.87	6447.13	6453.28	6938.47	6765.29	5075.74
12.34	3544.18	1813	3378.09	5689.48	3890.17	2071.42	3723.62	5502.57	8273.19	6232.88	9342.91	14939.7	25760.7	22619.3	29831.6	54935.9	784.891	817.674	689.637	765.696	958.964	857.615	428.014	656.549	2406.52	2221.12	1252.94	1403.85	9117.58	7202.36	5540.13	5928.29	852.13	840.91	737.026	873.528	883.263	802.586	908.179	883.36	2313.51	2086.05	2033.4	2225.67	6613.68	7236.33	7427.89	7792.31	5500.8
12.65	3565.12	2190.21	3297.87	6418.16	3660.72	2127.05	3725.04	5840.91	8414.08	6381.46	9541.75	16270.7	27356.6	24253	31765.3	58310.5	948.611	881.051	692.812	952.981	1106.31	884.529	538.771	654.357	2530.18	2160.05	1158.35	1556.19	9805.15	7852.77	5961.49	6384.2	950.73	1176.39	968.91	865.614	948.625	973.11	939.098	1159.23	2244.84	2468.51	2328.81	2754.03	7171.3	7120.66	8251.98	7976.23	5255.14
12.97	3887.88	2026.97	3247.82	6580.51	4182.02	2247.27	3881.13	6570.04	9186.31	6490.95	9562.87	17067.5	28950.5	25976.7	32835.4	60896.4	927.763	924.126	819.693	914.971	1177.28	734.871	472.886	727.865	2720.74	2313.86	1467.73	1604	10004.5	8398.7	6241.87	6808.23	1017.29	971.297	988.608	977.423	1021.58	943.544	974.686	1159.06	2111.7	2450.06	2223.93	2305.29	7818.1	7517.07	8410.37	8303.85	5666.21
13.28	4001.47	1996.18	3484.25	6409.42	4018.97	2295.47	4374.75	6747.01	9011.17	6941.12	9443.57	17530.2	29046.3	25708.2	32580.6	58556.1	1020.11	1168.2	867.176	1042.34	1269.3	978.401	707.813	793.679	2831.45	2327.54	1593.69	1804.5	10596.4	8488.64	7196.02	7194.51	1018.91	1013.2	818.279	911.386	1006.48	836.568	1112.25	976.269	2428.39	2569.5	2435.46	2697.51	8250.19	8127.2	8486.53	8448.59	5651.86
13.59	3968.07	1998.52	3546.17	7003.83	4449.77	2468.87	4342.74	7051.36	9345.46	6873.33	10609.5	18949.9	28606.7	25693.2	34068.6	59548.6	1085.44	1181.38	884.057	1042.52	1066.04	923.286	516.133	893.488	2980.84	2576.53	1616.96	1822.66	10845.3	9390.61	7251.13	7396.74	1080.69	1055.7	953.379	1006.57	1031.48	906.962	1167.2	1247.76	2399.61	2395.01	2586.76	2292.35	8121.71	8310.38	8653.59	8603.99	6189.16
13.91	4221.28	2138.74	4042.32	7395.84	4312.74	2571.54	4560.91	7585.98	10247.5	7582.4	10884.7	19643.9	30703.4	26329.3	35305.7	62115.8	1147.78	1195.29	1053.94	1039.55	1291.9	1088.45	745.044	825.175	3169.73	2760.57	1720.52	2042.38	11892.7	10103.2	7847.14	7755.66	1071.82	1007.81	1066.43	931.682	1165.23	1046.05	1167.17	1124.33	2696.39	2785.89	2794.77	2609.5	8897.41	8503.86	9185.75	8852.77	6590.1
14.22	4289.25	2310.47	3866.36	7836.91	4924.79	2837.25	4747.18	8038.02	11015.1	7356.94	11489.2	19867.2	31741.9	28261.9	36520.4	66780.6	1113.4	1156.72	1051.13	1076.23	1336.85	1173.11	861.368	884.535	3617.88	2734.42	2023.77	2179.23	13077.8	10918.9	7771.39	8320.95	1132.32	1289.15	1135.95	965.592	1208.54	1234.83	1100.31	1174.05	2584.28	2840.88	2682.46	3015.19	8938.42	8717.68	9491.33	9354.15	6762.17
14.53	4494.95	2215.42	3987.16	8246.99	5329.22	2731.78	5037.05	8909.59	11446	8266.57	12244	21229.4	33388.1	28718	39012.9	71315.1	1081.37	1160.64	918.536	1131.13	1324.54	1248.47	807.953	962.316	3564.92	2893.64	2105.68	2420.12	13421.8	11180	9515.96	8531.51	1201.49	1139.18	1070.74	1044.72	1183.11	1231.75	1382.83	1400.78	2896.85	2912.25	2796.06	3037.52	9018.74	9092	9552.6	9537.73	7205.69
14.85	4620.3	2352.14	4335.92	8487.77	5433.16	2931.12	5347.95	8466.57	11820	8358.98	12482.9	22565.8	34422.1	29793.5	41450	74800	1290.76	1269.57	1171.61	1235.74	1649.5	1268.6	719.933	885.86	3949.37	3229.37	2307.79	2500.84	13895.3	11720.6	9513.91	9502.09	1222.24	1404.74	1144.47	1070.84	1358.98	1320.44	1327.98	1254.49	2947.9	3119.14	3084.59	3193.76	9139.83	9811.07	9876.48	9874.8	7414.1
15.16	4506.57	2494.01	4609.02	8476.33	5345.92	3203.26	5834.91	9724.21	12352.6	8612.78	13202.2	23497.9	36093.6	30836	41860	76763.4	1270.76	1421.57	1079.03	1099.11	1549.25	1428.29	991.137	1260.44	3908.8	3096.18	2339.2	2490.66	14387.7	12015.8	9799.45	9605.79	1207.44	1494.81	1282.91	1117.5	1357.46	1573	1573.73	1509.04	3152.93	3607.84	2981.32	3140	10038.3	10205.8	10446.9	9719.7	7080.84
15.47	4816.39	2651.56	4806.82	8818.63	5710.64	3359.57	5522.63	9849.04	12880.7	9172.38	13299.6	24770.2	37670.4	31045.9	43734.5	78416.1	1332.59	1499.06	1264.13	1291.3	1478.58	1325.1	983.487	1155.45	4013.57	3536.56	2581.43	2643.3	14905.7	12612.8	10122.1	10083	1245.72	1417.6	1378.37	1152.86	1415	1367.13	1444.43	1403.88	3115.5	3406.96	3435.2	3345.66	10869.2	10578	11204.5	10639.2	7620.83
15.65	4462.35	2479.71	4162.76	7941.8	5486.29	2759.54	5245.45	8568.48	10979.1	7682.3	11617.9	20014.6	28985.2	22531.6	33854.4	62380.5	1358.46	1312.81	1174.35	1338.09	1704.71	1467.31	1025.96	1134.68	4060.06	3315.07	2469.64	2777.3	14524	12110.7	10119.3	9933.68	1236.29	1453.33	1216.11	1086.12	1376.63	1454.73	1284.39	1282.51	2993.07	2826.58	2888.16	2711.62	8731.76	9307.51	9260.11	9215.12	7697.29
15.97	5274.7	2894.85	5117.22	10324.1	6246.27	3460.03	6272.89	11701.8	13993.8	9732.17	14590.4	28004.7	40525.1	33853.8	45915.6	84775.9	1433.22	1511.26	1324.01	1402.05	1870.43	1383.81	889.498	1268.08	4632.18	3748.98	2732.6	2787.84	15913.8	13838.6	11623	11395.2	1543.51	1526.03	1300.48	1368.16	1544.58	1425.52	1557.85	1646.48	3577.54	3699.85	3347.63	3499.99	11650.4	11141.3	11784.7	12092.1	8352.1
16.28	5440.23	2915.93	4877.8	10617.8	6442	3830.76	6470.34	11907.5	14580.8	10773.4	14781.5	29910.2	42051.5	35653.3	48371.2	90940.7	1430.43	1492.23	1320.8	1342.45	1795.24	1612.59	1017.62	1307.71	4549.48	4053.17	2768.75	3088	16356.3	14066.9	11998.8	11927.7	1564.87	1507.82	1475.11	1422.96	1627.4	1698.44	1675.64	1512.63	3586.95	3517.53	3672.83	3702.13	12441.9	11697.9	12587.3	11892.1	8597.53
16.6	5625.64	3177.46	5361.87	11091	6689.95	3812.83	6875.45	12663.2	15051.3	11020.6	16682	31749.3	44077.6	36802.3	49799.2	93389.9	1571.19	1460.5	1356.88	1470.08	1963.6	1588.22	1152.93	1377.69	4764.33	4075.87	2901.65	3343.01	16925.3	14389.2	12869.7	12326.4	1565.44	1538	1426.07	1274.17	1469.57	1915.68	1577.77	1679.88	3710.19	3892.96	3770.12	3628.48	12363.7	12495.5	13032.6	11766	8815.73
16.91	5565.52	3228.83	5733.75	11820	6821.86	3974.99	7009.93	13286.5	15462.5	11880.3	16625.7	31589.6	44083.4	37591.7	50815.9	95392	1623.84	1440.74	1348.85	1621.63	1915.61	1859.99	1191.9	1304.05	4668.59	4760.21	3400.84	3180.4	17699.4	14294.9	13589.9	12937.1	1451.76	1645.76	1454.22	1450.62	1832.23	1618.44	1754.05	1627.96	3704.23	4036.7	3806.13	3892.88	12581.4	12514.3	12644.2	12144	9360.8
17.23	5661.54	3119.34	5852.49	11826.6	6883.77	4032.65	7155.11	13412.4	16535.2	11285.6	16812	32992.1	45070.1	38246.6	52075.3	98888.9	1514.27	1771.54	1559.13	1358.89	2033.88	1673.58	1153.37	1560.72	5154.17	4403.94	3300.7	3559.12	18253.9	15919.6	13964.9	12799.6	1582.71	1652.95	1574.01	1302.25	1693.52	1665.5	1661.71	1583.98	3819.18	3974.45	3753.58	3600.32	12337.7	12201.7	12899.7	12476.7	9188.73
17.54	5801.01	3158.35	6039.33	12061.3	7263.62	3987.49	7277.49	14108.2	15951.6	11333.1	16818.8	33400.9	45565.3	38745.3	51678.5	99326.5	1715.96	1644.63	1428.06	1636.33	1918.79	1706.39	1381.97	1652.72	5366.93	4574.9	3612.4	3914.71	18622.7	16633.2	13963	13276.8	1653.52	1640.5	1345.73	1354.44	1803.74	1680.75	1573.54	1808.25	3985.98	4070.38	3674.04	3861.18	12389.4	11568.5	12327.8	11928.7	9101.77
17.86	5477.27	2952.31	5495.98	11895.5	7089.47	3929.78	7524.48	13781.4	15803	11441.5	17410.5	33422	44470.2	37201.2	49972.2	95899.3	1501.4	1726.39	1581.92	1674.31	2093.15	1888.6	1416.04	1462.95	5126.25	4646.95	3527.8	3754.01	17251	15463.7	13848.4	13076.9	1419.2	1669.83	1430.53	1446.99	1702.23	1710.61	1530.55	1596.77	3669.78	3872.71	3775.75	3690.01	11871.8	11750.2	12149.2	11816.6	8751.4
18.17	5866.54	3104.23	5565.29	11794.9	7362.1	4062.5	7137.32	13908.4	16234.2	11315.4	16662.7	33384.7	44024.8	36202	50178.1	93905	1778.51	1739.39	1322.93	1563.75	2142.35	1709.8	1361.8	1569.29	4767.27	4782.09	3373.81	3592.99	17143.4	15364.4	13742.8	13077.1	1480.06	1398.1	1563.27	1271.02	1695.62	1607.39	1635.15	1725.03	3560.59	3641.99	3792.57	3870.6	11462.5	11893	12090.2	11504.8	8933.29
18.49	5810.9	2924.73	5316.56	12132.7	7065.93	4095.4	7130.26	14097.4	16407	11388.6	16974.2	32638.8	43880.9	36087.3	48479.2	93552.7	1631.56	1752.54	1500.03	1688.61	2051.58	1807.23	1302.75	1482.07	4756.8	4623.5	3499.51	3658.14	16960.8	15138.1	13476.5	12910.4	1547.92	1534.15	1395.09	1463.54	1651.91	1831.96	1519.41	1649.49	3646.64	3731.55	3693.71	3699.52	11301.4	11337.5	11702.8	11282.2	8885.95
18.8	5887.54	3041.97	5269.29	11968.2	7459.66	4427.8	7517.35	14869.4	16368.2	11476.8	17489.3	33853.1	44051.6	35479.8	49400.3	96203.9	1774.95	1687.37	1679.2	1683.52	2071.32	1905.81	1437.18	1496.04	5295.68	4609.12	3709.33	3843.41	17589.7	15095.6	13613.9	13565.1	1693.23	1599.79	1517.35	1229.75	1850.75	1876.28	1685.22	1703.82	3979.47	3910.99	3562.71	3829.87	11537.2	11942	11362.3	11464.6	8692.59
19.11	6091.76	3091.97	5756.38	12107.2	7497.13	4456.57	8258.05	14989.7	16568.2	12568.4	18359	35101.1	46469.4	37076.9	50906.9	98652	1621.29	1802.12	1461.32	1513.38	2040.49	1927.75	1470.92	1633.35	5229.06	4794.14	3793.8	3815.1	18200.6	15665.2	14772.9	13194.3	1579.76	1747.66	1361.21	1330.24	1979.77	1898.78	1720.7	1659.75	4013.07	4019.54	3945.49	3712.99	12320.1	12470.5	12042.5	11459.3	8866.32
19.43	6308.68	3159.81	5813.81	13436.9	7724.52	4268.83	8719.37	16172.5	17354	13211.7	18747.4	36630.3	48003.5	39189.9	52831.6	103739	1567.35	1691.93	1506.7	1857.77	2226.39	1857.06	1515.81	1724.56	5554.67	4978.19	3564.52	3789.17	18237.6	15942	14720.2	14013.6	1742.36	1559.59	1586.83	1507.95	1820.15	1834.12	1805.52	1768.95	3838.68	4426.12	4157.29	3909.26	12435	12470.7	12526.3	12401.3	9557.88
19.74	6236.74	3219.79	6163.28	12944.4	8321.91	4544	8400.14	16704.7	17945.5	13356	18869.7	38472.5	49048.7	40695.3	55080.1	106961	1785.64	1825.76	1580.59	1599.12	2528.18	2078.01	1752.65	1680.69	5827.95	5139.17	3989.34	3959.65	18620	16780.6	15332.4	14379.9	1631.86	1685.91	1497.14	1430.55	1959.26	1954.8	1723.23	1695.29	4366.33	4372.22	4162.02	4071.32	12724.1	13072.6	12915.8	12466.6	9748.35
20.05	6649.33	3439.22	6174.05	13493.4	8479.58	4764.46	8996.57	17178.5	19739.7	13857.5	20142.6	40410.8	51806.7	41696.8	57161.7	108924	1685.36	1873.47	1655.83	1709.56	2527.45	2096.97	1674.86	1665.56	6091.4	5204.57	3981.93	4459.13	19653.6	17516.5	15926.2	14798.9	1847.29	1461.8	1618	1675.53	1872.35	1830.17	1903.71	1963.88	4602.14	4523.45	4310.76	4332.73	12302.3	13345.5	13100.9	12608	10163.6
20.36	6642.99	3520.55	6118.18	14255.2	8681.06	5004.95	9066.92	17979	19386.5	14385.4	20202.8	41863.2	51992	41800.4	58364.6	112508	1671.7	1703.15	1761.23	1942.35	2449.61	2290.68	1951.45	1993.04	5840.5	5494.31	4269.9	4408.73	19346.9	17324.8	16821.1	15325.2	1694.64	1882.96	1611.42	1593.53	2206.67	2033.92	2032.78	1961.58	4388.28	4525.14	4358.41	4396.99	13415	13269.1	13533.2	13338.6	10122.1
[truncated: 15 more columns]

## Sheet: Fig 8
OD600
	(pABCa PlacT5 : ecf20*) (pABCc P20 : rpoE4) (pACBb P26 : luxCDABE)																(pABCa PlacT5 : rpoE4) (pABCc P26 : ecf20*) (pACBb P20 : luxCDABE)																pABCaLM (PlacT5 : ecf20*) ( P20 : rpoE4) (P26 : luxCDABE)																pABCaLM (PlacT5 : rpoE4) (P26 : ecf20*) (P20 : luxCDABE)
time [h]	0 µM IPTG				10 µM IPTG				50 µM IPTG				500 µM IPTG				0 µM IPTG				10 µM IPTG				50 µM IPTG				500 µM IPTG				0 µM IPTG				10 µM IPTG				50 µM IPTG				500 µM IPTG				0 µM IPTG
-3.433	0.014	0.015	0.014	0.014	0.013	0.011	0.01	0.011	0.013	0.014	0.014	0.014	0.014	0.011	0.011	0.007	0.007	0.014	0.01	0.018	0.011	0.011	0.008	0.011	0.013	0.015	0.012	0.014	0.01	0.009	0.008	0.012	0.014	0.016	0.021	0.033	0.014	0.014	0.013	0.014	0.017	0.016	0.016	0.017	0.017	0.014	0.014	0.014	0.017
-3.015	0.014	0.016	0.015	0.015	0.013	0.012	0.012	0.013	0.014	0.015	0.015	0.015	0.016	0.013	0.012	0.009	0.009	0.015	0.011	0.02	0.013	0.012	0.009	0.012	0.015	0.015	0.013	0.016	0.012	0.011	0.01	0.012	0.018	0.018	0.025	0.036	0.017	0.016	0.015	0.015	0.018	0.017	0.018	0.019	0.019	0.016	0.016	0.016	0.019
-2.618	0.015	0.018	0.017	0.017	0.014	0.014	0.013	0.014	0.015	0.016	0.016	0.016	0.016	0.017	0.014	0.009	0.009	0.016	0.012	0.018	0.011	0.013	0.01	0.013	0.016	0.016	0.014	0.017	0.013	0.012	0.011	0.012	0.019	0.019	0.026	0.04	0.018	0.018	0.017	0.017	0.021	0.02	0.02	0.019	0.021	0.017	0.017	0.017	0.017
-2.221	0.016	0.018	0.019	0.018	0.016	0.017	0.014	0.015	0.017	0.019	0.017	0.019	0.018	0.017	0.016	0.01	0.01	0.017	0.013	0.019	0.014	0.015	0.011	0.014	0.018	0.016	0.016	0.018	0.015	0.013	0.012	0.014	0.021	0.021	0.027	0.045	0.02	0.02	0.019	0.018	0.023	0.021	0.023	0.02	0.024	0.019	0.019	0.019	0.02
-1.824	0.019	0.021	0.021	0.019	0.019	0.019	0.016	0.017	0.019	0.018	0.019	0.019	0.02	0.02	0.018	0.012	0.012	0.019	0.015	0.02	0.015	0.016	0.014	0.018	0.019	0.018	0.015	0.019	0.015	0.014	0.012	0.017	0.024	0.023	0.028	0.048	0.023	0.023	0.02	0.02	0.026	0.023	0.025	0.023	0.026	0.021	0.02	0.022	0.02
-1.413	0.021	0.023	0.022	0.022	0.02	0.02	0.019	0.02	0.021	0.021	0.021	0.023	0.023	0.021	0.02	0.014	0.014	0.02	0.015	0.022	0.017	0.017	0.012	0.016	0.023	0.02	0.017	0.022	0.019	0.016	0.015	0.017	0.026	0.026	0.03	0.053	0.028	0.025	0.023	0.022	0.027	0.026	0.028	0.026	0.028	0.024	0.022	0.024	0.022
-0.996	0.024	0.026	0.025	0.025	0.022	0.023	0.02	0.021	0.023	0.026	0.024	0.024	0.024	0.023	0.021	0.015	0.015	0.023	0.018	0.024	0.021	0.021	0.014	0.02	0.023	0.022	0.021	0.024	0.02	0.019	0.016	0.02	0.028	0.028	0.032	0.062	0.031	0.028	0.026	0.024	0.031	0.029	0.029	0.027	0.032	0.028	0.025	0.028	0.026
-0.579	0.025	0.028	0.028	0.028	0.025	0.026	0.024	0.024	0.026	0.027	0.025	0.026	0.029	0.026	0.025	0.015	0.015	0.025	0.018	0.027	0.021	0.022	0.017	0.023	0.025	0.025	0.022	0.025	0.024	0.022	0.02	0.021	0.031	0.029	0.035	0.073	0.035	0.032	0.029	0.029	0.035	0.031	0.032	0.028	0.035	0.031	0.028	0.031	0.027
-0.165	0.029	0.032	0.031	0.028	0.028	0.029	0.027	0.027	0.029	0.03	0.028	0.028	0.031	0.029	0.027	0.018	0.018	0.028	0.02	0.03	0.023	0.026	0.02	0.025	0.028	0.026	0.025	0.028	0.026	0.023	0.021	0.025	0.035	0.034	0.039	0.069	0.038	0.035	0.032	0.031	0.038	0.034	0.034	0.033	0.039	0.034	0.031	0.035	0.031
0.0178	0.03	0.035	0.032	0.031	0.03	0.029	0.027	0.028	0.031	0.03	0.03	0.031	0.034	0.032	0.029	0.017	0.017	0.028	0.022	0.032	0.025	0.028	0.019	0.026	0.029	0.031	0.025	0.028	0.027	0.025	0.022	0.026	0.037	0.037	0.042	0.078	0.043	0.039	0.035	0.034	0.043	0.038	0.038	0.035	0.043	0.038	0.038	0.037	0.032
0.3538	0.034	0.036	0.035	0.034	0.032	0.032	0.03	0.032	0.033	0.035	0.034	0.033	0.037	0.035	0.032	0.019	0.019	0.032	0.024	0.035	0.028	0.03	0.021	0.027	0.033	0.031	0.029	0.032	0.03	0.028	0.025	0.029	0.04	0.04	0.043	0.085	0.046	0.042	0.038	0.038	0.046	0.04	0.041	0.039	0.047	0.041	0.037	0.041	0.035
0.6692	0.037	0.04	0.038	0.036	0.039	0.037	0.031	0.033	0.036	0.039	0.037	0.036	0.04	0.038	0.035	0.021	0.021	0.033	0.024	0.036	0.029	0.033	0.025	0.031	0.035	0.035	0.031	0.035	0.034	0.029	0.028	0.033	0.052	0.045	0.047	0.092	0.049	0.046	0.042	0.042	0.054	0.046	0.044	0.041	0.052	0.046	0.042	0.045	0.037
0.9845	0.04	0.043	0.041	0.041	0.042	0.039	0.035	0.038	0.042	0.04	0.04	0.04	0.044	0.042	0.039	0.025	0.025	0.038	0.031	0.039	0.035	0.036	0.029	0.034	0.04	0.036	0.033	0.037	0.038	0.034	0.03	0.035	0.06	0.058	0.05	0.104	0.053	0.053	0.047	0.045	0.068	0.057	0.054	0.045	0.053	0.051	0.047	0.05	0.04
1.2997	0.045	0.048	0.045	0.045	0.047	0.044	0.042	0.043	0.046	0.046	0.044	0.043	0.049	0.047	0.043	0.026	0.026	0.041	0.03	0.046	0.037	0.04	0.031	0.04	0.042	0.041	0.036	0.042	0.041	0.039	0.035	0.038	0.052	0.064	0.064	0.114	0.056	0.055	0.054	0.049	0.057	0.071	0.068	0.052	0.058	0.054	0.05	0.054	0.044
1.615	0.048	0.053	0.05	0.047	0.054	0.047	0.046	0.047	0.052	0.05	0.046	0.047	0.052	0.052	0.048	0.028	0.028	0.045	0.033	0.049	0.04	0.046	0.034	0.042	0.047	0.047	0.039	0.047	0.046	0.045	0.038	0.043	0.056	0.054	0.067	0.115	0.062	0.06	0.053	0.052	0.066	0.054	0.056	0.065	0.062	0.063	0.053	0.059	0.049
1.9288	0.054	0.056	0.053	0.053	0.055	0.051	0.048	0.053	0.053	0.053	0.054	0.051	0.058	0.056	0.053	0.032	0.032	0.049	0.038	0.053	0.047	0.05	0.037	0.047	0.049	0.05	0.042	0.049	0.048	0.047	0.042	0.046	0.064	0.058	0.057	0.125	0.066	0.068	0.058	0.056	0.075	0.063	0.061	0.056	0.069	0.064	0.063	0.066	0.062
2.2428	0.058	0.072	0.059	0.057	0.061	0.059	0.054	0.056	0.059	0.059	0.054	0.054	0.063	0.062	0.056	0.033	0.033	0.053	0.039	0.057	0.05	0.053	0.041	0.05	0.055	0.052	0.046	0.052	0.053	0.051	0.046	0.05	0.071	0.069	0.062	0.133	0.072	0.071	0.062	0.063	0.077	0.071	0.076	0.06	0.075	0.067	0.062	0.067	0.055
2.5563	0.072	0.082	0.073	0.073	0.064	0.064	0.058	0.059	0.063	0.061	0.061	0.058	0.066	0.068	0.061	0.036	0.036	0.058	0.042	0.068	0.053	0.058	0.045	0.054	0.057	0.058	0.05	0.058	0.061	0.054	0.049	0.055	0.082	0.079	0.074	0.142	0.078	0.074	0.068	0.069	0.079	0.076	0.078	0.073	0.082	0.073	0.067	0.072	0.059
2.87	0.081	0.075	0.08	0.071	0.069	0.067	0.065	0.079	0.081	0.078	0.065	0.072	0.07	0.073	0.064	0.039	0.039	0.067	0.048	0.073	0.059	0.063	0.048	0.06	0.066	0.062	0.054	0.063	0.063	0.06	0.054	0.06	0.086	0.085	0.081	0.151	0.085	0.08	0.073	0.071	0.096	0.075	0.079	0.081	0.091	0.08	0.075	0.079	0.07
3.1837	0.073	0.077	0.073	0.076	0.076	0.074	0.069	0.07	0.074	0.073	0.078	0.076	0.076	0.081	0.073	0.043	0.043	0.07	0.05	0.073	0.07	0.067	0.054	0.064	0.067	0.079	0.065	0.08	0.069	0.069	0.062	0.067	0.093	0.09	0.089	0.16	0.094	0.094	0.079	0.076	0.1	0.081	0.082	0.081	0.1	0.089	0.082	0.086	0.079
3.4967	0.079	0.092	0.079	0.076	0.081	0.084	0.074	0.076	0.083	0.085	0.075	0.076	0.082	0.084	0.081	0.046	0.046	0.076	0.057	0.076	0.067	0.071	0.057	0.067	0.08	0.07	0.063	0.073	0.071	0.071	0.065	0.073	0.096	0.097	0.097	0.17	0.104	0.101	0.086	0.082	0.109	0.098	0.094	0.081	0.11	0.099	0.088	0.103	0.084
3.8103	0.089	0.099	0.095	0.086	0.088	0.088	0.084	0.085	0.097	0.097	0.088	0.087	0.09	0.09	0.083	0.052	0.052	0.075	0.062	0.085	0.075	0.08	0.067	0.075	0.08	0.085	0.068	0.079	0.077	0.079	0.071	0.082	0.108	0.099	0.105	0.183	0.114	0.108	0.099	0.089	0.118	0.101	0.1	0.089	0.12	0.109	0.098	0.106	0.093
4.1233	0.098	0.108	0.103	0.099	0.096	0.091	0.085	0.09	0.105	0.096	0.098	0.098	0.097	0.098	0.091	0.057	0.057	0.086	0.077	0.1	0.079	0.085	0.065	0.086	0.082	0.093	0.076	0.091	0.083	0.081	0.074	0.081	0.119	0.11	0.103	0.195	0.123	0.116	0.105	0.101	0.128	0.11	0.109	0.104	0.131	0.117	0.105	0.115	0.099
4.4367	0.105	0.116	0.111	0.109	0.104	0.098	0.091	0.093	0.105	0.096	0.097	0.097	0.106	0.108	0.096	0.059	0.059	0.099	0.067	0.104	0.082	0.089	0.076	0.085	0.085	0.094	0.087	0.095	0.087	0.086	0.078	0.089	0.129	0.121	0.111	0.206	0.131	0.125	0.114	0.112	0.137	0.119	0.119	0.111	0.142	0.126	0.114	0.123	0.099
4.7497	0.116	0.118	0.115	0.113	0.114	0.104	0.097	0.102	0.12	0.104	0.1	0.1	0.116	0.117	0.105	0.078	0.078	0.109	0.078	0.103	0.088	0.097	0.076	0.093	0.092	0.097	0.082	0.095	0.093	0.093	0.086	0.096	0.131	0.126	0.116	0.216	0.144	0.133	0.12	0.117	0.148	0.126	0.126	0.117	0.153	0.137	0.123	0.133	0.105
5.0633	0.119	0.123	0.124	0.12	0.126	0.116	0.105	0.109	0.126	0.125	0.111	0.106	0.126	0.128	0.115	0.067	0.067	0.106	0.092	0.108	0.096	0.103	0.082	0.098	0.099	0.1	0.085	0.102	0.103	0.099	0.09	0.102	0.143	0.134	0.126	0.228	0.155	0.142	0.127	0.126	0.159	0.134	0.136	0.126	0.164	0.149	0.134	0.145	0.113
5.2003	0.128	0.128	0.118	0.124	0.131	0.123	0.11	0.115	0.129	0.125	0.122	0.11	0.131	0.133	0.123	0.071	0.071	0.103	0.083	0.126	0.097	0.108	0.083	0.103	0.103	0.104	0.089	0.104	0.11	0.102	0.094	0.107	0.15	0.139	0.147	0.258	0.163	0.172	0.167	0.176	0.176	0.152	0.141	0.131	0.175	0.155	0.141	0.152	0.119
5.5363	0.137	0.138	0.13	0.129	0.138	0.134	0.122	0.125	0.137	0.133	0.127	0.125	0.142	0.143	0.132	0.084	0.084	0.125	0.087	0.126	0.104	0.12	0.091	0.11	0.114	0.123	0.097	0.125	0.117	0.113	0.101	0.119	0.16	0.148	0.138	0.244	0.172	0.16	0.144	0.137	0.177	0.152	0.148	0.139	0.182	0.167	0.151	0.162	0.128
5.8517	0.145	0.146	0.136	0.139	0.148	0.14	0.132	0.135	0.148	0.141	0.133	0.133	0.149	0.152	0.139	0.08	0.08	0.128	0.09	0.135	0.114	0.128	0.096	0.12	0.124	0.129	0.103	0.129	0.129	0.126	0.111	0.13	0.171	0.159	0.148	0.255	0.183	0.171	0.155	0.148	0.187	0.163	0.161	0.149	0.192	0.177	0.163	0.173	0.137
6.1672	0.156	0.156	0.148	0.145	0.156	0.147	0.135	0.145	0.156	0.151	0.142	0.137	0.159	0.163	0.148	0.083	0.083	0.138	0.096	0.143	0.122	0.134	0.103	0.129	0.133	0.136	0.11	0.135	0.136	0.134	0.119	0.137	0.181	0.171	0.159	0.265	0.193	0.181	0.166	0.159	0.196	0.173	0.174	0.159	0.201	0.187	0.173	0.183	0.142
6.4822	0.163	0.165	0.157	0.154	0.166	0.155	0.146	0.154	0.166	0.16	0.152	0.149	0.173	0.173	0.158	0.09	0.09	0.143	0.106	0.152	0.132	0.144	0.115	0.138	0.146	0.144	0.125	0.144	0.146	0.144	0.129	0.146	0.19	0.181	0.17	0.275	0.203	0.191	0.177	0.17	0.206	0.184	0.184	0.171	0.212	0.199	0.187	0.193	0.154
6.7962	0.174	0.172	0.164	0.158	0.177	0.166	0.154	0.159	0.178	0.167	0.161	0.155	0.183	0.185	0.171	0.094	0.094	0.15	0.113	0.159	0.138	0.15	0.121	0.148	0.153	0.151	0.133	0.152	0.156	0.151	0.139	0.153	0.199	0.19	0.181	0.283	0.212	0.201	0.186	0.181	0.215	0.193	0.195	0.182	0.222	0.207	0.194	0.203	0.163
7.11	0.185	0.184	0.172	0.171	0.189	0.177	0.163	0.171	0.189	0.179	0.169	0.164	0.194	0.194	0.181	0.101	0.101	0.161	0.127	0.168	0.148	0.159	0.128	0.156	0.164	0.157	0.143	0.158	0.166	0.161	0.148	0.163	0.21	0.2	0.19	0.292	0.222	0.209	0.197	0.191	0.224	0.203	0.205	0.191	0.231	0.216	0.203	0.214	0.172
7.4238	0.195	0.194	0.181	0.176	0.2	0.189	0.174	0.177	0.198	0.19	0.179	0.176	0.202	0.203	0.192	0.108	0.108	0.169	0.136	0.176	0.156	0.168	0.137	0.162	0.173	0.167	0.151	0.168	0.178	0.17	0.157	0.172	0.219	0.209	0.2	0.303	0.232	0.219	0.207	0.2	0.233	0.212	0.214	0.201	0.24	0.225	0.212	0.221	0.185
7.7378	0.206	0.204	0.193	0.189	0.21	0.197	0.184	0.19	0.21	0.2	0.191	0.186	0.211	0.212	0.2	0.124	0.124	0.176	0.14	0.188	0.168	0.18	0.144	0.173	0.182	0.178	0.163	0.178	0.189	0.181	0.166	0.183	0.229	0.22	0.212	0.312	0.242	0.229	0.215	0.211	0.242	0.222	0.226	0.213	0.247	0.235	0.222	0.231	0.197
8.0513	0.215	0.215	0.202	0.2	0.218	0.204	0.195	0.201	0.218	0.207	0.198	0.196	0.219	0.22	0.211	0.129	0.129	0.187	0.151	0.197	0.179	0.191	0.153	0.184	0.192	0.189	0.175	0.187	0.198	0.192	0.177	0.194	0.237	0.229	0.22	0.32	0.25	0.237	0.224	0.219	0.251	0.231	0.233	0.22	0.256	0.244	0.23	0.242	0.206
8.365	0.225	0.224	0.213	0.211	0.226	0.214	0.203	0.211	0.227	0.22	0.209	0.207	0.227	0.228	0.218	0.137	0.137	0.198	0.164	0.208	0.187	0.201	0.162	0.193	0.201	0.198	0.182	0.196	0.208	0.202	0.186	0.201	0.248	0.238	0.231	0.325	0.259	0.245	0.234	0.228	0.257	0.241	0.243	0.229	0.263	0.252	0.24	0.249	0.216
8.6787	0.236	0.232	0.224	0.22	0.236	0.223	0.216	0.219	0.236	0.227	0.219	0.217	0.236	0.238	0.226	0.151	0.151	0.211	0.173	0.222	0.199	0.211	0.175	0.207	0.211	0.209	0.19	0.208	0.215	0.211	0.2	0.213	0.257	0.247	0.239	0.334	0.268	0.256	0.242	0.236	0.266	0.25	0.25	0.239	0.271	0.262	0.247	0.256	0.228
8.9925	0.244	0.245	0.233	0.229	0.245	0.235	0.224	0.23	0.246	0.236	0.229	0.228	0.246	0.246	0.237	0.155	0.155	0.221	0.184	0.231	0.21	0.219	0.187	0.216	0.219	0.22	0.199	0.223	0.224	0.221	0.211	0.221	0.266	0.257	0.248	0.343	0.277	0.266	0.252	0.245	0.272	0.259	0.261	0.249	0.28	0.273	0.259	0.266	0.235
9.3055	0.251	0.251	0.243	0.24	0.254	0.241	0.23	0.238	0.252	0.245	0.238	0.237	0.251	0.253	0.243	0.164	0.164	0.23	0.195	0.241	0.217	0.23	0.199	0.225	0.227	0.228	0.212	0.232	0.233	0.229	0.217	0.229	0.273	0.265	0.261	0.356	0.286	0.274	0.261	0.254	0.286	0.269	0.27	0.257	0.291	0.278	0.266	0.276	0.243
9.6187	0.26	0.261	0.251	0.246	0.263	0.251	0.241	0.247	0.261	0.254	0.248	0.243	0.26	0.262	0.252	0.176	0.176	0.237	0.202	0.249	0.227	0.237	0.208	0.235	0.235	0.236	0.221	0.241	0.241	0.236	0.226	0.237	0.279	0.276	0.267	0.367	0.296	0.282	0.269	0.265	0.294	0.276	0.279	0.265	0.303	0.285	0.274	0.285	0.251
9.932	0.269	0.269	0.262	0.258	0.27	0.257	0.248	0.256	0.271	0.263	0.256	0.254	0.268	0.271	0.26	0.188	0.188	0.248	0.213	0.259	0.235	0.247	0.217	0.242	0.245	0.247	0.229	0.25	0.247	0.243	0.235	0.248	0.295	0.286	0.279	0.38	0.307	0.29	0.281	0.272	0.309	0.285	0.287	0.275	0.312	0.29	0.286	0.291	0.262
10.245	0.278	0.278	0.27	0.265	0.278	0.267	0.259	0.263	0.278	0.272	0.265	0.261	0.274	0.276	0.267	0.197	0.197	0.258	0.221	0.267	0.245	0.256	0.226	0.252	0.252	0.253	0.235	0.257	0.256	0.252	0.242	0.254	0.306	0.293	0.291	0.39	0.319	0.296	0.29	0.283	0.314	0.289	0.295	0.287	0.322	0.304	0.287	0.299	0.27
10.384	0.286	0.285	0.276	0.273	0.287	0.275	0.267	0.27	0.286	0.279	0.271	0.268	0.28	0.282	0.276	0.203	0.203	0.267	0.231	0.275	0.252	0.262	0.233	0.258	0.259	0.261	0.242	0.264	0.262	0.26	0.251	0.261	0.314	0.299	0.297	0.4	0.331	0.305	0.294	0.289	0.327	0.299	0.302	0.292	0.332	0.313	0.296	0.309	0.276
10.719	0.294	0.294	0.284	0.282	0.292	0.284	0.276	0.278	0.29	0.286	0.279	0.274	0.287	0.289	0.281	0.215	0.215	0.272	0.238	0.282	0.257	0.27	0.241	0.267	0.267	0.269	0.253	0.269	0.267	0.269	0.258	0.269	0.321	0.302	0.298	0.409	0.337	0.315	0.298	0.296	0.336	0.308	0.309	0.298	0.344	0.321	0.303	0.317	0.285
11.034	0.298	0.3	0.29	0.288	0.299	0.292	0.281	0.287	0.296	0.293	0.285	0.282	0.296	0.299	0.286	0.219	0.219	0.279	0.245	0.288	0.266	0.277	0.249	0.272	0.273	0.276	0.257	0.278	0.272	0.273	0.264	0.277	0.328	0.316	0.306	0.42	0.35	0.326	0.312	0.302	0.348	0.321	0.321	0.307	0.35	0.332	0.316	0.326	0.295
11.349	0.303	0.305	0.299	0.296	0.309	0.295	0.287	0.294	0.305	0.298	0.295	0.291	0.306	0.307	0.292	0.228	0.228	0.287	0.252	0.296	0.273	0.285	0.255	0.281	0.28	0.285	0.265	0.285	0.28	0.28	0.269	0.282	0.346	0.33	0.314	0.431	0.36	0.337	0.32	0.314	0.359	0.332	0.331	0.313	0.363	0.343	0.326	0.339	0.302
11.665	0.31	0.308	0.303	0.303	0.318	0.302	0.297	0.302	0.317	0.304	0.3	0.297	0.316	0.318	0.302	0.238	0.238	0.296	0.26	0.304	0.281	0.294	0.264	0.289	0.286	0.292	0.275	0.296	0.29	0.287	0.278	0.29	0.357	0.338	0.327	0.443	0.373	0.347	0.333	0.325	0.371	0.343	0.343	0.329	0.373	0.353	0.335	0.349	0.305
11.98	0.322	0.32	0.312	0.311	0.331	0.311	0.301	0.308	0.329	0.315	0.307	0.305	0.327	0.327	0.312	0.244	0.244	0.303	0.269	0.309	0.286	0.303	0.274	0.299	0.293	0.299	0.283	0.305	0.297	0.294	0.284	0.299	0.363	0.352	0.341	0.454	0.383	0.358	0.344	0.335	0.377	0.35	0.353	0.338	0.386	0.365	0.349	0.36	0.317
12.658	0.357	0.36	0.351	0.345	0.369	0.354	0.337	0.343	0.361	0.351	0.339	0.332	0.356	0.359	0.343	0.272	0.272	0.329	0.297	0.343	0.32	0.33	0.304	0.332	0.322	0.323	0.311	0.329	0.328	0.325	0.311	0.327	0.375	0.36	0.351	0.467	0.393	0.372	0.352	0.347	0.388	0.366	0.365	0.353	0.393	0.375	0.356	0.37	0.327
12.658	0.357	0.36	0.351	0.345	0.369	0.354	0.337	0.343	0.361	0.351	0.339	0.332	0.356	0.359	0.343	0.272	0.272	0.329	0.297	0.343	0.32	0.33	0.304	0.332	0.322	0.323	0.311	0.329	0.328	0.325	0.311	0.327	0.399	0.379	0.369	0.486	0.415	0.392	0.375	0.368	0.412	0.383	0.385	0.369	0.411	0.395	0.377	0.393	0.35
13.456	0.364	0.365	0.359	0.352	0.377	0.363	0.349	0.355	0.371	0.361	0.353	0.346	0.371	0.375	0.359	0.281	0.281	0.337	0.304	0.348	0.329	0.34	0.31	0.336	0.34	0.336	0.313	0.34	0.344	0.34	0.325	0.342	0.41	0.394	0.384	0.499	0.431	0.409	0.389	0.384	0.423	0.4	0.401	0.388	0.427	0.409	0.393	0.408	0.359
13.67	0.366	0.365	0.354	0.352	0.377	0.362	0.349	0.356	0.372	0.364	0.352	0.346	0.371	0.375	0.36	0.278	0.278	0.338	0.299	0.349	0.33	0.344	0.31	0.337	0.337	0.338	0.315	0.34	0.341	0.34	0.324	0.342	0.427	0.409	0.4	0.517	0.441	0.422	0.406	0.395	0.44	0.413	0.413	0.399	0.443	0.423	0.41	0.421	0.376
14.006	0.375	0.377	0.366	0.362	0.387	0.372	0.358	0.364	0.381	0.375	0.361	0.358	0.379	0.385	0.37	0.285	0.285	0.347	0.307	0.359	0.339	0.353	0.318	0.348	0.345	0.348	0.323	0.349	0.349	0.351	0.332	0.349	0.431	0.417	0.409	0.526	0.453	0.428	0.415	0.408	0.447	0.419	0.424	0.406	0.447	0.434	0.417	0.428	0.385
14.322	0.384	0.385	0.377	0.371	0.395	0.378	0.365	0.372	0.391	0.383	0.372	0.366	0.386	0.393	0.379	0.292	0.292	0.357	0.317	0.367	0.348	0.362	0.326	0.356	0.355	0.358	0.336	0.358	0.357	0.359	0.343	0.361	0.438	0.429	0.418	0.535	0.461	0.438	0.422	0.417	0.456	0.433	0.432	0.416	0.458	0.443	0.426	0.439	0.396
14.637	0.394	0.394	0.386	0.382	0.406	0.393	0.38	0.385	0.4	0.393	0.383	0.376	0.396	0.404	0.387	0.3	0.3	0.368	0.328	0.38	0.359	0.374	0.339	0.37	0.366	0.367	0.345	0.369	0.368	0.369	0.352	0.371	0.453	0.439	0.432	0.548	0.476	0.45	0.435	0.428	0.465	0.444	0.444	0.427	0.466	0.452	0.435	0.45	0.408
14.952	0.406	0.406	0.396	0.393	0.417	0.402	0.388	0.394	0.412	0.404	0.393	0.388	0.406	0.413	0.397	0.311	0.311	0.379	0.337	0.391	0.369	0.385	0.347	0.378	0.377	0.38	0.356	0.381	0.375	0.378	0.362	0.38	0.464	0.452	0.442	0.554	0.484	0.461	0.45	0.437	0.477	0.454	0.455	0.437	0.478	0.462	0.445	0.46	0.415
15.268	0.416	0.418	0.407	0.404	0.428	0.413	0.4	0.406	0.422	0.414	0.402	0.398	0.416	0.423	0.408	0.322	0.322	0.392	0.348	0.403	0.379	0.395	0.358	0.389	0.387	0.389	0.366	0.389	0.387	0.39	0.373	0.39	0.478	0.465	0.448	0.562	0.496	0.473	0.457	0.447	0.486	0.467	0.464	0.448	0.49	0.475	0.458	0.469	0.427
15.583	0.426	0.426	0.418	0.414	0.438	0.421	0.409	0.417	0.43	0.423	0.413	0.41	0.424	0.431	0.418	0.331	0.331	0.401	0.358	0.41	0.389	0.405	0.37	0.4	0.396	0.399	0.376	0.403	0.396	0.401	0.381	0.4	0.486	0.474	0.465	0.579	0.504	0.487	0.469	0.462	0.503	0.477	0.479	0.462	0.503	0.484	0.469	0.483	0.439
15.898	0.437	0.437	0.43	0.424	0.446	0.432	0.422	0.427	0.443	0.436	0.426	0.418	0.433	0.442	0.429	0.342	0.342	0.413	0.369	0.42	0.399	0.415	0.376	0.41	0.406	0.41	0.386	0.411	0.405	0.409	0.39	0.41	0.494	0.485	0.477	0.586	0.521	0.499	0.477	0.474	0.509	0.485	0.492	0.473	0.507	0.497	0.478	0.49	0.452
16.212	0.444	0.447	0.437	0.434	0.456	0.442	0.43	0.436	0.45	0.444	0.436	0.428	0.442	0.451	0.436	0.351	0.351	0.421	0.377	0.431	0.407	0.427	0.387	0.422	0.414	0.419	0.394	0.422	0.414	0.419	0.398	0.418	0.505	0.498	0.489	0.598	0.533	0.507	0.492	0.486	0.522	0.5	0.501	0.482	0.514	0.505	0.489	0.502	0.464
16.525	0.455	0.457	0.446	0.444	0.466	0.45	0.439	0.447	0.46	0.453	0.443	0.438	0.45	0.459	0.446	0.362	0.362	0.434	0.388	0.441	0.415	0.435	0.397	0.431	0.422	0.43	0.403	0.431	0.421	0.428	0.405	0.427	0.518	0.508	0.5	0.613	0.542	0.521	0.506	0.494	0.53	0.51	0.514	0.492	0.527	0.515	0.501	0.514	0.475
16.839	0.465	0.468	0.458	0.456	0.475	0.46	0.45	0.457	0.47	0.465	0.453	0.449	0.46	0.469	0.454	0.371	0.371	0.443	0.397	0.452	0.426	0.444	0.407	0.442	0.433	0.443	0.415	0.441	0.431	0.439	0.416	0.439	0.526	0.519	0.509	0.624	0.547	0.527	0.514	0.507	0.541	0.518	0.524	0.506	0.535	0.526	0.51	0.528	0.485
17.152	0.472	0.478	0.468	0.465	0.485	0.471	0.46	0.467	0.479	0.472	0.465	0.459	0.465	0.478	0.464	0.38	0.38	0.453	0.407	0.461	0.436	0.457	0.417	0.452	0.443	0.451	0.422	0.452	0.44	0.448	0.426	0.448	0.542	0.525	0.523	0.632	0.561	0.54	0.523	0.516	0.551	0.529	0.533	0.514	0.544	0.536	0.518	0.531	0.496
17.465	0.482	0.485	0.477	0.476	0.494	0.48	0.469	0.477	0.487	0.482	0.473	0.468	0.474	0.485	0.473	0.392	0.392	0.463	0.415	0.471	0.445	0.465	0.427	0.46	0.451	0.46	0.433	0.462	0.448	0.456	0.435	0.457	0.545	0.541	0.533	0.643	0.574	0.548	0.536	0.53	0.556	0.542	0.545	0.526	0.552	0.544	0.528	0.542	0.512
17.779	0.49	0.496	0.489	0.485	0.503	0.49	0.48	0.487	0.496	0.493	0.483	0.477	0.48	0.494	0.481	0.4	0.4	0.471	0.426	0.481	0.454	0.477	0.436	0.471	0.459	0.471	0.441	0.47	0.455	0.464	0.443	0.466	0.554	0.554	0.547	0.65	0.577	0.561	0.547	0.539	0.567	0.554	0.556	0.538	0.56	0.551	0.537	0.555	0.52
18.092	0.5	0.507	0.498	0.493	0.512	0.5	0.489	0.496	0.504	0.5	0.493	0.488	0.489	0.501	0.489	0.41	0.41	0.482	0.435	0.489	0.463	0.486	0.444	0.48	0.468	0.479	0.451	0.481	0.463	0.475	0.45	0.472	0.565	0.561	0.559	0.659	0.586	0.572	0.563	0.551	0.576	0.564	0.565	0.548	0.564	0.562	0.55	0.56	0.532
18.405	0.508	0.514	0.506	0.503	0.521	0.51	0.498	0.505	0.513	0.509	0.502	0.495	0.494	0.51	0.496	0.42	0.42	0.493	0.444	0.501	0.47	0.494	0.454	0.49	0.476	0.49	0.46	0.49	0.472	0.484	0.46	0.482	0.574	0.576	0.566	0.671	0.6	0.58	0.566	0.564	0.582	0.57	0.58	0.56	0.578	0.576	0.558	0.57	0.541
18.718	0.515	0.523	0.515	0.512	0.527	0.517	0.508	0.514	0.52	0.518	0.512	0.506	0.505	0.517	0.505	0.428	0.428	0.502	0.453	0.509	0.481	0.504	0.463	0.5	0.485	0.498	0.469	0.498	0.479	0.492	0.466	0.491	0.585	0.585	0.578	0.672	0.607	0.591	0.58	0.576	0.597	0.585	0.586	0.567	0.582	0.581	0.571	0.582	0.551
18.855	0.522	0.53	0.524	0.523	0.534	0.524	0.514	0.521	0.526	0.527	0.52	0.516	0.507	0.524	0.511	0.434	0.434	0.51	0.46	0.517	0.487	0.512	0.469	0.506	0.492	0.505	0.476	0.507	0.485	0.499	0.473	0.497	0.589	0.593	0.585	0.686	0.618	0.601	0.59	0.578	0.598	0.597	0.596	0.578	0.594	0.589	0.575	0.589	0.565
19.191	0.529	0.537	0.531	0.528	0.541	0.531	0.522	0.529	0.531	0.533	0.526	0.52	0.512	0.529	0.518	0.442	0.442	0.516	0.467	0.525	0.494	0.52	0.477	0.514	0.499	0.513	0.484	0.514	0.492	0.504	0.479	0.504	0.593	0.598	0.595	0.694	0.62	0.606	0.592	0.59	0.603	0.6	0.601	0.588	0.597	0.594	0.581	0.595	0.571
19.506	0.533	0.544	0.537	0.534	0.547	0.538	0.53	0.537	0.537	0.54	0.534	0.528	0.517	0.534	0.524	0.45	0.45	0.524	0.473	0.53	0.501	0.528	0.485	0.521	0.506	0.52	0.491	0.522	0.498	0.511	0.486	0.51	0.604	0.609	0.606	0.699	0.629	0.616	0.607	0.6	0.611	0.606	0.615	0.597	0.598	0.605	0.591	0.601	0.578
19.822	0.542	0.553	0.546	0.544	0.555	0.547	0.538	0.545	0.544	0.548	0.542	0.536	0.523	0.54	0.529	0.458	0.458	0.532	0.483	0.54	0.509	0.536	0.494	0.532	0.513	0.529	0.5	0.532	0.503	0.519	0.492	0.516	0.606	0.62	0.617	0.706	0.641	0.628	0.616	0.61	0.622	0.614	0.622	0.603	0.608	0.611	0.603	0.611	0.588
Relative Luminescence
	(pABCa PlacT5 : ecf20*) (pABCc P20 : rpoE4) (pACBb P26 : luxCDABE)																(pABCa PlacT5 : rpoE4) (pABCc P26 : ecf20*) (pACBb P20 : luxCDABE)																pABCaLM (PlacT5 : ecf20*) ( P20 : rpoE4) (P26 : luxCDABE)																pABCaLM (PlacT5 : rpoE4) (P26 : ecf20*) (P20 : luxCDABE)
time [h]	0 µM IPTG				10 µM IPTG				50 µM IPTG				500 µM IPTG				0 µM IPTG				10 µM IPTG				50 µM IPTG				500 µM IPTG				0 µM IPTG				10 µM IPTG				50 µM IPTG				500 µM IPTG				0 µM IPTG
-3.433	34542.4	36998.7	33075	34797.6	44674.3	52263	46509.5	48928.7	34202.1	38017.1	28896.2	37213.1	31395.2	37383.6	47229.7	45315.9	90667.5	116866	90707	69377.4	87714.5	148734	104197	119947	91181.7	103100	80792.7	100606	107627	155172	115634	120908	16054	20087	15038	13361	21443	19001	26206	18674	16932	18143	20617	11666	23010	19752	28927	21450	49360
-3.015	34614	31165.4	25817.5	29982.3	32449.4	44658.8	44480.5	35496.6	34995.7	34125.6	34283.2	30696.5	32154.3	35108.1	36011.5	31490.2	86449.7	95858.2	82656.1	79807.6	66167.8	114933	109651	134799	68921	95195.3	75700.6	101754	85347.2	128861	85132.7	112634	21028	20382	14096	17293	20619	16629	24707	28303	18503	14148	25275	16026	20390	15301	20156	19162	40406
-2.618	23098.2	30194.2	22986.3	26708.3	26889.1	33691.2	34619.4	30746.2	29442.8	23464	24622.1	23569.4	26169.1	27408.1	26164.9	20938.8	92044	94515.4	81019.8	85085.9	88907.8	95287.1	101964	110593	54469.8	81222.1	62334	82872.5	66734.4	111351	71819.7	105180	20423	17839	24953	16801	25330	21220	31185	15969	14298	13832	26869	17414	19582	18608	29549	23686	67824
-2.221	32192.1	24329.5	30422.9	25114	35919.7	36433.2	34893.9	29162.5	33214.2	27284.2	23200.6	26776.7	25171.7	32180	33455.6	27343.2	83455.9	96268	73608.3	83686.9	81331.5	128812	95074.2	113519	57841	104121	64463	86308.5	73380.9	113345	87408	111734	17460	14373	16520	11857	24875	21744	24120	16000	12764	16241	19038	18048	16789	15481	24086	20382	59760
-1.824	28260.1	25511.4	21653.5	26594.4	26718.2	29854.9	35782.1	29080.4	22816.2	29443.2	23407.4	27089.9	25453	25361.8	27011	30199.6	83004.6	102793	68793.9	97700.3	82906.1	118403	74162.3	107164	64825.4	105038	79347.9	101540	78461.2	114888	90803.3	107840	18719	14360	15714	12619	20344	14581	26186	19323	13783	14057	23338	17690	17672	18485	29301	18072	72509
-1.413	24137.6	28250.3	34150.8	31195.7	31049.4	32113.1	32710.2	35291.9	27824.7	30038.1	22089.7	26902.5	24848.1	30595.5	27725.6	33392.6	76033.3	95588	77195.1	94748.7	75589.8	127931	113105	134853	50517.3	108202	69327.6	97514.7	63538.2	116134	74300.5	119761	14739	13554	16225	12091	13895	12450	21825	16366	15737	17185	16169	13499	14063	14724	27908	14108	53560
-0.996	25277.9	25028.4	22266.8	24324	22517.2	26656.5	30431.2	32091.3	27579.5	21988.6	26438.4	23913.1	25209.5	24152.6	28243.2	31076.5	80668.1	87665.5	73738.3	80763.9	58277.1	101909	72679.1	92599.5	61550.2	93698.5	59714.3	84718.2	70681.7	105996	71151.1	101914	13495	11980	19533	9532	16217	14255	20836	16947	14865	11225	18060	14469	12604	13984	19983	15332	54664
-0.579	28581.7	23749.9	25390.5	21216.6	26630.7	25021.3	23647.7	24982	21109.9	20849.1	26241.9	24361	23046.3	24626.8	22703.3	21497.7	73106.6	79199.6	59897.1	72738.6	60331.4	92442.6	78486.5	87891.1	46832.9	75514.7	52631.2	78255.2	53768.3	84117.1	64512	91267.4	11916	13785	15118	9443	14697	12966	18739	16018	12374	11884	14903	11105	11746	11471	25337	15097	52283
-0.165	21004.4	20776.9	21269.2	20641.7	23441.8	25187.8	23855.8	26367.1	18490.5	21608.5	24235.4	23812.3	20814.6	18660.7	21827.5	24945.9	54218.8	75185.3	60123	74244.1	57610.1	77299.7	63790.3	84185.7	50277	74070.4	48850.1	82038.9	46159.2	79938.8	52202.6	79693.5	13407	12142	14371	8867	11774	9788	17716	12828	11199	11167	13137	12227	12071	10962	17629	11027	43140
0.0178	21362.9	16762.6	18665.6	17633	22579.2	20775	21022.4	18834.4	19914.7	17063.4	19663.6	16945.9	13602.4	17554.3	19512.3	17685.9	58294.6	66629.9	52153.3	63051.5	44383.7	63503	61054.6	71218.1	35814.9	62673.9	40879.2	64981.5	42407.7	76740.9	48276.7	69291.4	9949	8878	15218	8292	11462	10951	12482	10963	9252	9153	14251	11022	9940	8008	12173	9908	36776
0.3538	19814.7	21357.2	19979.5	18098.1	22271.7	18047.8	23686.9	21686.5	21704.2	20683.2	18026.8	22695.1	18811.9	22534.8	21492.1	20218.5	57639.5	63210	46954.1	60402.6	41845.4	65196.1	54885.6	72857.6	39326.2	68704.8	43123.5	66643.8	43938.7	66882.5	49352.8	66349.2	11553	11274	12524	8086	10408	8688	13182	9718	12703	11508	13729	10593	11099	10908	18961	11975	42711
0.6692	19093.4	16797.5	18197.9	19203	18116.6	18762.6	23208.9	21452.2	16854.4	18021.3	18792.1	17322.8	17369.6	16479.9	18427.1	21694.4	54521.1	60607.3	47995	60761.2	45750.9	68081.5	53388.6	70959.6	37616	60284.9	38046.8	59061.3	45433	67636.7	48253.8	60252.9	9621	9109	10841	9315	11802	9907	15866	11220	9205	8762	11808	10262	9999	8388	12081	11788	38667
0.9845	17034.5	16805.9	17546.4	18448.9	18760.5	21787.3	23338.2	16162.2	18726.7	19555.1	15370.7	14528.8	18133.5	18953.3	18227.6	18998.6	45926.4	57942.5	35779.1	53269.3	40642.6	55979.7	44079.9	62628.8	30791.6	60150	43553.5	60215.6	43063	66264.2	51903.7	64116.4	9722	7291	11135	8069	10535	7788	14236	9010	7493	7046	10236	10148	13420	8418	16337	10568	35405
1.2997	16833	16548.9	17494.5	15236.6	16547.4	15496.9	20290.8	16282.9	18203.1	16155.4	19153	19081.2	20344.6	16797	18350.1	17237.4	52328.8	48352.2	41449.4	50516.6	37629.2	53242.4	41783.1	56607	36100.6	57689.6	43794.2	57261.4	41082.5	69943.1	50303.8	70239.3	10886	7481	9021	6962	11492	7958	12287	11034	9463	6014	10767	8833	14554	10899	15521	9368	34393
1.615	17648.8	16211.3	15124.7	15738.3	13175	16836.6	17635.4	14340.1	17775.7	17633.6	20541.7	14943.6	19715	20167.1	22640	17500.1	43062.6	52426.2	35223.5	50807.2	35907.1	49179.6	39620.7	62053.9	39847.2	51529.3	39793.4	51250.9	42707.6	68509.2	52267.3	68714.8	10698	8957	8915	8587	10383	7618	13856	9515	9680	8940	13386	7187	13307	11965	18065	13103	28206
1.9288	16493.9	13696	14100.5	15937.5	18371.4	16501.3	17530.3	15656.4	19374.9	18379.1	16259.2	17352.1	20357	21457.9	23465.4	20941.2	38536.8	44731.9	34381.4	43530.1	31399.4	49267.9	40264.5	50033.1	43655	52365	42418.2	54006.1	51039.4	76094.9	48609.4	76680.7	9510	8803	15040	8894	10405	8379	13508	9636	11095	9016	11700	11392	13294	15053	18008	12435	27172
2.2428	15957.7	12719.2	16205	14048.4	14846.2	13653.3	15428.8	15815.8	17379.2	18941.9	18863.8	19852.9	20908.5	23843.8	23297.6	22321.2	36560.1	43946.9	35851.8	43326.7	29125.4	47237.2	34867.6	46904.3	35301.6	55057.5	40580.1	57474.7	53659.5	76366.1	57642.7	78052.1	8549	8044	10043	9179	9573	10438	11648	10719	8781	8570	11541	11399	17176	15386	18300	16638	29840
2.5563	12823	12167.9	11284.2	9745.59	14207.5	13376	14447.9	14956.4	18996.5	18533.5	16555.7	15225.6	24855	22161.9	23037.2	25138.7	35520.9	42064.7	30161.4	41669	29911.6	46149.9	35090	50004.1	36265.3	54081.7	43415.4	54513.7	53419.9	82411.4	57852.6	81868.3	9065	7611	10316	9568	9777	7751	11305	8830	11603	8461	11861	9357	15317	17028	19001	17429	29842
2.87	12036.4	11734.8	11867.8	12665.8	12939.4	13008	15666.9	13052.4	14197.3	13220.9	17587.9	14621	29320.8	27178.7	26683	23203.3	33952.7	38492.3	26807.2	36113.3	32239.8	46334.1	31674.5	46226	34319.4	54578.4	45999.9	54423.1	59344.1	85748	62034.8	88995.2	8941	6413	8252	9940	8757	9874	12200	9975	10237	9431	11928	9848	18319	16742	23316	17490	25510
3.1837	14203.5	12750.6	12762.1	12836.5	14834.3	13749.9	14339.6	14727.9	17462.2	17223.9	14489.1	15923.7	29179.1	29899.7	26174.4	26761.4	30360.5	39374.8	28866.1	37292	27588.8	46901.9	33283.6	46271.8	36988.2	50876.7	38501.3	47938.6	60736.8	84219.8	61475.7	86609.3	7230	8583	9270	9608	9542	8520	12049	9642	10029	10975	15099	10985	16599	16575	20832	18955	25653
3.4967	13192.1	11657	12274.6	12354.4	13142.6	13474	15045.5	14031.1	16151.6	15898.9	18396.1	16424.3	32058	31123.1	28163.3	27420.2	29021.7	37256.4	25295.6	40189.7	29980.3	43228.3	31998.4	46517.5	38852	62839.1	45003.1	53669.4	62771	93896.1	63016.1	92622	8652	7364	10017	9913	10377	8413	13204	11773	11784	9611	12675	11428	19654	20048	24858	18078	25189
3.8103	12214.8	12529	12230.6	11215.8	12779.7	12230	12155.6	13948.2	16170.9	15955.6	17218.5	16239	35597.9	31702.5	32044.2	30085.8	28627.1	38286.3	26060.5	35472.3	26827.8	45249.2	25196.2	45776	43215.9	53357.2	46473.7	60807.8	67171.1	94611.8	69113.7	92030.3	9025	8335	9309	10756	8780	7942	11886	9502	10629	9926	14199	13432	21736	20451	25221	20284	23484
4.1233	12824.3	12810.6	10899.6	11848.6	15202.8	14544.3	13533	14325	17673.1	18305.6	16567	13954.2	35358.8	33584.9	35578.7	32241.9	25792.3	35749.9	20738.8	33387.6	30909	49015.9	29883	44901.6	44977.7	55721	43952.4	59013.8	66757	106671	68982.3	106226	8082	9711	10583	10384	9339	8733	9511	10972	10006	10035	13509	12014	20854	21498	28961	21426	25622
4.4367	13117	12477.1	12438.2	10931.2	14620.3	12533.3	13716.7	13601	18676.8	17771.7	15284.8	18029	39333.2	34363.6	37249.7	36694.7	25626.6	34845.5	25873.7	34210.9	28575.5	48043.1	27055	49185.9	46990.3	62982.8	41650.4	59699.4	84845.2	115260	80626.6	119350	8495	8855	10556	11140	9203	9849	11937	8421	10791	11730	14890	11648	21402	21652	28727	22082	23759
4.7497	12430.2	13298	12892.9	12219.9	13965.8	13737.3	15004.3	15010.6	17942.3	18779.3	18437.6	17186	42445.6	35796.1	38089.7	33682.2	21654.9	33594.9	22431.2	38074.7	29037.4	46875.9	28262.9	47383.2	49458.7	67107.3	53539.4	69727.5	88516	116347	77417.1	119317	8330	7689	11799	9904	8607	8879	11505	9351	12580	11470	16304	11891	23448	22056	31045	25239	27878
5.0633	13248.3	14436.2	11951.3	11383	13430.3	14167.7	14926.9	14433.9	18897.7	16924.6	17958.7	19661.5	42354	37365.7	37631.5	39284.8	23167.1	39479.9	20086.5	38895.5	28527.2	47394.9	29659.5	45117.9	52153.1	80837.6	51257.2	71605.9	83444.6	123197	79071.9	122478	9007	8282	11549	10865	9253	8921	11444	9858	11838	10202	16291	11892	22475	21679	32088	25276	26331
5.2003	9304.64	11115.3	10517.2	10860.8	10767.5	10991.4	11649.2	11935.2	14884.7	14565.2	14256.9	16144.7	29320.6	29599.3	29789.2	31004.5	22063.1	31027.3	20713.6	27398.7	23408.8	39462.6	24457.4	39700.3	40561.9	60730	43340.1	58834.8	67947	105217	69700.2	98777.5	7460	5956	7128	7139	6981	6623	8853	6398	8988	8590	13617	10232	16909	17115	25147	19140	25346
5.5363	12205.5	14045.1	11965.9	11186.3	13762.8	12036.7	13143.6	13376.4	18089.3	19526.3	18504.5	18774	38452.2	36902.8	37810.6	32821.8	20760.4	33534.5	21737.7	35805.2	28424	45582.5	26912.5	47533.9	49705.6	65644	54414.5	65234.9	79627.1	113672	79430.1	114639	8643	8313	10524	10790	10089	8577	12034	9188	11532	11912	16887	13046	23720	23804	32967	23878	24525
5.8517	13463	13648.4	13608.1	12492.7	15382.3	15587.7	14135.6	15082.8	22359.5	22162.3	19614.9	19351.8	48018.6	44445.8	43982.2	39690.6	22996.6	41187.3	22534.8	41574.5	30246.4	52255.6	30457.8	52288.9	57062.1	78941.1	61039.2	77558.7	96623.8	136081	93494.4	135954	8888	8103	11324	10565	10021	9369	12497	10616	13040	11515	17814	14709	27247	25186	36896	27852	23346
6.1672	13535.5	14123	12961.8	14096	15789.9	13602.4	15473.2	15909.2	22026.5	20497.5	21705.2	23434.5	46160	43809.8	46250.6	45246.8	25515.9	40541.9	25370.6	42334	32665.5	54182.8	28759.6	52431.5	62373.1	83835.6	61880	85321.4	106403	155621	101086	153641	9013	8628	10761	10956	9860	9951	12642	9715	12999	12483	18086	14103	29626	26719	34503	27136	25676
6.4822	13675.2	15339.7	13687.5	14184.3	16309.5	14255.1	15196.7	14457.7	22285.8	21705.3	23864.1	19738.6	44389.1	42986.1	45586.7	45116.4	22482.9	41281.8	23498.4	40735.7	31598.8	54611.7	29271.8	51818.5	60526.5	86722.8	60319.4	88558.3	108775	153039	100066	154402	8897	8367	10445	11671	10064	8363	12287	9756	12869	12124	16140	13149	31827	27587	35882	27133	25560
6.7962	15239.3	14516.6	14985.4	14794.6	14897.7	15615	15835.6	16459.8	23316.9	22914.5	22056.5	22564.9	48563.2	45119	42994.3	46947.9	25122.9	41241.3	24229.8	42125.6	32227.8	55483.7	29920.2	53587.2	65076	94691.5	69063.7	86210.3	113195	167557	105910	168165	9555	8139	12464	11673	10138	10038	12926	11312	13266	12742	20076	13416	31630	29632	38869	30598	26485
7.11	14952.9	15059.5	14033.2	14291.7	18033.7	15470.8	16300.6	15591.1	23992.4	22802.6	25324.8	22726.8	53050.3	50317.3	50715.3	49423.7	24435	46149.3	23269.6	45572.8	34591.2	56782	34010.7	56878.7	70427.3	99985.5	70963.6	101181	117924	182295	124007	183705	9537	9240	10406	12263	12007	9935	13320	11093	14200	13241	21474	14933	32753	31504	43433	33596	28138
7.4238	13616.4	13917.5	14228.3	13896.9	16864.1	15720.6	15916.7	17098.8	24743.7	23926.9	25475.5	24261.5	58787.1	56030.2	53688.8	51700.6	22911.5	42706.8	23065.2	46227.6	35549.5	61848.4	35760.2	61089.4	71250.9	106285	74509.4	105761	123946	192043	128874	191538	11485	9635	13423	12869	11186	11246	13576	11417	15115	15236	22763	14346	36516	35416	47909	36884	30427
7.7378	14988.2	14736.5	14404.7	15649.8	17062.9	15807.7	16933.7	16996.4	28111.8	26923.9	25654.5	23231.5	59057.6	59100.2	55328.2	54358.6	23304.2	48440	26858.8	47071.8	36539.4	61926.3	36864.3	63491.6	73582.7	107192	77516.1	111067	128303	195214	137491	196987	9227	10278	12686	14072	11996	12047	14634	11636	15527	16593	22903	16849	36301	37942	48335	37787	28453
8.0513	15174.6	14661.8	14606.8	14798.8	18760.7	17421.4	15773.5	16069.5	28135.9	27205.8	27257	24063.2	65442.6	62432.9	62017.4	55761	25916.1	47305.1	27994.8	49006.4	37221.8	68101.9	36886.5	65433.1	75683.1	111607	79933.5	111924	135093	197483	133756	195599	10485	10606	13765	13799	12885	11479	15548	12150	17139	16874	24358	18384	40341	38249	52335	41803	29858
8.365	15766	15624.5	14486.6	14296.6	17986.1	16562.9	17283.8	16448.5	28704.7	26962.8	25004.2	25097.5	67128.8	65448.5	62437.2	59596.9	24880.7	48926.9	26434.6	48982.2	36702.9	62945.6	37830.1	66197.6	78508.7	114069	83491.5	114170	137782	204826	135548	206033	12002	9969	13125	13967	12232	12368	16297	13179	16860	18253	24259	19303	41010	40868	54243	42141	31777
8.6787	15593.5	17048	15525	15496.9	19501.8	18389.3	18042.2	17984.8	28370.1	27430.3	25986.9	25960.7	68591.7	64503.1	63238.7	61773.4	25258.6	46761.9	25459.7	46983	35815.1	66310.4	37771.4	65460.3	78273.3	114108	85667.3	112953	146081	205970	138712	205367	11415	11768	14325	15427	12332	12404	16892	13262	18086	18335	25940	19528	43265	39841	57197	43316	32629
8.9925	16031.5	17068.9	15883.1	16188.1	18835.5	17922.2	16477	18555.1	30402.1	29337.6	27338.3	27055.4	68121.9	67326.3	66591.3	63667.1	27452	50819.5	26159.5	49715.4	39903.6	66164.9	38942.2	64943.2	81781.8	114608	87304.6	113267	155050	215020	142432	217491	11754	11087	14689	15395	14059	11999	16560	14215	17492	17799	26482	20053	43942	42281	58668	46206	34114
9.3055	17254.4	17405.6	15819	16204.9	18957	18887.3	18499.1	18625.2	31900.5	28604.3	27716	26915.2	69928.9	69106	67950.6	68160.6	26896.1	49889.8	25812.5	50651.1	39333	69271.9	38946	67881.5	84346.6	121262	85180.3	117686	155214	224356	149015	223194	11871	10793	15519	14488	13735	13522	17622	14512	18293	18882	27435	22697	43689	44518	60702	47608	33854
9.6187	16910.4	17309.7	16396.4	15676.3	19009.9	19915.6	18912.8	19757.7	32275.5	31091.3	29966.3	28879.9	71717.1	70355.4	68619.3	66702.8	26410	49744.1	26303.7	51750.9	39235.8	73030.7	38098.5	67702.2	87441.1	121612	85974.7	119505	161336	226590	154883	226944	12410	13035	16143	15999	13720	14686	17480	14513	17296	19722	27176	21125	43526	44508	62636	45967	35066
9.932	17243.2	16695.5	17375.7	15689	19175.7	19747.4	19429.1	18302.7	32922.9	31147.3	30435.5	28930.9	71392.5	70415.8	69724.3	67116.7	25657.9	51633.8	27562.8	52110	41135.9	73783.2	39202.5	69747.2	86312.2	122940	93823.4	125177	166566	235069	156011	234101	12380	11746	15710	15194	13637	13718	18161	15020	18152	19928	28642	21939	44078	46150	63222	49749	36115
10.245	17741.8	17340.4	15577.3	16599.8	20137.4	18784.4	20720.9	20848.4	31904.6	30457.7	30441.9	28036.8	73954.3	70447.3	69944.6	69813.6	26568.8	51625.7	27678.6	53367.8	43554.6	75941.1	39333.9	70980.3	89710.6	130314	97543	130232	162450	241052	161594	241749	12231	12606	15969	15858	13730	14924	18474	14608	18858	20403	29115	22146	44810	46434	65888	49933	34902
10.384	13166.9	12908.3	12416.7	13016.6	14563.3	14015.4	14143.5	13778.2	24034.4	22766.6	21367.1	20167.1	51918.6	51063.3	49988.3	47222	16885.2	34099.1	17414.7	34116.1	25974.4	49817.3	23423.6	44840.4	51694.2	83010.7	51474.5	81375.4	92101.7	150849	80271.8	148629	9560	9862	13873	14013	11346	11465	15482	11538	14727	17252	23804	17290	34783	35403	49936	38596	26539
10.719	17050.4	17157.5	16702.2	16082.8	18137.4	19447.3	18734.1	19305.1	31097.7	30447	30348.6	28683	68343.6	65550	68262.3	65708	25115.1	49994.5	26796.8	49364.3	41184.7	70858.1	40174.3	69934.2	87215.1	120126	92351.2	119939	151266	214340	144529	216636	12015	12553	15242	14750	13569	12991	18019	15115	17947	20172	27885	20483	41824	44320	61649	45940	33230
11.034	18195.2	18065.5	18345.4	18460.8	20441.6	19471.7	21031.7	20661	33355.9	31767.7	32149.6	32647.5	73449.4	71392.8	74823.6	73245	28614.8	56415.8	29920.6	56454.3	45043	80665.7	44128.2	76230.4	95897.5	136649	101588	138345	170541	246540	170319	246848	12340	12416	16802	15686	14353	14233	18798	15594	18251	20639	29046	22878	45553	46661	66201	49244	35998
11.349	18174.9	19122	16954.2	17898.7	21552.9	20515.5	20441.8	20984.5	33813.8	34169.6	33140.1	31894.4	74866.5	72344.5	76680.2	76424.9	29817.2	55840.8	29874.9	57284.4	45610.2	80280.6	46114	79998.2	99709.5	141032	107128	138512	176031	256647	177412	258390	12206	12144	16964	15868	14725	14849	19732	16210	18765	22286	30825	25583	45250	47638	66115	50375	37264
11.665	17708.2	18384.6	19738.6	17298.5	20695.6	21394.6	20980.4	21603.3	34225.7	32927.7	33704.2	32496.6	75187.1	73812.5	77013.6	73831.7	30117.3	58646.6	29609	57115.6	48044.9	82227.1	43453	83376.6	99896.9	144497	107817	140612	174662	262610	179081	267133	12173	12477	16329	17163	13969	15385	20870	17137	18582	22062	30671	24421	45744	48403	66699	50640	38952
11.98	17910.2	18487.9	18793.7	18821.8	20322.2	21004.2	21976.7	22007	34433.1	34043.6	33723	33037.3	75457.7	72570.1	78274.3	73256.4	30235.3	58091.4	30834	58464.3	47319.6	85733.2	45409.6	81995.1	98058.7	144042	105805	143213	170207	265113	177962	263372	12912	14092	17582	16565	13585	14724	18868	16734	18802	22357	30318	24915	45379	47995	67638	52100	37158
12.658	9743.71	9583.82	9756.72	9301.75	11370.2	11498.7	12169.4	11678	19447.8	18322.2	18560	18259	44756.5	42656	43828.4	42884.8	13340	28492.5	13827.1	30627.1	22752.2	41620	22929.1	43410	46113.7	77594.7	51790.1	77238.3	82900.4	143542	83860.2	146208	12880	13224	16408	17415	14598	14804	17834	16147	18436	22236	29891	23926	44802	48268	66203	51142	36386
12.658	9743.71	9583.82	9756.72	9301.75	11370.2	11498.7	12169.4	11678	19447.8	18322.2	18560	18259	44756.5	42656	43828.4	42884.8	13340	28492.5	13827.1	30627.1	22752.2	41620	22929.1	43410	46113.7	77594.7	51790.1	77238.3	82900.4	143542	83860.2	146208	12233	14244	19793	18846	15194	16172	22055	19886	18635	23953	34183	29852	43471	50561	71102	55657	45991
13.456	19054.5	20299.9	19507.5	21205.6	22812.2	22627.4	23059.1	23216.6	35451.2	37185.1	36224.5	36475.5	77805.5	77505.8	78161.2	76995.8	34509.3	64438.4	35805.5	65459.4	53955.5	93407.6	51931.7	91161.2	107489	157542	125866	158948	176778	264055	187761	266099	14169	14901	18788	18395	14537	16216	21321	19002	19883	23836	33829	27216	46625	52629	74966	53716	41053
13.67	17452.1	17454	17627.8	17379	20230.7	19124.7	20571.8	21231.1	31449.8	31160.4	30654.6	31052.2	68806.3	68366.4	70234.4	67800.7	27649.3	54537.2	27504.2	52491.9	42747.1	75394.3	42377.1	75647.9	87017	133987	94351.1	135571	147696	233397	146660	232853	10929	12306	14943	15616	13484	14136	17580	15600	17506	19547	26967	20936	40712	42345	58443	45492	31959
14.006	18735.7	19588.2	18965.2	18913.4	22316.3	21706.1	22061.3	23762.1	36392.6	34808.4	35331.3	35091.9	77961.8	77192.6	77504.1	76200.4	34690.3	58429.4	31783.9	60251.8	51750	88044.8	49982.7	86698.4	102696	149603	114715	150739	178694	259665	179936	259536	12466	13132	15968	18179	14872	14768	18533	16561	18225	21330	28963	23788	44062	46110	63199	49533	33769
14.322	20308.6	20078.1	20996	20662.9	23343.4	23824.6	23490.5	24551.7	37319.6	35448.2	37278.7	36031.8	81808.1	78753.5	80486.6	77315	33829.8	64501.4	35019	62893.7	53153.2	91821.9	53619.7	90289.5	109888	158746	120546	161020	187346	272921	189275	273144	13068	13443	17011	18831	15565	14959	20007	17790	18373	23118	30451	26598	46153	48547	64952	50434	34810
14.637	20059.8	20548.2	20757.8	21989	23509.5	22892.8	23585.1	23618	36660.8	36694.7	38900.4	36724.4	81437.9	80195.2	82617.4	80563	34727.2	64012.7	33623.4	64913.1	55581.8	93675.2	53575.5	92106.7	110388	160729	120319	162576	188461	273247	192965	274292	12622	14290	16995	19182	14654	16173	20782	18501	19606	23665	31061	26628	46875	50150	66493	51028	36625
14.952	20076.2	21380	20583.3	20924.6	23699	23687.4	24663.3	24677.9	37716.6	36594.1	36268.1	36494.7	82002.5	78788.7	81946.8	81541.8	33431.8	64923.2	35031.2	64755	54138.4	96530.9	53205.9	94599.3	109012	157489	120839	154717	187306	273710	191115	272490	12483	14621	18175	19806	15951	16127	20437	18592	19930	23392	32085	26087	45733	51096	69477	51953	37917
15.268	20126.2	20931.5	20308.1	20211.5	23768.5	22303.7	23427.4	24710.7	38735.5	36464.8	38028.6	36867.9	81736.5	77589.3	80763.1	78801.9	34273	63701.1	33688.5	63715	53411.8	93545	52151	92089.8	107876	155033	117844	160149	183328	268261	185922	273231	13022	14497	18322	20118	15831	16996	21752	18030	21127	23954	31901	26804	45686	49576	68740	54870	37167
15.583	20306.8	20850.7	20836.6	20095.1	24566.3	23376.1	24715.2	23897	37723.5	35966.5	37731.7	36483.8	81516.8	78993.3	78973.3	80509.6	33668.8	64085.2	33018	64689.5	52198.7	91920.4	52738.8	91645.2	108101	153228	119511	153953	182159	261296	186623	267874	13251	14425	18117	18401	15972	17444	20095	19313	20324	23892	31914	27147	49390	50817	69134	53593	37544
15.898	19962.7	19967.8	20752.6	20549.3	23577.6	22372.5	24801.3	24851.1	37990.4	36006.4	36512.1	37430.2	81561.3	80217.4	79829.3	80039.8	32324.6	62841.9	33317.3	63120.3	54581	92678.7	53855.1	90871.7	107286	153352	116056	153949	177403	261246	179017	264395	13839	14292	17789	20486	16124	16956	20973	19238	21606	24345	33508	27716	47499	50934	69724	53505	37681
16.212	20412.9	21133.2	19996.6	20970.7	24092.9	22991.8	24741.7	25592.6	37760.6	36192	38160.4	36876.3	81119.2	77313	80192.1	81006.8	34651.6	62096.1	33933.3	63781.9	53715.4	94131.7	53052.5	89814.2	106972	153044	118119	155843	177756	256948	177476	262058	13473	14452	18697	18858	15878	17405	21418	18880	20459	24929	33778	27481	50778	52935	70199	54327	38588
16.525	19975.8	20990.1	20659.1	20105.8	25077.4	23927.3	23408.4	23751.7	37361.1	37064.1	37454.6	37054.7	81916.1	78864.2	79405.1	81323.3	31315.3	62148.1	33339.5	62642.2	52401.3	91438.7	54725.5	88811	107662	152222	116118	153340	176150	257760	179988	256993	12790	15057	17817	18601	16057	17709	21410	19150	20718	25510	33221	27326	50759	52380	69718	55633	39204
16.839	19738.8	21621.3	20914.1	20206.4	23832.3	23049.3	25006	24331.4	38227.1	36215.9	37501.4	36031.7	80228	77244	80267.4	78629.7	32833.8	60696.4	33041.6	62572	53282.1	93503.9	53761.1	91083.6	105772	150982	114921	151705	173446	248926	173912	253948	12579	15805	19083	17727	16926	17198	22465	19816	21007	25697	34343	28548	49555	54363	71269	54760	39662
17.152	20384	21409.3	20383	21309.5	24946.9	24125	24833.5	24189.4	38140.9	37269.5	36776.5	36107	82700.4	78244.3	81759.2	80689.2	33539.3	61029.7	33902.8	63050.4	55417.1	93993.2	52606.1	88587.3	108104	151974	113680	152491	171695	247282	174689	253284	12340	15213	18952	17447	16231	17658	22593	19588	20431	26459	35953	29027	47527	54967	72850	57317	40362
17.465	20579	21714.6	21669.7	20742	25022.5	24703.5	25346.2	25392	39102.5	38026.9	37373.6	37877.3	85224.5	78967.4	82800.5	80067.2	33043.3	61793	33056	63155.6	54096.1	94264	53088	92137.3	106484	150411	115868	151487	174424	250748	173537	254070	12207	15086	19490	17530	15625	18897	22756	20217	20216	26769	35670	28159	47933	55707	75500	59341	42181
17.779	19522.5	20904.7	20442.5	21023.9	24684	24101	23980.4	26030.2	39535.4	38251.5	38889.6	37877.9	84976.8	81063.9	83004.8	79590.3	32174.7	62646.4	32794.9	64561.8	55594.1	93926	54610.3	91157.6	108039	151410	114878	151790	172276	247735	172582	252661	11247	14264	19117	16775	15272	17806	23256	21122	20104	26312	37442	29124	44500	54992	78081	60642	43317
18.092	19211.8	21563.2	21082	20893.5	24611	25638.9	24905.8	24866.8	39467.7	37775.4	38167.3	37977.3	85873.5	83871.1	80763.7	82031.6	31455.5	63333.5	33120.1	64876.6	55207.4	95061.9	55428.7	93144.3	106990	151337	115425	152864	170915	248347	171942	253611	12364	13644	19541	16267	15133	17999	23125	20153	20161	26948	37849	31145	45063	56467	79578	60112	43696
18.405	17562.5	19754.5	20631.8	21777	23919.3	24762.1	25162.2	26146.1	39992.7	39515.9	40201.5	38569.6	84634.5	84424.2	82921.4	82146	32640	63588.3	32670.4	63584.1	55012.5	98065	53921.6	92094.4	107278	153199	115173	153027	171171	248301	171621	249027	11789	13739	18216	15795	14853	17532	22872	20859	19660	26792	36833	30822	42916	52115	78427	59364	44373
18.718	18015	20238	20651.8	20789.9	23768.9	25792.5	25974	26187.1	37404	40271.8	40026	40092.4	82076.8	85229.6	85076.1	83324.3	32574.4	64573	32735.8	65328.2	55081.4	97673	55205	94774.2	109291	155441	117273	154994	175771	247506	168494	250943	11715	13700	18642	15867	14486	16608	22824	21025	19045	25292	36697	32009	40930	51620	77609	57601	44709
18.855	17787.1	19464.3	19257.5	18710.1	23855.7	23823.3	22801	23840.7	37395.9	35860.1	34442.7	33812.2	80625.7	74459.9	76182.1	73536.1	26355.6	55432.6	25588.1	56855	45340.9	84342.5	44623.9	83545.5	88290.5	134608	91178.8	134575	139305	223483	134178	223055	11106	13305	17254	15425	15094	16201	22259	19598	18928	24056	35538	29745	39197	46913	73057	53312	41377
19.191	15930.6	16732.1	19059.9	18670.6	20854	22576.2	23936	23924.7	33941.8	35001.3	36524.3	38218.1	69394.3	72449.7	80087.1	79582.2	33745.7	59853.7	33728.8	59845.6	57448	94181.8	54952.7	92845	106410	155357	110920	157844	168793	252952	162928	254734	11291	12810	16697	15297	14295	15442	21394	20291	18959	22802	33537	28627	37027	45526	68435	51821	42427
19.506	16552.1	18194.5	18609.6	19152.1	21160.3	22711.2	24265.4	24665.3	35022	36405.3	36904.7	37243.6	67803.5	71894.7	80733.7	78798.8	34094.4	60701	33752.1	59762.4	60932	96249.7	58216.4	96989.7	115986	161315	119291	161200	182511	260408	172668	258681	11095	12597	15974	15117	14149	16070	20932	18643	19295	23286	31762	26938	35255	41901	62998	47218	41283
19.822	16173.8	17134.2	18149.4	18751.3	21154.2	21680.5	24445.5	24235.2	33300.5	34873	37433	36210.5	64914	69879.3	78137.1	75967.9	33738.8	58884.6	34948.8	59264.1	62457.9	95938	59283.3	95933.9	117976	160909	122730	162527	182911	257823	177463	259759	11248	12536	16233	15471	14380	16536	21349	18864	19387	24086	34532	28749	36045	45231	66668	50427	41764
[truncated: 15 more columns]
